# Supplementary material for: Physics-informed hierarchical transformer for wearable sensor-based gait fatigue assessment
Source: Front Public Health. 2026 Apr 13;14:1794241. doi: 10.3389/fpubh.2026.1794241 (PMC13111241; doi:10.3389/fpubh.2026.1794241)
Supplement: Supplementary file 1 [file Data_Sheet_1.zip]

Archive with 6 entries (5 files):
- data/gait_cycles_complete.csv
- data/gait_cycles_test.csv
- data/gait_cycles_train.csv
- data/gait_cycles_val.csv
- data/subjects.csv
- data/
