# Supplementary material for: Physics-informed hierarchical transformer for wearable sensor-based gait fatigue assessment
Source: Front Public Health. 2026 Apr 13;14:1794241. doi: 10.3389/fpubh.2026.1794241 (PMC13111241; doi:10.3389/fpubh.2026.1794241)
Supplement: Supplementary file 1 [file Data_Sheet_1.zip › data/gait_cycles_complete.csv]

cycle_id	subject_id	cycle_index	fatigue_level	fatigue_label	fatigue_score_continuous	stride_time_s	step_length_m	stride_length_m	cadence_steps_per_min	stride_time_cv	step_length_cv	rom_ankle_deg	rom_knee_deg	rom_hip_deg	peak_ankle_dorsiflexion_deg	peak_ankle_plantarflexion_deg	peak_knee_flexion_deg	peak_hip_flexion_deg	symmetry_index	peak_grf_vertical_BW	loading_rate_BW_per_s	trunk_stability_index	trunk_acc_rms	cost_of_transport	positive_work_J_per_kg	negative_work_J_per_kg	total_mechanical_work_J_per_kg	head_acc_magnitude_g	pelvis_acc_range_g	pelvis_angular_vel_rad_per_s	shank_acc_peak_g	contact_time_s	flight_time_s	heart_rate_pct_max	perceived_exertion_rpe	split
0	1	0	0	Fresh	0.0	1.121	1.303	2.606	53.5	0.0245	0.0315	30.2	58.8	41.4	13.9	-18.5	41.8	29.9	0.0212	1.349	69.1	0.877	0.48	0.1956	0.91	-0.534	1.444	0.341	2.892	1.204	4.841	0.241	0.086	60.0	6.0	train
1	1	1	0	Fresh	0.0002	1.126	1.297	2.594	53.3	0.0305	0.025	28.2	59.8	43.8	16.2	-18.7	40.0	27.8	0.0208	1.251	84.8	0.843	0.417	0.1936	0.841	-0.645	1.486	0.259	2.573	1.249	4.246	0.236	0.085	60.0	6.0	train
2	1	2	0	Fresh	0.0005	1.1	1.327	2.654	54.6	0.0216	0.0374	30.2	57.2	42.6	13.0	-20.0	39.1	30.8	0.0118	1.311	90.3	0.844	0.54	0.2138	0.76	-0.582	1.342	0.301	2.529	1.045	4.512	0.265	0.109	63.1	8.0	train
3	1	3	0	Fresh	0.0009	1.099	1.381	2.762	54.6	0.021	0.041	28.6	55.8	41.7	10.8	-21.1	37.7	30.4	0.0235	1.379	84.5	0.821	0.41	0.2099	0.668	-0.454	1.121	0.359	2.359	0.857	5.176	0.247	0.105	60.0	6.0	train
4	1	4	0	Fresh	0.0014	1.114	1.34	2.68	53.8	0.0178	0.0332	28.3	57.2	42.8	16.0	-18.6	36.6	26.2	0.0329	1.301	67.5	0.927	0.512	0.2237	0.807	-0.435	1.242	0.388	2.426	1.395	4.822	0.291	0.061	62.5	7.0	train
5	1	5	0	Fresh	0.002	1.079	1.278	2.557	55.6	0.0099	0.0287	30.1	60.5	42.7	18.3	-22.8	34.9	29.9	0.024	1.283	54.3	0.845	0.37	0.2135	0.836	-0.675	1.512	0.274	2.183	1.188	4.976	0.22	0.09	60.0	6.0	train
6	1	6	0	Fresh	0.0027	1.112	1.286	2.571	53.9	0.0174	0.0241	31.3	57.6	41.6	15.4	-20.2	39.3	31.5	0.0278	1.258	69.3	0.836	0.27	0.1698	0.936	-0.469	1.405	0.288	2.674	1.263	6.038	0.284	0.077	60.0	6.0	train
7	1	7	0	Fresh	0.0034	1.119	1.299	2.599	53.6	0.0131	0.0269	28.3	60.9	43.9	15.0	-17.0	40.2	27.8	0.0355	1.311	64.7	0.84	0.413	0.1725	0.892	-0.447	1.34	0.23	2.67	1.07	4.255	0.232	0.063	60.8	6.0	train
8	1	8	0	Fresh	0.0041	1.12	1.335	2.669	53.6	0.019	0.0256	28.8	59.0	43.4	13.0	-19.8	42.2	25.8	0.0258	1.251	80.8	0.811	0.32	0.1676	0.804	-0.58	1.384	0.255	2.693	0.868	4.465	0.214	0.067	60.9	6.0	train
9	1	9	0	Fresh	0.0049	1.107	1.387	2.775	54.2	0.0174	0.0344	28.2	58.6	44.8	10.1	-21.6	41.7	29.5	0.0241	1.254	75.9	0.841	0.618	0.2053	0.833	-0.633	1.467	0.276	2.371	1.28	4.287	0.259	0.121	63.5	6.0	train
10	1	10	0	Fresh	0.0057	1.139	1.317	2.633	52.7	0.0101	0.0252	27.5	56.8	42.6	18.3	-19.4	39.3	32.1	0.0	1.296	82.8	0.775	0.615	0.2071	0.758	-0.55	1.308	0.414	2.556	1.251	4.267	0.225	0.097	60.0	6.0	train
11	1	11	0	Fresh	0.0066	1.106	1.361	2.722	54.3	0.022	0.0355	28.8	56.9	41.1	14.1	-19.3	42.2	27.7	0.0292	1.351	79.2	0.943	0.423	0.1754	0.622	-0.481	1.102	0.333	2.485	1.257	3.934	0.324	0.083	61.4	7.0	train
12	1	12	0	Fresh	0.0075	1.125	1.348	2.696	53.3	0.0164	0.0327	31.2	60.2	45.0	14.0	-22.0	39.6	30.1	0.0315	1.199	90.4	0.841	0.458	0.1801	0.634	-0.535	1.169	0.304	2.115	0.942	4.328	0.3	0.075	60.0	6.0	train
13	1	13	0	Fresh	0.0085	1.11	1.202	2.404	54.1	0.0202	0.0292	30.0	61.2	44.3	14.4	-22.2	47.7	30.1	0.0208	1.282	77.1	0.841	0.444	0.1895	0.796	-0.644	1.44	0.265	2.534	1.15	5.247	0.171	0.102	65.0	6.0	train
14	1	14	0	Fresh	0.0095	1.109	1.318	2.636	54.1	0.0134	0.0265	28.2	61.0	44.0	17.5	-18.6	36.6	28.7	0.0257	1.222	82.3	0.836	0.464	0.2147	0.844	-0.63	1.473	0.358	2.178	1.325	4.791	0.241	0.086	60.0	7.0	train
15	1	15	0	Fresh	0.0105	1.112	1.31	2.62	54.0	0.0258	0.0269	27.9	54.3	43.5	12.4	-16.5	33.7	34.2	0.023	1.278	69.7	0.868	0.498	0.2226	0.811	-0.589	1.399	0.282	2.486	1.264	3.64	0.21	0.095	62.0	6.0	train
16	1	16	0	Fresh	0.0116	1.116	1.354	2.707	53.7	0.0179	0.0266	29.5	55.5	43.2	11.6	-18.0	41.4	30.6	0.0308	1.366	85.3	0.756	0.373	0.188	0.802	-0.559	1.361	0.264	2.559	1.051	4.188	0.208	0.061	60.0	6.0	train
17	1	17	0	Fresh	0.0127	1.137	1.289	2.577	52.8	0.0338	0.033	29.5	55.7	43.6	13.8	-19.8	47.6	29.7	0.0325	1.247	74.8	0.936	0.439	0.237	0.87	-0.646	1.516	0.332	2.795	1.327	3.709	0.228	0.075	61.5	7.0	train
18	1	18	0	Fresh	0.0138	1.12	1.269	2.538	53.6	0.0226	0.0336	29.9	59.6	43.8	15.9	-20.2	35.0	31.0	0.0232	1.296	62.4	0.794	0.608	0.1999	0.867	-0.599	1.466	0.302	2.785	1.099	4.541	0.236	0.071	60.9	7.0	train
19	1	19	0	Fresh	0.015	1.107	1.399	2.797	54.2	0.0163	0.0297	28.8	60.3	42.9	17.0	-23.0	40.8	32.2	0.022	1.335	70.0	0.918	0.733	0.1935	0.754	-0.485	1.239	0.38	2.347	1.118	4.351	0.21	0.061	60.0	6.0	train
20	1	20	0	Fresh	0.0162	1.116	1.347	2.695	53.8	0.0286	0.0257	30.3	57.0	42.5	16.3	-22.3	41.1	30.4	0.0262	1.296	99.9	0.815	0.449	0.1883	0.743	-0.652	1.396	0.36	2.931	1.088	4.076	0.265	0.069	63.9	7.0	train
21	1	21	0	Fresh	0.0174	1.087	1.413	2.826	55.2	0.0298	0.0276	28.9	58.0	43.1	16.3	-16.0	39.4	28.0	0.0076	1.245	74.9	0.936	0.451	0.2054	0.797	-0.506	1.303	0.427	2.345	1.105	5.012	0.271	0.117	63.8	6.0	train
22	1	22	0	Fresh	0.0187	1.129	1.391	2.781	53.1	0.025	0.0333	30.3	59.7	44.6	16.3	-20.4	40.4	33.0	0.0133	1.3	71.3	0.848	0.631	0.2048	0.803	-0.71	1.514	0.338	2.699	1.637	4.336	0.257	0.085	66.9	7.0	train
23	1	23	0	Fresh	0.02	1.123	1.365	2.731	53.4	0.0219	0.0286	29.5	59.5	41.0	15.2	-21.4	43.5	26.2	0.016	1.3	91.0	0.843	0.447	0.2388	0.654	-0.778	1.432	0.323	2.354	0.999	4.843	0.258	0.069	60.0	8.0	train
24	1	24	0	Fresh	0.0213	1.131	1.33	2.66	53.1	0.0303	0.0255	27.7	56.0	42.5	15.5	-20.5	41.0	26.8	0.0361	1.277	86.5	0.863	0.549	0.2125	0.843	-0.55	1.393	0.368	2.564	1.346	4.444	0.294	0.066	67.8	7.0	train
25	1	25	0	Fresh	0.0226	1.089	1.341	2.682	55.1	0.0177	0.0351	28.6	56.4	39.7	14.1	-24.9	35.2	31.8	0.0297	1.302	65.6	0.844	0.503	0.1778	0.948	-0.531	1.479	0.29	2.514	1.246	3.47	0.243	0.066	60.0	7.0	train
26	1	26	0	Fresh	0.024	1.154	1.367	2.733	52.0	0.0183	0.0338	30.6	59.2	42.6	13.7	-18.6	41.1	32.2	0.0283	1.333	70.0	0.911	0.524	0.243	0.729	-0.462	1.192	0.311	2.31	1.107	4.327	0.263	0.09	60.9	7.0	train
27	1	27	0	Fresh	0.0254	1.161	1.421	2.841	51.7	0.0235	0.0312	29.3	58.5	41.0	14.4	-23.4	41.1	31.6	0.0172	1.359	63.1	0.773	0.526	0.2223	0.966	-0.639	1.605	0.355	2.495	1.17	4.927	0.27	0.048	67.1	8.0	train
28	1	28	0	Fresh	0.0268	1.106	1.354	2.708	54.2	0.0238	0.0324	28.7	56.0	42.5	17.3	-18.9	38.8	31.9	0.0	1.337	57.9	0.827	0.391	0.1753	0.914	-0.639	1.553	0.319	2.493	1.301	4.524	0.212	0.1	61.3	6.0	train
29	1	29	0	Fresh	0.0283	1.11	1.409	2.818	54.0	0.0257	0.0294	28.9	56.6	45.6	15.7	-19.2	43.0	30.5	0.0197	1.27	74.7	0.843	0.578	0.2025	0.871	-0.609	1.479	0.305	1.906	1.389	4.657	0.281	0.022	69.1	7.0	train
30	1	30	0	Fresh	0.0297	1.141	1.282	2.564	52.6	0.0246	0.0259	28.6	61.1	42.2	15.4	-18.3	41.4	30.3	0.026	1.399	74.9	0.855	0.61	0.2238	0.916	-0.551	1.467	0.244	2.999	0.975	4.635	0.228	0.078	64.0	7.0	train
31	1	31	0	Fresh	0.0312	1.128	1.414	2.828	53.2	0.0238	0.03	30.2	59.6	40.6	16.1	-18.6	39.0	33.4	0.021	1.285	73.7	0.845	0.394	0.1725	0.956	-0.67	1.627	0.252	1.86	1.077	3.824	0.3	0.1	61.0	9.0	train
32	1	32	0	Fresh	0.0328	1.139	1.317	2.634	52.7	0.0091	0.0428	27.8	54.0	44.0	19.8	-17.3	41.6	31.4	0.0312	1.317	78.3	0.85	0.499	0.1864	0.769	-0.738	1.508	0.297	2.211	0.984	4.572	0.293	0.098	60.0	6.0	train
33	1	33	0	Fresh	0.0343	1.139	1.284	2.568	52.7	0.0206	0.0341	28.2	57.4	40.5	13.7	-19.4	35.1	31.0	0.0225	1.306	77.8	0.912	0.518	0.1931	0.809	-0.559	1.368	0.304	2.521	1.065	4.151	0.209	0.114	60.0	7.0	train
34	1	34	0	Fresh	0.0359	1.106	1.378	2.755	54.3	0.0203	0.0377	28.5	57.8	41.2	19.2	-22.4	40.8	31.5	0.027	1.269	74.2	0.846	0.491	0.2212	1.017	-0.647	1.665	0.233	2.482	1.725	4.081	0.3	0.113	61.7	8.0	train
35	1	35	0	Fresh	0.0375	1.153	1.314	2.628	52.0	0.0209	0.0286	28.1	55.9	40.6	15.0	-21.6	40.6	26.0	0.0263	1.319	55.5	0.862	0.63	0.1775	0.964	-0.569	1.533	0.266	2.493	1.319	4.518	0.267	0.061	64.0	6.0	train
36	1	36	0	Fresh	0.0391	1.118	1.287	2.575	53.7	0.0183	0.0377	30.2	58.4	40.8	14.3	-17.6	40.3	35.7	0.0271	1.287	72.5	0.85	0.49	0.2163	0.892	-0.666	1.558	0.235	1.957	1.309	3.93	0.186	0.087	71.0	7.0	train
37	1	37	0	Fresh	0.0407	1.138	1.336	2.673	52.7	0.0215	0.0362	28.8	57.7	42.9	13.6	-18.1	39.3	28.0	0.0286	1.232	75.9	0.843	0.616	0.2116	0.794	-0.537	1.331	0.372	2.678	1.209	3.825	0.219	0.073	61.8	7.0	train
38	1	38	0	Fresh	0.0424	1.122	1.359	2.717	53.5	0.0218	0.0341	29.2	53.2	41.0	14.6	-22.5	41.7	33.7	0.0356	1.266	90.7	0.85	0.472	0.1897	0.766	-0.634	1.401	0.31	2.559	1.208	4.694	0.287	0.098	60.0	6.0	train
39	1	39	0	Fresh	0.0441	1.14	1.263	2.527	52.6	0.0211	0.0259	27.3	58.2	43.6	13.8	-25.2	38.2	30.9	0.0087	1.286	75.5	0.871	0.519	0.1825	0.916	-0.616	1.532	0.301	2.23	1.119	4.036	0.246	0.113	60.0	6.0	train
40	1	40	0	Fresh	0.0458	1.151	1.321	2.642	52.1	0.0189	0.037	28.5	60.8	43.4	14.0	-15.7	38.0	31.7	0.0267	1.341	91.4	0.844	0.43	0.2116	0.729	-0.441	1.17	0.309	2.401	1.245	3.805	0.222	0.103	62.0	6.0	train
41	1	41	0	Fresh	0.0475	1.133	1.391	2.781	53.0	0.026	0.0369	28.3	54.3	44.7	14.3	-20.6	43.8	31.3	0.0284	1.384	69.2	0.888	0.513	0.2078	0.948	-0.563	1.511	0.329	2.835	1.135	4.057	0.22	0.04	70.2	6.0	train
42	1	42	0	Fresh	0.0492	1.118	1.317	2.635	53.7	0.024	0.036	29.9	55.9	42.1	15.5	-20.5	44.6	31.1	0.0313	1.309	87.6	0.851	0.376	0.2106	0.731	-0.646	1.377	0.332	2.886	1.213	4.627	0.303	0.084	72.0	8.0	train
43	1	43	0	Fresh	0.051	1.087	1.369	2.737	55.2	0.0245	0.0385	29.7	56.8	40.5	14.5	-21.8	38.1	31.3	0.0408	1.295	63.7	0.863	0.629	0.1902	0.783	-0.602	1.385	0.263	2.708	1.185	4.681	0.225	0.071	66.4	7.0	train
44	1	44	0	Fresh	0.0528	1.157	1.311	2.621	51.8	0.0238	0.0368	27.6	53.6	40.1	17.4	-21.2	47.5	28.5	0.0261	1.352	96.1	0.943	0.631	0.2234	0.855	-0.541	1.396	0.275	2.266	1.209	4.387	0.238	0.093	67.2	8.0	train
45	1	45	0	Fresh	0.0546	1.153	1.273	2.547	52.1	0.0218	0.0286	27.2	56.9	42.2	17.9	-18.8	36.8	34.5	0.0366	1.304	73.5	0.793	0.47	0.2248	0.983	-0.48	1.463	0.278	2.176	1.238	3.592	0.261	0.076	63.1	6.0	train
46	1	46	0	Fresh	0.0564	1.134	1.304	2.607	52.9	0.017	0.0179	29.0	60.6	44.8	14.0	-21.3	41.2	27.4	0.0275	1.312	88.3	0.835	0.488	0.185	0.713	-0.622	1.336	0.321	2.79	1.048	5.211	0.243	0.079	62.3	6.0	train
47	1	47	0	Fresh	0.0583	1.141	1.367	2.734	52.6	0.0215	0.0327	29.5	53.9	41.6	16.5	-22.6	40.7	26.5	0.0293	1.272	59.5	0.898	0.434	0.1865	0.815	-0.512	1.327	0.251	2.533	1.297	4.813	0.257	0.072	62.2	8.0	train
48	1	48	0	Fresh	0.0602	1.103	1.184	2.367	54.4	0.0252	0.0369	26.7	55.0	43.3	19.0	-20.0	37.6	29.4	0.0386	1.241	67.8	0.816	0.412	0.2055	0.957	-0.578	1.535	0.29	2.427	0.895	4.906	0.249	0.076	74.3	8.0	train
49	1	49	0	Fresh	0.0621	1.109	1.308	2.616	54.1	0.0288	0.033	27.6	58.8	41.3	18.6	-17.9	38.5	33.0	0.0256	1.316	80.8	0.798	0.444	0.224	0.762	-0.637	1.399	0.255	2.643	1.628	3.937	0.252	0.107	64.6	8.0	train
50	1	50	0	Fresh	0.064	1.103	1.351	2.701	54.4	0.0223	0.0375	30.2	62.2	43.2	15.6	-19.7	38.7	30.7	0.0222	1.281	89.3	0.789	0.626	0.23	0.783	-0.776	1.559	0.272	2.908	1.207	3.97	0.236	0.096	66.6	8.0	train
51	1	51	0	Fresh	0.0659	1.118	1.309	2.619	53.7	0.0187	0.0407	28.7	59.4	44.6	16.9	-20.9	41.0	29.8	0.0162	1.288	64.0	0.897	0.463	0.2074	0.823	-0.626	1.448	0.333	2.373	1.388	3.797	0.255	0.118	62.1	7.0	train
52	1	52	0	Fresh	0.0678	1.136	1.338	2.675	52.8	0.0251	0.0352	29.6	59.2	42.9	14.4	-18.7	45.5	29.5	0.0157	1.327	74.8	0.731	0.597	0.1925	0.786	-0.578	1.364	0.313	2.731	1.124	4.718	0.244	0.094	67.0	7.0	train
53	1	53	0	Fresh	0.0698	1.147	1.302	2.603	52.3	0.0275	0.0346	30.8	56.5	41.8	14.9	-20.7	42.2	25.8	0.015	1.218	85.7	0.922	0.5	0.2001	0.801	-0.511	1.313	0.256	2.589	1.41	4.711	0.257	0.099	60.0	9.0	train
54	1	54	0	Fresh	0.0718	1.113	1.237	2.473	53.9	0.0261	0.0397	28.8	58.8	44.7	17.5	-16.8	42.0	30.0	0.0097	1.259	67.5	0.945	0.493	0.2061	0.849	-0.602	1.451	0.389	2.33	1.252	4.093	0.212	0.067	65.2	8.0	train
55	1	55	0	Fresh	0.0738	1.113	1.258	2.515	53.9	0.0233	0.0254	29.7	57.1	40.1	14.3	-21.6	40.7	33.2	0.0072	1.276	74.5	0.871	0.533	0.1884	0.762	-0.67	1.432	0.358	2.525	1.598	4.43	0.23	0.049	60.0	6.0	train
56	1	56	0	Fresh	0.0758	1.132	1.353	2.706	53.0	0.0159	0.0375	28.4	57.2	44.7	16.7	-20.6	37.1	24.5	0.0189	1.26	66.1	0.831	0.519	0.1992	0.729	-0.592	1.321	0.326	2.189	1.499	4.41	0.252	0.093	66.3	9.0	train
57	1	57	0	Fresh	0.0779	1.133	1.297	2.593	53.0	0.0257	0.0274	29.0	56.8	41.9	14.6	-23.9	38.1	30.0	0.0278	1.219	89.0	0.794	0.611	0.2126	0.73	-0.462	1.192	0.243	2.797	1.416	4.126	0.294	0.074	66.5	8.0	train
58	1	58	0	Fresh	0.0799	1.125	1.368	2.735	53.3	0.028	0.0245	30.2	53.5	43.8	17.1	-22.3	38.5	27.1	0.0242	1.254	84.1	0.901	0.655	0.1925	0.773	-0.742	1.515	0.263	2.812	1.541	3.846	0.234	0.079	66.6	7.0	train
59	1	59	0	Fresh	0.082	1.136	1.303	2.606	52.8	0.024	0.036	28.9	56.0	42.1	14.7	-20.8	39.0	33.8	0.0322	1.254	83.3	0.82	0.632	0.2116	0.783	-0.57	1.353	0.224	2.18	0.973	4.526	0.304	0.123	67.8	9.0	train
60	1	60	0	Fresh	0.0841	1.092	1.299	2.599	54.9	0.0203	0.0303	28.7	55.9	39.2	16.4	-22.2	40.4	34.9	0.0175	1.142	73.4	0.89	0.713	0.1791	0.843	-0.644	1.486	0.298	3.321	0.911	4.58	0.266	0.1	66.2	9.0	train
61	1	61	0	Fresh	0.0862	1.121	1.34	2.679	53.5	0.0226	0.0366	28.5	57.5	42.2	17.1	-20.2	34.4	32.9	0.0178	1.236	70.2	0.903	0.294	0.2684	0.898	-0.588	1.486	0.301	2.608	1.321	4.773	0.269	0.081	65.5	8.0	train
62	1	62	0	Fresh	0.0883	1.125	1.383	2.765	53.3	0.0274	0.0188	29.5	57.2	42.2	14.1	-17.8	42.5	27.9	0.0311	1.219	62.3	0.804	0.602	0.2239	0.844	-0.548	1.392	0.33	2.328	1.303	4.848	0.275	0.102	68.3	9.0	train
63	1	63	0	Fresh	0.0905	1.151	1.324	2.649	52.1	0.0201	0.0328	28.1	55.4	42.0	13.3	-20.7	34.1	30.3	0.0273	1.227	83.1	0.881	0.348	0.1889	0.717	-0.683	1.399	0.346	2.464	1.163	3.46	0.271	0.054	66.4	9.0	train
64	1	64	0	Fresh	0.0926	1.157	1.26	2.52	51.9	0.0095	0.0346	30.6	59.2	42.5	13.9	-18.5	36.8	31.0	0.0325	1.32	104.5	0.854	0.462	0.2041	0.617	-0.663	1.28	0.283	2.364	1.248	4.043	0.286	0.079	66.3	8.0	train
65	1	65	0	Fresh	0.0948	1.133	1.366	2.733	53.0	0.0204	0.0305	28.5	54.0	40.9	13.9	-18.3	40.5	30.3	0.0361	1.26	80.4	0.829	0.542	0.1928	0.551	-0.618	1.169	0.376	2.804	1.413	5.06	0.255	0.083	64.6	8.0	train
66	1	66	0	Fresh	0.097	1.143	1.385	2.77	52.5	0.0242	0.0316	28.8	57.9	40.0	10.3	-21.2	36.1	28.5	0.0263	1.244	91.3	0.85	0.545	0.2176	0.679	-0.523	1.202	0.301	2.727	1.0	3.68	0.277	0.086	63.8	8.0	train
67	1	67	0	Fresh	0.0992	1.153	1.265	2.53	52.0	0.0332	0.0295	29.4	56.0	43.0	13.8	-20.4	39.8	27.3	0.0353	1.24	74.2	0.784	0.251	0.201	1.031	-0.544	1.575	0.303	2.445	1.222	4.717	0.217	0.101	68.8	9.0	train
68	1	68	0	Fresh	0.1015	1.14	1.325	2.65	52.6	0.0284	0.037	28.4	55.5	42.3	17.9	-22.6	35.3	30.2	0.0286	1.274	79.0	0.822	0.669	0.1722	0.71	-0.616	1.326	0.221	2.472	1.556	4.456	0.26	0.054	64.9	8.0	train
69	1	69	0	Fresh	0.1037	1.125	1.388	2.776	53.3	0.028	0.0286	29.0	57.6	43.8	18.0	-22.1	37.3	26.6	0.026	1.288	86.6	0.829	0.483	0.2083	0.709	-0.438	1.147	0.223	2.582	1.63	4.447	0.247	0.072	66.3	10.0	train
70	1	70	0	Fresh	0.106	1.088	1.4	2.8	55.2	0.0182	0.0329	28.3	57.8	39.7	15.8	-16.0	35.6	30.2	0.0219	1.286	76.8	0.801	0.566	0.2423	0.773	-0.549	1.322	0.239	2.237	1.315	5.175	0.263	0.073	66.9	7.0	train
71	1	71	0	Fresh	0.1082	1.144	1.367	2.735	52.4	0.0232	0.032	29.0	55.7	42.0	19.0	-20.6	38.6	28.1	0.0361	1.255	70.0	0.896	0.663	0.1931	0.607	-0.526	1.133	0.27	2.767	0.819	4.882	0.216	0.093	67.1	8.0	train
72	1	72	0	Fresh	0.1105	1.124	1.357	2.715	53.4	0.0261	0.0373	30.7	53.5	44.5	15.0	-21.9	35.7	29.3	0.0381	1.257	92.1	0.76	0.515	0.1798	0.827	-0.536	1.363	0.284	1.738	1.26	4.656	0.265	0.103	63.9	9.0	train
73	1	73	0	Fresh	0.1129	1.157	1.234	2.467	51.9	0.0272	0.032	28.6	57.3	41.3	13.5	-20.0	36.4	27.0	0.0358	1.206	83.5	0.853	0.339	0.1917	0.909	-0.688	1.597	0.281	2.668	1.38	4.315	0.235	0.107	72.5	10.0	train
74	1	74	0	Fresh	0.1152	1.135	1.282	2.564	52.9	0.0216	0.0372	29.1	59.3	43.0	11.9	-18.0	36.7	28.8	0.0317	1.363	108.5	0.86	0.498	0.2168	0.879	-0.634	1.513	0.396	2.599	1.322	4.766	0.266	0.095	65.5	8.0	train
75	1	75	0	Fresh	0.1175	1.112	1.344	2.688	54.0	0.0298	0.037	30.4	56.5	43.0	12.7	-20.9	41.7	31.8	0.0265	1.259	61.2	0.813	0.61	0.2177	0.84	-0.604	1.444	0.306	2.329	1.363	4.644	0.268	0.068	61.0	10.0	train
76	1	76	0	Fresh	0.1199	1.125	1.279	2.557	53.4	0.0295	0.0328	29.7	57.7	43.1	12.1	-17.7	40.4	28.8	0.031	1.173	81.0	0.779	0.378	0.1746	0.9	-0.66	1.56	0.383	2.367	0.874	3.885	0.291	0.075	65.9	9.0	train
77	1	77	0	Fresh	0.1223	1.145	1.377	2.754	52.4	0.0334	0.0331	27.3	55.7	42.4	12.9	-22.0	40.6	29.6	0.0301	1.223	74.5	0.784	0.611	0.2275	0.608	-0.684	1.292	0.229	2.333	1.205	3.72	0.225	0.059	68.3	9.0	train
78	1	78	0	Fresh	0.1246	1.12	1.33	2.66	53.6	0.0235	0.0336	30.3	59.1	40.1	16.5	-18.5	36.2	31.7	0.0454	1.205	67.5	0.878	0.547	0.2176	0.824	-0.577	1.401	0.238	2.849	1.461	4.32	0.252	0.048	69.3	9.0	train
79	1	79	0	Fresh	0.127	1.134	1.377	2.754	52.9	0.0247	0.0379	27.6	56.4	41.7	15.3	-20.9	39.2	31.7	0.0258	1.18	94.8	0.896	0.385	0.2206	0.74	-0.588	1.328	0.321	2.461	1.063	4.091	0.225	0.062	67.6	8.0	train
80	1	80	0	Fresh	0.1295	1.149	1.395	2.79	52.2	0.0236	0.0364	29.1	57.4	42.1	16.3	-19.2	35.9	31.8	0.0392	1.222	77.3	0.861	0.498	0.2286	1.023	-0.673	1.696	0.235	2.625	1.37	4.316	0.297	0.052	70.0	8.0	train
81	1	81	0	Fresh	0.1319	1.17	1.42	2.839	51.3	0.0228	0.0325	29.5	55.6	41.9	14.9	-24.0	39.5	28.0	0.0256	1.332	64.1	0.867	0.491	0.2008	0.867	-0.582	1.449	0.335	2.827	1.156	4.128	0.22	0.062	76.9	10.0	train
82	1	82	0	Fresh	0.1344	1.109	1.254	2.507	54.1	0.0291	0.0381	29.1	55.9	41.8	15.4	-20.0	33.0	29.1	0.0222	1.268	107.7	0.845	0.488	0.2258	0.837	-0.576	1.412	0.337	3.159	0.993	4.66	0.225	0.089	65.4	9.0	train
83	1	83	0	Fresh	0.1368	1.131	1.368	2.736	53.0	0.0314	0.0292	28.6	54.9	40.1	14.4	-20.8	46.8	30.7	0.0172	1.23	87.5	0.928	0.355	0.168	0.974	-0.578	1.552	0.262	2.697	0.687	4.428	0.263	0.096	65.2	9.0	train
84	1	84	0	Fresh	0.1393	1.119	1.332	2.664	53.6	0.0225	0.0335	27.6	57.6	43.2	14.3	-20.1	35.3	28.9	0.0306	1.389	65.7	0.897	0.625	0.2128	0.962	-0.58	1.542	0.326	2.519	1.475	4.964	0.234	0.052	67.7	8.0	train
85	1	85	0	Fresh	0.1418	1.136	1.381	2.761	52.8	0.0248	0.0355	28.6	58.0	38.5	13.6	-19.7	43.1	28.4	0.0126	1.289	70.6	0.768	0.456	0.2033	0.729	-0.79	1.519	0.352	2.923	1.359	3.864	0.247	0.078	70.2	10.0	train
86	1	86	0	Fresh	0.1443	1.123	1.323	2.645	53.4	0.0295	0.0431	29.2	57.9	42.0	17.6	-19.3	37.0	33.1	0.0385	1.235	72.2	0.84	0.57	0.2113	0.819	-0.472	1.291	0.361	2.594	1.418	3.915	0.266	0.114	67.9	8.0	train
87	1	87	0	Fresh	0.1468	1.126	1.264	2.527	53.3	0.0234	0.034	27.1	56.3	43.2	13.0	-17.1	41.0	32.2	0.0252	1.299	66.0	0.868	0.54	0.2188	0.672	-0.683	1.356	0.337	2.248	1.321	3.749	0.279	0.054	70.3	10.0	train
88	1	88	0	Fresh	0.1494	1.125	1.347	2.694	53.3	0.0288	0.0333	27.5	52.3	42.4	11.7	-20.0	38.7	31.3	0.0289	1.24	84.8	0.841	0.555	0.2172	0.637	-0.549	1.186	0.338	2.228	1.177	4.4	0.25	0.085	73.0	10.0	train
89	1	89	1	Mild	0.1519	1.113	1.349	2.697	53.9	0.0342	0.038	29.6	60.2	43.4	15.3	-18.0	39.9	29.7	0.0286	1.334	68.8	0.898	0.575	0.1785	0.824	-0.782	1.606	0.339	2.808	1.106	4.479	0.313	0.068	65.6	11.0	train
90	1	90	1	Mild	0.1545	1.179	1.317	2.634	50.9	0.0328	0.0429	27.7	55.2	43.7	18.1	-19.0	36.9	34.5	0.027	1.238	80.8	0.899	0.613	0.2163	0.833	-0.608	1.441	0.336	1.768	1.167	4.535	0.219	0.086	68.3	11.0	train
91	1	91	1	Mild	0.1571	1.172	1.293	2.587	51.2	0.0271	0.0359	28.0	56.6	40.7	12.5	-18.9	41.4	27.6	0.0415	1.223	80.0	0.863	0.52	0.2173	0.737	-0.627	1.364	0.297	2.312	1.192	3.655	0.239	0.073	68.3	9.0	train
92	1	92	1	Mild	0.1597	1.139	1.34	2.681	52.7	0.0324	0.0331	27.2	54.1	41.1	14.1	-21.7	35.7	28.5	0.0346	1.284	71.6	0.803	0.427	0.2073	0.704	-0.565	1.269	0.216	2.43	1.29	4.504	0.336	0.085	66.1	9.0	train
93	1	93	1	Mild	0.1623	1.106	1.312	2.624	54.3	0.0239	0.0411	27.9	55.9	40.9	18.2	-20.8	44.9	31.6	0.0378	1.272	81.5	0.729	0.495	0.2257	0.782	-0.726	1.508	0.305	3.06	1.485	4.382	0.283	0.071	64.1	9.0	train
94	1	94	1	Mild	0.1649	1.173	1.302	2.604	51.2	0.027	0.0351	30.3	59.4	45.1	14.4	-19.6	35.0	33.2	0.0215	1.264	66.1	0.793	0.437	0.1956	0.734	-0.657	1.39	0.35	2.204	1.275	5.008	0.238	0.064	68.6	11.0	train
95	1	95	1	Mild	0.1675	1.146	1.289	2.578	52.4	0.0308	0.0312	29.1	56.9	41.3	13.1	-22.0	41.0	32.6	0.027	1.276	55.9	0.793	0.522	0.1894	0.695	-0.667	1.361	0.323	2.485	0.771	3.37	0.236	0.087	61.2	9.0	train
96	1	96	1	Mild	0.1702	1.132	1.384	2.769	53.0	0.0266	0.0387	28.5	51.8	42.9	15.2	-19.1	51.1	24.5	0.0509	1.238	80.5	0.819	0.481	0.1966	0.819	-0.736	1.555	0.346	2.416	0.999	4.188	0.293	0.068	70.6	9.0	train
97	1	97	1	Mild	0.1729	1.158	1.349	2.698	51.8	0.0379	0.036	29.0	56.2	43.7	13.3	-18.7	38.9	29.4	0.0347	1.264	76.4	0.831	0.692	0.2292	0.872	-0.65	1.521	0.262	2.835	1.411	5.128	0.236	0.073	64.7	9.0	train
98	1	98	1	Mild	0.1755	1.163	1.291	2.582	51.6	0.032	0.0361	28.7	53.7	41.9	8.9	-20.6	34.6	32.6	0.0418	1.274	93.4	0.774	0.71	0.2282	0.763	-0.52	1.283	0.251	2.292	1.107	4.146	0.222	0.102	68.9	10.0	train
99	1	99	1	Mild	0.1782	1.132	1.223	2.446	53.0	0.0303	0.0276	28.3	53.3	44.7	16.5	-20.0	43.2	27.5	0.0397	1.261	80.4	0.881	0.604	0.2149	0.623	-0.691	1.314	0.302	2.573	1.0	5.584	0.301	0.09	70.0	9.0	train
100	1	100	1	Mild	0.1809	1.125	1.317	2.635	53.3	0.0303	0.031	28.6	55.7	38.9	13.0	-21.0	45.0	30.9	0.0211	1.274	61.7	0.871	0.477	0.2071	0.916	-0.718	1.634	0.236	2.367	1.446	3.659	0.168	0.069	71.6	11.0	train
101	1	101	1	Mild	0.1837	1.135	1.293	2.585	52.8	0.035	0.028	27.9	56.3	42.4	13.7	-20.1	32.1	27.9	0.0392	1.2	78.4	0.84	0.491	0.2127	0.691	-0.63	1.321	0.34	2.594	1.113	4.51	0.276	0.038	73.5	9.0	train
102	1	102	1	Mild	0.1864	1.154	1.373	2.745	52.0	0.0225	0.0339	28.0	54.4	44.3	13.0	-21.3	40.0	26.6	0.031	1.265	74.3	0.814	0.472	0.1776	0.817	-0.47	1.287	0.309	2.615	1.376	3.779	0.307	0.082	75.0	9.0	train
103	1	103	1	Mild	0.1891	1.182	1.351	2.702	50.8	0.0322	0.0387	28.0	58.3	41.9	10.9	-22.4	38.8	30.3	0.0346	1.309	57.6	0.825	0.336	0.2254	0.776	-0.579	1.355	0.264	2.938	1.448	4.683	0.251	0.089	68.1	11.0	train
104	1	104	1	Mild	0.1919	1.179	1.366	2.731	50.9	0.0259	0.0395	27.0	57.0	42.3	11.0	-22.5	38.5	28.8	0.0233	1.267	80.5	0.808	0.449	0.2316	0.947	-0.653	1.6	0.277	2.698	1.161	4.328	0.277	0.041	74.3	10.0	train
105	1	105	1	Mild	0.1947	1.138	1.307	2.614	52.7	0.0295	0.0291	29.7	55.9	42.3	16.6	-22.3	40.8	28.9	0.044	1.141	76.9	0.788	0.575	0.2196	0.715	-0.672	1.387	0.303	2.274	1.408	4.215	0.166	0.07	67.3	8.0	train
106	1	106	1	Mild	0.1975	1.122	1.317	2.634	53.5	0.0365	0.0395	27.6	56.7	40.9	13.3	-22.5	34.2	28.6	0.0374	1.242	73.6	0.771	0.594	0.1822	0.86	-0.696	1.557	0.27	2.101	1.132	4.869	0.271	0.097	72.1	9.0	train
107	1	107	1	Mild	0.2003	1.141	1.272	2.544	52.6	0.0367	0.032	29.1	57.6	44.4	13.9	-18.8	46.1	28.0	0.0207	1.152	85.4	0.726	0.491	0.2192	0.802	-0.58	1.382	0.32	2.941	1.04	4.061	0.231	0.094	73.3	10.0	train
108	1	108	1	Mild	0.2031	1.172	1.252	2.503	51.2	0.0385	0.0457	28.9	59.3	39.1	13.7	-21.7	41.5	26.9	0.0438	1.314	85.3	0.829	0.426	0.1924	0.906	-0.551	1.457	0.307	2.423	0.819	3.868	0.314	0.053	71.3	11.0	train
109	1	109	1	Mild	0.2059	1.123	1.319	2.639	53.4	0.035	0.0383	31.0	52.4	43.2	14.4	-18.6	40.6	27.7	0.0388	1.152	84.4	0.829	0.599	0.2325	0.82	-0.603	1.422	0.264	2.333	1.482	5.089	0.248	0.078	68.1	11.0	train
110	1	110	1	Mild	0.2087	1.162	1.407	2.814	51.6	0.026	0.0365	28.4	57.0	41.3	13.0	-18.4	41.5	27.2	0.0503	1.303	79.5	0.818	0.59	0.1923	0.786	-0.792	1.578	0.355	2.074	1.548	4.226	0.249	0.065	70.0	11.0	train
111	1	111	1	Mild	0.2116	1.1	1.373	2.747	54.6	0.0323	0.0324	27.1	59.1	40.1	12.4	-17.9	40.3	27.2	0.0391	1.193	89.6	0.865	0.588	0.2182	0.955	-0.615	1.571	0.249	2.691	1.669	3.891	0.244	0.086	70.8	9.0	train
112	1	112	1	Mild	0.2145	1.172	1.425	2.85	51.2	0.0317	0.0341	26.6	56.2	43.2	15.6	-20.2	37.6	26.8	0.0455	1.289	62.1	0.89	0.593	0.2402	0.652	-0.728	1.379	0.302	2.708	1.609	4.728	0.248	0.058	74.8	9.0	train
113	1	113	1	Mild	0.2173	1.183	1.294	2.589	50.7	0.0388	0.0421	28.0	54.6	41.0	15.5	-20.1	37.6	29.1	0.0382	1.137	83.0	0.766	0.41	0.1753	0.607	-0.727	1.334	0.273	3.153	1.131	4.469	0.268	0.08	71.0	9.0	train
114	1	114	1	Mild	0.2202	1.18	1.399	2.797	50.9	0.0226	0.0337	27.8	53.7	42.3	13.2	-15.8	42.8	30.0	0.0479	1.298	72.4	0.774	0.541	0.2292	0.796	-0.745	1.541	0.268	2.532	1.224	5.341	0.213	0.087	75.8	12.0	train
115	1	115	1	Mild	0.2231	1.143	1.332	2.665	52.5	0.034	0.0399	28.0	56.5	37.7	16.0	-20.0	38.6	34.5	0.0311	1.222	99.2	0.772	0.475	0.2081	0.864	-0.599	1.463	0.243	2.393	1.115	4.342	0.269	0.085	66.1	11.0	train
116	1	116	1	Mild	0.2261	1.157	1.377	2.753	51.9	0.0335	0.0445	28.5	58.3	42.3	14.5	-15.6	41.9	30.9	0.0253	1.177	81.5	0.819	0.468	0.2143	0.937	-0.559	1.496	0.251	2.522	1.074	4.189	0.243	0.068	67.7	10.0	train
117	1	117	1	Mild	0.229	1.141	1.161	2.321	52.6	0.0417	0.0446	27.7	55.6	39.7	18.0	-16.4	39.7	32.0	0.0401	1.174	74.1	0.817	0.486	0.2068	0.773	-0.623	1.396	0.313	2.232	1.093	3.752	0.286	0.037	75.1	12.0	train
118	1	118	1	Mild	0.2319	1.147	1.177	2.353	52.3	0.0298	0.039	27.0	54.5	43.8	16.0	-22.1	34.6	28.6	0.0364	1.265	72.9	0.835	0.742	0.2289	0.777	-0.632	1.409	0.292	2.92	1.112	4.397	0.257	0.068	67.6	11.0	train
119	1	119	1	Mild	0.2349	1.152	1.331	2.663	52.1	0.0291	0.0455	27.1	58.9	38.8	15.5	-19.3	36.9	30.5	0.0516	1.129	83.8	0.691	0.432	0.2462	0.724	-0.713	1.438	0.3	3.194	0.863	3.862	0.302	0.113	71.5	9.0	train
120	1	120	1	Mild	0.2378	1.196	1.386	2.771	50.2	0.0353	0.0355	27.9	55.2	41.9	17.5	-18.5	36.1	32.8	0.0422	1.273	93.9	0.757	0.532	0.2006	0.628	-0.589	1.217	0.441	1.994	1.236	4.683	0.26	0.075	68.0	11.0	train
121	1	121	1	Mild	0.2408	1.139	1.196	2.392	52.7	0.038	0.0444	28.0	55.9	43.0	15.1	-18.4	38.4	32.6	0.0425	1.248	65.3	0.823	0.447	0.1985	0.701	-0.705	1.406	0.421	2.969	1.641	3.776	0.258	0.052	69.9	10.0	train
122	1	122	1	Mild	0.2438	1.18	1.285	2.571	50.9	0.0375	0.0428	30.2	52.5	43.3	16.9	-22.2	42.2	30.2	0.0372	1.197	71.1	0.906	0.537	0.2288	0.703	-0.682	1.385	0.367	2.146	1.158	4.385	0.26	0.074	73.3	11.0	train
123	1	123	1	Mild	0.2468	1.17	1.255	2.511	51.3	0.0309	0.0458	28.8	52.7	41.9	10.8	-20.2	44.8	27.1	0.0314	1.276	62.5	0.778	0.601	0.1989	0.757	-0.556	1.314	0.333	2.644	1.174	4.546	0.252	0.086	70.7	10.0	train
124	1	124	1	Mild	0.2498	1.136	1.303	2.605	52.8	0.0284	0.0344	28.2	55.8	42.5	13.8	-19.4	40.8	30.5	0.0317	1.244	82.6	0.808	0.313	0.2159	0.996	-0.648	1.643	0.273	2.677	1.31	4.944	0.218	0.091	74.1	10.0	train
125	1	125	1	Mild	0.2529	1.163	1.355	2.711	51.6	0.037	0.0344	28.7	55.2	41.5	14.8	-20.6	42.7	29.2	0.029	1.217	80.7	0.865	0.603	0.1946	1.022	-0.596	1.618	0.378	2.517	1.356	4.77	0.294	0.097	75.0	10.0	train
126	1	126	1	Mild	0.2559	1.145	1.32	2.64	52.4	0.0375	0.0391	28.9	58.2	40.0	13.0	-20.5	40.1	28.1	0.054	1.257	79.3	0.738	0.397	0.2188	0.572	-0.535	1.107	0.303	3.562	1.725	4.274	0.253	0.096	77.6	9.0	train
127	1	127	1	Mild	0.259	1.122	1.272	2.544	53.5	0.0359	0.0428	28.9	52.9	37.8	16.3	-21.9	33.2	29.7	0.0486	1.229	74.1	0.798	0.499	0.1842	0.71	-0.576	1.285	0.328	2.616	1.04	4.272	0.189	0.08	76.9	9.0	train
128	1	128	1	Mild	0.262	1.146	1.319	2.638	52.4	0.0394	0.0382	27.1	51.3	41.5	18.6	-19.7	39.1	30.2	0.0409	1.194	87.6	0.816	0.541	0.1923	0.906	-0.564	1.47	0.283	2.874	1.144	3.98	0.233	0.043	74.1	9.0	train
129	1	129	1	Mild	0.2651	1.134	1.198	2.397	52.9	0.0328	0.0399	27.5	53.2	39.5	15.5	-21.4	40.1	27.2	0.043	1.299	85.1	0.785	0.568	0.2081	0.78	-0.646	1.426	0.303	2.632	1.041	3.865	0.214	0.046	69.1	11.0	train
130	1	130	1	Mild	0.2682	1.141	1.328	2.655	52.6	0.0336	0.0309	28.5	56.8	39.8	15.4	-22.0	39.4	26.3	0.0235	1.214	77.7	0.786	0.412	0.2049	0.805	-0.623	1.428	0.322	2.361	1.492	3.786	0.272	0.099	74.3	11.0	train
131	1	131	1	Mild	0.2713	1.149	1.353	2.706	52.2	0.0264	0.036	27.4	57.7	41.8	12.7	-20.9	37.3	27.6	0.0515	1.164	96.0	0.843	0.659	0.2037	0.764	-0.738	1.502	0.285	2.72	1.519	3.818	0.246	0.074	68.8	11.0	train
132	1	132	1	Mild	0.2744	1.145	1.291	2.583	52.4	0.0315	0.037	27.8	54.7	40.7	13.2	-19.6	44.0	29.7	0.0519	1.163	80.8	0.751	0.381	0.1979	0.894	-0.541	1.435	0.325	2.096	1.209	4.498	0.262	0.041	70.4	11.0	train
133	1	133	1	Mild	0.2775	1.171	1.191	2.382	51.2	0.0331	0.0418	28.6	56.5	42.1	13.0	-24.1	38.0	31.8	0.0561	1.267	83.7	0.821	0.481	0.2111	0.94	-0.698	1.638	0.397	2.47	1.526	3.67	0.275	0.063	68.9	11.0	train
134	1	134	1	Mild	0.2807	1.181	1.258	2.516	50.8	0.0265	0.0408	27.6	56.2	42.6	14.5	-16.5	39.8	28.5	0.0263	1.218	75.7	0.848	0.592	0.1888	0.794	-0.565	1.359	0.392	2.844	1.409	4.377	0.269	0.101	69.3	11.0	train
135	1	135	1	Mild	0.2838	1.146	1.319	2.637	52.4	0.0403	0.0384	25.3	54.3	42.6	15.6	-19.4	38.3	26.2	0.0479	1.189	102.3	0.829	0.48	0.2011	0.768	-0.64	1.409	0.371	2.628	1.099	5.26	0.259	0.091	71.6	11.0	train
136	1	136	1	Mild	0.287	1.168	1.205	2.41	51.4	0.0444	0.0479	27.3	52.9	41.7	14.7	-19.6	39.6	30.5	0.0574	1.258	68.2	0.865	0.721	0.2819	0.668	-0.601	1.268	0.204	2.742	1.137	5.274	0.233	0.044	72.1	9.0	train
137	1	137	1	Mild	0.2901	1.178	1.196	2.391	51.0	0.0346	0.0312	27.4	58.3	41.7	12.9	-20.4	39.1	30.5	0.0295	1.259	50.7	0.771	0.49	0.2281	0.779	-0.737	1.516	0.262	2.634	1.236	4.064	0.242	0.09	72.0	11.0	train
138	1	138	1	Mild	0.2933	1.206	1.227	2.455	49.7	0.0254	0.0457	27.0	54.4	40.0	14.1	-17.0	41.4	31.4	0.0293	1.171	49.3	0.762	0.648	0.2258	0.755	-0.623	1.378	0.277	2.637	1.413	3.562	0.267	0.094	72.4	12.0	train
139	1	139	1	Mild	0.2965	1.22	1.293	2.586	49.2	0.0368	0.0382	27.8	55.9	41.4	12.6	-19.9	43.3	30.4	0.0533	1.216	87.4	0.813	0.441	0.2217	0.68	-0.674	1.354	0.323	2.666	1.005	4.848	0.275	0.063	69.2	11.0	train
140	1	140	1	Mild	0.2997	1.155	1.303	2.607	51.9	0.0332	0.032	27.2	54.3	42.1	13.2	-16.9	33.4	32.5	0.0417	1.27	80.3	0.853	0.503	0.1914	0.914	-0.631	1.545	0.325	2.956	1.038	4.625	0.239	0.074	74.1	10.0	train
141	1	141	1	Mild	0.3029	1.149	1.365	2.73	52.2	0.0396	0.0418	27.8	54.3	43.1	14.2	-19.8	42.4	27.4	0.0598	1.15	96.8	0.781	0.519	0.1745	0.732	-0.708	1.44	0.282	2.533	1.455	4.436	0.267	0.055	71.3	13.0	train
142	1	142	1	Mild	0.3062	1.151	1.38	2.759	52.2	0.0341	0.0423	28.6	57.4	40.9	13.8	-20.4	40.0	31.4	0.0445	1.257	97.0	0.816	0.58	0.1826	0.52	-0.59	1.11	0.309	2.417	1.306	4.306	0.293	0.078	71.8	12.0	train
143	1	143	1	Mild	0.3094	1.161	1.323	2.645	51.7	0.0331	0.0391	27.6	54.9	41.8	14.0	-24.0	37.7	31.2	0.0418	1.213	90.1	0.764	0.378	0.212	0.728	-0.702	1.431	0.305	2.729	1.254	4.481	0.314	0.07	75.0	11.0	train
144	1	144	1	Mild	0.3127	1.149	1.267	2.533	52.2	0.0332	0.0443	29.9	53.4	40.4	14.4	-19.5	39.8	32.4	0.0207	1.105	74.4	0.848	0.376	0.1508	0.83	-0.602	1.433	0.257	2.273	1.053	4.384	0.238	0.086	65.7	10.0	train
145	1	145	1	Mild	0.3159	1.144	1.283	2.565	52.4	0.0331	0.0466	25.7	54.9	41.9	18.1	-21.3	39.9	24.8	0.0214	1.266	79.7	0.851	0.397	0.227	0.956	-0.588	1.544	0.329	2.582	0.928	4.981	0.239	0.086	69.7	10.0	train
146	1	146	1	Mild	0.3192	1.196	1.278	2.555	50.2	0.0432	0.0424	25.7	56.6	40.1	15.9	-20.3	34.5	29.6	0.0675	1.248	79.2	0.846	0.571	0.2205	0.669	-0.604	1.272	0.369	2.321	1.556	4.284	0.23	0.095	73.6	12.0	train
147	1	147	1	Mild	0.3225	1.162	1.292	2.583	51.6	0.0386	0.0444	25.5	52.5	42.4	14.3	-21.4	35.0	26.6	0.0256	1.218	73.5	0.75	0.541	0.224	0.977	-0.749	1.726	0.375	2.882	1.095	4.424	0.244	0.08	79.1	12.0	train
148	1	148	1	Mild	0.3258	1.179	1.273	2.545	50.9	0.0289	0.042	28.7	51.7	39.4	14.8	-22.3	36.6	28.2	0.0324	1.173	87.4	0.734	0.373	0.2027	0.845	-0.64	1.485	0.29	2.595	0.892	4.562	0.27	0.068	77.7	10.0	train
149	1	149	1	Mild	0.3291	1.192	1.301	2.603	50.4	0.0348	0.0431	27.3	57.1	39.3	13.0	-18.2	37.2	31.4	0.0633	1.201	87.2	0.74	0.632	0.2208	0.819	-0.677	1.497	0.228	2.738	0.826	4.17	0.287	0.08	80.6	13.0	train
150	1	150	1	Mild	0.3324	1.157	1.295	2.589	51.9	0.0364	0.0354	26.5	53.5	37.9	14.6	-20.8	34.1	30.2	0.0538	1.232	76.5	0.821	0.625	0.2233	0.694	-0.601	1.295	0.378	2.398	1.7	4.068	0.259	0.063	75.5	10.0	train
151	1	151	1	Mild	0.3357	1.159	1.238	2.476	51.8	0.0375	0.0484	28.0	49.9	44.0	15.1	-21.9	39.4	29.6	0.0402	1.23	73.6	0.774	0.475	0.1857	0.787	-0.575	1.363	0.342	2.838	1.329	4.063	0.284	0.05	72.3	11.0	train
152	1	152	1	Mild	0.3391	1.192	1.34	2.679	50.3	0.0394	0.0489	26.5	55.3	40.7	16.1	-20.6	37.8	30.5	0.0559	1.186	79.4	0.743	0.276	0.2213	0.832	-0.603	1.434	0.213	2.476	0.795	4.974	0.225	0.1	77.9	11.0	train
153	1	153	1	Mild	0.3424	1.149	1.309	2.619	52.2	0.0329	0.0442	26.9	51.0	37.5	14.9	-21.5	37.3	30.9	0.0591	1.205	76.5	0.815	0.402	0.222	0.826	-0.568	1.394	0.214	2.349	1.077	4.363	0.273	0.104	73.7	11.0	train
154	1	154	1	Mild	0.3458	1.195	1.306	2.613	50.2	0.0436	0.0453	26.2	51.9	38.5	15.8	-17.9	44.3	31.2	0.0593	1.189	67.8	0.831	0.598	0.2196	0.81	-0.598	1.408	0.383	2.988	1.377	4.719	0.275	0.067	77.5	10.0	train
155	1	155	1	Mild	0.3492	1.193	1.231	2.463	50.3	0.0389	0.0397	27.9	54.5	38.5	15.3	-21.5	41.5	29.2	0.0519	1.17	73.9	0.769	0.647	0.2539	0.694	-0.535	1.23	0.202	2.217	1.061	3.664	0.21	0.084	74.7	12.0	train
156	1	156	2	Moderate	0.3525	1.187	1.304	2.608	50.6	0.0409	0.0438	26.1	56.6	40.0	12.7	-20.7	36.2	28.1	0.0516	1.234	70.7	0.767	0.672	0.2284	0.972	-0.527	1.499	0.376	2.157	1.424	4.284	0.242	0.079	78.3	12.0	train
157	1	157	2	Moderate	0.3559	1.156	1.327	2.654	51.9	0.0346	0.0453	27.0	54.0	42.0	12.5	-16.4	33.6	27.7	0.0522	1.246	79.3	0.787	0.599	0.2128	0.906	-0.556	1.461	0.362	2.289	1.247	4.164	0.228	0.083	74.0	12.0	train
158	1	158	2	Moderate	0.3593	1.153	1.376	2.751	52.1	0.0335	0.0455	28.1	53.3	42.1	12.1	-17.4	38.9	27.7	0.0458	1.256	74.1	0.754	0.529	0.1923	0.947	-0.673	1.62	0.36	2.655	1.057	4.303	0.283	0.072	79.2	13.0	train
159	1	159	2	Moderate	0.3628	1.193	1.266	2.532	50.3	0.0327	0.0414	27.4	55.5	37.5	14.4	-20.0	38.0	32.3	0.0532	1.281	78.1	0.832	0.736	0.2468	0.666	-0.647	1.313	0.298	2.743	1.41	3.903	0.261	0.037	80.1	11.0	train
160	1	160	2	Moderate	0.3662	1.176	1.273	2.547	51.0	0.044	0.0305	27.2	54.2	40.1	17.8	-22.2	41.1	30.0	0.0619	1.181	72.6	0.839	0.602	0.1846	0.719	-0.594	1.313	0.361	2.38	0.651	4.552	0.221	0.037	67.4	13.0	train
161	1	161	2	Moderate	0.3696	1.178	1.277	2.554	50.9	0.0454	0.048	28.8	51.6	40.7	11.3	-20.8	38.1	30.6	0.05	1.245	88.1	0.887	0.52	0.1979	0.794	-0.694	1.488	0.395	2.504	1.147	4.075	0.282	0.073	74.0	14.0	train
162	1	162	2	Moderate	0.3731	1.159	1.29	2.579	51.8	0.0419	0.0368	27.7	52.2	42.0	12.6	-19.0	42.0	31.2	0.0524	1.201	74.4	0.855	0.478	0.196	0.834	-0.693	1.528	0.267	2.144	1.165	4.259	0.267	0.093	77.6	12.0	train
163	1	163	2	Moderate	0.3765	1.173	1.313	2.626	51.2	0.0452	0.0457	26.7	52.3	38.5	15.7	-19.2	40.5	28.8	0.0642	1.188	90.9	0.784	0.489	0.2318	0.809	-0.597	1.407	0.321	2.582	1.772	4.862	0.282	0.078	79.2	13.0	train
164	1	164	2	Moderate	0.38	1.178	1.272	2.543	50.9	0.0386	0.0293	27.4	53.3	43.1	14.5	-22.8	38.6	26.6	0.0551	1.226	91.0	0.749	0.561	0.1891	0.837	-0.584	1.421	0.343	2.596	1.356	5.06	0.251	0.078	73.0	11.0	train
165	1	165	2	Moderate	0.3835	1.18	1.342	2.683	50.8	0.0379	0.0442	26.7	53.2	41.1	11.5	-17.8	36.8	30.8	0.038	1.244	88.0	0.803	0.447	0.2246	0.656	-0.649	1.304	0.372	2.844	1.272	3.828	0.28	0.076	69.4	13.0	train
166	1	166	2	Moderate	0.387	1.178	1.346	2.692	50.9	0.0339	0.0296	27.4	54.8	38.1	12.5	-14.8	37.9	30.8	0.0445	1.106	79.0	0.772	0.513	0.2168	0.794	-0.64	1.435	0.251	2.748	0.857	3.313	0.283	0.085	76.3	11.0	train
167	1	167	2	Moderate	0.3905	1.165	1.272	2.545	51.5	0.0315	0.0419	27.7	57.0	40.0	15.9	-24.3	40.7	27.1	0.0543	1.197	95.1	0.743	0.629	0.2134	0.754	-0.644	1.397	0.273	2.593	1.257	4.404	0.262	0.09	79.3	11.0	train
168	1	168	2	Moderate	0.394	1.197	1.226	2.451	50.1	0.0426	0.0489	25.1	54.3	39.9	13.0	-17.6	36.8	27.1	0.0523	1.243	79.4	0.837	0.618	0.1718	0.718	-0.675	1.393	0.343	1.78	1.811	4.54	0.264	0.098	83.7	13.0	train
169	1	169	2	Moderate	0.3975	1.199	1.291	2.582	50.0	0.0392	0.0435	26.2	52.7	38.6	14.3	-23.8	39.3	29.0	0.0533	1.182	114.2	0.845	0.42	0.225	0.71	-0.714	1.423	0.247	2.734	1.127	4.746	0.291	0.101	74.2	13.0	train
170	1	170	2	Moderate	0.401	1.194	1.26	2.521	50.3	0.0362	0.0541	27.2	55.3	39.4	12.1	-21.6	38.4	26.5	0.052	1.123	68.9	0.813	0.628	0.2114	0.67	-0.715	1.385	0.298	2.801	1.469	4.047	0.224	0.08	74.4	12.0	train
171	1	171	2	Moderate	0.4046	1.208	1.325	2.65	49.7	0.041	0.0398	27.2	56.2	40.0	17.0	-17.8	43.5	29.8	0.0582	1.278	85.9	0.758	0.51	0.2255	0.644	-0.641	1.285	0.376	1.917	1.598	4.815	0.246	0.085	77.0	14.0	train
172	1	172	2	Moderate	0.4081	1.202	1.213	2.426	49.9	0.0433	0.0453	27.1	52.6	43.2	16.4	-21.9	34.8	28.1	0.057	1.218	94.7	0.817	0.67	0.2276	0.634	-0.646	1.28	0.375	2.586	1.38	4.128	0.228	0.073	78.0	12.0	train
173	1	173	2	Moderate	0.4117	1.178	1.236	2.471	50.9	0.0462	0.045	28.4	57.0	40.4	12.4	-24.7	34.4	25.7	0.0667	1.211	85.4	0.678	0.427	0.2402	0.795	-0.642	1.437	0.349	3.114	1.227	4.311	0.266	0.12	70.9	13.0	train
174	1	174	2	Moderate	0.4153	1.181	1.311	2.621	50.8	0.0375	0.0464	27.6	60.2	41.7	12.8	-21.3	37.4	24.7	0.0499	1.242	67.4	0.827	0.617	0.2046	0.753	-0.496	1.249	0.358	2.607	1.224	4.312	0.244	0.036	83.4	13.0	train
175	1	175	2	Moderate	0.4189	1.192	1.279	2.558	50.3	0.0373	0.0458	25.3	58.5	38.6	12.4	-21.3	42.4	29.0	0.0411	1.267	89.2	0.803	0.643	0.2738	0.976	-0.688	1.664	0.405	2.724	1.381	3.47	0.255	0.06	79.8	14.0	train
176	1	176	2	Moderate	0.4225	1.143	1.28	2.56	52.5	0.0467	0.046	27.6	54.6	41.0	13.8	-22.9	35.4	30.7	0.054	1.197	76.7	0.764	0.681	0.2137	0.638	-0.568	1.206	0.308	2.615	1.618	4.262	0.27	0.053	76.8	13.0	train
177	1	177	2	Moderate	0.4261	1.154	1.291	2.582	52.0	0.0418	0.0472	27.9	54.5	42.7	12.5	-20.1	38.9	26.4	0.0636	1.319	81.2	0.801	0.573	0.2055	0.592	-0.69	1.282	0.245	3.14	1.252	4.106	0.288	0.054	75.2	13.0	train
178	1	178	2	Moderate	0.4297	1.206	1.305	2.611	49.7	0.0427	0.0476	27.3	54.2	38.9	14.4	-22.6	38.9	27.8	0.0798	1.2	66.2	0.771	0.623	0.2585	0.709	-0.764	1.473	0.363	2.175	1.184	4.146	0.259	0.088	75.6	12.0	train
179	1	179	2	Moderate	0.4333	1.186	1.287	2.574	50.6	0.0422	0.0495	27.7	54.6	41.1	11.3	-20.3	40.0	30.7	0.0477	1.168	75.3	0.801	0.682	0.2126	0.852	-0.621	1.473	0.313	2.542	1.437	4.42	0.332	0.059	79.3	12.0	train
180	1	180	2	Moderate	0.4369	1.17	1.279	2.557	51.3	0.0425	0.0621	26.6	51.5	40.8	10.4	-20.6	38.6	30.9	0.0647	1.176	79.9	0.741	0.438	0.2287	0.643	-0.666	1.31	0.267	2.781	1.663	3.647	0.203	0.072	77.9	13.0	train
181	1	181	2	Moderate	0.4406	1.179	1.269	2.538	50.9	0.0439	0.0528	24.8	53.0	40.7	12.6	-16.9	36.8	28.8	0.0608	1.17	61.5	0.756	0.683	0.2145	0.684	-0.554	1.238	0.302	2.45	1.311	4.627	0.336	0.09	81.4	12.0	train
182	1	182	2	Moderate	0.4442	1.168	1.281	2.563	51.4	0.0427	0.0424	26.6	54.5	40.9	15.3	-19.8	37.1	27.7	0.0436	1.289	81.8	0.764	0.461	0.2874	0.662	-0.668	1.33	0.342	2.799	1.484	5.116	0.277	0.055	77.3	13.0	train
183	1	183	2	Moderate	0.4479	1.23	1.208	2.416	48.8	0.0484	0.0488	27.6	53.5	39.1	15.8	-19.1	41.4	28.9	0.0498	1.121	90.6	0.793	0.458	0.2104	0.72	-0.757	1.477	0.277	2.257	1.193	3.909	0.21	0.112	81.9	12.0	train
184	1	184	2	Moderate	0.4516	1.195	1.298	2.596	50.2	0.0485	0.044	27.8	52.5	38.3	15.7	-17.8	46.0	26.0	0.0631	1.177	90.3	0.706	0.424	0.2053	0.771	-0.687	1.458	0.356	2.935	1.409	5.022	0.274	0.052	82.3	12.0	train
185	1	185	2	Moderate	0.4553	1.208	1.356	2.711	49.7	0.045	0.0407	25.8	56.3	40.1	14.5	-18.9	40.6	29.6	0.0543	1.182	91.2	0.798	0.539	0.2469	0.751	-0.705	1.456	0.28	2.307	1.224	4.837	0.236	0.078	76.4	13.0	train
186	1	186	2	Moderate	0.459	1.161	1.265	2.531	51.7	0.042	0.0511	26.9	51.2	41.9	14.7	-20.1	38.5	27.7	0.0589	1.22	62.8	0.748	0.54	0.2287	0.877	-0.698	1.575	0.294	2.454	1.111	4.088	0.286	0.055	79.7	11.0	train
187	1	187	2	Moderate	0.4627	1.18	1.259	2.519	50.8	0.0515	0.0471	24.5	49.5	40.3	15.5	-19.7	39.0	31.7	0.0516	1.241	64.1	0.73	0.364	0.217	0.759	-0.624	1.382	0.324	2.325	1.243	3.543	0.304	0.069	77.1	14.0	train
188	1	188	2	Moderate	0.4664	1.167	1.219	2.438	51.4	0.0378	0.0483	27.1	55.0	44.1	10.0	-19.2	36.9	27.5	0.0511	1.15	100.4	0.809	0.573	0.2535	0.618	-0.746	1.364	0.204	2.397	1.319	4.297	0.266	0.048	81.0	13.0	train
189	1	189	2	Moderate	0.4701	1.207	1.18	2.36	49.7	0.0451	0.0429	26.2	54.5	40.4	12.7	-20.5	34.1	31.6	0.0556	1.25	76.3	0.746	0.483	0.2431	0.695	-0.579	1.274	0.301	1.997	1.163	3.69	0.263	0.052	81.5	13.0	train
190	1	190	2	Moderate	0.4739	1.19	1.307	2.614	50.4	0.0485	0.0489	25.8	49.9	39.2	13.1	-20.3	37.5	30.5	0.0518	1.191	95.1	0.785	0.564	0.2102	0.702	-0.706	1.408	0.292	2.856	1.238	3.608	0.317	0.08	74.6	13.0	train
191	1	191	2	Moderate	0.4776	1.196	1.359	2.718	50.2	0.0383	0.054	28.0	52.2	39.8	12.3	-20.9	38.4	30.4	0.0691	1.155	60.6	0.768	0.605	0.2295	0.731	-0.624	1.355	0.403	2.739	1.206	4.006	0.257	0.105	78.4	13.0	train
192	1	192	2	Moderate	0.4814	1.185	1.328	2.657	50.6	0.0539	0.0515	26.6	53.5	36.6	15.7	-20.2	39.7	27.1	0.0547	1.172	93.4	0.751	0.811	0.2337	0.64	-0.646	1.286	0.287	1.93	1.63	4.571	0.279	0.077	74.9	13.0	train
193	1	193	2	Moderate	0.4851	1.212	1.22	2.441	49.5	0.0316	0.0483	26.4	53.6	41.3	15.5	-20.0	41.9	25.2	0.0639	1.223	68.7	0.7	0.487	0.2094	0.833	-0.687	1.52	0.276	2.429	1.527	4.244	0.256	0.072	83.0	12.0	train
194	1	194	2	Moderate	0.4889	1.222	1.283	2.566	49.1	0.0436	0.0621	25.4	52.6	38.3	16.1	-17.0	43.2	31.8	0.0571	1.172	64.0	0.859	0.627	0.2134	0.887	-0.718	1.605	0.344	2.568	1.425	4.206	0.217	0.076	82.4	13.0	train
195	1	195	2	Moderate	0.4927	1.212	1.22	2.439	49.5	0.0445	0.0466	27.2	53.3	41.2	16.3	-19.1	39.2	26.4	0.0594	1.163	78.6	0.749	0.461	0.1807	0.697	-0.619	1.316	0.25	2.628	1.697	4.715	0.314	0.081	82.8	12.0	train
196	1	196	2	Moderate	0.4965	1.184	1.134	2.269	50.7	0.0508	0.0576	25.9	52.7	39.0	15.0	-18.2	33.4	29.8	0.057	1.195	87.5	0.757	0.563	0.22	0.852	-0.6	1.453	0.334	2.224	1.208	4.654	0.264	0.086	84.7	14.0	train
197	1	197	2	Moderate	0.5003	1.2	1.245	2.491	50.0	0.0322	0.0492	26.1	54.0	39.9	13.6	-24.1	35.7	29.9	0.0772	1.184	86.1	0.808	0.482	0.2333	0.69	-0.563	1.252	0.331	2.719	1.122	4.562	0.328	0.055	78.5	13.0	train
198	1	198	2	Moderate	0.5041	1.214	1.242	2.485	49.4	0.031	0.057	27.2	49.7	39.2	17.2	-17.5	41.1	28.4	0.0612	1.181	95.0	0.725	0.483	0.248	0.755	-0.519	1.275	0.287	2.609	1.092	4.231	0.216	0.065	75.3	14.0	train
199	1	199	2	Moderate	0.5079	1.213	1.183	2.367	49.5	0.0521	0.0628	26.4	51.9	44.3	11.7	-20.5	38.9	32.0	0.0642	1.162	72.1	0.748	0.46	0.2265	0.706	-0.763	1.469	0.39	2.47	1.018	4.147	0.265	0.042	80.7	12.0	train
200	1	200	2	Moderate	0.5118	1.234	1.295	2.591	48.6	0.0436	0.0467	26.3	54.3	40.0	13.8	-20.4	36.6	27.9	0.0401	1.235	86.0	0.728	0.796	0.2276	0.661	-0.564	1.225	0.344	2.752	1.2	4.435	0.255	0.084	74.1	13.0	train
201	1	201	2	Moderate	0.5156	1.235	1.23	2.461	48.6	0.0428	0.0484	25.1	48.7	39.7	14.5	-20.6	37.9	28.9	0.0715	1.176	76.4	0.75	0.644	0.2577	0.699	-0.629	1.328	0.341	2.316	1.297	3.534	0.207	0.081	78.8	14.0	train
202	1	202	2	Moderate	0.5195	1.2	1.219	2.439	50.0	0.0457	0.0446	27.7	50.3	39.7	12.2	-19.3	37.4	27.5	0.0701	1.186	88.5	0.718	0.416	0.2284	0.728	-0.584	1.312	0.319	2.695	0.944	5.105	0.258	0.087	77.5	14.0	train
203	1	203	2	Moderate	0.5233	1.175	1.29	2.581	51.0	0.0444	0.0511	27.0	50.6	38.9	15.1	-16.2	37.9	30.2	0.0608	1.281	63.5	0.765	0.39	0.1695	0.786	-0.626	1.412	0.308	2.597	1.962	4.096	0.279	0.062	81.0	13.0	train
204	1	204	2	Moderate	0.5272	1.194	1.358	2.716	50.3	0.0522	0.0518	24.0	52.3	44.0	13.8	-18.3	42.5	29.3	0.0538	1.062	90.5	0.724	0.599	0.1981	0.733	-0.635	1.368	0.338	2.28	1.553	3.936	0.21	0.072	80.3	14.0	train
205	1	205	2	Moderate	0.5311	1.23	1.255	2.51	48.8	0.046	0.0457	27.1	53.3	39.3	10.6	-17.6	34.8	27.3	0.0661	1.123	66.4	0.665	0.663	0.2142	1.035	-0.723	1.758	0.274	2.454	1.348	3.993	0.283	0.056	76.2	12.0	train
206	1	206	2	Moderate	0.535	1.159	1.24	2.481	51.8	0.0452	0.0482	27.5	55.4	39.4	10.8	-21.7	36.6	27.1	0.0558	1.149	78.7	0.731	0.604	0.2349	0.671	-0.53	1.201	0.271	2.122	1.379	3.829	0.274	0.029	84.6	14.0	train
207	1	207	2	Moderate	0.5389	1.174	1.192	2.383	51.1	0.0553	0.0479	25.4	48.4	39.4	13.8	-19.1	34.3	25.1	0.0676	1.231	65.7	0.807	0.585	0.2517	0.75	-0.854	1.604	0.316	2.97	1.104	4.028	0.258	0.02	85.5	13.0	train
208	1	208	2	Moderate	0.5428	1.215	1.261	2.522	49.4	0.0534	0.0537	26.0	51.1	41.1	10.6	-19.2	35.1	31.7	0.065	1.213	84.1	0.68	0.481	0.2424	0.772	-0.538	1.311	0.346	2.33	1.126	4.255	0.19	0.104	81.9	15.0	train
209	1	209	2	Moderate	0.5467	1.174	1.327	2.654	51.1	0.0585	0.0453	26.9	52.8	37.5	15.1	-18.8	36.5	31.5	0.0471	1.105	84.7	0.758	0.499	0.2457	0.806	-0.566	1.373	0.318	2.827	1.202	5.164	0.238	0.112	80.8	12.0	train
210	1	210	2	Moderate	0.5506	1.233	1.27	2.541	48.6	0.0518	0.0581	26.5	51.6	41.3	14.2	-19.1	32.1	29.7	0.0577	1.261	90.2	0.767	0.639	0.2048	0.909	-0.47	1.379	0.346	3.141	1.176	3.83	0.265	0.081	79.6	14.0	train
211	1	211	2	Moderate	0.5546	1.213	1.214	2.427	49.5	0.0503	0.0565	26.3	55.1	38.0	15.1	-23.0	35.0	27.2	0.0549	1.151	80.9	0.793	0.546	0.1916	0.863	-0.711	1.575	0.322	2.78	1.343	4.711	0.279	0.058	87.5	14.0	train
212	1	212	2	Moderate	0.5585	1.204	1.311	2.622	49.8	0.0492	0.0543	28.6	52.2	39.3	14.4	-18.4	33.9	24.0	0.0588	1.096	78.7	0.777	0.48	0.1954	0.762	-0.567	1.328	0.233	2.899	1.478	4.643	0.303	0.114	80.0	14.0	train
213	1	213	2	Moderate	0.5625	1.2	1.263	2.525	50.0	0.0558	0.0458	25.2	55.4	41.3	13.5	-18.8	39.2	32.2	0.0657	1.228	112.8	0.781	0.59	0.2446	0.721	-0.437	1.157	0.335	2.554	1.12	4.708	0.292	0.064	82.8	12.0	train
214	1	214	2	Moderate	0.5664	1.212	1.285	2.569	49.5	0.0569	0.0488	24.8	50.9	37.7	16.7	-17.4	39.1	31.6	0.0667	1.171	79.8	0.74	0.404	0.2344	0.751	-0.577	1.328	0.331	2.59	1.113	4.228	0.288	0.052	81.5	14.0	train
215	1	215	2	Moderate	0.5704	1.195	1.232	2.464	50.2	0.0497	0.0471	26.4	50.8	41.3	18.6	-22.3	39.7	26.9	0.076	1.112	88.9	0.714	0.561	0.205	0.832	-0.713	1.545	0.356	2.533	1.278	4.261	0.24	0.077	85.9	13.0	train
216	1	216	2	Moderate	0.5744	1.233	1.336	2.672	48.6	0.0446	0.0457	26.3	51.5	42.5	14.2	-22.2	34.9	31.2	0.0602	1.176	94.3	0.731	0.581	0.2283	0.818	-0.591	1.409	0.314	2.664	1.223	3.502	0.273	0.108	78.8	13.0	train
217	1	217	2	Moderate	0.5784	1.193	1.297	2.593	50.3	0.0512	0.0523	25.1	52.7	37.3	14.4	-18.8	34.6	25.0	0.0821	1.143	96.3	0.745	0.568	0.239	0.67	-0.63	1.301	0.305	2.226	1.377	4.065	0.259	0.051	86.3	15.0	train
218	1	218	2	Moderate	0.5824	1.231	1.245	2.489	48.8	0.0405	0.0631	25.9	51.0	40.3	16.3	-20.6	41.8	31.2	0.0558	1.139	94.4	0.631	0.57	0.1963	0.709	-0.668	1.376	0.307	2.47	1.066	5.251	0.324	0.052	86.4	14.0	train
219	1	219	2	Moderate	0.5864	1.215	1.256	2.512	49.4	0.046	0.0584	26.1	51.5	37.7	12.4	-24.0	38.2	25.7	0.0643	1.24	97.2	0.749	0.578	0.2724	0.802	-0.67	1.472	0.249	2.772	1.486	3.89	0.274	0.066	81.2	12.0	train
220	1	220	2	Moderate	0.5904	1.208	1.307	2.614	49.7	0.0464	0.0539	25.2	53.2	39.3	12.3	-17.8	40.8	27.1	0.0722	1.198	91.0	0.675	0.707	0.2164	0.719	-0.417	1.136	0.343	2.525	0.826	4.827	0.222	0.055	80.8	16.0	train
221	1	221	2	Moderate	0.5944	1.229	1.25	2.501	48.8	0.0513	0.0508	26.0	52.6	41.1	15.9	-19.6	37.1	30.3	0.0666	1.116	79.4	0.753	0.696	0.2255	0.639	-0.638	1.277	0.333	2.708	1.507	4.652	0.246	0.062	78.8	15.0	train
222	1	222	2	Moderate	0.5985	1.243	1.242	2.484	48.3	0.0487	0.0613	26.4	53.2	37.8	15.4	-22.5	34.8	27.7	0.062	1.159	67.8	0.79	0.723	0.1851	0.844	-0.713	1.557	0.374	2.628	1.314	4.091	0.304	0.05	83.8	15.0	train
223	1	223	3	Significant	0.6025	1.229	1.373	2.747	48.8	0.0475	0.0589	25.7	54.8	39.5	13.4	-17.9	36.7	25.2	0.063	1.2	99.6	0.752	0.746	0.1989	0.71	-0.668	1.378	0.321	2.677	1.459	3.968	0.269	0.072	79.3	14.0	train
224	1	224	3	Significant	0.6066	1.213	1.248	2.497	49.5	0.0505	0.0546	25.4	54.8	37.8	12.7	-14.9	35.1	25.3	0.0759	1.064	81.5	0.841	0.408	0.1847	0.611	-0.567	1.177	0.389	2.489	1.458	4.817	0.322	0.068	75.3	13.0	train
225	1	225	3	Significant	0.6107	1.208	1.243	2.486	49.7	0.0496	0.06	27.1	51.9	41.2	14.8	-20.5	40.6	28.7	0.0894	1.095	78.4	0.741	0.644	0.2598	0.749	-0.766	1.515	0.373	2.893	0.886	4.168	0.215	0.061	79.6	15.0	train
226	1	226	3	Significant	0.6147	1.219	1.191	2.382	49.2	0.0551	0.0474	26.1	50.6	38.9	15.0	-19.5	41.8	28.3	0.0722	1.145	86.3	0.765	0.581	0.1891	0.782	-0.613	1.395	0.291	2.245	1.633	4.396	0.258	0.052	79.9	16.0	train
227	1	227	3	Significant	0.6188	1.22	1.227	2.455	49.2	0.0535	0.0507	27.2	54.9	38.8	12.9	-26.0	33.8	25.3	0.0709	1.149	69.2	0.732	0.653	0.2431	0.572	-0.656	1.228	0.252	2.942	1.483	3.75	0.241	0.064	75.7	15.0	train
228	1	228	3	Significant	0.6229	1.213	1.303	2.606	49.5	0.0457	0.0518	24.2	50.2	37.7	15.9	-22.1	38.4	27.6	0.0571	1.156	91.1	0.691	0.689	0.2115	0.705	-0.599	1.304	0.292	2.668	1.243	4.223	0.19	0.039	84.5	15.0	train
229	1	229	3	Significant	0.627	1.201	1.242	2.483	50.0	0.0528	0.0585	23.7	50.4	38.9	15.4	-15.5	37.3	25.2	0.0742	1.23	85.6	0.704	0.708	0.2467	0.654	-0.612	1.266	0.383	3.034	1.298	3.996	0.305	0.051	84.0	13.0	train
230	1	230	3	Significant	0.6311	1.241	1.24	2.481	48.4	0.0579	0.0577	24.4	54.9	41.7	15.7	-22.2	37.1	28.8	0.0635	1.248	86.1	0.625	0.635	0.2235	0.742	-0.677	1.42	0.373	3.015	1.376	4.002	0.264	0.073	80.4	15.0	train
231	1	231	3	Significant	0.6352	1.229	1.33	2.66	48.8	0.058	0.052	26.5	50.2	40.4	13.1	-22.7	38.8	22.1	0.0533	1.154	85.5	0.726	0.407	0.2128	0.786	-0.596	1.381	0.328	3.028	1.401	3.812	0.257	0.047	82.6	16.0	train
232	1	232	3	Significant	0.6394	1.235	1.322	2.645	48.6	0.0505	0.0623	25.4	55.0	39.3	15.4	-17.6	37.4	29.0	0.084	1.155	69.7	0.835	0.54	0.2357	0.857	-0.698	1.556	0.274	2.741	0.922	4.022	0.274	0.067	78.4	16.0	train
233	1	233	3	Significant	0.6435	1.224	1.323	2.646	49.0	0.0509	0.0513	25.9	51.5	37.6	16.8	-21.9	32.7	31.6	0.0664	1.131	64.7	0.816	0.443	0.2335	0.834	-0.61	1.444	0.326	2.118	1.138	4.239	0.241	0.076	85.1	16.0	train
234	1	234	3	Significant	0.6477	1.198	1.361	2.722	50.1	0.0562	0.0559	26.7	56.7	37.2	13.6	-25.6	38.5	29.3	0.0714	1.127	61.6	0.756	0.771	0.2186	0.789	-0.782	1.571	0.354	2.536	1.149	3.8	0.254	0.079	79.3	14.0	train
235	1	235	3	Significant	0.6518	1.222	1.196	2.391	49.1	0.0616	0.0518	24.9	50.0	42.0	15.1	-22.6	41.1	28.9	0.0747	1.142	76.3	0.754	0.533	0.2748	0.629	-0.514	1.144	0.323	2.759	1.5	3.858	0.294	0.023	81.1	14.0	train
236	1	236	3	Significant	0.656	1.199	1.239	2.478	50.1	0.0547	0.0598	25.8	50.5	39.8	14.2	-18.7	40.1	28.5	0.0635	1.126	78.6	0.725	0.63	0.2494	0.743	-0.646	1.389	0.337	2.499	1.115	3.337	0.244	0.081	81.3	14.0	train
237	1	237	3	Significant	0.6601	1.234	1.275	2.551	48.6	0.0476	0.0614	26.6	49.6	38.0	16.2	-21.0	31.6	25.1	0.0703	1.1	80.2	0.739	0.774	0.2262	0.847	-0.524	1.372	0.409	2.756	0.887	4.356	0.3	0.071	88.7	16.0	train
238	1	238	3	Significant	0.6643	1.236	1.303	2.606	48.5	0.0549	0.0441	25.0	54.2	38.0	13.6	-22.8	42.9	32.4	0.0643	1.164	77.3	0.764	0.661	0.2521	0.778	-0.394	1.172	0.273	2.119	1.233	3.42	0.219	0.054	80.8	14.0	train
239	1	239	3	Significant	0.6685	1.236	1.223	2.446	48.5	0.0525	0.0612	24.7	51.2	39.8	10.4	-25.6	38.8	29.6	0.0941	1.164	94.3	0.728	0.636	0.2723	0.548	-0.612	1.161	0.448	2.757	1.684	3.85	0.266	0.073	77.0	14.0	train
240	1	240	3	Significant	0.6727	1.205	1.289	2.578	49.8	0.058	0.0585	26.2	51.4	41.0	14.0	-20.6	37.1	30.0	0.0696	1.204	72.2	0.688	0.684	0.2316	0.704	-0.571	1.275	0.297	2.604	1.629	4.844	0.317	0.067	87.5	14.0	train
241	1	241	3	Significant	0.6769	1.209	1.13	2.259	49.6	0.0622	0.0528	25.3	49.9	40.2	13.3	-23.4	39.1	25.0	0.0658	1.049	69.0	0.743	0.365	0.1992	0.746	-0.696	1.441	0.44	3.257	1.131	4.39	0.291	0.061	79.4	15.0	train
242	1	242	3	Significant	0.6811	1.224	1.225	2.45	49.0	0.0563	0.0535	24.2	51.9	39.7	11.8	-18.8	32.8	27.0	0.0719	1.122	78.8	0.815	0.5	0.2912	0.786	-0.641	1.427	0.357	3.481	1.104	3.618	0.243	0.072	78.8	15.0	train
243	1	243	3	Significant	0.6854	1.262	1.254	2.507	47.5	0.0528	0.0543	26.2	50.0	41.9	17.6	-20.2	37.8	30.8	0.0858	1.113	79.3	0.676	0.652	0.2499	0.619	-0.689	1.308	0.257	2.383	1.445	3.793	0.257	0.043	84.7	15.0	train
244	1	244	3	Significant	0.6896	1.215	1.236	2.472	49.4	0.0554	0.0535	23.8	55.2	38.2	13.8	-18.6	47.8	25.4	0.0797	1.117	79.2	0.702	0.468	0.2335	0.608	-0.568	1.175	0.334	2.808	1.221	3.959	0.276	0.051	83.1	14.0	train
245	1	245	3	Significant	0.6939	1.212	1.139	2.279	49.5	0.0614	0.0543	26.5	53.7	37.2	11.9	-15.4	42.7	28.3	0.0781	1.12	90.3	0.701	0.359	0.2037	0.746	-0.748	1.494	0.328	2.329	1.152	4.516	0.275	0.072	86.9	16.0	train
246	1	246	3	Significant	0.6981	1.26	1.221	2.443	47.6	0.0528	0.0514	24.8	53.4	41.0	15.7	-24.4	40.8	24.0	0.0848	1.132	93.5	0.674	0.746	0.2005	0.682	-0.737	1.419	0.235	2.705	1.725	5.345	0.271	0.092	85.1	16.0	train
247	1	247	3	Significant	0.7024	1.225	1.254	2.507	49.0	0.0578	0.0552	25.2	51.4	40.3	12.0	-20.8	43.2	31.1	0.0897	1.151	89.2	0.774	0.794	0.1892	0.622	-0.537	1.158	0.316	2.46	1.049	3.867	0.223	0.109	84.4	15.0	train
248	1	248	3	Significant	0.7066	1.244	1.291	2.583	48.2	0.0601	0.0636	24.6	50.8	40.2	13.0	-20.7	38.9	30.2	0.0588	1.184	82.9	0.76	0.7	0.2732	0.869	-0.534	1.403	0.412	2.77	1.334	4.518	0.291	0.066	85.8	15.0	train
249	1	249	3	Significant	0.7109	1.216	1.307	2.614	49.4	0.0558	0.0687	23.6	50.3	39.1	16.0	-19.9	38.6	25.6	0.0653	1.164	70.1	0.706	0.667	0.2124	0.892	-0.545	1.437	0.245	2.378	0.822	3.758	0.292	0.064	86.1	14.0	train
250	1	250	3	Significant	0.7152	1.25	1.214	2.429	48.0	0.0558	0.0581	23.9	49.1	40.4	14.7	-18.5	38.6	28.6	0.06	1.134	85.4	0.812	0.691	0.272	0.798	-0.713	1.512	0.339	2.755	1.121	3.938	0.261	0.1	78.5	16.0	train
251	1	251	3	Significant	0.7195	1.216	1.173	2.346	49.4	0.0619	0.0624	26.4	52.9	42.1	15.0	-21.0	38.7	31.2	0.0698	1.114	82.3	0.638	0.625	0.1915	0.747	-0.577	1.324	0.306	3.219	1.006	4.656	0.29	0.041	93.0	15.0	train
252	1	252	3	Significant	0.7238	1.217	1.171	2.341	49.3	0.0551	0.0583	25.2	50.7	39.9	13.2	-24.7	37.3	22.7	0.0814	1.096	87.7	0.783	0.493	0.2613	0.702	-0.5	1.202	0.312	2.411	1.483	3.91	0.241	0.063	84.9	17.0	train
253	1	253	3	Significant	0.7281	1.197	1.241	2.483	50.1	0.0595	0.0601	26.4	51.1	38.6	15.0	-20.5	36.6	29.5	0.0717	1.114	79.9	0.784	0.217	0.2458	0.745	-0.799	1.544	0.35	2.835	1.462	2.897	0.312	0.058	87.1	16.0	train
254	1	254	3	Significant	0.7324	1.219	1.273	2.546	49.2	0.0547	0.0489	26.2	49.7	37.6	13.2	-20.2	37.5	29.5	0.0652	1.107	84.7	0.806	0.596	0.2623	0.745	-0.695	1.44	0.319	2.629	1.466	4.731	0.28	0.092	82.3	15.0	train
255	1	255	3	Significant	0.7368	1.223	1.255	2.51	49.1	0.055	0.0631	24.1	51.3	39.9	10.1	-16.3	36.8	23.5	0.0805	1.145	85.1	0.767	0.702	0.2439	0.783	-0.662	1.445	0.432	2.208	1.364	4.132	0.295	0.056	80.1	16.0	train
256	1	256	3	Significant	0.7411	1.244	1.313	2.626	48.3	0.0507	0.0654	27.4	50.4	36.9	13.1	-20.7	39.2	26.8	0.0948	1.086	66.1	0.771	0.333	0.2322	1.029	-0.654	1.684	0.271	2.667	1.322	4.173	0.29	0.053	90.4	16.0	train
257	1	257	3	Significant	0.7455	1.253	1.207	2.413	47.9	0.0637	0.0585	25.3	49.2	37.3	15.2	-21.7	35.2	26.7	0.0866	1.11	84.8	0.724	0.377	0.2024	0.771	-0.718	1.489	0.392	2.998	1.494	4.926	0.266	0.083	83.7	18.0	train
258	1	258	3	Significant	0.7498	1.279	1.238	2.476	46.9	0.0594	0.0668	24.8	49.8	40.1	14.0	-20.4	35.2	24.2	0.0823	1.186	83.7	0.784	0.526	0.2124	0.734	-0.661	1.395	0.377	2.438	1.639	4.99	0.267	0.093	82.4	17.0	train
259	1	259	3	Significant	0.7542	1.261	1.28	2.56	47.6	0.0576	0.0454	24.3	49.8	37.3	14.1	-21.6	35.3	25.7	0.0732	1.196	78.7	0.7	0.557	0.2458	0.782	-0.92	1.702	0.391	3.152	1.102	3.651	0.254	0.058	86.4	14.0	train
260	1	260	3	Significant	0.7585	1.218	1.313	2.626	49.2	0.0533	0.0666	25.3	47.4	39.7	13.6	-21.7	38.3	29.3	0.0878	1.198	91.1	0.663	0.556	0.308	0.806	-0.448	1.254	0.412	2.768	1.404	4.074	0.213	0.071	89.4	15.0	train
261	1	261	3	Significant	0.7629	1.25	1.278	2.557	48.0	0.0536	0.0583	23.9	49.3	36.8	12.2	-17.8	35.0	28.5	0.076	1.197	101.6	0.757	0.652	0.2326	0.629	-0.485	1.114	0.292	2.905	1.573	3.836	0.303	0.084	91.1	15.0	train
262	1	262	3	Significant	0.7673	1.217	1.21	2.42	49.3	0.0594	0.061	24.5	47.1	39.4	17.5	-19.8	39.3	29.5	0.0854	1.184	91.1	0.706	0.517	0.2324	0.768	-0.683	1.45	0.352	2.834	1.524	4.668	0.272	0.048	84.9	16.0	train
263	1	263	3	Significant	0.7717	1.206	1.304	2.608	49.7	0.0593	0.0628	26.2	49.6	39.6	13.6	-21.2	35.4	32.1	0.078	1.171	64.9	0.769	0.745	0.2409	0.717	-0.621	1.338	0.462	2.123	1.513	3.67	0.269	0.066	84.8	16.0	train
264	1	264	3	Significant	0.7761	1.221	1.285	2.571	49.1	0.0498	0.0637	24.5	48.5	39.0	11.0	-20.7	33.5	29.2	0.0728	1.113	90.0	0.685	0.609	0.2027	0.796	-0.502	1.298	0.491	2.724	1.516	3.274	0.318	0.084	84.7	17.0	train
265	1	265	3	Significant	0.7805	1.239	1.21	2.421	48.4	0.0614	0.0559	25.8	48.7	37.1	12.2	-19.2	35.8	25.0	0.0764	1.133	73.1	0.669	0.878	0.2185	0.708	-0.688	1.396	0.312	2.896	1.552	3.94	0.23	0.093	86.0	17.0	train
266	1	266	3	Significant	0.7849	1.2	1.242	2.485	50.0	0.0688	0.0596	24.5	51.4	37.8	13.2	-21.5	35.7	31.0	0.0874	1.146	96.1	0.705	0.522	0.2248	0.737	-0.749	1.487	0.307	2.529	1.816	2.82	0.264	0.101	86.7	17.0	train
267	1	267	3	Significant	0.7894	1.248	1.199	2.398	48.1	0.0483	0.0626	24.0	49.1	37.9	17.0	-15.8	38.1	27.0	0.0714	1.156	107.5	0.705	0.324	0.2555	0.828	-0.796	1.623	0.345	2.843	1.326	3.716	0.303	0.063	82.0	14.0	train
268	1	268	3	Significant	0.7938	1.272	1.262	2.525	47.2	0.0601	0.0596	24.2	48.5	37.9	9.9	-22.3	36.6	29.5	0.0831	1.172	102.5	0.76	0.677	0.24	0.646	-0.592	1.239	0.43	2.809	1.772	3.381	0.232	0.086	87.4	17.0	train
269	1	269	3	Significant	0.7983	1.247	1.188	2.375	48.1	0.0588	0.0543	23.6	52.6	39.9	14.5	-24.4	36.4	25.2	0.0956	1.102	74.4	0.716	0.54	0.2755	0.669	-0.78	1.449	0.215	2.69	1.218	3.423	0.308	0.082	86.6	17.0	train
270	1	270	3	Significant	0.8027	1.261	1.189	2.378	47.6	0.0549	0.0662	25.1	50.9	37.3	14.9	-22.4	37.1	31.5	0.0776	1.052	74.8	0.755	0.652	0.237	0.689	-0.615	1.304	0.289	2.8	1.181	3.661	0.249	0.064	86.6	16.0	train
271	1	271	3	Significant	0.8072	1.175	1.189	2.379	51.1	0.0584	0.0698	23.6	50.9	40.8	11.4	-20.0	35.2	26.9	0.0765	1.093	118.7	0.748	0.758	0.2522	0.588	-0.623	1.211	0.396	2.425	1.562	4.382	0.33	0.063	83.6	16.0	train
272	1	272	3	Significant	0.8117	1.278	1.138	2.275	46.9	0.0502	0.0629	24.2	50.5	39.9	12.8	-24.7	43.1	25.7	0.0743	1.184	82.7	0.709	0.682	0.2667	0.704	-0.525	1.229	0.217	2.949	1.158	4.681	0.275	0.058	89.0	17.0	train
273	1	273	3	Significant	0.8161	1.263	1.177	2.354	47.5	0.0584	0.0626	24.5	52.0	35.4	14.4	-21.4	35.0	26.3	0.0831	0.948	79.1	0.675	0.689	0.2214	0.715	-0.523	1.238	0.393	2.997	1.235	4.304	0.263	0.067	88.3	15.0	train
274	1	274	4	Severe	0.8206	1.281	1.22	2.44	46.8	0.0641	0.0701	25.6	47.6	39.1	15.3	-19.0	34.3	26.5	0.0956	1.089	83.8	0.776	0.617	0.2235	0.654	-0.63	1.284	0.262	2.625	1.423	4.642	0.292	0.058	90.7	16.0	train
275	1	275	4	Severe	0.8251	1.227	1.219	2.437	48.9	0.0684	0.0638	24.5	53.7	36.3	11.4	-24.2	38.4	28.4	0.1014	1.138	82.7	0.71	0.638	0.2009	0.983	-0.614	1.596	0.349	2.906	1.508	3.991	0.25	0.081	88.4	15.0	train
276	1	276	4	Severe	0.8296	1.281	1.241	2.483	46.8	0.0651	0.0701	24.5	51.0	39.6	12.4	-20.7	37.7	25.8	0.1095	1.055	72.3	0.764	0.714	0.2167	0.789	-0.531	1.32	0.336	3.552	0.962	4.364	0.309	0.086	86.8	16.0	train
277	1	277	4	Severe	0.8341	1.262	1.267	2.534	47.5	0.0647	0.0686	23.5	49.9	37.0	13.0	-18.7	37.6	34.1	0.0887	1.127	88.8	0.682	0.618	0.269	0.744	-0.73	1.474	0.285	2.562	1.367	4.587	0.227	0.064	87.9	14.0	train
278	1	278	4	Severe	0.8387	1.238	1.192	2.383	48.5	0.058	0.0645	24.3	49.2	39.0	16.9	-17.4	31.9	29.3	0.0853	1.131	82.9	0.712	0.645	0.2279	0.651	-0.7	1.351	0.351	2.904	1.543	3.825	0.28	0.087	91.1	16.0	train
279	1	279	4	Severe	0.8432	1.251	1.234	2.469	48.0	0.0564	0.0628	25.2	51.5	37.9	14.1	-22.6	39.3	27.8	0.0847	1.104	86.9	0.688	0.709	0.2326	0.878	-0.532	1.41	0.288	2.733	1.205	3.898	0.336	0.065	88.7	17.0	train
280	1	280	4	Severe	0.8477	1.236	1.182	2.363	48.6	0.0564	0.0595	21.5	51.3	41.4	14.0	-23.8	35.5	26.9	0.0776	1.165	97.2	0.658	0.718	0.2794	0.906	-0.409	1.315	0.287	3.631	1.273	3.776	0.282	0.06	89.0	15.0	train
281	1	281	4	Severe	0.8523	1.252	1.288	2.576	47.9	0.0623	0.0648	24.8	52.5	35.8	14.8	-21.4	37.7	30.4	0.0762	1.07	65.1	0.682	0.795	0.2397	0.609	-0.704	1.313	0.254	2.347	1.441	3.513	0.308	0.069	88.1	16.0	train
282	1	282	4	Severe	0.8568	1.273	1.262	2.525	47.1	0.0645	0.0671	24.1	51.2	37.8	13.7	-21.4	36.0	26.3	0.0932	1.185	101.6	0.652	0.791	0.2351	0.786	-0.742	1.528	0.347	2.816	1.019	4.31	0.315	0.067	92.0	16.0	train
283	1	283	4	Severe	0.8614	1.275	1.112	2.223	47.1	0.0752	0.0719	24.0	46.2	38.7	11.1	-19.9	38.4	25.7	0.1001	1.159	99.4	0.704	0.451	0.2668	0.706	-0.785	1.491	0.415	3.399	1.346	5.003	0.275	0.063	86.2	18.0	train
284	1	284	4	Severe	0.866	1.243	1.259	2.517	48.3	0.0605	0.0623	25.3	49.3	37.6	15.8	-17.5	39.0	26.4	0.0842	1.122	91.8	0.662	0.721	0.2454	0.574	-0.744	1.318	0.31	2.693	1.783	4.139	0.244	0.073	87.1	17.0	train
285	1	285	4	Severe	0.8705	1.271	1.282	2.563	47.2	0.0634	0.073	25.2	48.6	41.5	14.3	-22.6	41.8	32.7	0.0893	1.092	86.0	0.732	0.792	0.2574	0.74	-0.53	1.27	0.321	3.054	1.292	4.223	0.268	0.069	87.1	18.0	train
286	1	286	4	Severe	0.8751	1.246	1.184	2.367	48.2	0.0744	0.0699	21.8	48.9	35.4	12.0	-27.4	36.8	25.2	0.0906	1.035	89.1	0.684	0.821	0.2782	0.802	-0.692	1.494	0.452	2.212	1.04	3.99	0.345	0.066	87.8	15.0	train
287	1	287	4	Severe	0.8797	1.28	1.268	2.535	46.9	0.0679	0.062	23.5	47.4	38.3	11.7	-23.3	36.0	26.8	0.085	1.139	89.1	0.689	0.655	0.2198	0.739	-0.65	1.389	0.255	3.045	1.159	4.065	0.31	0.086	88.6	16.0	train
288	1	288	4	Severe	0.8843	1.281	1.253	2.506	46.8	0.0611	0.0614	22.1	50.2	38.0	15.7	-20.1	40.9	26.3	0.1021	1.088	97.4	0.64	0.662	0.1957	0.705	-0.625	1.33	0.31	2.378	1.551	3.976	0.256	0.07	95.0	18.0	train
289	1	289	4	Severe	0.8889	1.286	1.241	2.481	46.7	0.0653	0.0536	23.5	48.9	35.3	11.6	-25.0	37.0	29.8	0.1022	1.134	77.0	0.619	0.411	0.2134	0.648	-0.678	1.326	0.283	2.833	1.307	4.025	0.309	0.049	89.9	17.0	train
290	1	290	4	Severe	0.8935	1.257	1.262	2.525	47.7	0.0691	0.061	23.9	50.4	37.7	14.7	-20.3	42.2	24.3	0.0903	1.067	95.5	0.632	0.678	0.2293	0.662	-0.792	1.454	0.314	3.078	1.355	4.298	0.327	0.074	87.1	17.0	train
291	1	291	4	Severe	0.8982	1.253	1.192	2.385	47.9	0.0573	0.0706	23.7	50.1	36.5	14.4	-22.5	36.7	29.9	0.0998	1.111	67.6	0.82	0.856	0.2626	0.66	-0.675	1.334	0.31	3.138	1.421	3.665	0.257	0.089	93.7	18.0	train
292	1	292	4	Severe	0.9028	1.28	1.204	2.409	46.9	0.0489	0.0676	24.1	50.0	38.1	11.2	-19.7	38.9	29.4	0.1017	1.141	83.7	0.694	0.647	0.2478	0.819	-0.608	1.427	0.459	3.447	1.381	2.302	0.313	0.06	86.5	16.0	train
293	1	293	4	Severe	0.9074	1.257	1.247	2.494	47.7	0.0576	0.0609	24.4	50.9	39.0	12.2	-23.0	35.7	28.4	0.1075	1.008	86.0	0.641	0.426	0.2691	0.777	-0.625	1.402	0.393	2.57	1.265	4.984	0.265	0.082	89.1	15.0	train
294	1	294	4	Severe	0.9121	1.226	1.187	2.374	49.0	0.0709	0.0704	24.9	47.7	40.4	11.9	-20.5	37.1	27.4	0.1064	1.074	72.7	0.696	0.586	0.3286	0.789	-0.702	1.491	0.281	2.112	1.131	4.059	0.32	0.088	89.8	17.0	train
295	1	295	4	Severe	0.9168	1.273	1.189	2.378	47.1	0.0744	0.0657	23.9	45.2	37.7	15.1	-23.2	35.0	29.6	0.0786	1.161	82.5	0.678	0.494	0.2551	0.95	-0.597	1.547	0.292	3.101	1.293	4.617	0.299	0.018	86.2	18.0	train
296	1	296	4	Severe	0.9214	1.271	1.163	2.327	47.2	0.0629	0.0573	23.9	54.0	39.1	17.6	-19.1	39.9	32.4	0.0975	1.098	101.1	0.753	0.577	0.2283	0.739	-0.592	1.331	0.387	2.264	1.801	3.717	0.264	0.053	95.0	17.0	train
297	1	297	4	Severe	0.9261	1.252	1.257	2.514	47.9	0.0702	0.0661	24.8	47.9	37.2	10.0	-23.7	42.1	31.6	0.0947	1.19	87.0	0.683	0.646	0.2432	0.706	-0.565	1.271	0.35	2.965	1.602	4.172	0.241	0.046	89.9	17.0	train
298	1	298	4	Severe	0.9308	1.271	1.212	2.425	47.2	0.0795	0.0606	21.9	50.2	37.3	14.2	-19.7	40.6	24.3	0.0889	1.127	98.1	0.781	0.762	0.2451	0.645	-0.717	1.362	0.308	2.948	1.426	3.409	0.259	0.084	90.6	18.0	train
299	1	299	4	Severe	0.9355	1.278	1.294	2.588	46.9	0.068	0.0655	23.0	50.0	34.2	13.3	-21.4	33.2	25.6	0.1029	1.116	90.2	0.703	0.652	0.2774	0.736	-0.797	1.533	0.435	2.855	1.234	3.439	0.286	0.067	94.4	17.0	train
300	1	300	4	Severe	0.9402	1.254	1.257	2.514	47.8	0.0716	0.0684	24.5	49.3	38.2	15.7	-19.6	36.5	30.9	0.0716	1.206	68.8	0.665	0.636	0.2434	0.816	-0.762	1.578	0.357	2.545	1.437	3.964	0.277	0.059	88.2	17.0	train
301	1	301	4	Severe	0.9449	1.291	1.181	2.363	46.5	0.0629	0.0709	23.8	51.0	36.4	10.4	-22.1	34.9	27.6	0.0892	1.14	85.7	0.695	0.662	0.2521	0.722	-0.623	1.345	0.297	3.196	1.316	3.408	0.28	0.054	91.8	19.0	train
302	1	302	4	Severe	0.9496	1.257	1.227	2.455	47.7	0.0587	0.0703	22.9	48.1	36.1	14.9	-18.8	37.0	25.7	0.1119	1.064	63.5	0.707	0.5	0.2719	0.69	-0.615	1.304	0.423	2.34	1.242	3.954	0.324	0.057	88.2	18.0	train
303	1	303	4	Severe	0.9543	1.262	1.218	2.435	47.5	0.06	0.0792	22.4	48.7	37.7	17.0	-23.7	42.4	29.5	0.1005	1.052	96.1	0.658	0.806	0.2237	0.713	-0.718	1.432	0.286	2.982	1.494	4.52	0.215	0.087	95.0	17.0	train
304	1	304	4	Severe	0.959	1.312	1.196	2.393	45.7	0.0611	0.0668	24.8	47.6	36.8	14.6	-21.0	38.6	28.2	0.1015	1.078	92.1	0.649	0.81	0.2322	0.825	-0.69	1.515	0.355	2.577	1.14	3.21	0.239	0.063	90.8	18.0	train
305	1	305	4	Severe	0.9638	1.266	1.165	2.329	47.4	0.061	0.071	25.1	51.8	38.8	14.7	-17.4	37.8	29.2	0.0939	1.031	81.3	0.686	0.652	0.296	0.73	-0.564	1.294	0.318	2.638	1.069	3.651	0.291	0.069	93.1	17.0	train
306	1	306	4	Severe	0.9685	1.269	1.316	2.631	47.3	0.068	0.0746	23.3	50.6	39.1	13.9	-25.9	37.0	30.5	0.1028	1.121	69.0	0.656	0.698	0.2586	0.832	-0.683	1.515	0.367	2.748	1.148	2.98	0.288	0.071	88.5	16.0	train
307	1	307	4	Severe	0.9733	1.289	1.194	2.388	46.5	0.0714	0.0783	21.5	47.7	37.3	16.2	-24.4	42.2	28.0	0.0969	1.087	84.4	0.727	0.508	0.2573	0.687	-0.738	1.426	0.492	2.881	1.516	4.477	0.228	0.098	82.9	17.0	train
308	1	308	4	Severe	0.978	1.268	1.236	2.472	47.3	0.07	0.0683	23.6	47.1	35.4	14.8	-19.5	41.3	25.8	0.1052	1.082	103.9	0.725	0.674	0.2404	0.808	-0.613	1.421	0.305	2.307	1.31	4.641	0.312	0.049	87.0	19.0	train
309	1	309	4	Severe	0.9828	1.256	1.232	2.463	47.8	0.0661	0.0774	22.8	51.3	37.9	14.0	-25.1	30.8	27.1	0.1011	1.039	76.7	0.705	0.72	0.2457	0.792	-0.776	1.568	0.324	3.289	1.393	4.025	0.351	0.044	93.0	19.0	train
310	1	310	4	Severe	0.9876	1.273	1.249	2.497	47.1	0.0645	0.0661	24.0	50.6	39.3	16.3	-21.1	40.1	26.8	0.108	1.105	95.2	0.699	0.44	0.2213	0.73	-0.822	1.552	0.392	3.034	1.453	3.473	0.32	0.103	91.2	18.0	train
311	1	311	4	Severe	0.9923	1.284	1.232	2.463	46.7	0.069	0.0695	24.5	53.7	35.5	13.3	-23.5	41.2	26.3	0.085	1.126	110.8	0.708	0.675	0.2598	0.848	-0.75	1.598	0.338	2.599	1.11	3.82	0.311	0.078	92.8	18.0	train
312	1	312	4	Severe	0.9971	1.291	1.164	2.329	46.5	0.0683	0.0708	23.8	49.6	37.3	12.8	-14.4	39.3	28.6	0.0974	1.07	88.4	0.692	0.405	0.2106	0.663	-0.653	1.316	0.331	3.237	1.039	3.631	0.325	0.07	93.6	20.0	train
313	1	313	4	Severe	1.0019	1.268	1.199	2.397	47.3	0.0687	0.0603	23.2	50.7	38.3	14.6	-21.8	35.0	30.5	0.0952	1.107	92.0	0.738	0.777	0.2177	0.613	-0.62	1.233	0.341	2.6	1.614	4.041	0.277	0.081	89.9	19.0	train
314	1	314	4	Severe	1.0067	1.267	1.236	2.472	47.4	0.0775	0.0634	23.1	51.1	39.2	13.2	-22.6	39.4	30.3	0.0889	1.031	92.8	0.704	0.612	0.2673	0.656	-0.862	1.518	0.321	2.773	1.318	3.447	0.215	0.059	93.8	19.0	train
315	1	315	4	Severe	1.0115	1.307	1.162	2.323	45.9	0.0648	0.0729	24.1	49.6	34.4	11.9	-21.1	38.1	29.3	0.1024	1.107	91.2	0.705	0.693	0.2522	0.695	-0.666	1.36	0.373	2.841	1.47	4.544	0.284	0.057	93.9	16.0	train
316	1	316	4	Severe	1.0164	1.262	1.219	2.437	47.5	0.0734	0.0644	23.0	47.6	36.7	15.2	-19.5	36.7	26.3	0.0878	1.16	97.4	0.649	0.746	0.2491	0.693	-0.634	1.327	0.303	2.64	1.411	3.732	0.298	0.099	89.1	16.0	train
317	1	317	4	Severe	1.0212	1.245	1.194	2.387	48.2	0.0677	0.0719	23.5	45.5	34.7	14.0	-20.7	35.6	23.7	0.1064	1.152	93.7	0.643	0.659	0.2168	0.813	-0.666	1.479	0.244	2.656	1.491	3.802	0.266	0.047	93.1	17.0	train
318	1	318	4	Severe	1.026	1.242	1.182	2.364	48.3	0.0762	0.0691	25.1	49.5	37.9	13.2	-21.2	36.0	26.8	0.1074	1.04	77.4	0.631	0.921	0.2646	0.745	-0.769	1.514	0.382	2.718	1.434	3.518	0.281	0.061	89.2	18.0	train
319	1	319	4	Severe	1.0309	1.256	1.228	2.456	47.8	0.075	0.0668	22.5	48.2	37.8	13.2	-20.1	41.6	26.4	0.0853	1.128	110.8	0.69	0.512	0.2484	0.617	-0.616	1.234	0.268	2.658	1.154	3.999	0.264	0.071	91.7	17.0	train
320	1	320	4	Severe	1.0357	1.3	1.197	2.393	46.2	0.0668	0.0826	23.8	48.3	39.5	16.7	-21.3	37.6	25.2	0.1014	1.075	92.8	0.687	0.729	0.2578	0.609	-0.759	1.368	0.315	2.665	1.629	3.432	0.264	0.084	90.8	18.0	train
321	1	321	4	Severe	1.0406	1.285	1.211	2.423	46.7	0.0709	0.075	21.7	47.8	37.8	14.4	-17.9	35.6	30.9	0.0967	1.151	100.5	0.637	0.696	0.2507	0.773	-0.695	1.468	0.329	3.214	1.364	4.3	0.269	0.096	89.8	17.0	train
322	1	322	4	Severe	1.0454	1.319	1.176	2.351	45.5	0.0803	0.0763	23.1	44.9	37.3	13.6	-18.6	41.0	25.9	0.1116	1.122	103.7	0.692	0.402	0.2484	0.613	-0.694	1.306	0.404	2.862	1.654	4.085	0.233	0.025	92.4	18.0	train
323	1	323	4	Severe	1.0503	1.27	1.112	2.224	47.2	0.0688	0.071	23.9	48.8	39.7	11.6	-19.2	36.8	29.1	0.0997	1.136	94.3	0.645	0.656	0.2465	0.76	-0.782	1.542	0.346	2.894	1.397	4.521	0.302	0.067	92.7	18.0	train
324	1	324	4	Severe	1.0552	1.298	1.105	2.211	46.2	0.0713	0.0648	24.5	48.3	37.0	15.0	-20.2	33.5	27.3	0.1011	0.994	82.5	0.663	0.643	0.2153	0.819	-0.685	1.504	0.35	2.897	1.207	4.129	0.264	0.052	93.8	19.0	train
325	1	325	4	Severe	1.0601	1.306	1.242	2.484	46.0	0.0704	0.0644	24.6	52.5	39.5	12.8	-23.5	33.7	23.6	0.1037	1.161	89.2	0.682	0.84	0.2428	0.897	-0.497	1.394	0.34	2.573	1.552	3.776	0.238	0.089	95.0	18.0	train
326	1	326	4	Severe	1.065	1.267	1.134	2.268	47.4	0.0738	0.0701	22.8	50.4	38.3	15.9	-23.2	35.7	29.2	0.1097	1.156	96.1	0.742	0.731	0.2801	0.686	-0.675	1.361	0.401	3.302	1.561	3.889	0.322	0.03	88.1	19.0	train
327	1	327	4	Severe	1.0699	1.293	1.225	2.45	46.4	0.0738	0.0757	22.3	49.4	38.7	15.6	-16.8	37.2	28.1	0.0904	1.052	88.7	0.709	0.58	0.2737	0.714	-0.693	1.407	0.363	2.638	1.293	3.179	0.269	0.059	90.9	18.0	train
328	1	328	4	Severe	1.0748	1.307	1.206	2.411	45.9	0.0787	0.0759	22.8	47.3	37.6	14.4	-18.1	39.8	26.2	0.105	1.111	104.1	0.704	0.653	0.2219	0.625	-0.653	1.278	0.368	2.404	1.404	4.195	0.239	0.086	91.4	19.0	train
329	1	329	4	Severe	1.0797	1.284	1.142	2.284	46.7	0.0717	0.0727	22.6	47.8	37.6	13.1	-21.2	31.9	28.3	0.1055	1.157	79.8	0.596	0.744	0.2628	0.624	-0.816	1.44	0.438	3.24	0.816	3.718	0.332	0.059	91.1	18.0	train
330	1	330	4	Severe	1.0847	1.273	1.107	2.215	47.1	0.0795	0.0642	23.3	49.9	34.9	11.7	-18.5	38.0	26.0	0.1188	1.136	94.5	0.63	0.608	0.2615	0.696	-0.593	1.29	0.26	2.274	1.437	3.701	0.256	0.037	92.8	18.0	train
331	1	331	4	Severe	1.0896	1.309	1.195	2.391	45.8	0.0738	0.0795	21.7	49.2	34.6	11.9	-23.6	38.7	27.2	0.107	1.02	87.7	0.635	0.714	0.2293	0.831	-0.83	1.661	0.302	3.33	1.295	3.34	0.285	0.059	90.3	17.0	train
332	1	332	4	Severe	1.0945	1.352	1.179	2.357	44.4	0.0651	0.0812	23.6	46.6	35.6	14.6	-21.6	31.2	31.4	0.1032	1.149	107.0	0.625	0.801	0.2381	0.546	-0.717	1.263	0.372	2.62	1.326	4.406	0.281	0.053	95.0	18.0	train
333	1	333	4	Severe	1.0995	1.247	1.212	2.424	48.1	0.0769	0.0741	23.8	46.7	37.5	10.6	-20.2	41.8	25.1	0.1004	1.038	93.1	0.622	0.721	0.2766	0.76	-0.839	1.599	0.407	3.087	1.591	4.068	0.285	0.084	95.0	17.0	train
334	1	334	4	Severe	1.1044	1.32	1.186	2.371	45.4	0.0746	0.0665	22.6	46.0	36.3	11.4	-22.1	35.4	27.6	0.0922	1.0	96.0	0.631	0.809	0.261	0.766	-0.552	1.317	0.332	2.585	1.602	4.125	0.271	0.09	92.5	18.0	train
335	1	335	4	Severe	1.1094	1.3	1.143	2.285	46.2	0.0759	0.0814	23.3	48.0	36.7	13.9	-19.5	38.1	26.6	0.112	1.095	79.3	0.668	0.378	0.2678	0.77	-0.612	1.382	0.327	2.88	1.732	4.514	0.277	0.069	95.0	17.0	train
336	1	336	4	Severe	1.1144	1.294	1.255	2.511	46.4	0.0806	0.0764	21.3	47.8	36.1	13.9	-22.8	33.6	22.6	0.1214	1.05	93.6	0.66	0.525	0.2235	0.622	-0.746	1.367	0.372	2.513	1.808	4.343	0.305	0.065	95.0	18.0	train
337	1	337	4	Severe	1.1193	1.3	1.196	2.393	46.1	0.0795	0.078	22.3	46.8	37.9	14.6	-22.0	32.1	26.8	0.1158	1.159	77.1	0.643	0.616	0.2907	0.707	-0.763	1.47	0.383	2.645	1.115	3.509	0.336	0.073	93.7	18.0	train
338	1	338	4	Severe	1.1243	1.308	1.201	2.403	45.9	0.0777	0.0755	23.6	47.9	35.4	12.2	-25.3	41.9	29.3	0.1016	1.054	84.1	0.719	0.479	0.2591	0.7	-0.606	1.306	0.345	2.194	1.344	3.472	0.281	0.09	88.3	18.0	train
339	1	339	4	Severe	1.1293	1.292	1.168	2.335	46.4	0.0802	0.0743	23.2	46.5	37.2	14.7	-22.7	38.5	27.4	0.1208	1.057	96.6	0.656	0.657	0.2631	0.757	-0.795	1.552	0.435	2.161	1.243	3.849	0.292	0.093	88.0	18.0	train
340	1	340	4	Severe	1.1343	1.261	1.188	2.375	47.6	0.0781	0.0833	22.8	49.8	37.7	12.5	-24.1	37.1	23.9	0.1237	1.058	106.7	0.639	0.706	0.2621	0.705	-0.721	1.426	0.374	2.474	1.121	4.424	0.303	0.067	95.0	18.0	train
341	1	341	4	Severe	1.1393	1.331	1.194	2.388	45.1	0.0718	0.0848	23.7	47.5	37.9	12.6	-19.4	29.8	24.9	0.1209	1.053	94.6	0.604	0.919	0.2876	0.691	-0.719	1.41	0.412	3.447	1.628	4.822	0.248	0.053	90.2	19.0	train
342	1	342	4	Severe	1.1443	1.309	1.177	2.354	45.8	0.0813	0.0819	21.1	46.5	38.0	12.5	-22.8	39.1	24.3	0.1085	1.081	85.1	0.686	0.595	0.2934	0.697	-0.621	1.319	0.395	2.576	0.925	4.038	0.281	0.075	93.2	18.0	train
343	1	343	4	Severe	1.1494	1.346	1.11	2.221	44.6	0.0811	0.0731	22.3	47.0	35.6	14.3	-18.2	37.6	27.5	0.1021	1.089	118.8	0.64	0.622	0.243	0.665	-0.933	1.597	0.375	2.505	1.029	4.204	0.243	0.061	95.0	17.0	train
344	1	344	4	Severe	1.1544	1.276	1.197	2.394	47.0	0.0835	0.0683	23.0	48.7	33.6	14.7	-19.3	35.5	30.1	0.1237	1.068	86.8	0.616	0.668	0.2724	0.679	-0.883	1.562	0.426	2.852	1.319	4.246	0.33	0.02	95.0	17.0	train
345	1	345	4	Severe	1.1594	1.318	1.189	2.378	45.5	0.0812	0.0739	20.7	46.6	37.3	15.1	-23.6	39.1	25.7	0.1164	1.036	94.6	0.687	0.509	0.2404	0.724	-0.465	1.188	0.302	3.473	1.879	3.832	0.269	0.055	94.0	17.0	train
346	1	346	4	Severe	1.1645	1.307	1.257	2.514	45.9	0.0752	0.0754	20.8	48.2	37.1	13.4	-21.6	35.5	28.3	0.1129	1.076	95.1	0.695	0.766	0.2632	0.841	-0.646	1.487	0.429	2.994	0.977	4.432	0.284	0.065	95.0	18.0	train
347	1	347	4	Severe	1.1695	1.314	1.152	2.303	45.7	0.0848	0.0762	22.1	45.6	37.1	13.6	-20.3	33.5	23.6	0.1198	1.134	79.9	0.712	0.714	0.2583	0.671	-0.811	1.482	0.411	2.532	1.227	4.295	0.216	0.041	94.4	19.0	train
348	1	348	4	Severe	1.1746	1.32	1.166	2.331	45.5	0.0914	0.0758	22.2	45.8	36.8	14.3	-18.6	32.2	26.6	0.1184	1.088	92.7	0.671	0.567	0.299	0.794	-0.807	1.601	0.29	2.443	1.571	3.314	0.268	0.073	94.3	19.0	train
349	1	349	4	Severe	1.1797	1.29	1.21	2.419	46.5	0.0759	0.0756	22.7	47.6	36.6	11.9	-21.8	36.2	24.1	0.1097	1.077	76.9	0.694	0.849	0.2267	0.825	-0.698	1.523	0.378	2.628	1.63	4.037	0.252	0.047	90.2	19.0	train
350	1	350	4	Severe	1.1847	1.323	1.212	2.424	45.3	0.0786	0.0716	21.7	49.6	35.9	13.5	-23.5	37.1	26.1	0.1252	1.095	86.6	0.644	0.603	0.2224	0.63	-0.667	1.297	0.372	2.846	1.342	4.26	0.282	0.077	89.4	15.0	train
351	1	351	4	Severe	1.1898	1.319	1.107	2.215	45.5	0.0784	0.0761	24.0	48.1	36.8	14.7	-20.4	35.0	29.6	0.1041	1.072	73.7	0.656	0.705	0.303	0.567	-0.741	1.308	0.402	2.91	1.457	3.448	0.26	0.086	94.6	19.0	train
352	1	352	4	Severe	1.1949	1.311	1.119	2.237	45.8	0.0844	0.0803	24.7	45.2	37.8	10.9	-20.9	38.8	22.4	0.1135	1.026	84.2	0.662	0.831	0.2563	0.723	-0.676	1.398	0.354	2.433	1.677	3.981	0.293	0.052	93.5	19.0	train
353	2	0	0	Fresh	0.0	1.009	1.324	2.648	59.4	0.0145	0.0378	29.2	54.1	50.5	17.4	-22.3	36.5	28.5	0.0058	1.083	71.0	0.875	0.508	0.197	0.752	-0.705	1.456	0.33	2.671	1.077	3.949	0.297	0.085	61.2	6.0	val
354	2	1	0	Fresh	0.0002	0.999	1.391	2.782	60.0	0.018	0.0341	29.8	56.6	47.2	10.0	-20.1	40.7	28.5	0.0214	1.144	84.9	0.839	0.495	0.1964	0.803	-0.641	1.444	0.274	2.364	1.231	4.076	0.236	0.116	62.8	6.0	val
355	2	2	0	Fresh	0.0004	1.041	1.347	2.695	57.7	0.0195	0.0265	27.6	56.8	47.7	17.2	-17.2	39.9	32.8	0.0159	1.087	86.0	0.929	0.696	0.2067	0.886	-0.575	1.461	0.37	2.63	1.361	3.932	0.243	0.096	62.4	7.0	val
356	2	3	0	Fresh	0.0008	1.026	1.283	2.567	58.5	0.0197	0.0303	28.6	54.4	48.5	14.8	-24.5	42.5	30.4	0.0227	1.097	80.9	0.808	0.433	0.2126	0.836	-0.702	1.538	0.379	2.273	1.174	5.373	0.188	0.046	61.6	6.0	val
357	2	4	0	Fresh	0.0012	0.983	1.375	2.749	61.1	0.018	0.041	27.3	55.7	49.7	15.9	-20.5	38.1	30.6	0.0339	1.16	68.7	0.8	0.431	0.1746	0.815	-0.535	1.35	0.296	3.016	1.555	4.653	0.271	0.062	60.0	7.0	val
358	2	5	0	Fresh	0.0017	1.012	1.39	2.781	59.3	0.0256	0.0338	27.2	55.8	49.9	13.0	-20.4	42.3	28.6	0.0117	1.032	71.2	0.888	0.413	0.2004	0.777	-0.653	1.431	0.342	2.993	1.401	4.151	0.31	0.1	60.0	6.0	val
359	2	6	0	Fresh	0.0022	1.046	1.325	2.649	57.4	0.0159	0.0293	28.0	54.7	50.4	16.6	-18.3	42.5	27.7	0.0141	1.195	76.1	0.776	0.522	0.2132	0.852	-0.675	1.527	0.394	2.05	1.223	5.367	0.268	0.097	60.0	7.0	val
360	2	7	0	Fresh	0.0028	1.023	1.259	2.519	58.7	0.0245	0.026	27.7	57.2	48.7	15.3	-20.4	44.2	27.7	0.0156	1.146	65.2	0.798	0.514	0.2175	0.9	-0.593	1.492	0.267	2.583	1.314	4.629	0.287	0.06	60.0	7.0	val
361	2	8	0	Fresh	0.0034	0.994	1.289	2.577	60.3	0.0165	0.0223	28.2	57.9	49.1	16.6	-17.6	38.8	36.6	0.0168	1.111	68.0	0.877	0.471	0.1986	0.779	-0.618	1.398	0.308	2.366	1.12	5.034	0.241	0.088	60.0	6.0	val
362	2	9	0	Fresh	0.0041	0.999	1.408	2.817	60.0	0.0271	0.0331	30.5	57.9	48.7	15.7	-17.3	37.3	27.1	0.0244	1.092	52.4	0.787	0.469	0.2012	0.807	-0.44	1.247	0.29	2.584	0.875	4.482	0.26	0.052	60.0	7.0	val
363	2	10	0	Fresh	0.0048	1.013	1.31	2.621	59.2	0.0229	0.0404	28.1	59.9	46.0	15.3	-20.7	38.4	31.6	0.0182	1.02	59.2	0.885	0.337	0.2152	0.812	-0.614	1.426	0.296	2.656	0.965	4.519	0.216	0.083	62.9	7.0	val
364	2	11	0	Fresh	0.0055	1.036	1.28	2.561	57.9	0.02	0.029	28.0	54.7	48.3	12.8	-23.4	37.9	31.6	0.0228	1.059	71.0	0.884	0.456	0.1719	1.025	-0.614	1.639	0.242	2.553	1.184	3.727	0.253	0.1	60.4	6.0	val
365	2	12	0	Fresh	0.0063	1.031	1.345	2.691	58.2	0.0174	0.0274	30.6	55.0	47.2	15.0	-18.9	41.6	23.8	0.0139	1.179	78.4	0.787	0.625	0.2196	0.77	-0.53	1.3	0.4	2.185	1.312	5.489	0.27	0.065	61.9	8.0	val
366	2	13	0	Fresh	0.0071	1.004	1.314	2.627	59.8	0.0191	0.0271	28.6	56.1	49.9	17.3	-22.6	40.2	29.9	0.0226	1.121	65.3	0.921	0.69	0.2113	0.859	-0.59	1.449	0.349	1.768	1.2	4.21	0.255	0.102	61.3	6.0	val
367	2	14	0	Fresh	0.0079	0.996	1.31	2.619	60.2	0.0238	0.0261	26.3	60.9	49.4	14.5	-17.2	40.4	33.3	0.0331	1.057	79.7	0.935	0.401	0.1806	0.718	-0.529	1.247	0.315	1.921	1.27	4.37	0.247	0.063	62.4	8.0	val
368	2	15	0	Fresh	0.0088	1.012	1.231	2.462	59.3	0.0189	0.0341	27.9	53.3	50.0	17.8	-20.0	35.2	29.2	0.0222	1.081	81.0	0.803	0.504	0.1959	0.861	-0.602	1.463	0.291	2.261	1.209	4.365	0.224	0.083	62.6	6.0	val
369	2	16	0	Fresh	0.0096	1.043	1.328	2.656	57.5	0.0141	0.0371	29.1	58.3	49.5	10.3	-17.8	40.2	30.9	0.0262	1.218	69.7	0.822	0.416	0.179	0.694	-0.749	1.443	0.322	3.099	1.613	4.069	0.242	0.105	62.9	7.0	val
370	2	17	0	Fresh	0.0106	1.02	1.374	2.747	58.8	0.0152	0.0328	28.7	56.4	50.1	15.1	-21.1	40.2	26.0	0.027	1.164	68.6	0.804	0.439	0.1993	0.821	-0.471	1.292	0.375	2.752	1.226	4.031	0.301	0.075	62.5	7.0	val
371	2	18	0	Fresh	0.0115	1.026	1.372	2.744	58.5	0.0229	0.0354	28.8	56.2	49.0	14.9	-22.6	37.0	31.8	0.0083	1.1	64.6	0.825	0.486	0.1924	0.656	-0.616	1.272	0.252	2.312	1.35	4.971	0.211	0.111	60.3	6.0	val
372	2	19	0	Fresh	0.0125	1.007	1.317	2.635	59.6	0.0305	0.0228	26.3	56.8	49.7	15.1	-18.8	36.6	27.6	0.0222	1.208	80.8	0.878	0.394	0.2091	0.681	-0.459	1.14	0.25	2.264	0.907	4.536	0.252	0.11	64.2	6.0	val
373	2	20	0	Fresh	0.0135	1.043	1.252	2.504	57.5	0.0171	0.0311	27.2	58.4	52.3	14.4	-21.3	39.6	28.6	0.0237	1.054	78.4	0.943	0.301	0.1772	0.754	-0.558	1.312	0.345	2.747	0.863	4.156	0.223	0.079	62.0	6.0	val
374	2	21	0	Fresh	0.0145	1.017	1.343	2.687	59.0	0.0176	0.0296	30.0	60.2	45.6	15.2	-14.2	41.4	30.0	0.0343	1.131	82.3	0.837	0.523	0.2093	0.885	-0.636	1.521	0.278	1.925	1.125	4.968	0.264	0.06	60.0	7.0	val
375	2	22	0	Fresh	0.0156	1.044	1.29	2.58	57.5	0.0136	0.0277	28.6	58.7	48.5	17.1	-18.1	36.4	33.1	0.0242	1.06	92.9	0.841	0.307	0.1866	0.704	-0.656	1.359	0.278	2.427	1.144	4.443	0.268	0.065	65.7	6.0	val
376	2	23	0	Fresh	0.0166	1.038	1.396	2.792	57.8	0.0199	0.0316	27.3	55.2	51.2	16.5	-19.2	34.1	28.2	0.0387	1.14	80.6	0.856	0.441	0.2075	0.646	-0.73	1.376	0.264	2.562	0.888	4.554	0.221	0.063	66.2	7.0	val
377	2	24	0	Fresh	0.0177	1.008	1.323	2.646	59.5	0.0135	0.0326	29.4	57.6	52.1	11.1	-19.8	35.9	29.5	0.0214	1.233	74.7	0.843	0.604	0.1998	0.981	-0.548	1.529	0.342	1.943	1.601	4.163	0.25	0.067	60.0	6.0	val
378	2	25	0	Fresh	0.0188	1.028	1.215	2.43	58.4	0.0197	0.036	28.9	57.1	47.5	11.8	-17.9	38.6	29.7	0.0195	1.153	93.8	0.92	0.268	0.1947	0.664	-0.526	1.19	0.301	2.687	1.124	3.971	0.224	0.049	60.0	6.0	val
379	2	26	0	Fresh	0.02	1.006	1.259	2.518	59.7	0.023	0.0326	28.7	58.6	48.7	13.4	-15.6	42.6	30.3	0.0224	1.134	73.3	0.853	0.553	0.1864	0.635	-0.768	1.403	0.345	2.029	1.297	3.913	0.216	0.065	63.2	6.0	val
380	2	27	0	Fresh	0.0212	1.014	1.312	2.624	59.2	0.015	0.038	26.5	55.8	50.7	12.3	-20.2	40.3	27.9	0.0209	1.147	70.6	0.884	0.543	0.1893	0.911	-0.661	1.572	0.344	2.288	1.14	4.407	0.261	0.032	64.1	7.0	val
381	2	28	0	Fresh	0.0223	1.032	1.338	2.677	58.1	0.0231	0.0209	27.2	56.9	49.1	13.4	-18.5	39.2	32.2	0.0339	1.133	80.9	0.816	0.593	0.2055	0.769	-0.699	1.468	0.277	2.172	1.357	5.097	0.278	0.129	61.4	8.0	val
382	2	29	0	Fresh	0.0235	1.003	1.303	2.606	59.8	0.0138	0.0338	27.9	52.1	47.8	18.5	-19.2	42.2	30.3	0.0201	1.119	77.8	0.791	0.58	0.2237	0.779	-0.644	1.422	0.264	3.035	1.113	4.813	0.245	0.075	60.6	6.0	val
383	2	30	0	Fresh	0.0248	1.042	1.263	2.526	57.6	0.0236	0.0314	29.0	55.0	50.4	14.7	-14.8	35.1	36.0	0.0207	1.129	69.3	0.768	0.45	0.1939	0.816	-0.512	1.328	0.311	2.569	1.282	3.612	0.201	0.05	61.9	6.0	val
384	2	31	0	Fresh	0.026	1.013	1.244	2.489	59.2	0.0237	0.0332	27.9	52.4	48.4	15.6	-18.4	45.2	32.7	0.0237	1.104	67.9	0.913	0.521	0.214	0.739	-0.701	1.441	0.281	2.415	1.243	4.118	0.251	0.103	60.0	6.0	val
385	2	32	0	Fresh	0.0273	1.052	1.239	2.479	57.0	0.0195	0.0341	28.2	56.0	48.9	20.0	-16.5	37.8	32.6	0.0272	1.117	66.3	0.868	0.473	0.1937	0.721	-0.522	1.243	0.263	2.278	1.361	4.413	0.247	0.1	67.1	6.0	val
386	2	33	0	Fresh	0.0286	1.025	1.242	2.484	58.5	0.0195	0.0311	27.9	54.1	47.2	16.4	-17.0	33.7	29.1	0.0296	1.116	64.2	0.821	0.535	0.1952	0.793	-0.604	1.397	0.275	2.753	1.109	3.984	0.318	0.078	60.0	8.0	val
387	2	34	0	Fresh	0.0299	1.053	1.335	2.67	57.0	0.0247	0.042	27.2	56.4	51.7	19.3	-20.8	45.9	31.9	0.0373	1.156	78.5	0.955	0.451	0.2398	1.003	-0.493	1.496	0.298	2.581	0.949	4.258	0.269	0.051	62.5	9.0	val
388	2	35	0	Fresh	0.0312	1.025	1.364	2.727	58.5	0.0244	0.0297	28.0	56.5	45.7	16.8	-20.3	42.8	30.9	0.0209	1.127	77.5	0.918	0.511	0.2074	0.672	-0.606	1.278	0.374	2.637	0.988	3.998	0.228	0.1	66.1	6.0	val
389	2	36	0	Fresh	0.0326	1.027	1.319	2.638	58.4	0.0168	0.0294	29.5	56.9	48.0	14.6	-20.5	40.7	26.4	0.0159	1.169	74.8	0.802	0.423	0.2162	0.746	-0.561	1.307	0.27	2.168	1.255	4.434	0.271	0.097	62.5	8.0	val
390	2	37	0	Fresh	0.0339	1.021	1.343	2.687	58.8	0.0229	0.0282	27.5	56.6	50.5	16.7	-21.9	37.4	28.2	0.0167	1.026	83.5	0.822	0.552	0.1953	0.795	-0.657	1.452	0.3	2.246	1.202	5.207	0.267	0.085	60.0	8.0	val
391	2	38	0	Fresh	0.0353	1.042	1.325	2.65	57.6	0.0228	0.0307	28.8	58.9	49.2	13.0	-21.8	42.1	27.5	0.0248	1.099	64.7	0.885	0.577	0.1744	0.845	-0.576	1.421	0.344	2.559	1.493	4.418	0.243	0.06	61.0	6.0	val
392	2	39	0	Fresh	0.0367	1.033	1.298	2.596	58.1	0.0235	0.0254	27.3	54.3	52.0	14.6	-20.2	39.7	33.8	0.0068	1.113	59.2	0.726	0.431	0.2102	0.718	-0.571	1.288	0.307	2.467	1.461	4.183	0.262	0.044	64.2	7.0	val
393	2	40	0	Fresh	0.0381	1.006	1.331	2.662	59.7	0.0182	0.0402	25.7	56.6	48.8	14.4	-21.1	40.1	32.6	0.0063	1.076	65.0	0.789	0.54	0.2138	0.903	-0.554	1.457	0.336	2.084	1.505	4.375	0.282	0.052	63.2	8.0	val
394	2	41	0	Fresh	0.0396	1.03	1.273	2.546	58.3	0.0285	0.0257	28.1	57.3	51.8	14.0	-20.6	38.5	30.5	0.029	1.17	83.2	0.819	0.588	0.2038	0.871	-0.538	1.409	0.384	2.403	1.097	4.701	0.287	0.081	67.8	8.0	val
395	2	42	0	Fresh	0.041	1.026	1.339	2.678	58.5	0.0199	0.0328	27.1	55.9	50.2	16.5	-18.8	40.7	30.3	0.0106	1.105	77.5	0.787	0.329	0.2249	0.802	-0.586	1.388	0.33	2.214	1.126	5.226	0.236	0.074	62.2	7.0	val
396	2	43	0	Fresh	0.0425	1.052	1.187	2.373	57.0	0.0198	0.0328	29.8	53.8	46.7	13.2	-18.6	40.2	26.3	0.0244	1.193	78.3	0.851	0.529	0.2105	0.67	-0.622	1.292	0.293	2.365	1.346	4.162	0.24	0.054	65.4	9.0	val
397	2	44	0	Fresh	0.044	1.023	1.351	2.701	58.7	0.0215	0.0191	28.1	55.7	48.8	15.4	-21.4	44.3	29.7	0.0215	1.152	75.8	0.97	0.485	0.2093	0.722	-0.533	1.255	0.318	2.409	1.032	3.825	0.264	0.052	68.3	6.0	val
398	2	45	0	Fresh	0.0455	1.027	1.266	2.532	58.4	0.0224	0.032	28.6	53.0	47.5	16.9	-18.7	32.4	30.8	0.0133	1.085	73.4	0.919	0.401	0.1739	0.841	-0.606	1.447	0.363	2.405	1.452	4.484	0.267	0.112	64.0	9.0	val
399	2	46	0	Fresh	0.047	1.018	1.321	2.643	58.9	0.0151	0.0294	27.1	58.4	51.3	14.2	-21.6	35.9	30.5	0.0177	1.087	92.2	0.827	0.567	0.2034	0.661	-0.752	1.413	0.327	3.025	1.272	4.785	0.224	0.1	67.6	7.0	val
400	2	47	0	Fresh	0.0486	1.042	1.221	2.443	57.6	0.026	0.0291	26.9	56.8	46.0	15.6	-22.3	35.8	30.0	0.0222	1.187	62.8	0.91	0.392	0.221	0.906	-0.578	1.484	0.262	2.053	0.816	5.395	0.242	0.057	61.2	8.0	val
401	2	48	0	Fresh	0.0501	1.023	1.214	2.427	58.6	0.0268	0.0337	29.9	58.2	44.0	17.7	-17.6	37.6	28.8	0.0281	1.063	73.3	0.891	0.56	0.189	0.898	-0.579	1.477	0.316	2.357	1.208	4.088	0.193	0.074	64.4	8.0	val
402	2	49	0	Fresh	0.0517	1.055	1.277	2.553	56.8	0.0207	0.0359	27.3	56.3	48.0	14.4	-18.5	38.7	31.8	0.0046	1.042	52.4	0.784	0.696	0.2022	0.724	-0.541	1.265	0.349	2.145	1.713	4.609	0.263	0.089	66.3	7.0	val
403	2	50	0	Fresh	0.0533	1.074	1.295	2.59	55.9	0.0275	0.0298	27.4	59.7	48.5	14.9	-19.5	47.6	35.3	0.0371	1.256	66.3	0.873	0.516	0.1668	0.842	-0.643	1.485	0.38	2.394	1.118	5.233	0.249	0.102	66.2	8.0	val
404	2	51	0	Fresh	0.0549	1.027	1.334	2.668	58.4	0.0221	0.0282	28.0	58.5	49.4	16.4	-20.1	34.0	26.8	0.0215	1.056	70.5	0.813	0.454	0.2319	0.79	-0.529	1.319	0.311	2.941	1.416	4.177	0.311	0.07	65.7	8.0	val
405	2	52	0	Fresh	0.0565	1.042	1.349	2.697	57.6	0.019	0.0358	28.6	55.9	48.3	13.3	-19.1	37.8	30.5	0.0235	1.046	66.4	0.86	0.455	0.1915	0.72	-0.663	1.382	0.385	2.176	1.507	4.305	0.232	0.087	65.3	8.0	val
406	2	53	0	Fresh	0.0582	1.037	1.31	2.621	57.9	0.0218	0.037	26.6	54.1	47.4	12.8	-19.9	41.3	25.0	0.0199	1.097	73.0	0.777	0.477	0.1844	0.762	-0.743	1.505	0.286	2.298	1.158	4.618	0.25	0.095	64.2	9.0	val
407	2	54	0	Fresh	0.0598	1.055	1.322	2.644	56.9	0.0229	0.0345	28.3	57.9	49.8	16.5	-20.0	40.8	30.7	0.0127	1.166	59.0	0.875	0.536	0.1972	0.834	-0.571	1.405	0.237	2.942	1.225	5.617	0.275	0.08	63.3	8.0	val
408	2	55	0	Fresh	0.0615	1.036	1.381	2.763	57.9	0.0292	0.0347	29.8	51.8	49.3	17.4	-19.0	35.8	33.3	0.0325	1.129	76.8	0.938	0.554	0.1982	0.714	-0.543	1.258	0.353	2.532	1.098	5.127	0.225	0.118	63.2	7.0	val
409	2	56	0	Fresh	0.0632	1.01	1.252	2.505	59.4	0.022	0.0302	29.0	57.6	48.2	21.1	-20.5	39.5	26.7	0.0242	1.127	64.0	0.815	0.543	0.1925	0.722	-0.542	1.263	0.238	2.187	1.247	4.886	0.261	0.075	64.6	9.0	val
410	2	57	0	Fresh	0.0649	1.05	1.31	2.62	57.1	0.0219	0.0328	27.3	55.5	47.8	14.7	-21.0	41.4	31.9	0.0214	1.071	83.2	0.848	0.472	0.2312	0.739	-0.765	1.504	0.267	3.005	1.148	4.209	0.252	0.099	65.4	9.0	val
411	2	58	0	Fresh	0.0666	1.03	1.337	2.675	58.3	0.0242	0.0307	28.3	54.7	46.5	14.9	-22.7	41.6	29.7	0.0396	1.095	75.8	0.766	0.397	0.1692	0.902	-0.642	1.544	0.37	1.707	1.525	4.43	0.262	0.058	67.3	8.0	val
412	2	59	0	Fresh	0.0683	1.01	1.247	2.494	59.4	0.0173	0.0346	27.4	52.5	49.1	10.6	-17.4	45.7	26.6	0.036	1.128	71.0	0.816	0.577	0.2026	0.537	-0.438	0.975	0.325	2.501	1.067	4.369	0.29	0.084	67.0	7.0	val
413	2	60	0	Fresh	0.0701	1.027	1.309	2.619	58.4	0.027	0.0307	28.9	53.5	48.6	14.7	-23.1	39.6	28.4	0.0397	1.09	79.6	0.777	0.535	0.1951	0.717	-0.376	1.094	0.285	2.453	1.395	4.081	0.264	0.089	66.7	11.0	val
414	2	61	0	Fresh	0.0718	1.018	1.384	2.767	58.9	0.026	0.0374	28.3	59.5	48.0	15.9	-17.5	38.1	32.3	0.0256	1.049	61.4	0.833	0.612	0.1613	0.814	-0.533	1.347	0.239	2.326	1.329	4.882	0.3	0.068	63.6	10.0	val
415	2	62	0	Fresh	0.0736	1.019	1.332	2.664	58.9	0.0346	0.0367	28.7	58.3	49.3	16.5	-20.8	43.2	30.9	0.0111	1.122	54.1	0.873	0.487	0.2425	0.843	-0.531	1.373	0.25	2.725	1.084	5.001	0.218	0.081	62.7	8.0	val
416	2	63	0	Fresh	0.0754	1.075	1.342	2.685	55.8	0.0236	0.0207	27.4	56.7	47.7	17.7	-19.9	43.0	30.3	0.0233	1.086	65.9	0.891	0.468	0.2144	0.742	-0.693	1.435	0.331	2.293	1.133	3.841	0.237	0.08	65.4	9.0	val
417	2	64	0	Fresh	0.0772	1.038	1.46	2.921	57.8	0.026	0.0244	27.7	55.5	47.6	15.0	-21.4	40.7	25.1	0.0376	1.031	73.5	0.801	0.543	0.2001	0.819	-0.516	1.335	0.342	2.53	1.307	5.429	0.276	0.073	70.2	9.0	val
418	2	65	0	Fresh	0.079	1.016	1.297	2.593	59.0	0.0166	0.0217	27.0	56.0	48.7	12.1	-24.9	44.1	30.0	0.0419	1.184	83.6	0.839	0.471	0.2186	0.778	-0.653	1.431	0.197	2.495	1.436	5.081	0.254	0.061	69.2	8.0	val
419	2	66	0	Fresh	0.0808	1.028	1.233	2.465	58.3	0.0346	0.0369	28.8	54.0	48.6	14.7	-18.5	43.8	26.2	0.0157	1.141	71.1	0.876	0.474	0.1786	0.619	-0.567	1.186	0.329	2.814	1.281	2.596	0.267	0.05	60.9	6.0	val
420	2	67	0	Fresh	0.0827	0.994	1.319	2.638	60.3	0.0205	0.0257	27.9	53.5	49.9	17.8	-20.5	43.8	33.2	0.0275	1.195	69.9	0.74	0.353	0.1905	0.846	-0.699	1.546	0.27	2.143	1.083	5.12	0.263	0.068	70.3	8.0	val
421	2	68	0	Fresh	0.0845	1.039	1.362	2.724	57.8	0.0225	0.038	28.7	55.4	46.3	14.9	-17.8	42.2	34.0	0.0219	1.147	66.0	0.846	0.626	0.2227	0.803	-0.628	1.431	0.253	2.453	0.95	4.284	0.197	0.053	69.3	9.0	val
422	2	69	0	Fresh	0.0864	1.031	1.308	2.616	58.2	0.0253	0.0358	28.2	53.0	44.8	12.9	-20.4	42.6	30.4	0.0323	1.063	75.6	0.839	0.435	0.1825	0.771	-0.553	1.323	0.258	2.459	1.49	4.196	0.252	0.077	66.3	10.0	val
423	2	70	0	Fresh	0.0883	1.043	1.226	2.452	57.5	0.0321	0.0349	27.5	58.3	47.2	18.3	-19.9	42.7	37.4	0.0289	1.103	65.5	0.829	0.407	0.2006	1.08	-0.597	1.677	0.276	2.459	1.132	4.971	0.249	0.111	66.0	8.0	val
424	2	71	0	Fresh	0.0902	1.019	1.285	2.57	58.9	0.0158	0.023	28.5	52.1	49.0	13.9	-18.2	34.6	31.3	0.0305	1.125	87.8	0.838	0.262	0.2137	0.824	-0.626	1.451	0.261	2.413	1.512	3.996	0.2	0.05	66.9	10.0	val
425	2	72	0	Fresh	0.0921	1.082	1.337	2.673	55.5	0.0197	0.0293	28.7	58.3	47.4	17.7	-20.6	41.8	32.6	0.0126	1.13	90.9	0.807	0.405	0.2147	0.806	-0.633	1.439	0.304	2.017	1.299	5.238	0.231	0.063	67.7	11.0	val
426	2	73	0	Fresh	0.094	1.06	1.299	2.598	56.6	0.0249	0.0398	26.9	56.8	46.7	16.7	-20.7	40.3	28.9	0.0345	1.098	98.4	0.904	0.38	0.2086	0.865	-0.644	1.509	0.366	2.855	1.2	4.934	0.179	0.106	69.9	8.0	val
427	2	74	0	Fresh	0.096	1.043	1.202	2.404	57.5	0.021	0.0393	27.8	55.4	48.4	14.7	-18.1	37.9	30.8	0.0162	1.143	73.2	0.832	0.477	0.2	0.693	-0.58	1.273	0.332	2.121	1.096	4.463	0.234	0.074	72.2	8.0	val
428	2	75	0	Fresh	0.0979	0.992	1.273	2.547	60.5	0.0233	0.0315	28.1	53.5	46.6	13.5	-21.4	46.0	33.6	0.0111	1.01	75.6	0.927	0.583	0.2042	0.747	-0.52	1.267	0.313	3.049	0.875	4.656	0.235	0.087	68.2	9.0	val
429	2	76	0	Fresh	0.0999	1.058	1.372	2.745	56.7	0.0348	0.0341	27.3	53.1	49.0	16.5	-22.8	43.1	29.5	0.0154	1.063	66.9	0.788	0.574	0.2227	0.96	-0.664	1.624	0.322	2.329	1.222	3.715	0.218	0.095	63.1	9.0	val
430	2	77	0	Fresh	0.1019	1.025	1.206	2.413	58.5	0.0124	0.0414	25.9	55.4	48.9	12.2	-21.2	41.1	30.5	0.0235	1.117	75.5	0.785	0.639	0.2093	0.61	-0.565	1.175	0.273	2.438	1.22	4.053	0.307	0.049	67.8	9.0	val
431	2	78	0	Fresh	0.1039	1.04	1.293	2.586	57.7	0.0233	0.0301	27.0	57.8	47.7	19.1	-18.8	31.7	31.9	0.0278	1.035	89.9	0.811	0.462	0.2129	0.905	-0.598	1.503	0.307	2.315	1.447	4.505	0.246	0.072	70.8	9.0	val
432	2	79	0	Fresh	0.1059	1.06	1.279	2.557	56.6	0.0289	0.0353	26.8	55.3	45.0	13.4	-23.3	45.6	25.9	0.0543	1.13	71.3	0.871	0.449	0.1764	0.799	-0.551	1.35	0.37	2.677	1.112	5.127	0.288	0.084	71.5	11.0	val
433	2	80	0	Fresh	0.1079	1.029	1.257	2.514	58.3	0.0225	0.0276	28.4	52.3	50.2	13.5	-17.4	32.0	28.8	0.0157	1.172	93.8	0.717	0.606	0.2273	0.824	-0.56	1.384	0.331	2.791	0.997	5.034	0.259	0.082	69.6	8.0	val
434	2	81	0	Fresh	0.1099	1.009	1.296	2.591	59.5	0.0332	0.0285	27.9	54.0	47.0	15.8	-18.6	37.3	33.2	0.033	1.092	80.2	0.931	0.594	0.1911	0.789	-0.597	1.387	0.339	2.6	1.605	4.329	0.2	0.083	66.7	7.0	val
435	2	82	0	Fresh	0.112	1.026	1.283	2.567	58.5	0.0313	0.0271	28.1	59.9	48.0	14.4	-18.7	41.2	33.2	0.0273	1.139	84.0	0.815	0.505	0.2054	0.669	-0.64	1.308	0.381	2.843	1.102	4.432	0.282	0.087	70.5	10.0	val
436	2	83	0	Fresh	0.114	1.045	1.293	2.586	57.4	0.0197	0.038	27.5	52.1	47.4	16.5	-24.0	36.6	30.1	0.0432	1.153	92.1	0.841	0.495	0.223	0.702	-0.687	1.389	0.246	2.859	1.051	4.932	0.257	0.1	64.9	8.0	val
437	2	84	0	Fresh	0.1161	1.05	1.279	2.559	57.1	0.0133	0.0278	26.6	53.3	49.3	15.5	-19.8	45.6	32.6	0.0373	1.028	77.4	0.845	0.474	0.2409	0.796	-0.708	1.504	0.254	3.222	1.135	3.413	0.235	0.043	71.1	7.0	val
438	2	85	0	Fresh	0.1182	1.013	1.301	2.602	59.2	0.0315	0.0344	26.5	55.8	47.5	17.1	-18.4	38.0	31.6	0.0322	1.171	84.3	0.857	0.655	0.2062	0.714	-0.592	1.306	0.287	2.713	1.234	4.635	0.216	0.089	64.6	10.0	val
439	2	86	0	Fresh	0.1203	1.061	1.318	2.635	56.5	0.0276	0.0337	27.1	55.3	51.2	15.3	-22.8	34.5	26.2	0.0258	1.166	66.3	0.899	0.537	0.216	0.835	-0.561	1.396	0.284	1.821	1.102	3.998	0.262	0.083	67.7	11.0	val
440	2	87	0	Fresh	0.1224	1.029	1.189	2.377	58.3	0.0267	0.0408	28.0	54.6	48.6	18.4	-21.9	39.7	31.4	0.0323	1.089	72.5	0.815	0.574	0.2159	0.997	-0.734	1.731	0.395	2.468	1.204	4.857	0.279	0.101	72.8	9.0	val
441	2	88	0	Fresh	0.1245	1.07	1.268	2.537	56.1	0.0247	0.0341	27.1	55.5	49.5	16.1	-21.4	37.5	27.6	0.0308	1.022	67.7	0.806	0.628	0.2035	0.889	-0.594	1.483	0.281	2.4	0.985	5.616	0.287	0.09	64.8	9.0	val
442	2	89	0	Fresh	0.1266	1.023	1.306	2.612	58.6	0.0217	0.0317	26.8	54.8	48.3	14.4	-17.0	42.0	27.8	0.0334	1.066	72.8	0.852	0.588	0.1942	0.681	-0.602	1.283	0.328	2.338	1.389	4.746	0.233	0.101	72.3	11.0	val
443	2	90	0	Fresh	0.1287	1.077	1.254	2.508	55.7	0.0311	0.0395	27.3	56.2	45.4	11.0	-23.6	40.7	30.8	0.0276	1.187	87.1	0.75	0.501	0.187	0.831	-0.612	1.442	0.261	3.047	1.235	4.226	0.246	0.11	71.7	9.0	val
444	2	91	0	Fresh	0.1309	1.024	1.257	2.514	58.6	0.0241	0.0378	28.4	53.8	49.4	13.0	-21.4	35.3	26.0	0.0213	1.099	66.8	0.901	0.423	0.2103	0.92	-0.602	1.522	0.287	2.577	1.109	3.937	0.272	0.067	71.8	10.0	val
445	2	92	0	Fresh	0.1331	1.047	1.347	2.694	57.3	0.0239	0.0392	28.4	54.7	47.5	15.4	-16.2	38.9	28.6	0.0424	1.103	85.9	0.899	0.322	0.2059	0.767	-0.688	1.454	0.208	2.049	1.245	4.165	0.229	0.08	67.0	11.0	val
446	2	93	0	Fresh	0.1352	1.032	1.374	2.747	58.2	0.0266	0.0321	26.9	58.3	49.2	13.3	-19.9	32.6	26.4	0.0233	1.061	89.5	0.734	0.372	0.2161	0.812	-0.638	1.45	0.411	2.722	1.474	4.402	0.237	0.068	72.0	10.0	val
447	2	94	0	Fresh	0.1374	1.04	1.322	2.643	57.7	0.0317	0.0327	27.3	56.1	45.4	15.7	-22.4	42.4	35.0	0.024	1.032	75.2	0.814	0.589	0.2117	0.76	-0.603	1.362	0.249	2.787	1.555	3.837	0.205	0.07	65.7	8.0	val
448	2	95	0	Fresh	0.1396	1.017	1.288	2.576	59.0	0.0249	0.0375	27.0	52.8	48.1	12.7	-19.1	34.6	24.3	0.0151	1.078	74.1	0.833	0.462	0.1895	0.93	-0.515	1.445	0.357	2.629	1.304	4.029	0.258	0.06	66.3	8.0	val
449	2	96	0	Fresh	0.1418	1.053	1.306	2.611	57.0	0.0256	0.0335	25.7	55.7	47.6	16.6	-19.8	41.6	29.6	0.0332	1.145	75.1	0.849	0.475	0.2044	0.946	-0.558	1.504	0.279	2.664	0.964	4.315	0.225	0.087	69.0	10.0	val
450	2	97	0	Fresh	0.144	1.061	1.274	2.548	56.6	0.0251	0.0356	26.7	55.1	48.1	15.2	-19.3	34.8	26.5	0.0199	1.103	74.2	0.715	0.725	0.166	0.791	-0.565	1.356	0.27	2.731	1.02	4.506	0.187	0.101	69.6	8.0	val
451	2	98	0	Fresh	0.1463	1.058	1.378	2.757	56.7	0.0227	0.0348	27.0	53.6	46.8	13.5	-21.3	38.5	28.6	0.0393	1.131	61.4	0.796	0.652	0.2134	0.821	-0.591	1.412	0.293	2.524	1.144	4.841	0.242	0.076	71.9	9.0	val
452	2	99	0	Fresh	0.1485	1.045	1.279	2.557	57.4	0.027	0.0343	27.0	53.7	47.8	16.8	-18.9	34.8	28.6	0.0255	1.019	80.1	0.82	0.734	0.2005	0.712	-0.682	1.393	0.284	2.717	1.371	5.857	0.217	0.08	67.8	10.0	val
453	2	100	1	Mild	0.1508	1.074	1.339	2.679	55.9	0.0215	0.0395	25.4	50.4	47.7	16.0	-19.4	45.2	29.9	0.031	1.155	73.4	0.843	0.57	0.1874	0.826	-0.433	1.259	0.365	2.282	1.705	4.757	0.267	0.076	72.0	10.0	val
454	2	101	1	Mild	0.153	1.047	1.289	2.579	57.3	0.0325	0.0404	27.4	52.1	48.1	13.4	-21.1	39.1	27.0	0.0161	1.111	77.6	0.823	0.576	0.194	0.82	-0.502	1.323	0.294	3.117	1.238	3.999	0.28	0.076	73.2	10.0	val
455	2	102	1	Mild	0.1553	1.041	1.372	2.743	57.7	0.0253	0.0254	28.4	55.8	49.9	13.0	-20.7	38.4	31.9	0.0389	1.107	79.6	0.768	0.604	0.2242	1.013	-0.573	1.586	0.339	2.684	1.085	5.029	0.252	0.074	69.7	10.0	val
456	2	103	1	Mild	0.1576	1.038	1.306	2.612	57.8	0.0274	0.0354	28.0	55.2	47.2	13.3	-20.0	37.3	27.6	0.0246	1.109	89.7	0.84	0.617	0.2064	0.801	-0.477	1.278	0.35	2.825	1.174	4.412	0.266	0.066	63.1	10.0	val
457	2	104	1	Mild	0.1599	1.067	1.298	2.596	56.2	0.025	0.0347	25.4	54.4	46.3	13.4	-22.5	35.7	27.1	0.0391	1.07	66.0	0.859	0.538	0.1588	0.885	-0.606	1.491	0.347	2.471	1.557	4.226	0.174	0.061	71.8	10.0	val
458	2	105	1	Mild	0.1622	1.046	1.245	2.491	57.4	0.0282	0.0364	27.4	56.1	48.3	14.3	-22.2	43.5	34.5	0.0504	1.13	60.1	0.735	0.467	0.207	0.778	-0.596	1.373	0.236	3.031	1.538	3.769	0.197	0.076	74.2	10.0	val
459	2	106	1	Mild	0.1645	1.054	1.272	2.545	56.9	0.029	0.0413	27.9	56.1	45.5	19.0	-23.5	39.9	29.2	0.0321	1.138	70.2	0.801	0.404	0.2316	0.813	-0.56	1.373	0.349	3.148	1.602	4.569	0.259	0.068	72.7	11.0	val
460	2	107	1	Mild	0.1669	1.034	1.33	2.66	58.0	0.0334	0.0311	27.6	54.8	47.9	12.9	-23.9	37.2	27.4	0.0369	1.113	80.7	0.754	0.407	0.1955	0.789	-0.639	1.428	0.323	2.839	1.025	3.939	0.258	0.076	72.8	10.0	val
461	2	108	1	Mild	0.1692	1.084	1.214	2.429	55.3	0.0327	0.0378	26.0	50.8	46.3	17.1	-18.0	39.1	28.7	0.025	1.085	72.6	0.904	0.395	0.2166	0.959	-0.549	1.508	0.25	2.072	1.287	4.482	0.292	0.089	69.3	9.0	val
462	2	109	1	Mild	0.1716	1.024	1.3	2.6	58.6	0.0216	0.0414	28.0	56.1	45.9	14.4	-21.0	39.8	30.9	0.0286	1.07	84.6	0.766	0.447	0.2087	0.875	-0.691	1.566	0.4	2.131	1.549	4.995	0.211	0.046	73.0	10.0	val
463	2	110	1	Mild	0.174	1.03	1.384	2.768	58.3	0.0227	0.0333	26.8	49.3	48.0	12.9	-18.5	42.2	30.2	0.0363	1.101	70.4	0.791	0.665	0.224	0.806	-0.564	1.37	0.305	2.6	1.353	3.391	0.282	0.094	68.6	11.0	val
464	2	111	1	Mild	0.1763	1.006	1.311	2.621	59.6	0.029	0.0355	27.4	56.1	45.2	16.7	-21.0	42.4	31.2	0.0298	1.089	77.4	0.898	0.406	0.1997	0.63	-0.603	1.233	0.276	2.391	1.537	4.002	0.25	0.069	69.8	13.0	val
465	2	112	1	Mild	0.1787	1.016	1.325	2.65	59.1	0.0411	0.0425	27.4	52.5	49.8	16.6	-23.3	38.5	26.6	0.0057	1.031	78.8	0.848	0.493	0.2376	0.887	-0.623	1.51	0.295	2.662	1.229	3.706	0.245	0.091	75.0	11.0	val
466	2	113	1	Mild	0.1811	1.058	1.365	2.73	56.7	0.0312	0.0368	28.8	56.3	49.8	12.4	-21.9	37.0	30.0	0.0527	1.035	87.1	0.761	0.75	0.1757	0.858	-0.541	1.399	0.34	2.277	1.016	5.025	0.287	0.098	74.7	9.0	val
467	2	114	1	Mild	0.1835	1.02	1.258	2.517	58.8	0.0268	0.0344	27.6	57.1	47.4	13.1	-18.5	38.6	29.8	0.0314	1.109	67.2	0.854	0.524	0.1932	0.837	-0.676	1.513	0.271	2.179	0.883	4.662	0.29	0.069	68.9	8.0	val
468	2	115	1	Mild	0.1859	1.008	1.328	2.656	59.5	0.0194	0.0317	27.6	55.0	48.3	14.7	-20.9	36.0	28.0	0.032	0.997	69.6	0.8	0.455	0.2021	0.851	-0.549	1.399	0.386	2.086	1.147	5.0	0.201	0.055	69.6	12.0	val
469	2	116	1	Mild	0.1884	1.033	1.346	2.691	58.1	0.0293	0.0318	30.1	55.2	48.4	15.8	-19.3	45.8	33.9	0.0258	1.192	70.6	0.833	0.375	0.2311	0.755	-0.708	1.462	0.37	2.986	1.536	3.654	0.303	0.072	77.7	11.0	val
470	2	117	1	Mild	0.1908	1.058	1.291	2.583	56.7	0.0295	0.0342	26.2	54.0	49.6	12.0	-17.5	39.8	31.5	0.0436	1.137	78.1	0.82	0.623	0.1877	0.668	-0.652	1.319	0.323	3.135	1.244	5.374	0.271	0.069	75.0	10.0	val
471	2	118	1	Mild	0.1933	1.058	1.224	2.448	56.7	0.0221	0.0405	28.4	58.6	46.6	17.6	-17.5	37.9	33.0	0.0449	1.147	100.4	0.87	0.303	0.2164	0.631	-0.602	1.232	0.314	2.37	1.023	4.137	0.245	0.075	72.0	11.0	val
472	2	119	1	Mild	0.1957	1.047	1.354	2.709	57.3	0.0296	0.0425	27.0	60.2	48.5	17.9	-21.6	38.1	28.9	0.0604	1.079	69.4	0.879	0.536	0.2052	0.725	-0.574	1.299	0.364	2.79	1.137	3.912	0.132	0.059	70.7	10.0	val
473	2	120	1	Mild	0.1982	1.048	1.43	2.86	57.2	0.0324	0.0317	27.9	55.5	46.2	15.3	-19.1	42.4	25.2	0.0423	1.16	97.6	0.757	0.514	0.2089	0.85	-0.628	1.478	0.272	2.616	1.166	4.667	0.23	0.058	75.8	13.0	val
474	2	121	1	Mild	0.2007	1.091	1.286	2.572	55.0	0.0353	0.0346	27.7	53.5	49.6	16.9	-16.0	38.7	33.4	0.0411	1.092	81.5	0.897	0.516	0.2083	0.582	-0.626	1.208	0.323	2.317	1.028	3.488	0.237	0.105	67.6	11.0	val
475	2	122	1	Mild	0.2032	1.072	1.412	2.824	56.0	0.0354	0.0429	27.6	54.7	49.0	17.1	-19.9	43.2	36.6	0.037	1.093	77.1	0.822	0.66	0.212	0.802	-0.635	1.437	0.334	2.397	0.984	4.609	0.316	0.072	69.0	12.0	val
476	2	123	1	Mild	0.2057	1.056	1.336	2.673	56.8	0.0266	0.0383	28.6	54.9	47.9	11.8	-18.6	37.0	32.3	0.0385	1.102	86.1	0.833	0.713	0.2431	0.664	-0.629	1.293	0.352	2.263	0.914	4.018	0.252	-0.001	68.9	9.0	val
477	2	124	1	Mild	0.2082	1.078	1.335	2.671	55.6	0.0318	0.0388	27.7	52.6	49.6	14.9	-18.4	41.9	30.8	0.0398	1.099	77.5	0.838	0.553	0.2002	0.843	-0.592	1.435	0.372	1.998	1.245	4.034	0.239	0.088	68.0	11.0	val
478	2	125	1	Mild	0.2107	1.056	1.236	2.472	56.8	0.0313	0.0346	29.4	57.0	47.8	13.8	-19.2	41.6	30.1	0.0267	1.077	79.0	0.828	0.565	0.2259	0.914	-0.532	1.447	0.34	2.167	1.483	4.785	0.247	0.078	72.6	10.0	val
479	2	126	1	Mild	0.2133	1.021	1.232	2.464	58.8	0.0261	0.0287	26.1	56.9	48.4	12.8	-21.6	42.9	32.4	0.0378	1.145	70.2	0.825	0.375	0.203	0.786	-0.754	1.539	0.34	2.786	1.447	5.522	0.268	0.076	67.7	11.0	val
480	2	127	1	Mild	0.2158	1.068	1.22	2.44	56.2	0.0296	0.0387	27.7	56.3	46.9	15.1	-19.1	38.8	28.4	0.0444	1.077	65.7	0.879	0.417	0.2088	0.814	-0.578	1.392	0.318	1.652	1.094	4.528	0.252	0.087	75.7	11.0	val
481	2	128	1	Mild	0.2183	1.042	1.26	2.521	57.6	0.0391	0.0378	27.0	55.6	49.5	12.9	-21.2	34.6	28.7	0.0431	1.068	96.6	0.818	0.522	0.2035	0.65	-0.623	1.273	0.328	2.518	1.287	4.056	0.217	0.075	73.4	11.0	val
482	2	129	1	Mild	0.2209	1.061	1.326	2.652	56.5	0.0349	0.0431	28.1	55.5	48.2	18.5	-18.6	36.8	24.9	0.0353	1.117	88.3	0.753	0.611	0.235	0.842	-0.582	1.424	0.303	2.414	1.402	4.665	0.245	0.127	68.3	11.0	val
483	2	130	1	Mild	0.2235	1.042	1.306	2.612	57.6	0.0214	0.0453	28.1	55.0	47.2	16.1	-19.6	42.1	29.2	0.0361	1.139	85.0	0.804	0.573	0.2151	0.828	-0.512	1.34	0.292	2.358	1.297	4.118	0.228	0.097	72.0	9.0	val
484	2	131	1	Mild	0.2261	1.075	1.264	2.529	55.8	0.0342	0.0445	27.3	50.4	44.7	13.3	-20.3	42.8	30.2	0.0643	1.01	79.7	0.79	0.559	0.2483	0.959	-0.612	1.571	0.355	2.623	1.018	4.385	0.24	0.076	70.4	11.0	val
485	2	132	1	Mild	0.2287	1.065	1.321	2.643	56.4	0.033	0.0473	29.3	53.6	49.0	18.8	-18.2	41.4	25.0	0.0327	1.063	92.9	0.776	0.525	0.2292	0.706	-0.594	1.299	0.318	2.826	1.377	4.682	0.262	0.045	73.5	11.0	val
486	2	133	1	Mild	0.2313	1.074	1.265	2.529	55.9	0.0318	0.0396	26.4	52.1	48.1	16.6	-21.5	38.6	31.5	0.0478	1.095	82.8	0.836	0.611	0.1889	0.969	-0.594	1.563	0.348	2.324	1.203	4.558	0.2	0.06	71.0	10.0	val
487	2	134	1	Mild	0.2339	1.061	1.282	2.563	56.5	0.0388	0.0338	27.3	52.7	45.0	15.8	-18.9	40.9	26.2	0.0395	1.113	88.5	0.84	0.638	0.2343	0.792	-0.576	1.367	0.362	2.678	1.49	4.799	0.236	0.052	73.3	10.0	val
488	2	135	1	Mild	0.2365	1.061	1.285	2.569	56.5	0.0383	0.042	28.0	53.4	49.8	16.4	-19.4	33.9	32.3	0.0567	1.083	78.9	0.785	0.361	0.1999	0.943	-0.528	1.471	0.271	2.382	1.685	3.877	0.234	0.069	69.3	10.0	val
489	2	136	1	Mild	0.2391	1.05	1.24	2.479	57.2	0.0386	0.0337	26.9	52.6	47.2	12.8	-20.1	40.2	32.9	0.0332	1.163	70.1	0.798	0.725	0.2735	0.945	-0.636	1.581	0.337	2.769	1.315	3.881	0.263	0.067	70.6	11.0	val
490	2	137	1	Mild	0.2418	1.067	1.334	2.669	56.2	0.0308	0.0393	27.8	54.5	48.1	14.8	-19.8	36.1	29.7	0.0536	1.09	69.9	0.879	0.614	0.2284	0.853	-0.71	1.563	0.344	2.986	1.144	3.433	0.267	0.078	68.9	12.0	val
491	2	138	1	Mild	0.2444	1.071	1.211	2.421	56.0	0.0417	0.0435	25.1	56.0	48.7	17.4	-21.5	41.7	28.8	0.034	1.038	58.7	0.834	0.507	0.1543	0.788	-0.522	1.31	0.243	2.342	1.335	3.126	0.24	0.084	72.0	10.0	val
492	2	139	1	Mild	0.2471	1.036	1.203	2.406	57.9	0.0292	0.0452	29.3	54.4	48.6	12.8	-24.5	44.7	27.9	0.047	1.089	89.1	0.853	0.567	0.2206	0.898	-0.652	1.55	0.392	2.344	1.26	4.672	0.206	0.104	75.2	14.0	val
493	2	140	1	Mild	0.2498	1.103	1.283	2.565	54.4	0.0414	0.0442	27.2	51.0	45.3	14.6	-21.3	39.9	32.8	0.0486	1.046	88.5	0.764	0.415	0.2206	0.701	-0.671	1.371	0.363	2.765	1.168	3.577	0.234	0.114	76.8	13.0	val
494	2	141	1	Mild	0.2524	1.067	1.265	2.531	56.2	0.0371	0.0465	26.5	52.8	45.2	13.2	-18.9	37.4	31.7	0.0599	1.081	78.6	0.833	0.476	0.1989	0.72	-0.713	1.432	0.358	2.41	1.476	4.62	0.256	0.093	71.1	10.0	val
495	2	142	1	Mild	0.2551	1.077	1.173	2.346	55.7	0.0328	0.0432	28.2	57.3	47.2	16.1	-21.9	37.9	32.7	0.04	1.088	68.0	0.827	0.619	0.2281	0.662	-0.536	1.197	0.26	2.556	0.91	4.275	0.226	0.068	74.3	12.0	val
496	2	143	1	Mild	0.2578	1.079	1.165	2.331	55.6	0.0363	0.0413	26.4	52.4	47.3	15.1	-19.5	38.6	23.2	0.0357	1.02	100.5	0.809	0.619	0.2264	0.81	-0.653	1.462	0.283	1.943	1.276	4.506	0.255	0.08	70.6	11.0	val
497	2	144	1	Mild	0.2605	1.05	1.315	2.63	57.1	0.0332	0.0372	26.7	52.1	46.9	15.7	-23.0	39.0	27.5	0.0275	1.172	92.1	0.777	0.508	0.1699	0.624	-0.712	1.336	0.31	2.53	1.316	4.688	0.265	0.056	75.2	12.0	val
498	2	145	1	Mild	0.2633	1.055	1.189	2.378	56.9	0.0391	0.041	24.1	58.3	46.7	19.4	-19.5	38.6	29.8	0.034	1.081	100.1	0.763	0.597	0.1978	0.763	-0.456	1.218	0.339	2.795	1.262	5.663	0.227	0.047	79.4	11.0	val
499	2	146	1	Mild	0.266	1.072	1.367	2.734	56.0	0.0354	0.0518	27.0	52.7	43.8	15.2	-24.8	40.1	32.9	0.0411	1.087	88.6	0.836	0.665	0.2129	0.56	-0.522	1.082	0.3	2.296	1.318	4.447	0.234	0.052	75.9	11.0	val
500	2	147	1	Mild	0.2687	1.067	1.299	2.599	56.2	0.0383	0.0513	27.1	53.3	49.8	16.6	-19.9	39.8	29.4	0.0431	1.072	68.8	0.805	0.73	0.196	0.752	-0.693	1.445	0.372	2.823	0.982	3.378	0.283	0.051	77.1	11.0	val
501	2	148	1	Mild	0.2715	1.079	1.303	2.605	55.6	0.0309	0.0365	27.4	52.7	49.0	13.0	-19.6	38.0	29.4	0.0347	1.068	52.1	0.765	0.477	0.212	0.904	-0.677	1.581	0.386	2.302	1.018	3.442	0.275	0.078	76.3	12.0	val
502	2	149	1	Mild	0.2742	1.065	1.294	2.589	56.3	0.0445	0.0386	28.9	55.8	47.9	15.7	-26.8	38.4	27.7	0.0631	1.059	78.8	0.801	0.4	0.2017	0.858	-0.796	1.653	0.329	2.291	1.52	4.543	0.21	0.069	76.1	11.0	val
503	2	150	1	Mild	0.277	1.069	1.279	2.557	56.1	0.0382	0.0433	26.8	54.1	45.7	17.4	-14.3	38.1	29.5	0.0523	1.126	81.0	0.757	0.738	0.2284	0.799	-0.68	1.479	0.315	2.01	1.404	4.826	0.264	0.058	76.2	12.0	val
504	2	151	1	Mild	0.2798	1.051	1.326	2.652	57.1	0.0366	0.0398	26.2	53.7	45.8	15.1	-19.1	42.5	30.1	0.0463	1.062	70.0	0.782	0.697	0.2276	0.817	-0.77	1.587	0.329	2.16	0.988	3.795	0.233	0.093	75.7	11.0	val
505	2	152	1	Mild	0.2826	1.055	1.304	2.608	56.9	0.0376	0.042	25.6	53.2	50.8	12.2	-19.5	45.3	28.7	0.0609	1.041	58.4	0.775	0.46	0.1784	0.737	-0.538	1.275	0.282	2.455	1.537	3.986	0.276	0.044	72.2	11.0	val
506	2	153	1	Mild	0.2853	1.091	1.233	2.466	55.0	0.0296	0.0428	27.2	51.9	46.5	16.7	-22.7	40.1	28.1	0.0569	1.103	88.6	0.776	0.632	0.2314	0.828	-0.644	1.472	0.321	2.0	1.618	4.054	0.247	0.051	77.2	12.0	val
507	2	154	1	Mild	0.2882	1.062	1.161	2.323	56.5	0.0308	0.0438	27.0	53.9	46.6	11.5	-18.3	34.9	28.8	0.0327	1.124	85.5	0.784	0.618	0.1824	0.769	-0.708	1.477	0.366	2.688	1.387	4.077	0.28	0.055	72.3	11.0	val
508	2	155	1	Mild	0.291	1.049	1.313	2.627	57.2	0.0322	0.0362	25.5	55.3	43.4	12.6	-17.4	38.1	31.1	0.0476	1.064	61.8	0.738	0.398	0.2249	0.842	-0.694	1.535	0.309	2.575	1.269	3.975	0.308	0.089	75.6	11.0	val
509	2	156	1	Mild	0.2938	1.052	1.297	2.595	57.0	0.0323	0.0424	24.8	52.8	47.0	16.4	-22.2	34.7	30.4	0.0429	0.987	61.7	0.77	0.535	0.2445	0.672	-0.577	1.248	0.211	2.685	1.567	4.41	0.237	0.1	76.5	12.0	val
510	2	157	1	Mild	0.2966	1.048	1.295	2.591	57.2	0.0314	0.0434	26.7	56.0	46.3	14.3	-18.7	38.4	29.2	0.0397	1.064	86.6	0.886	0.362	0.1877	0.763	-0.617	1.38	0.302	2.403	0.996	4.045	0.283	0.078	77.6	11.0	val
511	2	158	1	Mild	0.2994	1.098	1.249	2.497	54.6	0.0373	0.0414	26.1	54.7	48.1	19.8	-19.0	40.9	32.1	0.0493	1.07	82.9	0.839	0.696	0.1825	0.593	-0.51	1.102	0.272	2.063	0.888	5.207	0.285	0.061	73.4	12.0	val
512	2	159	1	Mild	0.3023	1.087	1.262	2.523	55.2	0.0312	0.0478	26.6	53.4	48.0	10.4	-19.3	40.2	25.9	0.0248	1.043	81.5	0.812	0.731	0.2191	0.64	-0.643	1.283	0.246	2.52	1.549	4.558	0.235	0.088	73.4	9.0	val
513	2	160	1	Mild	0.3052	1.045	1.299	2.598	57.4	0.0391	0.0508	27.0	56.5	48.1	16.4	-18.1	40.4	31.9	0.0374	0.95	86.5	0.816	0.45	0.1881	0.788	-0.563	1.351	0.341	2.261	1.089	4.658	0.26	0.097	74.9	13.0	val
514	2	161	1	Mild	0.308	1.07	1.239	2.479	56.1	0.04	0.0374	26.7	54.1	46.9	16.5	-19.1	40.3	29.4	0.0632	1.144	89.4	0.833	0.48	0.2143	0.837	-0.535	1.372	0.361	2.757	1.674	4.268	0.289	0.093	77.3	12.0	val
515	2	162	1	Mild	0.3109	1.08	1.24	2.48	55.5	0.0375	0.0462	26.9	50.1	44.7	12.9	-20.5	36.8	30.8	0.0568	1.137	83.2	0.848	0.485	0.2123	0.662	-0.522	1.184	0.417	2.47	0.802	3.872	0.238	0.051	73.0	12.0	val
516	2	163	1	Mild	0.3138	1.085	1.172	2.343	55.3	0.033	0.0427	25.5	54.2	46.9	13.7	-22.1	39.8	27.4	0.0278	1.071	66.5	0.72	0.561	0.2122	0.691	-0.604	1.295	0.336	2.653	1.299	3.558	0.298	0.087	73.3	12.0	val
517	2	164	1	Mild	0.3167	1.075	1.272	2.545	55.8	0.0448	0.0329	25.1	49.1	47.2	15.6	-19.6	38.1	30.2	0.0424	1.106	91.5	0.753	0.516	0.2131	0.913	-0.69	1.603	0.372	2.125	1.518	4.739	0.253	0.094	74.8	11.0	val
518	2	165	1	Mild	0.3196	1.106	1.247	2.494	54.2	0.0394	0.0483	27.4	54.9	48.1	16.6	-19.7	38.9	25.9	0.0487	1.12	68.1	0.785	0.595	0.2486	0.662	-0.557	1.219	0.296	2.371	1.065	4.012	0.273	0.072	78.5	11.0	val
519	2	166	1	Mild	0.3225	1.087	1.295	2.591	55.2	0.0286	0.0504	26.9	55.2	48.8	16.4	-20.6	41.1	24.8	0.0497	1.155	72.4	0.838	0.743	0.231	0.873	-0.754	1.627	0.266	3.023	1.459	4.564	0.25	0.082	81.7	12.0	val
520	2	167	1	Mild	0.3254	1.087	1.307	2.614	55.2	0.0329	0.0401	28.1	54.8	46.0	13.9	-22.3	42.1	28.6	0.0436	1.11	62.0	0.793	0.548	0.2101	0.721	-0.682	1.403	0.329	2.268	1.292	4.059	0.243	0.08	75.1	13.0	val
521	2	168	1	Mild	0.3283	1.071	1.325	2.651	56.0	0.0326	0.0392	24.9	52.6	46.7	14.7	-18.9	40.8	32.0	0.0374	1.069	69.3	0.814	0.747	0.1905	0.84	-0.536	1.377	0.268	2.717	1.184	4.265	0.246	0.072	80.1	12.0	val
522	2	169	1	Mild	0.3313	1.062	1.276	2.552	56.5	0.026	0.0392	27.7	53.3	46.3	14.8	-18.8	42.8	28.1	0.0422	1.056	90.9	0.796	0.788	0.2131	0.944	-0.698	1.642	0.242	2.551	1.499	4.092	0.239	0.096	78.9	11.0	val
523	2	170	1	Mild	0.3342	1.058	1.314	2.627	56.7	0.0286	0.0488	27.2	49.0	47.0	10.7	-22.8	37.5	26.1	0.0689	1.109	94.6	0.787	0.553	0.251	0.815	-0.573	1.388	0.267	2.3	1.315	4.499	0.227	0.083	73.2	12.0	val
524	2	171	1	Mild	0.3372	1.046	1.338	2.676	57.3	0.0353	0.04	25.3	51.1	47.6	16.4	-18.5	43.0	33.4	0.0566	1.041	81.9	0.687	0.621	0.2201	0.927	-0.686	1.613	0.342	2.273	1.238	3.533	0.3	0.096	75.5	13.0	val
525	2	172	1	Mild	0.3401	1.076	1.241	2.482	55.7	0.0376	0.0414	27.4	53.1	50.5	14.3	-20.1	40.5	31.2	0.048	1.091	82.1	0.756	0.436	0.2322	0.919	-0.76	1.68	0.24	2.137	1.424	4.728	0.228	0.118	75.9	14.0	val
526	2	173	1	Mild	0.3431	1.092	1.223	2.446	54.9	0.0351	0.0394	25.1	53.0	45.1	14.1	-16.4	40.9	27.8	0.0411	1.045	102.3	0.741	0.551	0.2273	0.89	-0.652	1.542	0.265	2.676	1.538	4.184	0.233	0.078	72.3	12.0	val
527	2	174	1	Mild	0.3461	1.1	1.314	2.629	54.5	0.0366	0.0521	28.3	54.8	44.7	10.9	-17.5	39.6	33.1	0.0343	1.056	91.2	0.757	0.664	0.2146	0.775	-0.724	1.499	0.329	3.267	1.344	3.934	0.302	0.061	82.4	11.0	val
528	2	175	1	Mild	0.3491	1.082	1.347	2.693	55.4	0.0331	0.0444	27.6	48.9	48.3	14.3	-17.4	36.5	25.8	0.0425	1.036	78.0	0.769	0.331	0.2154	0.794	-0.641	1.436	0.331	2.614	0.972	4.167	0.262	0.071	72.9	14.0	val
529	2	176	2	Moderate	0.3521	1.058	1.208	2.415	56.7	0.0378	0.0425	27.0	55.2	47.9	14.5	-19.2	34.3	31.8	0.0441	1.162	92.3	0.781	0.555	0.2434	0.554	-0.639	1.192	0.405	2.85	1.087	4.46	0.228	0.069	78.5	13.0	val
530	2	177	2	Moderate	0.3551	1.092	1.331	2.662	54.9	0.0318	0.0443	25.5	52.6	45.7	15.4	-18.2	42.1	26.5	0.0472	1.006	67.8	0.759	0.591	0.2291	0.835	-0.576	1.411	0.271	2.956	1.433	4.111	0.247	0.063	73.7	13.0	val
531	2	178	2	Moderate	0.3581	1.095	1.223	2.445	54.8	0.0317	0.0396	26.5	50.6	48.5	16.5	-19.5	41.2	29.3	0.0533	0.997	95.3	0.767	0.539	0.2721	0.75	-0.564	1.314	0.343	2.175	1.054	5.281	0.277	0.075	76.0	13.0	val
532	2	179	2	Moderate	0.3611	1.087	1.28	2.56	55.2	0.0434	0.0401	25.3	55.4	50.0	16.1	-17.7	38.6	29.8	0.0514	1.059	95.5	0.84	0.51	0.1822	0.765	-0.722	1.487	0.317	2.256	1.53	4.632	0.28	0.096	78.9	13.0	val
533	2	180	2	Moderate	0.3641	1.108	1.261	2.523	54.2	0.0412	0.0393	26.4	57.8	48.0	14.3	-19.8	38.8	29.7	0.0451	1.086	86.2	0.788	0.57	0.2256	0.72	-0.586	1.306	0.358	3.046	1.333	4.038	0.256	0.054	80.0	11.0	val
534	2	181	2	Moderate	0.3672	1.1	1.325	2.65	54.5	0.0237	0.0511	27.3	52.7	45.0	12.8	-21.9	42.7	28.0	0.0584	1.054	81.1	0.715	0.428	0.2466	0.756	-0.601	1.357	0.412	2.552	1.227	4.878	0.26	0.082	80.9	13.0	val
535	2	182	2	Moderate	0.3702	1.096	1.262	2.523	54.8	0.0434	0.0469	26.1	53.4	43.1	16.7	-22.9	35.7	28.0	0.0317	1.084	84.4	0.765	0.48	0.2034	0.83	-0.76	1.589	0.295	2.117	1.429	4.139	0.276	0.099	81.8	12.0	val
536	2	183	2	Moderate	0.3733	1.087	1.323	2.646	55.2	0.0421	0.0489	24.5	54.6	45.6	15.7	-19.1	40.5	28.8	0.063	1.085	84.1	0.743	0.6	0.2619	0.636	-0.566	1.202	0.362	3.13	1.42	4.304	0.272	0.07	81.8	11.0	val
537	2	184	2	Moderate	0.3763	1.071	1.289	2.578	56.0	0.0447	0.045	25.5	52.8	46.2	13.8	-21.3	37.5	24.9	0.0531	1.093	96.8	0.826	0.647	0.2253	0.6	-0.604	1.204	0.323	2.915	1.388	4.235	0.32	0.091	79.3	13.0	val
538	2	185	2	Moderate	0.3794	1.083	1.267	2.534	55.4	0.0281	0.0406	25.7	54.1	44.2	13.4	-21.7	39.1	30.2	0.0439	1.03	73.4	0.767	0.551	0.2478	0.672	-0.481	1.153	0.252	2.892	1.168	3.86	0.3	0.077	78.5	13.0	val
539	2	186	2	Moderate	0.3825	1.07	1.257	2.514	56.1	0.023	0.036	26.6	55.5	48.7	12.6	-20.0	32.4	28.2	0.0588	1.057	77.2	0.784	0.7	0.2138	0.776	-0.5	1.277	0.305	2.086	1.558	4.778	0.191	0.073	78.4	14.0	val
540	2	187	2	Moderate	0.3856	1.082	1.274	2.547	55.4	0.0403	0.0431	27.5	51.5	45.9	14.4	-23.1	43.9	29.1	0.0591	1.01	88.4	0.821	0.663	0.2611	0.715	-0.643	1.359	0.273	2.566	1.41	4.583	0.311	0.085	78.5	12.0	val
541	2	188	2	Moderate	0.3887	1.1	1.257	2.514	54.5	0.0439	0.0434	27.4	53.9	48.1	15.2	-22.3	37.7	26.0	0.0529	0.984	84.0	0.617	0.649	0.1952	0.677	-0.513	1.19	0.334	2.861	1.057	4.749	0.255	0.078	83.1	12.0	val
542	2	189	2	Moderate	0.3918	1.102	1.284	2.568	54.5	0.0385	0.0402	25.9	51.4	48.4	14.6	-21.8	34.6	27.9	0.0637	1.062	78.9	0.862	0.512	0.2018	0.807	-0.593	1.401	0.287	2.349	1.577	4.082	0.215	0.079	81.4	13.0	val
543	2	190	2	Moderate	0.3949	1.095	1.212	2.424	54.8	0.0429	0.041	26.4	54.6	46.8	12.0	-22.8	43.4	27.2	0.0592	1.062	70.1	0.758	0.749	0.2964	0.738	-0.661	1.399	0.231	2.084	1.089	4.075	0.259	0.088	79.5	14.0	val
544	2	191	2	Moderate	0.398	1.072	1.26	2.52	56.0	0.0381	0.0396	24.1	51.7	42.9	12.2	-19.3	39.2	29.1	0.0636	1.019	88.3	0.745	0.591	0.2233	0.788	-0.661	1.449	0.335	2.723	0.968	4.689	0.221	0.059	79.7	14.0	val
545	2	192	2	Moderate	0.4011	1.089	1.28	2.559	55.1	0.0344	0.0434	24.1	51.2	44.6	14.4	-15.6	40.9	23.6	0.0369	0.99	62.1	0.769	0.586	0.1916	0.746	-0.61	1.357	0.355	2.649	1.342	4.266	0.228	0.06	75.1	15.0	val
546	2	193	2	Moderate	0.4043	1.056	1.311	2.621	56.8	0.0329	0.05	27.1	55.3	45.0	14.7	-21.6	36.1	29.1	0.0605	1.025	84.6	0.74	0.444	0.2131	0.742	-0.573	1.315	0.252	3.275	0.893	4.39	0.251	0.063	78.6	14.0	val
547	2	194	2	Moderate	0.4074	1.102	1.252	2.503	54.4	0.042	0.0396	25.9	53.7	43.1	14.5	-20.8	42.4	29.4	0.0574	1.04	87.9	0.807	0.414	0.2272	0.881	-0.547	1.428	0.32	2.702	1.467	3.738	0.275	0.038	81.8	13.0	val
548	2	195	2	Moderate	0.4106	1.085	1.234	2.469	55.3	0.0403	0.0477	26.8	55.5	46.6	11.2	-17.7	34.4	28.0	0.0479	1.054	67.5	0.72	0.559	0.2029	0.896	-0.676	1.572	0.264	3.125	1.374	5.57	0.2	0.079	80.8	13.0	val
549	2	196	2	Moderate	0.4137	1.08	1.324	2.648	55.6	0.043	0.0381	25.2	50.6	46.3	16.2	-21.2	37.9	26.6	0.0607	1.114	80.9	0.852	0.501	0.1899	0.844	-0.638	1.482	0.288	2.627	0.938	3.446	0.263	0.083	83.6	14.0	val
550	2	197	2	Moderate	0.4169	1.1	1.325	2.65	54.5	0.0433	0.045	26.9	54.6	46.5	12.1	-24.1	41.1	30.2	0.0595	1.096	71.5	0.693	0.621	0.2473	0.8	-0.755	1.555	0.332	2.253	0.947	4.271	0.266	0.073	80.8	12.0	val
551	2	198	2	Moderate	0.4201	1.089	1.237	2.473	55.1	0.0397	0.0481	27.1	53.4	47.4	14.4	-19.4	41.7	33.5	0.0657	1.049	93.7	0.804	0.495	0.2334	0.658	-0.583	1.241	0.412	2.862	1.53	4.094	0.276	0.088	78.7	14.0	val
552	2	199	2	Moderate	0.4233	1.097	1.295	2.59	54.7	0.036	0.0533	26.4	52.6	46.3	14.3	-22.1	42.1	31.3	0.0642	1.127	83.4	0.702	0.634	0.2342	0.915	-0.54	1.454	0.326	2.561	1.49	3.011	0.268	0.093	79.4	13.0	val
553	2	200	2	Moderate	0.4265	1.095	1.327	2.655	54.8	0.0436	0.0437	27.2	55.6	45.2	19.7	-20.4	41.4	30.7	0.0471	1.028	82.1	0.692	0.657	0.1794	0.767	-0.687	1.454	0.35	1.917	0.923	3.987	0.277	0.079	83.0	13.0	val
554	2	201	2	Moderate	0.4297	1.089	1.206	2.412	55.1	0.0404	0.0471	23.9	51.0	47.1	14.7	-20.9	36.9	24.8	0.0326	1.035	97.6	0.779	0.68	0.1954	0.793	-0.69	1.483	0.28	2.84	1.252	3.611	0.264	0.061	75.6	12.0	val
555	2	202	2	Moderate	0.4329	1.131	1.32	2.64	53.1	0.0316	0.0464	25.8	52.2	45.4	15.8	-18.5	41.7	29.8	0.0607	1.032	64.4	0.703	0.469	0.2172	0.643	-0.726	1.369	0.299	2.879	1.349	3.857	0.262	0.05	77.4	12.0	val
556	2	203	2	Moderate	0.4361	1.099	1.245	2.489	54.6	0.041	0.0515	24.9	53.6	49.3	12.5	-23.6	35.0	29.9	0.0724	1.134	90.7	0.816	0.618	0.2379	0.794	-0.699	1.493	0.411	3.027	1.113	4.572	0.307	0.083	79.5	15.0	val
557	2	204	2	Moderate	0.4393	1.096	1.227	2.454	54.8	0.0362	0.0329	27.9	51.0	47.8	12.6	-20.1	39.9	26.0	0.0647	1.039	87.6	0.842	0.65	0.2199	0.951	-0.635	1.586	0.325	2.559	1.018	3.63	0.244	0.056	79.4	14.0	val
558	2	205	2	Moderate	0.4426	1.083	1.269	2.538	55.4	0.0396	0.0604	27.4	52.2	46.7	11.8	-20.9	36.8	30.7	0.0461	1.131	80.9	0.735	0.57	0.2385	0.814	-0.619	1.433	0.367	2.866	1.455	4.131	0.252	0.071	78.8	14.0	val
559	2	206	2	Moderate	0.4458	1.092	1.34	2.68	55.0	0.0398	0.0429	26.5	52.8	45.3	15.8	-21.0	43.0	26.6	0.0499	1.054	96.5	0.742	0.61	0.1964	0.852	-0.687	1.539	0.353	2.822	0.893	4.358	0.245	0.084	77.8	13.0	val
560	2	207	2	Moderate	0.449	1.116	1.313	2.626	53.8	0.0375	0.0569	23.2	53.0	44.4	15.0	-21.0	35.6	27.1	0.0481	1.051	92.4	0.863	0.548	0.2291	0.877	-0.67	1.548	0.278	3.223	1.242	4.36	0.211	0.065	86.2	14.0	val
561	2	208	2	Moderate	0.4523	1.092	1.326	2.653	54.9	0.0344	0.046	28.1	52.5	46.2	16.6	-17.9	34.8	29.9	0.0737	1.014	77.7	0.774	0.647	0.1908	0.467	-0.614	1.081	0.383	2.515	1.151	4.177	0.311	0.062	82.3	13.0	val
562	2	209	2	Moderate	0.4556	1.071	1.298	2.597	56.0	0.051	0.0527	23.7	51.7	46.6	14.4	-24.4	34.8	27.0	0.0558	0.949	88.4	0.768	0.45	0.2271	0.626	-0.637	1.263	0.224	2.095	1.185	3.915	0.273	0.074	87.0	13.0	val
563	2	210	2	Moderate	0.4588	1.028	1.154	2.308	58.4	0.037	0.0653	25.7	54.7	47.7	11.9	-24.1	40.4	23.6	0.0665	1.039	88.6	0.786	0.609	0.2253	0.79	-0.629	1.419	0.247	2.491	1.746	4.401	0.297	0.056	77.8	13.0	val
564	2	211	2	Moderate	0.4621	1.068	1.174	2.348	56.2	0.0443	0.0467	26.6	51.9	42.6	15.2	-24.6	39.1	27.0	0.0593	0.972	90.4	0.773	0.53	0.1853	0.936	-0.71	1.646	0.335	2.318	2.091	4.321	0.242	0.086	83.2	14.0	val
565	2	212	2	Moderate	0.4654	1.088	1.277	2.554	55.1	0.0425	0.0485	25.0	49.5	47.0	15.5	-17.8	38.7	28.4	0.0431	1.042	85.9	0.688	0.692	0.2074	0.744	-0.583	1.327	0.321	3.057	1.418	4.179	0.164	0.093	77.5	15.0	val
566	2	213	2	Moderate	0.4687	1.105	1.245	2.489	54.3	0.0482	0.0514	26.0	49.0	46.2	11.9	-22.7	37.5	32.4	0.0612	1.065	90.5	0.731	0.39	0.1842	0.785	-0.55	1.335	0.37	2.356	1.575	5.211	0.281	0.102	83.7	14.0	val
567	2	214	2	Moderate	0.472	1.082	1.173	2.347	55.4	0.0414	0.0477	25.5	52.2	42.7	15.8	-18.6	39.6	26.1	0.0614	1.044	87.3	0.84	0.55	0.2277	0.68	-0.556	1.236	0.359	2.686	1.059	3.923	0.204	0.061	83.3	14.0	val
568	2	215	2	Moderate	0.4753	1.099	1.328	2.656	54.6	0.0453	0.0461	25.0	51.9	45.5	16.1	-19.6	37.6	28.2	0.0651	1.093	61.9	0.761	0.582	0.236	0.773	-0.6	1.373	0.309	2.366	1.454	4.628	0.282	0.09	78.4	13.0	val
569	2	216	2	Moderate	0.4787	1.119	1.271	2.542	53.6	0.0442	0.0479	26.9	48.8	46.6	14.2	-23.0	43.1	22.4	0.0595	1.068	71.5	0.781	0.546	0.2461	1.096	-0.606	1.702	0.354	2.313	1.332	4.066	0.286	0.048	78.2	15.0	val
570	2	217	2	Moderate	0.482	1.101	1.319	2.638	54.5	0.0459	0.0518	25.3	51.9	47.5	14.0	-18.1	38.1	26.0	0.0459	1.033	92.3	0.738	0.656	0.2264	0.819	-0.659	1.478	0.332	2.916	1.283	3.992	0.205	0.084	79.2	13.0	val
571	2	218	2	Moderate	0.4853	1.076	1.241	2.482	55.7	0.0548	0.0512	25.0	51.4	43.9	12.1	-23.1	39.2	29.9	0.0596	1.059	73.9	0.716	0.441	0.1974	0.795	-0.464	1.26	0.266	2.514	1.331	4.107	0.273	0.064	79.6	14.0	val
572	2	219	2	Moderate	0.4887	1.105	1.316	2.632	54.3	0.0463	0.0483	26.4	54.3	45.6	14.0	-21.4	40.8	29.0	0.045	1.061	98.7	0.838	0.518	0.2088	0.941	-0.502	1.444	0.347	2.083	1.158	3.721	0.319	0.046	87.1	14.0	val
573	2	220	2	Moderate	0.492	1.075	1.301	2.601	55.8	0.0477	0.0433	25.6	55.0	45.4	17.5	-22.0	33.8	28.9	0.0448	1.046	82.4	0.732	0.789	0.2245	0.843	-0.557	1.4	0.417	2.242	0.911	5.045	0.281	0.076	81.4	14.0	val
574	2	221	2	Moderate	0.4954	1.117	1.179	2.358	53.7	0.0472	0.055	26.3	52.1	46.0	16.7	-19.3	43.5	24.6	0.0687	0.999	81.6	0.828	0.459	0.2723	0.865	-0.587	1.452	0.272	2.567	1.212	3.653	0.297	0.067	81.4	14.0	val
575	2	222	2	Moderate	0.4987	1.096	1.277	2.554	54.8	0.0418	0.055	25.0	52.1	44.0	16.3	-17.8	40.5	29.2	0.0595	0.96	67.6	0.799	0.554	0.1944	0.627	-0.582	1.209	0.369	2.142	1.322	4.413	0.244	0.097	81.0	12.0	val
576	2	223	2	Moderate	0.5021	1.096	1.318	2.637	54.7	0.0434	0.0448	26.2	52.7	46.0	15.2	-21.9	36.7	30.5	0.0505	1.119	96.1	0.713	0.745	0.2285	0.891	-0.625	1.516	0.313	2.537	0.764	4.664	0.24	0.092	87.1	14.0	val
577	2	224	2	Moderate	0.5055	1.088	1.3	2.6	55.1	0.0429	0.0568	24.8	55.0	45.5	14.9	-18.5	39.9	31.4	0.0459	1.017	83.3	0.73	0.688	0.2137	0.687	-0.557	1.244	0.267	2.312	1.4	4.858	0.268	0.044	84.3	14.0	val
578	2	225	2	Moderate	0.5089	1.124	1.23	2.46	53.4	0.0512	0.0483	24.8	48.2	45.0	14.6	-20.3	40.1	31.8	0.061	1.04	94.9	0.774	0.47	0.2137	0.557	-0.716	1.273	0.232	2.738	1.552	3.784	0.234	0.091	81.0	15.0	val
579	2	226	2	Moderate	0.5123	1.117	1.213	2.427	53.7	0.0422	0.048	23.9	53.0	46.8	14.4	-17.7	37.6	30.3	0.0658	0.996	95.4	0.769	0.689	0.1963	0.769	-0.676	1.445	0.277	3.073	1.334	3.53	0.247	0.091	79.8	13.0	val
580	2	227	2	Moderate	0.5157	1.1	1.272	2.543	54.6	0.0421	0.0526	25.5	52.3	42.3	14.3	-21.0	39.5	27.2	0.0575	1.062	98.7	0.703	0.637	0.2533	0.825	-0.539	1.364	0.294	3.019	1.137	4.247	0.247	0.065	77.3	12.0	val
581	2	228	2	Moderate	0.5191	1.127	1.158	2.316	53.3	0.0472	0.0443	24.6	53.4	46.1	14.0	-18.2	37.5	31.7	0.0508	0.976	81.3	0.762	0.479	0.2197	0.888	-0.671	1.559	0.219	2.08	1.743	4.9	0.249	0.089	83.4	16.0	val
582	2	229	2	Moderate	0.5225	1.082	1.195	2.39	55.4	0.0527	0.0434	25.5	51.9	47.0	14.5	-20.8	37.2	26.4	0.0601	1.093	79.7	0.824	0.663	0.2369	0.743	-0.691	1.434	0.414	2.881	1.264	5.014	0.283	0.048	81.4	15.0	val
583	2	230	2	Moderate	0.5259	1.134	1.365	2.73	52.9	0.0464	0.0541	24.8	50.2	43.3	15.0	-17.9	40.5	28.9	0.0743	1.181	73.7	0.652	0.619	0.2508	0.611	-0.567	1.178	0.305	2.738	1.096	3.757	0.228	0.086	80.9	15.0	val
584	2	231	2	Moderate	0.5294	1.105	1.187	2.375	54.3	0.0468	0.0524	26.4	54.9	44.3	14.9	-25.1	40.8	31.4	0.0356	1.016	73.0	0.745	0.517	0.2255	0.851	-0.665	1.516	0.271	2.57	1.241	4.174	0.243	0.08	86.8	13.0	val
585	2	232	2	Moderate	0.5328	1.114	1.294	2.588	53.9	0.0445	0.0576	25.3	49.6	43.9	15.7	-19.1	42.8	30.3	0.0616	1.057	83.8	0.745	0.516	0.1876	0.687	-0.64	1.327	0.178	2.471	1.495	4.841	0.247	0.063	80.8	14.0	val
586	2	233	2	Moderate	0.5363	1.128	1.327	2.654	53.2	0.0384	0.0474	23.5	51.8	45.1	14.9	-19.2	39.9	24.8	0.0626	0.947	102.3	0.743	0.422	0.2145	0.777	-0.576	1.353	0.394	2.654	1.224	4.531	0.284	0.076	85.5	14.0	val
587	2	234	2	Moderate	0.5397	1.106	1.143	2.287	54.3	0.0539	0.0491	26.7	50.5	46.2	14.3	-21.8	39.6	31.8	0.0811	1.069	69.7	0.696	0.713	0.2043	0.815	-0.627	1.443	0.396	2.796	1.291	5.172	0.29	0.084	81.2	13.0	val
588	2	235	2	Moderate	0.5432	1.101	1.17	2.339	54.5	0.0455	0.0557	26.3	51.1	50.1	16.6	-20.6	41.5	27.3	0.066	1.013	69.7	0.781	0.581	0.2287	0.754	-0.716	1.47	0.41	2.714	1.24	3.595	0.308	0.09	83.3	13.0	val
589	2	236	2	Moderate	0.5466	1.14	1.226	2.452	52.6	0.044	0.0516	25.7	51.4	40.6	14.7	-18.7	35.7	32.4	0.0725	1.054	72.0	0.769	0.623	0.2255	0.841	-0.67	1.511	0.31	2.426	1.201	4.135	0.258	0.069	86.2	16.0	val
590	2	237	2	Moderate	0.5501	1.082	1.318	2.635	55.4	0.0509	0.0475	24.9	52.3	43.2	14.0	-19.5	36.1	25.1	0.066	1.14	75.3	0.726	0.559	0.2632	0.6	-0.574	1.174	0.299	2.516	1.08	4.087	0.233	0.063	76.1	13.0	val
591	2	238	2	Moderate	0.5536	1.115	1.306	2.613	53.8	0.0638	0.0568	24.7	47.7	46.5	11.4	-22.2	40.8	29.4	0.055	0.944	85.7	0.771	0.758	0.1709	0.767	-0.562	1.329	0.302	2.133	1.099	4.219	0.248	0.079	87.4	14.0	val
592	2	239	2	Moderate	0.5571	1.133	1.237	2.474	52.9	0.0495	0.0517	25.6	52.8	46.6	14.2	-27.4	39.9	24.0	0.0585	0.909	102.2	0.774	0.546	0.2602	0.806	-0.629	1.435	0.346	2.518	1.032	4.647	0.262	0.041	85.2	15.0	val
593	2	240	2	Moderate	0.5606	1.143	1.256	2.512	52.5	0.0421	0.0435	26.5	51.5	44.3	12.8	-17.9	39.6	31.3	0.0673	0.986	103.3	0.737	0.678	0.2528	0.756	-0.735	1.491	0.288	2.855	1.417	4.804	0.3	0.056	88.1	14.0	val
594	2	241	2	Moderate	0.5641	1.122	1.363	2.726	53.5	0.0498	0.0437	24.9	56.0	45.3	16.7	-22.5	37.2	28.1	0.0846	1.012	62.5	0.86	0.611	0.2431	0.603	-0.619	1.222	0.326	2.335	1.446	3.4	0.233	0.095	81.7	14.0	val
595	2	242	2	Moderate	0.5676	1.112	1.223	2.446	53.9	0.0518	0.0536	23.7	50.1	44.3	13.3	-20.3	39.1	23.0	0.0757	1.022	71.0	0.796	0.339	0.1924	0.955	-0.628	1.584	0.286	2.676	1.263	4.21	0.28	0.07	85.1	15.0	val
596	2	243	2	Moderate	0.5711	1.095	1.186	2.371	54.8	0.0552	0.0561	26.2	51.6	45.9	13.8	-18.2	37.2	26.3	0.0709	1.019	86.4	0.784	0.518	0.2236	0.725	-0.531	1.256	0.326	2.692	1.052	4.532	0.278	0.058	89.9	15.0	val
597	2	244	2	Moderate	0.5747	1.099	1.24	2.481	54.6	0.0469	0.0607	26.1	52.4	48.1	12.2	-19.0	39.7	28.1	0.0637	1.072	93.1	0.689	0.799	0.2549	0.727	-0.709	1.437	0.386	2.801	1.459	4.455	0.303	0.089	82.6	14.0	val
598	2	245	2	Moderate	0.5782	1.119	1.355	2.709	53.6	0.0482	0.0549	26.0	50.7	46.7	14.2	-18.0	35.4	34.1	0.0631	1.051	83.7	0.704	0.685	0.2229	0.803	-0.711	1.514	0.312	2.551	1.424	4.331	0.259	0.066	85.2	15.0	val
599	2	246	2	Moderate	0.5818	1.115	1.338	2.676	53.8	0.0518	0.0629	25.0	51.4	44.8	14.7	-21.3	36.8	24.1	0.0812	1.005	100.2	0.747	0.663	0.2308	0.793	-0.728	1.521	0.39	2.529	1.506	3.507	0.241	0.08	83.9	16.0	val
600	2	247	2	Moderate	0.5853	1.117	1.331	2.661	53.7	0.052	0.0512	24.7	53.8	43.2	15.2	-22.9	41.3	27.6	0.0721	1.026	68.3	0.779	0.503	0.2476	0.659	-0.621	1.28	0.328	2.455	1.606	4.2	0.251	0.078	80.1	18.0	val
601	2	248	2	Moderate	0.5889	1.092	1.266	2.532	54.9	0.0497	0.0595	25.2	50.1	42.7	10.8	-21.1	42.0	24.6	0.0856	1.078	68.8	0.702	0.472	0.2363	0.748	-0.65	1.398	0.299	2.704	1.488	4.122	0.244	0.091	83.9	16.0	val
602	2	249	2	Moderate	0.5924	1.112	1.292	2.585	53.9	0.0558	0.0597	24.5	50.3	46.8	14.0	-20.7	36.1	31.9	0.0778	1.017	76.7	0.719	0.605	0.2385	0.671	-0.749	1.421	0.331	2.923	1.323	4.064	0.229	0.061	87.3	14.0	val
603	2	250	2	Moderate	0.596	1.15	1.242	2.484	52.2	0.0419	0.0564	25.4	50.5	46.8	12.9	-19.3	38.0	27.9	0.0811	1.071	71.5	0.765	0.813	0.2613	0.667	-0.506	1.173	0.377	2.316	1.353	4.4	0.231	0.086	92.1	17.0	val
604	2	251	2	Moderate	0.5996	1.119	1.223	2.446	53.6	0.0516	0.0491	24.5	47.4	46.1	13.5	-19.3	38.4	26.2	0.07	0.986	102.5	0.711	0.534	0.2067	0.649	-0.641	1.289	0.259	2.59	1.402	3.98	0.195	0.097	85.7	16.0	val
605	2	252	3	Significant	0.6032	1.111	1.277	2.555	54.0	0.0548	0.0593	25.2	48.5	46.0	14.6	-21.7	35.8	29.8	0.0675	1.001	102.8	0.777	0.642	0.2582	0.783	-0.704	1.487	0.306	2.884	1.445	4.381	0.229	0.088	84.8	16.0	val
606	2	253	3	Significant	0.6068	1.1	1.335	2.669	54.6	0.0516	0.0522	25.6	53.0	46.3	12.2	-18.3	37.1	28.5	0.0465	0.997	78.8	0.767	0.529	0.193	0.774	-0.665	1.44	0.288	2.68	0.921	4.46	0.259	0.068	87.9	15.0	val
607	2	254	3	Significant	0.6104	1.122	1.229	2.459	53.5	0.0666	0.0569	23.8	54.7	46.9	14.2	-21.5	34.3	29.6	0.0621	0.976	92.9	0.814	0.535	0.2491	0.771	-0.613	1.384	0.283	2.585	1.07	3.604	0.282	0.063	82.4	14.0	val
608	2	255	3	Significant	0.614	1.087	1.138	2.275	55.2	0.0513	0.0414	25.4	52.1	45.2	14.2	-21.2	38.7	29.0	0.0821	1.096	101.1	0.711	0.682	0.2424	0.69	-0.72	1.41	0.307	2.316	1.007	4.399	0.266	0.073	88.1	15.0	val
609	2	256	3	Significant	0.6176	1.135	1.198	2.396	52.9	0.0472	0.0548	27.0	53.7	47.0	11.5	-20.3	40.4	33.5	0.0526	1.055	96.2	0.765	0.433	0.2367	0.791	-0.629	1.42	0.29	2.397	1.411	3.853	0.245	0.07	85.9	16.0	val
610	2	257	3	Significant	0.6212	1.095	1.17	2.339	54.8	0.0491	0.0458	25.4	47.1	46.3	16.1	-20.1	32.7	28.8	0.0617	0.958	90.8	0.778	0.746	0.2245	0.766	-0.502	1.268	0.442	3.0	1.235	4.168	0.26	0.085	83.0	16.0	val
611	2	258	3	Significant	0.6248	1.126	1.253	2.506	53.3	0.0461	0.0562	26.6	50.2	45.7	10.6	-20.1	38.6	28.8	0.0773	1.003	97.6	0.705	0.765	0.2362	0.743	-0.768	1.511	0.267	2.768	1.156	4.623	0.275	0.047	87.9	15.0	val
612	2	259	3	Significant	0.6285	1.119	1.286	2.571	53.6	0.0445	0.0495	25.1	47.7	44.3	15.9	-20.9	34.1	28.9	0.0662	0.982	124.5	0.768	0.561	0.2522	0.722	-0.69	1.412	0.345	2.819	1.516	4.819	0.304	0.088	88.6	17.0	val
613	2	260	3	Significant	0.6321	1.135	1.154	2.307	52.9	0.0541	0.0622	24.0	50.3	45.1	14.4	-21.8	38.1	29.7	0.0505	1.02	80.2	0.668	0.662	0.2388	0.765	-0.593	1.358	0.346	2.423	1.472	4.572	0.231	0.088	84.9	16.0	val
614	2	261	3	Significant	0.6358	1.124	1.224	2.448	53.4	0.0545	0.0538	25.9	53.5	44.4	13.7	-21.4	39.0	31.6	0.0542	0.945	83.6	0.75	0.483	0.236	0.68	-0.684	1.364	0.398	2.549	1.235	4.218	0.301	0.072	84.2	16.0	val
615	2	262	3	Significant	0.6394	1.138	1.289	2.578	52.7	0.0518	0.058	25.5	51.3	47.2	15.3	-16.8	40.6	23.9	0.0672	0.934	77.4	0.725	0.699	0.2218	0.879	-0.704	1.583	0.313	2.264	1.632	4.883	0.262	0.046	85.4	16.0	val
616	2	263	3	Significant	0.6431	1.109	1.349	2.698	54.1	0.0613	0.047	23.6	51.9	43.5	14.4	-20.6	37.8	30.9	0.0895	1.034	71.0	0.747	0.527	0.2784	0.813	-0.612	1.425	0.365	2.649	1.59	3.889	0.297	0.101	83.6	16.0	val
617	2	264	3	Significant	0.6468	1.131	1.177	2.355	53.1	0.0455	0.0513	24.7	51.8	44.6	17.6	-18.5	39.2	27.4	0.0724	1.069	95.1	0.78	0.561	0.2202	0.615	-0.601	1.216	0.246	2.657	1.224	4.253	0.303	0.097	88.3	15.0	val
618	2	265	3	Significant	0.6504	1.123	1.187	2.374	53.4	0.0493	0.0584	23.7	50.0	43.5	15.3	-21.4	31.6	32.3	0.0822	0.912	93.1	0.806	0.575	0.236	0.718	-0.602	1.32	0.386	2.282	1.162	4.196	0.276	0.08	85.7	15.0	val
619	2	266	3	Significant	0.6541	1.143	1.169	2.338	52.5	0.0502	0.0563	25.2	50.3	46.2	16.4	-21.9	39.0	29.0	0.0689	0.917	88.8	0.759	0.728	0.2249	0.685	-0.726	1.411	0.165	2.534	1.925	4.732	0.235	0.063	84.8	17.0	val
620	2	267	3	Significant	0.6578	1.169	1.234	2.468	51.3	0.0542	0.0589	24.6	51.4	45.1	14.9	-24.8	36.5	25.6	0.0795	0.972	67.2	0.661	0.652	0.2113	0.734	-0.511	1.245	0.35	2.501	1.06	4.345	0.262	0.083	79.3	17.0	val
621	2	268	3	Significant	0.6615	1.091	1.205	2.41	55.0	0.06	0.0453	24.5	50.2	45.0	14.7	-20.6	34.1	28.6	0.0727	1.008	108.5	0.796	0.818	0.2411	0.914	-0.722	1.635	0.31	2.48	1.21	4.162	0.273	0.08	91.8	14.0	val
622	2	269	3	Significant	0.6652	1.101	1.106	2.213	54.5	0.0491	0.0544	23.9	48.5	45.2	13.3	-22.5	38.3	27.0	0.0848	1.002	81.0	0.748	0.359	0.2616	0.82	-0.716	1.536	0.268	2.343	1.01	3.36	0.22	0.024	85.6	16.0	val
623	2	270	3	Significant	0.6689	1.152	1.277	2.555	52.1	0.0498	0.0555	25.7	49.8	45.3	12.9	-20.6	38.1	27.6	0.0842	0.967	86.3	0.814	0.638	0.2149	0.779	-0.438	1.217	0.332	2.921	1.322	4.265	0.264	0.054	87.9	15.0	val
624	2	271	3	Significant	0.6727	1.12	1.323	2.646	53.6	0.0533	0.0523	24.8	49.6	45.1	11.8	-19.1	38.2	26.0	0.0774	1.106	76.1	0.768	0.651	0.2431	0.83	-0.672	1.503	0.339	2.7	1.133	4.348	0.255	0.105	85.3	15.0	val
625	2	272	3	Significant	0.6764	1.15	1.19	2.38	52.2	0.0478	0.059	25.9	52.1	44.1	14.2	-21.3	42.5	27.3	0.0751	1.017	72.0	0.727	0.58	0.266	0.764	-0.681	1.446	0.322	2.648	1.313	4.561	0.298	0.054	90.2	17.0	val
626	2	273	3	Significant	0.6801	1.127	1.153	2.306	53.3	0.0551	0.0554	25.1	51.9	46.9	12.0	-16.3	40.4	30.1	0.0936	1.024	96.9	0.742	0.703	0.2612	0.844	-0.78	1.624	0.308	3.045	1.432	4.11	0.283	0.052	89.4	16.0	val
627	2	274	3	Significant	0.6839	1.13	1.217	2.434	53.1	0.0553	0.056	24.2	54.2	42.5	11.1	-19.1	34.4	23.6	0.0849	1.07	70.4	0.656	0.456	0.2178	0.924	-0.686	1.61	0.377	2.902	1.615	3.843	0.267	0.068	88.8	17.0	val
628	2	275	3	Significant	0.6876	1.172	1.206	2.412	51.2	0.0551	0.0618	25.1	54.0	44.7	13.2	-17.8	38.7	29.6	0.0743	1.053	75.5	0.713	0.284	0.2197	0.832	-0.645	1.477	0.28	3.13	1.354	4.906	0.295	0.075	92.8	16.0	val
629	2	276	3	Significant	0.6914	1.108	1.305	2.61	54.2	0.0576	0.0646	25.3	53.8	44.1	13.6	-21.1	37.3	24.6	0.0769	1.046	77.6	0.693	0.587	0.253	0.645	-0.447	1.092	0.259	2.49	1.575	4.57	0.296	0.059	85.9	15.0	val
630	2	277	3	Significant	0.6951	1.124	1.244	2.488	53.4	0.0504	0.0491	25.6	50.1	46.0	13.4	-19.6	44.4	25.6	0.0678	0.96	109.4	0.731	0.712	0.1727	0.779	-0.681	1.461	0.408	2.885	1.232	4.849	0.321	0.099	89.8	16.0	val
631	2	278	3	Significant	0.6989	1.135	1.203	2.407	52.9	0.0561	0.055	24.2	54.8	45.3	13.2	-23.0	37.5	30.1	0.0773	1.002	90.3	0.748	0.69	0.2521	0.736	-0.662	1.398	0.331	2.855	1.574	3.968	0.262	0.057	83.1	15.0	val
632	2	279	3	Significant	0.7027	1.111	1.19	2.381	54.0	0.0574	0.0527	24.4	52.1	43.6	13.0	-23.4	35.1	31.5	0.0813	1.112	77.1	0.795	0.517	0.2233	0.997	-0.723	1.72	0.419	2.665	1.088	3.466	0.271	0.051	86.8	14.0	val
633	2	280	3	Significant	0.7064	1.139	1.146	2.292	52.7	0.055	0.0513	25.6	46.2	44.4	15.0	-20.0	34.2	24.2	0.0843	0.997	73.4	0.765	0.538	0.2199	0.663	-0.717	1.38	0.288	2.782	1.67	3.479	0.257	0.069	89.2	17.0	val
634	2	281	3	Significant	0.7102	1.129	1.191	2.382	53.1	0.0584	0.0502	22.2	55.6	43.6	13.2	-19.6	38.7	30.4	0.0862	0.931	100.1	0.751	0.652	0.2455	0.536	-0.669	1.205	0.278	2.321	1.22	4.494	0.277	0.079	86.5	17.0	val
635	2	282	3	Significant	0.714	1.129	1.27	2.539	53.1	0.0592	0.0594	23.5	50.9	45.1	14.2	-21.7	35.9	29.0	0.0685	0.99	92.4	0.748	0.467	0.2427	0.932	-0.593	1.524	0.317	3.099	1.815	4.509	0.212	0.082	92.0	14.0	val
636	2	283	3	Significant	0.7178	1.152	1.212	2.423	52.1	0.0625	0.0584	24.6	51.0	45.8	14.8	-22.6	37.0	28.3	0.0897	1.026	78.2	0.689	0.687	0.2247	0.812	-0.657	1.469	0.413	2.442	1.648	4.562	0.254	0.056	93.8	16.0	val
637	2	284	3	Significant	0.7216	1.14	1.238	2.477	52.6	0.0561	0.0628	23.4	54.2	43.5	13.7	-23.7	40.6	32.7	0.0978	1.058	81.6	0.727	0.569	0.2074	0.715	-0.573	1.288	0.284	1.947	1.052	4.484	0.213	0.063	87.0	17.0	val
638	2	285	3	Significant	0.7254	1.139	1.241	2.481	52.7	0.0555	0.0543	25.2	46.7	45.8	16.0	-15.9	35.5	26.9	0.0786	0.999	95.4	0.749	0.566	0.234	0.829	-0.762	1.591	0.32	2.86	1.094	2.492	0.315	0.071	84.5	17.0	val
639	2	286	3	Significant	0.7293	1.131	1.168	2.337	53.0	0.0583	0.0594	23.6	48.7	43.1	15.3	-23.3	35.4	28.5	0.0929	1.006	92.7	0.73	0.72	0.2823	0.701	-0.651	1.352	0.342	2.853	1.361	3.858	0.268	0.115	89.3	15.0	val
640	2	287	3	Significant	0.7331	1.128	1.22	2.441	53.2	0.056	0.059	24.5	51.2	45.0	15.7	-23.8	36.9	29.3	0.0812	0.966	79.9	0.689	0.729	0.1928	0.623	-0.616	1.239	0.363	2.173	1.471	4.186	0.285	0.072	89.7	17.0	val
641	2	288	3	Significant	0.7369	1.146	1.231	2.463	52.4	0.0564	0.0591	24.4	51.8	47.6	14.9	-20.0	41.1	29.2	0.0684	0.962	107.0	0.694	0.68	0.2134	0.86	-0.693	1.553	0.338	2.611	1.445	4.18	0.298	0.083	89.4	17.0	val
642	2	289	3	Significant	0.7408	1.151	1.199	2.398	52.1	0.0547	0.0674	24.9	50.9	43.4	10.6	-21.3	36.4	27.5	0.0878	1.074	98.8	0.698	0.677	0.2255	0.57	-0.66	1.23	0.403	2.577	1.519	3.797	0.291	0.067	93.2	16.0	val
643	2	290	3	Significant	0.7446	1.127	1.292	2.583	53.3	0.0543	0.0608	23.6	51.9	46.5	12.6	-19.6	39.4	28.5	0.0948	1.073	76.4	0.775	0.674	0.243	0.719	-0.783	1.502	0.349	2.785	1.778	3.791	0.217	0.05	93.5	16.0	val
644	2	291	3	Significant	0.7485	1.165	1.218	2.436	51.5	0.0526	0.0699	25.4	49.7	46.0	14.1	-19.8	42.6	24.6	0.0763	0.998	90.1	0.67	0.725	0.21	0.624	-0.676	1.3	0.439	3.507	1.443	3.987	0.274	0.077	93.3	15.0	val
645	2	292	3	Significant	0.7523	1.163	1.146	2.292	51.6	0.0552	0.0601	24.5	50.0	44.8	13.9	-23.9	39.2	30.1	0.0936	1.088	91.0	0.782	0.615	0.2032	0.829	-0.59	1.418	0.334	2.668	1.442	3.94	0.283	0.055	86.5	15.0	val
646	2	293	3	Significant	0.7562	1.184	1.22	2.441	50.7	0.0639	0.0548	23.9	51.1	46.7	12.8	-21.6	35.3	27.9	0.0703	0.923	89.3	0.75	0.474	0.2218	0.73	-0.506	1.236	0.176	2.833	1.487	3.768	0.258	0.077	89.0	18.0	val
647	2	294	3	Significant	0.7601	1.142	1.259	2.518	52.5	0.0603	0.0639	23.3	50.4	44.4	12.5	-18.8	31.9	31.3	0.0586	0.987	97.2	0.67	0.666	0.2455	0.769	-0.685	1.455	0.308	2.183	1.314	4.506	0.254	0.064	93.9	17.0	val
648	2	295	3	Significant	0.764	1.148	1.242	2.485	52.3	0.0574	0.064	25.0	51.7	46.0	10.0	-23.2	36.1	26.3	0.0739	1.038	87.7	0.714	0.587	0.2287	0.717	-0.534	1.25	0.236	3.103	1.849	4.663	0.237	0.062	92.3	17.0	val
649	2	296	3	Significant	0.7678	1.131	1.21	2.42	53.0	0.0528	0.0601	22.8	51.3	43.2	13.9	-21.7	38.6	30.1	0.0843	0.958	80.0	0.819	0.732	0.2337	0.686	-0.781	1.467	0.397	2.462	1.573	4.461	0.313	0.084	88.7	17.0	val
650	2	297	3	Significant	0.7717	1.142	1.201	2.402	52.5	0.0505	0.0501	24.8	49.5	45.8	13.1	-20.8	40.1	31.8	0.0786	0.943	100.6	0.707	0.556	0.229	0.672	-0.588	1.26	0.26	2.726	1.395	3.812	0.321	0.087	88.1	17.0	val
651	2	298	3	Significant	0.7756	1.16	1.218	2.436	51.7	0.0658	0.0639	24.2	50.3	49.1	12.0	-23.0	36.8	31.4	0.0574	0.897	82.0	0.808	0.619	0.211	0.814	-0.511	1.324	0.299	2.841	1.375	4.341	0.255	0.082	92.1	18.0	val
652	2	299	3	Significant	0.7796	1.111	1.142	2.284	54.0	0.0555	0.0625	24.5	47.7	44.8	15.6	-19.4	36.2	27.3	0.0694	1.078	92.2	0.649	0.768	0.2547	0.848	-0.705	1.553	0.312	2.432	1.813	3.852	0.239	0.059	88.7	19.0	val
653	2	300	3	Significant	0.7835	1.149	1.275	2.549	52.2	0.0606	0.0604	22.9	53.0	45.8	15.8	-18.9	35.5	28.7	0.0935	1.038	88.6	0.8	0.683	0.2708	0.756	-0.689	1.445	0.389	2.933	1.418	3.694	0.302	0.057	92.1	16.0	val
654	2	301	3	Significant	0.7874	1.127	1.227	2.454	53.2	0.0623	0.0626	23.4	52.0	44.5	14.2	-21.1	35.4	30.7	0.0766	1.075	77.3	0.73	0.627	0.2367	0.8	-0.588	1.387	0.365	2.353	1.08	3.517	0.262	0.108	89.7	19.0	val
655	2	302	3	Significant	0.7913	1.144	1.22	2.44	52.4	0.0625	0.0602	24.1	46.3	43.0	10.7	-19.3	33.6	31.4	0.0869	1.037	79.4	0.668	0.576	0.2651	0.931	-0.612	1.544	0.262	2.383	1.009	4.014	0.261	0.068	86.7	16.0	val
656	2	303	3	Significant	0.7952	1.147	1.236	2.471	52.3	0.0538	0.0642	24.8	45.0	46.6	15.1	-18.8	34.6	29.9	0.0926	0.956	96.0	0.709	0.543	0.2351	0.752	-0.684	1.436	0.291	2.826	1.468	4.137	0.217	0.06	87.5	19.0	val
657	2	304	3	Significant	0.7992	1.148	1.197	2.394	52.3	0.0572	0.0613	24.6	46.0	44.6	12.9	-19.9	39.7	26.5	0.0702	0.973	101.9	0.749	0.573	0.2247	0.685	-0.771	1.456	0.38	3.013	1.257	3.842	0.247	0.062	87.9	17.0	val
658	2	305	3	Significant	0.8031	1.162	1.245	2.489	51.6	0.056	0.0629	24.5	47.7	44.4	16.0	-21.3	31.8	22.2	0.0874	0.993	89.2	0.734	0.437	0.2208	0.775	-0.593	1.368	0.322	2.237	1.421	4.089	0.236	0.035	92.0	17.0	val
659	2	306	3	Significant	0.8071	1.151	1.217	2.435	52.1	0.0546	0.0644	22.9	46.6	41.8	13.8	-17.5	37.5	32.2	0.0991	1.012	105.4	0.774	0.767	0.1951	0.714	-0.719	1.433	0.402	2.602	1.738	4.11	0.269	0.064	89.8	18.0	val
660	2	307	3	Significant	0.811	1.146	1.186	2.372	52.3	0.0585	0.0715	25.8	48.6	45.4	12.3	-21.5	34.4	30.4	0.0897	1.02	97.5	0.676	0.581	0.2513	0.703	-0.652	1.356	0.292	3.134	1.557	4.62	0.292	0.051	89.0	17.0	val
661	2	308	3	Significant	0.815	1.143	1.262	2.524	52.5	0.0534	0.0597	23.4	46.9	44.5	13.1	-18.5	36.6	29.1	0.0864	0.861	70.5	0.727	0.664	0.2391	0.857	-0.614	1.471	0.425	1.906	1.736	3.786	0.271	0.091	84.2	17.0	val
662	2	309	3	Significant	0.819	1.169	1.177	2.355	51.3	0.0655	0.0661	23.9	50.7	46.1	14.9	-18.9	34.9	29.4	0.0904	1.041	73.8	0.756	0.513	0.2973	0.653	-0.761	1.414	0.321	3.045	1.427	4.815	0.261	0.062	88.4	17.0	val
663	2	310	4	Severe	0.823	1.122	1.175	2.351	53.5	0.0551	0.0665	25.2	49.9	43.1	15.1	-20.9	40.2	25.8	0.0771	1.02	87.1	0.749	0.516	0.2516	0.784	-0.794	1.579	0.337	2.051	1.678	3.462	0.264	0.07	87.9	19.0	val
664	2	311	4	Severe	0.8269	1.136	1.194	2.388	52.8	0.0579	0.0596	23.6	50.8	44.3	12.4	-20.8	33.5	30.8	0.0811	0.961	64.7	0.688	0.834	0.2561	0.836	-0.649	1.485	0.19	2.729	1.394	4.457	0.269	0.057	90.5	17.0	val
665	2	312	4	Severe	0.8309	1.161	1.202	2.404	51.7	0.0566	0.0661	22.9	48.7	43.4	14.2	-23.7	37.4	30.5	0.0874	0.949	83.2	0.721	0.695	0.2779	0.584	-0.637	1.221	0.348	2.686	1.43	3.948	0.238	0.074	92.9	17.0	val
666	2	313	4	Severe	0.8349	1.173	1.194	2.389	51.2	0.064	0.0555	25.9	48.9	43.3	13.3	-22.8	34.1	28.1	0.0879	0.993	87.1	0.705	0.475	0.23	0.748	-0.708	1.456	0.354	2.665	1.318	4.142	0.287	0.082	95.0	18.0	val
667	2	314	4	Severe	0.8389	1.122	1.152	2.303	53.5	0.0606	0.0597	24.0	50.3	43.3	15.9	-17.8	32.2	24.7	0.0981	1.025	93.5	0.708	0.613	0.2549	0.749	-0.545	1.294	0.299	2.716	1.551	4.121	0.293	0.081	89.9	17.0	val
668	2	315	4	Severe	0.843	1.138	1.151	2.302	52.7	0.0529	0.0692	21.7	53.0	43.2	13.2	-24.0	38.4	27.4	0.088	0.941	93.3	0.672	0.636	0.2533	0.865	-0.59	1.455	0.343	2.708	1.422	4.389	0.247	0.086	88.4	18.0	val
669	2	316	4	Severe	0.847	1.164	1.171	2.342	51.5	0.0546	0.0626	20.9	48.9	42.1	19.4	-18.6	37.5	31.1	0.0948	0.922	80.4	0.749	0.507	0.2519	0.794	-0.684	1.478	0.347	2.982	1.529	4.244	0.271	0.08	85.3	19.0	val
670	2	317	4	Severe	0.851	1.151	1.167	2.335	52.1	0.0655	0.0669	22.6	49.3	44.0	13.7	-17.5	37.2	27.7	0.0813	0.938	92.4	0.686	0.604	0.2474	0.738	-0.649	1.387	0.346	2.916	1.949	4.592	0.259	0.091	88.3	17.0	val
671	2	318	4	Severe	0.855	1.169	1.237	2.475	51.3	0.0658	0.0612	22.9	49.4	43.5	15.3	-21.4	36.4	24.2	0.0972	0.995	61.1	0.723	0.578	0.2616	0.722	-0.733	1.454	0.436	3.226	1.312	4.205	0.256	0.04	95.0	17.0	val
672	2	319	4	Severe	0.8591	1.181	1.238	2.476	50.8	0.0644	0.0642	24.2	47.3	45.9	14.0	-17.7	36.9	28.3	0.0914	1.007	109.1	0.686	0.613	0.2425	0.52	-0.711	1.23	0.311	3.574	1.413	4.257	0.224	0.069	94.4	20.0	val
673	2	320	4	Severe	0.8631	1.142	1.112	2.224	52.5	0.0593	0.0607	22.7	50.9	44.4	11.6	-17.9	42.5	24.0	0.1008	0.969	76.9	0.643	0.572	0.2305	0.744	-0.473	1.217	0.31	2.257	1.281	4.501	0.264	0.081	92.2	18.0	val
674	2	321	4	Severe	0.8672	1.188	1.154	2.307	50.5	0.0582	0.0601	23.8	49.2	44.9	13.6	-21.3	38.1	31.9	0.0777	0.93	88.5	0.787	0.495	0.2431	0.65	-0.627	1.278	0.222	2.379	1.645	4.036	0.247	0.069	91.6	18.0	val
675	2	322	4	Severe	0.8712	1.116	1.15	2.299	53.8	0.0588	0.068	23.4	51.9	45.1	13.1	-21.0	40.8	31.2	0.0887	0.927	63.4	0.615	0.69	0.2546	0.669	-0.548	1.216	0.328	2.526	1.622	4.495	0.27	0.079	93.9	20.0	val
676	2	323	4	Severe	0.8753	1.155	1.142	2.284	51.9	0.0669	0.0653	23.5	48.9	41.4	14.2	-21.6	36.3	27.0	0.0896	0.988	87.8	0.749	0.727	0.242	0.636	-0.612	1.247	0.322	2.663	1.059	4.212	0.356	0.061	93.9	19.0	val
677	2	324	4	Severe	0.8793	1.148	1.079	2.158	52.3	0.0674	0.0656	23.7	49.1	45.5	13.5	-16.3	39.1	30.2	0.0904	0.99	68.3	0.677	0.768	0.2423	0.627	-0.724	1.351	0.3	2.707	1.169	4.662	0.279	0.045	95.0	18.0	val
678	2	325	4	Severe	0.8834	1.169	1.215	2.43	51.3	0.0663	0.0636	23.7	48.6	44.3	13.3	-21.5	33.1	27.9	0.0929	1.066	93.9	0.67	0.504	0.2507	0.661	-0.714	1.375	0.297	2.614	1.526	3.134	0.314	0.066	90.3	19.0	val
679	2	326	4	Severe	0.8875	1.155	1.147	2.294	51.9	0.0568	0.069	24.1	48.1	45.7	13.7	-18.1	34.5	25.4	0.0859	0.953	101.9	0.711	0.537	0.2446	0.69	-0.735	1.425	0.335	2.66	1.186	3.674	0.299	0.077	95.0	18.0	val
680	2	327	4	Severe	0.8916	1.138	1.17	2.34	52.7	0.0697	0.0577	24.8	46.6	44.9	11.8	-22.1	31.4	32.2	0.0971	1.004	82.6	0.66	0.732	0.2152	0.713	-0.775	1.488	0.347	2.097	1.025	3.635	0.292	0.06	95.0	20.0	val
681	2	328	4	Severe	0.8957	1.155	1.124	2.249	52.0	0.0696	0.0581	22.4	45.4	45.1	14.7	-17.5	35.9	25.9	0.0864	0.905	105.3	0.836	0.543	0.2593	0.714	-0.625	1.34	0.4	2.35	1.253	4.553	0.289	0.075	94.1	19.0	val
682	2	329	4	Severe	0.8998	1.185	1.235	2.471	50.7	0.0647	0.0678	23.2	47.3	43.6	13.4	-24.4	39.3	30.0	0.0974	1.015	86.4	0.676	0.755	0.219	0.629	-0.625	1.254	0.364	3.029	0.974	3.971	0.236	0.084	95.0	19.0	val
683	2	330	4	Severe	0.9039	1.151	1.16	2.319	52.1	0.0631	0.0619	23.1	47.2	41.6	14.3	-19.9	41.8	26.8	0.0734	1.011	99.5	0.743	0.823	0.2816	0.639	-0.528	1.167	0.322	2.987	1.422	3.578	0.311	0.061	95.0	17.0	val
684	2	331	4	Severe	0.908	1.143	1.163	2.327	52.5	0.0729	0.0585	24.1	52.4	43.3	12.9	-20.7	34.0	34.0	0.0993	0.909	79.1	0.703	0.471	0.2085	0.754	-0.576	1.33	0.393	2.707	1.301	4.033	0.305	0.047	90.5	18.0	val
685	2	332	4	Severe	0.9121	1.158	1.193	2.387	51.8	0.0655	0.0699	21.4	45.5	42.6	15.2	-22.3	37.0	28.1	0.0961	1.047	96.9	0.736	0.621	0.2818	0.734	-0.839	1.573	0.481	2.743	1.485	3.532	0.345	0.055	91.8	17.0	val
686	2	333	4	Severe	0.9162	1.171	1.181	2.363	51.2	0.0581	0.0663	23.3	48.1	40.8	14.2	-23.6	39.5	26.5	0.1026	0.969	89.5	0.746	0.533	0.2189	0.777	-0.783	1.56	0.296	2.212	1.627	3.559	0.251	0.047	91.9	18.0	val
687	2	334	4	Severe	0.9204	1.181	1.129	2.258	50.8	0.063	0.0739	24.2	47.2	43.5	17.2	-23.4	31.7	26.5	0.0928	0.927	100.4	0.702	0.561	0.2328	0.659	-0.593	1.251	0.315	2.339	1.585	3.88	0.228	0.098	94.9	18.0	val
688	2	335	4	Severe	0.9245	1.161	1.18	2.361	51.7	0.0647	0.0656	22.5	48.4	42.6	14.0	-21.0	35.1	27.6	0.0994	0.854	95.7	0.643	0.58	0.1766	0.777	-0.732	1.51	0.313	2.761	0.918	4.028	0.294	0.072	92.0	18.0	val
689	2	336	4	Severe	0.9286	1.164	1.232	2.464	51.5	0.0727	0.0651	23.3	47.2	44.1	14.4	-21.3	38.5	27.8	0.0938	0.922	91.0	0.669	0.75	0.2257	0.75	-0.69	1.44	0.357	2.713	1.181	4.484	0.244	0.08	88.2	18.0	val
690	2	337	4	Severe	0.9328	1.197	1.18	2.359	50.1	0.0671	0.0753	22.9	49.0	44.4	11.1	-21.9	37.4	24.1	0.1083	1.003	96.2	0.745	0.732	0.241	0.577	-0.728	1.305	0.305	2.936	1.386	3.301	0.302	0.092	95.0	17.0	val
691	2	338	4	Severe	0.9369	1.174	1.143	2.285	51.1	0.0765	0.0676	22.7	47.4	43.9	14.5	-24.4	40.9	28.8	0.1088	1.05	87.9	0.726	0.567	0.2353	0.868	-0.733	1.601	0.353	2.436	1.219	3.77	0.321	0.078	95.0	17.0	val
692	2	339	4	Severe	0.9411	1.168	1.173	2.346	51.4	0.0695	0.0797	20.6	49.2	46.7	12.7	-20.6	38.9	22.8	0.098	0.924	113.4	0.682	0.55	0.268	0.769	-0.588	1.357	0.451	2.543	1.762	4.825	0.248	0.057	93.8	18.0	val
693	2	340	4	Severe	0.9453	1.203	1.149	2.297	49.9	0.0685	0.064	23.1	52.7	46.1	14.3	-19.6	38.3	27.0	0.1148	1.029	92.0	0.681	0.622	0.2556	0.721	-0.567	1.288	0.37	2.423	1.108	4.429	0.236	0.063	92.4	17.0	val
694	2	341	4	Severe	0.9494	1.175	1.185	2.37	51.1	0.0643	0.0784	20.6	46.6	42.5	11.1	-16.2	43.2	26.1	0.1086	0.992	108.9	0.684	0.698	0.2822	0.837	-0.655	1.492	0.289	2.487	0.948	4.336	0.281	0.074	93.7	17.0	val
695	2	342	4	Severe	0.9536	1.176	1.221	2.442	51.0	0.0633	0.068	22.3	47.9	41.6	13.1	-17.5	35.6	26.1	0.0901	0.952	110.6	0.745	0.625	0.2318	0.564	-0.75	1.314	0.23	2.982	1.677	3.819	0.286	0.05	88.1	19.0	val
696	2	343	4	Severe	0.9578	1.178	1.275	2.551	50.9	0.0782	0.0669	23.9	48.9	43.3	13.5	-21.3	36.7	31.5	0.0988	1.048	78.7	0.573	0.584	0.2272	0.588	-0.553	1.141	0.267	2.931	1.833	3.474	0.266	0.092	92.8	19.0	val
697	2	344	4	Severe	0.962	1.184	1.198	2.396	50.7	0.0659	0.0646	21.8	49.4	42.3	15.7	-17.6	33.7	29.4	0.1175	0.918	103.7	0.709	0.768	0.2293	0.895	-0.729	1.624	0.38	2.72	1.496	3.546	0.234	0.073	93.0	18.0	val
698	2	345	4	Severe	0.9662	1.182	1.114	2.228	50.7	0.0743	0.0692	23.7	49.3	44.1	11.4	-18.5	37.7	26.6	0.096	0.978	91.6	0.71	0.858	0.2226	0.79	-0.679	1.47	0.409	3.276	1.419	4.253	0.314	0.085	95.0	18.0	val
699	2	346	4	Severe	0.9704	1.162	1.132	2.263	51.6	0.0675	0.0684	22.7	49.2	44.0	13.4	-20.2	39.2	25.8	0.107	0.929	106.7	0.692	0.654	0.204	0.782	-0.661	1.443	0.354	2.712	1.518	4.341	0.29	0.091	92.1	18.0	val
700	2	347	4	Severe	0.9746	1.181	1.221	2.442	50.8	0.0713	0.0625	21.6	47.8	40.5	14.0	-21.1	34.4	26.4	0.0991	0.884	82.4	0.674	0.607	0.242	0.845	-0.585	1.43	0.307	2.402	1.281	4.516	0.204	0.07	93.5	20.0	val
701	2	348	4	Severe	0.9788	1.193	1.114	2.228	50.3	0.0749	0.0575	23.4	49.5	45.7	13.9	-22.4	34.1	31.0	0.1153	0.935	89.9	0.738	0.746	0.2443	0.653	-0.746	1.399	0.399	2.624	1.283	4.241	0.277	0.075	93.5	18.0	val
702	2	349	4	Severe	0.9831	1.159	1.222	2.444	51.7	0.0696	0.0708	21.8	49.5	43.6	14.8	-20.3	37.6	23.4	0.11	0.891	102.2	0.68	0.439	0.247	0.586	-0.572	1.158	0.315	2.403	1.529	3.95	0.292	0.066	95.0	18.0	val
703	2	350	4	Severe	0.9873	1.143	1.131	2.263	52.5	0.0715	0.0662	24.1	45.7	44.7	12.7	-18.2	38.2	28.1	0.1056	1.018	89.2	0.607	0.804	0.2426	0.952	-0.725	1.677	0.323	2.992	1.553	4.153	0.256	0.048	92.7	17.0	val
704	2	351	4	Severe	0.9915	1.217	1.134	2.269	49.3	0.0681	0.0731	22.8	46.8	42.9	12.4	-21.5	37.9	25.2	0.1101	0.959	82.9	0.669	0.8	0.27	0.742	-0.725	1.467	0.377	2.753	1.78	3.948	0.33	0.071	91.7	20.0	val
705	2	352	4	Severe	0.9958	1.147	1.086	2.172	52.3	0.0594	0.0835	24.9	48.3	43.7	14.0	-24.7	40.8	30.7	0.0873	0.971	89.1	0.672	0.561	0.247	0.673	-0.576	1.249	0.343	2.52	1.373	3.9	0.269	0.08	94.1	18.0	val
706	3	0	0	Fresh	0.0	1.082	1.28	2.561	55.5	0.0157	0.0314	31.2	51.1	49.7	12.7	-22.5	40.7	29.9	0.0217	1.175	75.6	0.88	0.51	0.1599	0.625	-0.446	1.071	0.3	2.785	1.131	4.471	0.236	0.129	60.8	6.0	train
707	3	1	0	Fresh	0.0002	1.06	1.364	2.728	56.6	0.0192	0.0337	32.8	51.3	50.1	13.8	-22.0	43.5	29.6	0.0252	1.18	81.4	0.772	0.441	0.1935	0.717	-0.566	1.283	0.359	2.904	1.132	4.646	0.263	0.092	60.0	8.0	train
708	3	2	0	Fresh	0.0004	1.111	1.313	2.626	54.0	0.026	0.0327	30.9	51.9	46.6	15.8	-20.3	39.9	33.0	0.0155	1.146	75.2	0.758	0.473	0.1503	0.741	-0.532	1.273	0.322	2.322	1.208	3.962	0.25	0.139	65.7	6.0	train
709	3	3	0	Fresh	0.0008	1.096	1.216	2.433	54.7	0.016	0.0318	31.4	54.0	51.4	15.7	-19.8	35.0	31.9	0.0086	1.138	84.6	0.901	0.453	0.1919	0.73	-0.696	1.426	0.268	2.016	1.337	4.697	0.267	0.061	60.0	6.0	train
710	3	4	0	Fresh	0.0012	1.094	1.258	2.516	54.8	0.0186	0.0386	32.4	56.1	50.9	18.4	-22.2	41.8	28.9	0.0035	1.234	72.1	0.797	0.459	0.1841	0.731	-0.618	1.348	0.387	2.3	1.532	4.924	0.262	0.095	60.4	7.0	train
711	3	5	0	Fresh	0.0017	1.104	1.182	2.364	54.3	0.0216	0.034	31.7	52.4	48.1	12.2	-23.1	35.4	31.7	0.0	1.125	67.4	0.836	0.315	0.2082	0.673	-0.51	1.182	0.269	2.472	1.201	4.621	0.251	0.071	61.5	7.0	train
712	3	6	0	Fresh	0.0022	1.078	1.287	2.573	55.7	0.0261	0.0336	32.9	52.5	47.6	13.4	-19.4	42.8	37.0	0.03	1.1	67.4	0.963	0.479	0.2011	0.704	-0.475	1.179	0.325	2.268	1.002	4.652	0.251	0.097	62.2	6.0	train
713	3	7	0	Fresh	0.0028	1.082	1.257	2.514	55.4	0.0174	0.0295	32.0	50.4	50.0	14.3	-21.7	38.9	30.6	0.0211	1.18	84.0	0.915	0.529	0.1787	0.773	-0.681	1.453	0.385	3.097	1.331	4.928	0.258	0.087	60.0	6.0	train
714	3	8	0	Fresh	0.0034	1.076	1.279	2.558	55.8	0.0199	0.0399	32.9	52.7	48.6	18.3	-20.1	41.0	30.1	0.0162	1.16	55.4	0.772	0.536	0.2316	0.835	-0.658	1.492	0.228	2.736	1.087	4.82	0.262	0.09	60.9	7.0	train
715	3	9	0	Fresh	0.0041	1.091	1.233	2.467	55.0	0.0154	0.0182	31.8	55.2	50.1	15.4	-21.5	43.0	29.7	0.0361	1.109	67.6	0.807	0.352	0.1814	0.81	-0.657	1.467	0.107	2.823	0.864	4.792	0.251	0.122	63.9	6.0	train
716	3	10	0	Fresh	0.0048	1.08	1.34	2.68	55.6	0.0129	0.0311	31.8	51.5	49.6	15.4	-19.1	40.4	31.0	0.0213	1.125	75.1	0.814	0.423	0.1935	0.788	-0.598	1.385	0.346	2.352	1.24	4.556	0.232	0.081	64.0	7.0	train
717	3	11	0	Fresh	0.0055	1.098	1.23	2.459	54.6	0.0301	0.027	30.3	53.9	48.8	14.4	-21.1	45.6	30.9	0.0259	1.166	77.8	0.919	0.476	0.1711	0.886	-0.561	1.447	0.306	2.643	1.127	4.507	0.246	0.068	64.7	6.0	train
718	3	12	0	Fresh	0.0063	1.141	1.309	2.617	52.6	0.0114	0.0291	31.8	52.9	47.5	15.1	-20.2	37.8	27.8	0.0297	1.073	79.9	0.889	0.479	0.2014	0.916	-0.657	1.573	0.27	2.353	1.434	5.142	0.208	0.1	63.6	8.0	train
719	3	13	0	Fresh	0.0071	1.102	1.262	2.525	54.5	0.0261	0.0338	34.2	54.1	49.2	12.6	-21.2	35.7	29.4	0.0298	1.158	85.3	0.866	0.461	0.2021	0.847	-0.589	1.436	0.308	2.271	1.115	5.624	0.287	0.05	60.0	7.0	train
720	3	14	0	Fresh	0.0079	1.112	1.239	2.477	54.0	0.0255	0.0306	31.8	53.6	48.2	14.4	-18.7	39.9	34.7	0.0276	1.189	74.6	0.892	0.469	0.2061	0.708	-0.517	1.225	0.315	3.097	1.68	4.877	0.252	0.061	64.1	7.0	train
721	3	15	0	Fresh	0.0088	1.105	1.351	2.702	54.3	0.0163	0.0257	31.7	53.8	49.8	13.2	-18.5	36.4	27.9	0.0195	1.13	84.0	0.863	0.678	0.1955	0.787	-0.504	1.291	0.296	2.951	1.31	3.32	0.286	0.098	64.3	6.0	train
722	3	16	0	Fresh	0.0096	1.081	1.235	2.47	55.5	0.0163	0.0391	31.9	52.0	49.8	16.1	-26.7	38.0	26.4	0.0248	1.143	75.3	0.745	0.47	0.2228	0.94	-0.543	1.483	0.234	2.881	1.347	4.436	0.189	0.099	60.0	7.0	train
723	3	17	0	Fresh	0.0106	1.096	1.341	2.682	54.7	0.0199	0.0303	33.5	50.8	50.2	14.6	-22.0	40.0	31.7	0.0344	1.231	72.2	0.799	0.47	0.1768	0.777	-0.628	1.406	0.337	1.84	1.055	4.132	0.286	0.058	62.4	6.0	train
724	3	18	0	Fresh	0.0115	1.116	1.294	2.588	53.8	0.0212	0.0277	30.1	52.6	49.8	11.8	-22.5	40.7	30.8	0.011	1.128	56.8	0.917	0.371	0.2115	0.796	-0.498	1.293	0.261	2.521	0.862	3.526	0.268	0.044	61.1	8.0	train
725	3	19	0	Fresh	0.0125	1.11	1.231	2.462	54.1	0.0127	0.033	33.2	50.8	47.8	13.9	-18.9	43.6	26.9	0.006	1.274	73.4	0.86	0.432	0.2105	0.895	-0.577	1.472	0.388	2.405	1.15	4.609	0.264	0.084	60.0	7.0	train
726	3	20	0	Fresh	0.0135	1.088	1.235	2.47	55.2	0.0208	0.0257	30.8	46.9	51.6	16.1	-20.2	38.0	22.8	0.0138	1.193	84.6	0.88	0.518	0.2268	0.766	-0.514	1.28	0.281	2.239	1.001	3.961	0.27	0.065	60.0	7.0	train
727	3	21	0	Fresh	0.0145	1.102	1.312	2.624	54.5	0.0233	0.0268	32.0	52.3	47.6	12.8	-21.4	46.1	28.9	0.0335	1.133	84.1	0.893	0.598	0.2085	0.936	-0.571	1.507	0.387	2.017	1.272	4.634	0.222	0.091	60.0	6.0	train
728	3	22	0	Fresh	0.0156	1.055	1.342	2.683	56.8	0.0196	0.0415	32.7	53.0	48.1	12.9	-19.0	39.7	26.6	0.0061	1.108	93.5	0.958	0.523	0.2038	0.765	-0.676	1.441	0.37	3.067	1.024	4.45	0.237	0.071	65.7	6.0	train
729	3	23	0	Fresh	0.0166	1.105	1.3	2.6	54.3	0.0201	0.0351	32.0	54.5	46.7	14.3	-20.2	31.9	27.2	0.0132	1.204	68.2	0.806	0.585	0.1683	0.592	-0.63	1.222	0.228	2.081	1.318	4.928	0.274	0.102	66.0	6.0	train
730	3	24	0	Fresh	0.0177	1.105	1.237	2.474	54.3	0.0171	0.0335	30.1	48.6	49.9	15.9	-19.7	37.3	31.8	0.0282	1.16	63.5	0.826	0.587	0.2275	0.766	-0.621	1.387	0.293	2.587	1.087	3.046	0.286	0.116	60.5	6.0	train
731	3	25	0	Fresh	0.0188	1.093	1.254	2.508	54.9	0.0259	0.031	31.1	49.4	50.2	16.2	-17.9	37.0	34.5	0.0041	1.191	56.1	0.807	0.66	0.2176	0.744	-0.643	1.387	0.306	2.659	1.454	4.262	0.202	0.083	61.1	6.0	train
732	3	26	0	Fresh	0.02	1.102	1.252	2.505	54.4	0.0225	0.0263	32.3	49.4	47.7	14.5	-16.5	42.3	32.6	0.0358	1.336	75.7	0.917	0.605	0.221	0.975	-0.635	1.611	0.276	2.601	1.167	4.648	0.297	0.07	61.7	7.0	train
733	3	27	0	Fresh	0.0212	1.092	1.167	2.334	55.0	0.0182	0.0343	33.3	49.7	47.2	15.0	-24.2	38.6	25.6	0.0354	1.117	91.9	0.902	0.438	0.1795	0.779	-0.61	1.389	0.318	2.272	1.354	4.621	0.24	0.066	62.1	6.0	train
734	3	28	0	Fresh	0.0223	1.098	1.267	2.534	54.7	0.0224	0.0397	31.7	54.0	49.3	14.5	-20.3	39.8	30.6	0.0122	1.082	81.9	0.891	0.578	0.2042	0.875	-0.544	1.419	0.341	2.247	0.984	4.294	0.25	0.075	60.0	9.0	train
735	3	29	0	Fresh	0.0235	1.091	1.271	2.542	55.0	0.0274	0.0192	31.3	51.2	48.4	14.6	-17.1	41.9	32.3	0.0224	1.085	54.5	0.77	0.54	0.2018	0.777	-0.631	1.408	0.402	2.258	1.39	4.488	0.249	0.103	67.3	7.0	train
736	3	30	0	Fresh	0.0248	1.113	1.281	2.561	53.9	0.0213	0.032	31.1	51.4	48.0	16.8	-20.2	36.0	28.1	0.0	1.13	75.7	0.839	0.703	0.2128	0.851	-0.734	1.585	0.283	2.36	1.047	4.088	0.196	0.054	65.6	7.0	train
737	3	31	0	Fresh	0.026	1.087	1.262	2.524	55.2	0.0271	0.0311	32.4	50.3	48.0	15.7	-16.2	44.2	31.4	0.0236	1.225	83.4	0.731	0.398	0.2081	0.62	-0.674	1.294	0.266	2.429	1.147	4.342	0.275	0.074	61.9	6.0	train
738	3	32	0	Fresh	0.0273	1.118	1.229	2.457	53.7	0.0159	0.0322	31.0	50.9	49.3	14.3	-15.4	39.7	31.5	0.0028	1.111	64.5	0.798	0.546	0.2222	0.832	-0.62	1.452	0.27	2.842	1.621	4.553	0.279	0.087	65.4	6.0	train
739	3	33	0	Fresh	0.0286	1.088	1.282	2.563	55.2	0.0275	0.0271	29.8	51.0	50.4	11.8	-22.4	40.4	29.6	0.0282	1.093	72.2	0.905	0.384	0.2312	0.691	-0.534	1.225	0.283	2.163	1.105	4.756	0.251	0.102	67.6	6.0	train
740	3	34	0	Fresh	0.0299	1.073	1.197	2.393	55.9	0.017	0.0367	32.3	50.9	48.9	17.8	-16.2	40.7	23.3	0.0254	1.201	77.7	0.881	0.541	0.1766	0.709	-0.628	1.337	0.355	2.277	1.297	4.635	0.298	0.079	60.0	8.0	train
741	3	35	0	Fresh	0.0312	1.141	1.297	2.594	52.6	0.0176	0.0258	30.8	56.0	48.4	13.6	-20.3	39.0	33.8	0.0124	1.213	76.7	0.905	0.664	0.2033	0.766	-0.597	1.363	0.297	2.009	1.518	4.606	0.216	0.038	60.0	8.0	train
742	3	36	0	Fresh	0.0326	1.086	1.239	2.477	55.3	0.0241	0.0287	32.3	52.1	48.7	11.8	-21.7	41.7	28.2	0.0347	1.271	82.1	0.919	0.578	0.1909	0.817	-0.441	1.258	0.275	2.195	0.978	4.374	0.221	0.113	64.2	8.0	train
743	3	37	0	Fresh	0.0339	1.092	1.204	2.409	54.9	0.0151	0.0268	32.1	53.0	49.8	12.0	-20.0	36.8	30.9	0.0275	1.095	85.3	0.96	0.589	0.1984	0.766	-0.619	1.385	0.263	2.584	0.977	3.541	0.257	0.08	62.0	6.0	train
744	3	38	0	Fresh	0.0353	1.104	1.212	2.423	54.3	0.0211	0.0402	32.4	49.2	46.9	15.2	-22.8	33.9	31.2	0.026	1.175	78.2	0.841	0.438	0.2122	0.95	-0.643	1.592	0.25	2.167	1.032	4.582	0.186	0.088	65.7	6.0	train
745	3	39	0	Fresh	0.0367	1.079	1.265	2.53	55.6	0.0211	0.0341	31.6	54.4	48.4	13.0	-22.2	42.1	30.0	0.0293	1.183	55.2	0.787	0.402	0.1854	0.755	-0.522	1.278	0.362	2.421	1.156	4.129	0.254	0.084	66.3	8.0	train
746	3	40	0	Fresh	0.0381	1.053	1.253	2.506	57.0	0.0288	0.0293	32.9	51.3	49.1	12.7	-22.2	42.0	32.1	0.0233	1.091	76.0	0.906	0.682	0.1955	0.632	-0.535	1.167	0.288	2.794	1.263	4.04	0.253	0.106	63.5	6.0	train
747	3	41	0	Fresh	0.0396	1.068	1.222	2.444	56.2	0.0199	0.0357	30.6	55.0	46.8	19.6	-16.6	40.3	25.8	0.0226	1.133	62.7	0.858	0.423	0.1875	0.777	-0.649	1.426	0.406	2.349	1.296	4.551	0.262	0.088	66.7	8.0	train
748	3	42	0	Fresh	0.041	1.104	1.263	2.527	54.3	0.0214	0.0271	31.7	52.4	49.4	15.3	-20.5	39.7	28.5	0.0264	1.141	77.4	0.893	0.434	0.2141	0.8	-0.44	1.24	0.291	2.72	1.21	3.787	0.235	0.097	62.9	6.0	train
749	3	43	0	Fresh	0.0425	1.099	1.206	2.411	54.6	0.0228	0.0395	32.5	54.9	48.0	14.7	-22.1	37.8	27.6	0.0103	1.22	54.5	0.911	0.633	0.2122	0.686	-0.73	1.416	0.274	2.699	1.208	3.958	0.286	0.113	63.6	8.0	train
750	3	44	0	Fresh	0.044	1.07	1.239	2.479	56.1	0.0248	0.0335	31.2	51.3	48.1	14.4	-19.2	34.0	29.7	0.027	1.123	70.8	0.82	0.458	0.2023	0.809	-0.772	1.581	0.335	2.424	1.597	3.884	0.225	0.075	65.6	6.0	train
751	3	45	0	Fresh	0.0455	1.084	1.289	2.579	55.4	0.0175	0.0387	31.2	50.0	49.7	18.1	-19.2	43.6	34.1	0.0144	1.198	60.3	0.863	0.5	0.2274	0.913	-0.557	1.47	0.317	2.665	1.221	4.445	0.295	0.11	64.0	8.0	train
752	3	46	0	Fresh	0.047	1.102	1.179	2.358	54.4	0.0207	0.0399	30.9	56.1	50.5	15.7	-18.9	37.1	29.2	0.0382	1.12	86.4	0.774	0.386	0.2408	0.795	-0.647	1.442	0.371	2.887	1.394	4.191	0.243	0.086	66.6	7.0	train
753	3	47	0	Fresh	0.0486	1.104	1.273	2.546	54.3	0.0289	0.0357	30.2	51.4	47.4	16.1	-18.2	40.1	29.2	0.0246	1.161	69.3	0.781	0.299	0.2281	0.846	-0.574	1.42	0.366	2.134	0.859	4.665	0.26	0.045	65.7	7.0	train
754	3	48	0	Fresh	0.0501	1.085	1.243	2.485	55.3	0.0103	0.029	31.0	52.9	48.5	16.2	-25.2	37.3	31.3	0.0209	1.193	57.5	0.878	0.443	0.1876	0.895	-0.51	1.405	0.354	3.127	1.464	4.078	0.256	0.072	70.8	9.0	train
755	3	49	0	Fresh	0.0517	1.098	1.303	2.606	54.7	0.0164	0.0333	30.7	48.4	49.9	16.7	-19.1	39.3	26.7	0.0125	1.102	73.4	0.894	0.615	0.1692	0.727	-0.662	1.389	0.175	2.684	1.16	4.416	0.292	0.081	63.6	8.0	train
756	3	50	0	Fresh	0.0533	1.123	1.274	2.547	53.4	0.0261	0.0314	31.6	52.0	47.6	13.8	-17.3	45.8	33.8	0.011	1.079	63.8	0.848	0.223	0.1907	0.936	-0.525	1.46	0.277	2.383	1.324	4.936	0.235	0.075	63.3	7.0	train
757	3	51	0	Fresh	0.0549	1.097	1.244	2.488	54.7	0.0164	0.0354	32.1	53.2	47.6	11.0	-19.1	37.8	27.7	0.0118	1.136	91.8	0.816	0.397	0.216	0.813	-0.775	1.587	0.336	3.156	0.685	3.857	0.165	0.078	68.0	8.0	train
758	3	52	0	Fresh	0.0565	1.13	1.3	2.6	53.1	0.0313	0.0381	31.2	51.9	47.4	14.5	-19.9	39.6	33.2	0.0212	1.103	67.1	0.873	0.366	0.1987	0.927	-0.581	1.508	0.299	2.503	1.003	4.044	0.246	0.085	68.0	8.0	train
759	3	53	0	Fresh	0.0582	1.129	1.338	2.677	53.1	0.0269	0.0385	30.6	49.4	49.5	12.2	-20.6	42.1	33.4	0.0221	1.116	79.1	0.787	0.491	0.2027	0.793	-0.597	1.39	0.261	2.295	1.06	3.664	0.262	0.097	67.6	8.0	train
760	3	54	0	Fresh	0.0598	1.086	1.295	2.59	55.2	0.0262	0.0335	33.3	51.7	48.3	14.1	-23.2	41.8	29.6	0.0299	1.241	71.9	0.724	0.558	0.2064	0.722	-0.572	1.295	0.342	2.229	1.15	5.201	0.23	0.081	60.0	7.0	train
761	3	55	0	Fresh	0.0615	1.106	1.319	2.638	54.2	0.0163	0.0328	31.2	53.6	46.9	15.8	-21.4	40.5	30.0	0.0224	1.172	76.4	0.833	0.473	0.2047	0.817	-0.684	1.501	0.285	2.197	1.203	4.173	0.275	0.093	62.7	8.0	train
762	3	56	0	Fresh	0.0632	1.116	1.249	2.498	53.8	0.0195	0.0271	32.4	53.5	48.4	16.4	-26.0	43.8	29.5	0.0265	1.132	90.1	0.787	0.66	0.2112	0.857	-0.631	1.488	0.237	2.797	1.274	5.142	0.246	0.071	69.7	10.0	train
763	3	57	0	Fresh	0.0649	1.104	1.22	2.439	54.4	0.0273	0.0313	32.2	51.2	51.0	13.5	-19.1	38.3	29.1	0.0211	1.185	85.3	0.866	0.499	0.2061	0.884	-0.53	1.414	0.167	2.434	1.166	4.797	0.25	0.093	62.4	8.0	train
764	3	58	0	Fresh	0.0666	1.122	1.183	2.367	53.5	0.0359	0.0386	31.6	50.0	48.4	15.1	-19.2	44.3	28.7	0.031	1.083	71.8	0.857	0.58	0.188	0.751	-0.487	1.238	0.362	2.58	0.76	5.71	0.251	0.073	64.2	9.0	train
765	3	59	0	Fresh	0.0683	1.112	1.304	2.609	54.0	0.0188	0.0312	33.6	52.1	48.4	13.0	-19.1	42.9	32.0	0.0229	1.165	93.0	0.891	0.43	0.1516	0.824	-0.541	1.365	0.248	2.514	1.159	4.515	0.235	0.105	66.3	7.0	train
766	3	60	0	Fresh	0.0701	1.123	1.193	2.387	53.4	0.0299	0.0378	32.9	51.3	47.9	15.1	-20.2	37.8	28.5	0.0219	1.088	82.9	0.836	0.479	0.1809	0.679	-0.449	1.128	0.271	2.702	1.245	3.086	0.306	0.093	63.6	8.0	train
767	3	61	0	Fresh	0.0718	1.082	1.348	2.696	55.5	0.0191	0.0303	30.8	51.8	50.7	18.4	-20.9	40.9	30.0	0.0159	1.268	89.9	0.847	0.672	0.2283	0.802	-0.579	1.381	0.38	2.232	1.551	4.35	0.298	0.079	67.1	8.0	train
768	3	62	0	Fresh	0.0736	1.094	1.243	2.485	54.8	0.0306	0.0214	30.3	50.2	47.0	17.9	-17.5	41.5	28.2	0.0392	1.067	97.8	0.804	0.484	0.1949	0.688	-0.45	1.138	0.343	2.886	0.966	4.55	0.268	0.084	62.7	9.0	train
769	3	63	0	Fresh	0.0754	1.108	1.208	2.417	54.2	0.0145	0.036	33.9	49.6	48.9	17.1	-22.6	38.3	27.7	0.0359	1.212	77.7	0.796	0.466	0.1909	0.697	-0.614	1.311	0.332	2.667	1.212	4.488	0.249	0.053	66.7	8.0	train
770	3	64	0	Fresh	0.0772	1.079	1.274	2.549	55.6	0.0208	0.0342	32.3	49.7	48.7	11.3	-17.0	35.7	28.5	0.0396	1.134	64.0	0.872	0.582	0.191	0.742	-0.641	1.382	0.293	1.947	1.177	5.342	0.225	0.068	62.8	9.0	train
771	3	65	0	Fresh	0.079	1.13	1.315	2.629	53.1	0.0177	0.0357	32.9	52.6	49.3	13.9	-19.6	43.4	30.6	0.0138	1.123	88.5	0.853	0.524	0.1927	0.912	-0.471	1.383	0.367	2.956	1.142	4.21	0.247	0.08	70.7	10.0	train
772	3	66	0	Fresh	0.0808	1.117	1.184	2.368	53.7	0.0156	0.0344	32.3	51.4	51.4	12.7	-22.5	37.8	28.1	0.0317	1.124	60.5	0.88	0.332	0.1822	0.633	-0.589	1.222	0.313	3.1	1.4	5.17	0.261	0.06	66.9	9.0	train
773	3	67	0	Fresh	0.0827	1.12	1.231	2.463	53.5	0.0266	0.0286	30.4	49.3	48.6	12.5	-20.9	42.4	27.2	0.0216	1.148	78.8	0.811	0.593	0.2162	0.906	-0.613	1.519	0.278	2.314	1.277	4.269	0.235	0.07	64.6	9.0	train
774	3	68	0	Fresh	0.0845	1.078	1.27	2.54	55.6	0.0276	0.0305	33.4	51.6	46.2	14.3	-20.0	41.1	29.2	0.0166	1.09	69.6	0.808	0.396	0.1893	0.859	-0.473	1.332	0.342	2.916	1.413	4.867	0.242	0.082	65.5	8.0	train
775	3	69	0	Fresh	0.0864	1.108	1.29	2.581	54.1	0.0264	0.0326	31.5	52.4	49.5	11.9	-22.3	43.0	29.6	0.0227	1.131	73.6	0.863	0.399	0.2048	0.817	-0.574	1.392	0.315	2.678	1.1	3.987	0.327	0.073	66.3	9.0	train
776	3	70	0	Fresh	0.0883	1.139	1.227	2.454	52.7	0.0194	0.0273	33.0	49.4	48.5	12.9	-23.0	38.8	27.5	0.0201	1.244	80.6	0.881	0.598	0.2024	0.749	-0.586	1.336	0.313	2.35	1.242	4.103	0.247	0.072	63.1	6.0	train
777	3	71	0	Fresh	0.0902	1.089	1.344	2.689	55.1	0.023	0.0375	29.3	49.5	46.5	14.5	-15.2	41.1	34.0	0.0247	1.212	97.5	0.829	0.458	0.1776	0.762	-0.6	1.362	0.407	2.131	1.228	3.554	0.239	0.085	68.6	9.0	train
778	3	72	0	Fresh	0.0921	1.116	1.283	2.566	53.8	0.0248	0.0284	29.5	50.4	48.3	17.3	-20.3	39.1	30.7	0.0247	1.184	96.5	0.942	0.524	0.2115	0.949	-0.619	1.568	0.339	2.179	1.154	5.022	0.231	0.076	62.4	11.0	train
779	3	73	0	Fresh	0.094	1.134	1.263	2.526	52.9	0.0272	0.0357	32.8	50.4	49.6	17.0	-17.7	33.0	28.3	0.0173	1.15	55.9	0.734	0.737	0.2173	0.804	-0.577	1.382	0.312	2.826	1.089	4.541	0.259	0.058	71.1	8.0	train
780	3	74	0	Fresh	0.096	1.129	1.259	2.518	53.1	0.033	0.0286	30.3	49.6	48.7	17.9	-16.9	32.8	30.4	0.0	1.182	87.8	0.832	0.523	0.2063	0.715	-0.572	1.287	0.293	2.806	1.194	4.023	0.206	0.042	71.3	8.0	train
781	3	75	0	Fresh	0.0979	1.116	1.342	2.685	53.8	0.0221	0.0308	31.2	51.5	51.3	18.0	-18.9	44.0	29.3	0.0308	1.127	63.3	0.892	0.569	0.2053	0.792	-0.729	1.521	0.255	2.626	1.11	4.34	0.249	0.065	64.5	7.0	train
782	3	76	0	Fresh	0.0999	1.106	1.284	2.568	54.2	0.0168	0.0339	31.6	49.4	50.6	14.1	-20.3	39.2	25.4	0.0381	1.094	74.1	0.862	0.665	0.1829	0.748	-0.495	1.243	0.328	2.728	1.005	4.259	0.247	0.062	62.5	8.0	train
783	3	77	0	Fresh	0.1019	1.137	1.256	2.511	52.8	0.032	0.035	30.6	54.0	48.8	16.8	-22.2	42.8	32.4	0.031	1.101	76.1	0.863	0.539	0.2174	0.892	-0.66	1.552	0.246	2.514	1.151	4.833	0.22	0.099	71.7	9.0	train
784	3	78	0	Fresh	0.1039	1.111	1.214	2.428	54.0	0.0225	0.0321	32.8	51.2	46.5	15.3	-18.4	39.6	33.4	0.0361	1.089	70.9	0.843	0.344	0.2121	0.617	-0.525	1.142	0.351	2.679	1.081	4.528	0.237	0.058	66.7	10.0	train
785	3	79	0	Fresh	0.1059	1.111	1.325	2.649	54.0	0.0291	0.0375	29.7	50.8	46.8	14.5	-21.5	38.5	32.4	0.0332	1.191	60.2	0.835	0.616	0.2362	0.638	-0.636	1.274	0.357	2.468	1.034	3.678	0.224	0.045	68.0	10.0	train
786	3	80	0	Fresh	0.1079	1.085	1.265	2.53	55.3	0.0296	0.0343	29.7	52.1	48.3	14.5	-21.2	39.9	31.0	0.0525	1.146	92.1	0.849	0.506	0.2084	0.671	-0.583	1.253	0.204	2.265	1.242	5.031	0.296	0.074	68.4	10.0	train
787	3	81	0	Fresh	0.1099	1.084	1.272	2.544	55.3	0.0214	0.0335	30.8	52.2	49.2	16.6	-19.4	40.2	34.3	0.0135	1.225	73.7	0.859	0.483	0.1911	0.839	-0.523	1.363	0.329	2.363	1.954	5.032	0.281	0.072	66.2	9.0	train
788	3	82	0	Fresh	0.112	1.133	1.202	2.404	53.0	0.0203	0.0372	31.6	49.8	46.8	17.7	-19.4	35.6	26.5	0.0253	1.176	82.8	0.886	0.363	0.2102	0.932	-0.5	1.432	0.323	3.24	1.344	4.954	0.254	0.063	65.5	9.0	train
789	3	83	0	Fresh	0.114	1.107	1.163	2.325	54.2	0.0206	0.033	32.0	51.3	48.3	12.9	-20.1	43.6	30.1	0.014	1.077	82.7	0.82	0.509	0.1931	0.841	-0.633	1.473	0.296	2.27	1.408	4.329	0.271	0.055	73.4	10.0	train
790	3	84	0	Fresh	0.1161	1.074	1.211	2.422	55.9	0.0282	0.028	31.1	52.1	48.1	15.9	-21.5	33.0	32.2	0.039	1.264	54.2	0.867	0.314	0.242	0.839	-0.686	1.525	0.345	2.361	1.282	4.539	0.306	0.114	66.5	10.0	train
791	3	85	0	Fresh	0.1182	1.119	1.18	2.36	53.6	0.0224	0.0464	31.6	53.3	48.0	13.8	-20.1	38.8	26.0	0.0194	1.174	72.9	0.831	0.542	0.2124	0.904	-0.698	1.601	0.334	2.759	1.422	3.74	0.261	0.112	68.1	10.0	train
792	3	86	0	Fresh	0.1203	1.128	1.199	2.398	53.2	0.0352	0.0373	31.7	47.9	49.5	15.8	-16.9	38.7	27.3	0.0228	1.113	65.3	0.893	0.656	0.202	0.752	-0.756	1.508	0.341	3.032	1.092	4.378	0.266	0.112	69.1	9.0	train
793	3	87	0	Fresh	0.1224	1.117	1.179	2.358	53.7	0.0189	0.0309	32.2	50.6	47.5	13.7	-20.4	44.7	29.3	0.0219	1.139	94.8	0.805	0.396	0.1958	0.803	-0.553	1.356	0.357	2.213	1.028	4.275	0.274	0.054	66.8	9.0	train
794	3	88	0	Fresh	0.1245	1.132	1.276	2.552	53.0	0.0307	0.0417	30.9	48.8	46.5	11.2	-21.0	38.5	31.7	0.0301	1.113	75.7	0.778	0.625	0.19	0.677	-0.543	1.22	0.335	2.008	1.397	4.068	0.242	0.082	70.5	10.0	train
795	3	89	0	Fresh	0.1266	1.113	1.228	2.457	53.9	0.0284	0.0345	33.0	52.4	46.9	13.9	-20.0	43.5	33.2	0.0262	1.09	66.0	0.841	0.758	0.2175	0.632	-0.668	1.301	0.274	2.282	1.144	4.614	0.274	0.1	70.4	7.0	train
796	3	90	0	Fresh	0.1287	1.093	1.241	2.483	54.9	0.0272	0.0395	31.2	51.3	48.6	14.3	-20.0	42.9	29.5	0.03	1.135	90.2	0.774	0.704	0.1822	0.725	-0.549	1.274	0.358	2.106	1.0	4.567	0.324	0.103	68.2	7.0	train
797	3	91	0	Fresh	0.1309	1.116	1.267	2.534	53.8	0.0246	0.031	31.3	49.3	51.1	17.8	-18.8	39.8	28.1	0.0303	1.218	85.9	0.838	0.616	0.2178	0.829	-0.53	1.358	0.332	2.794	1.256	4.304	0.237	0.065	64.2	8.0	train
798	3	92	0	Fresh	0.1331	1.096	1.223	2.447	54.8	0.0345	0.0345	31.4	51.7	50.6	13.7	-20.6	39.3	32.5	0.0441	1.16	89.7	0.836	0.502	0.231	0.837	-0.669	1.507	0.357	2.47	1.156	4.868	0.251	0.086	71.1	9.0	train
799	3	93	0	Fresh	0.1352	1.123	1.316	2.632	53.4	0.022	0.0377	30.3	53.2	49.8	14.1	-15.7	42.9	31.4	0.0373	1.185	66.8	0.836	0.56	0.1985	0.835	-0.51	1.345	0.285	2.517	1.057	3.548	0.277	0.078	69.4	8.0	train
800	3	94	0	Fresh	0.1374	1.112	1.303	2.606	54.0	0.0269	0.0356	31.3	48.6	49.2	12.3	-22.0	36.4	29.2	0.0275	1.135	67.8	0.876	0.607	0.2033	0.742	-0.657	1.399	0.29	2.109	1.029	4.849	0.263	0.11	68.4	9.0	train
801	3	95	0	Fresh	0.1396	1.108	1.232	2.464	54.2	0.0237	0.0369	31.1	50.1	50.1	18.5	-17.8	41.2	31.5	0.0497	1.173	71.1	0.845	0.586	0.1864	0.761	-0.521	1.281	0.213	2.155	1.189	4.598	0.212	0.076	72.9	10.0	train
802	3	96	0	Fresh	0.1418	1.135	1.218	2.436	52.9	0.023	0.0399	31.4	48.7	47.0	17.9	-22.0	42.3	28.5	0.0313	1.149	55.5	0.755	0.53	0.1921	0.887	-0.741	1.628	0.335	2.117	1.154	3.9	0.311	0.052	69.2	8.0	train
803	3	97	0	Fresh	0.144	1.148	1.267	2.535	52.2	0.0279	0.0431	31.2	51.5	48.4	15.9	-21.1	38.9	31.7	0.0343	1.128	62.8	0.898	0.453	0.2277	0.806	-0.716	1.521	0.37	2.613	1.499	4.333	0.275	0.044	68.1	8.0	train
804	3	98	0	Fresh	0.1463	1.109	1.271	2.541	54.1	0.0243	0.0402	30.2	52.8	50.2	16.8	-20.8	33.2	31.1	0.0304	1.085	71.5	0.895	0.403	0.217	0.81	-0.64	1.449	0.34	3.033	1.166	4.302	0.273	0.096	69.3	9.0	train
805	3	99	0	Fresh	0.1485	1.073	1.208	2.416	55.9	0.0217	0.0394	30.8	50.5	48.2	13.1	-17.0	43.4	33.6	0.0387	1.132	93.9	0.792	0.431	0.1949	0.84	-0.673	1.512	0.299	2.049	1.325	3.675	0.225	0.102	73.4	10.0	train
806	3	100	1	Mild	0.1508	1.123	1.22	2.44	53.4	0.0237	0.0342	29.5	51.5	48.2	12.9	-17.0	41.3	31.3	0.0272	1.133	83.7	0.832	0.69	0.2033	0.738	-0.559	1.297	0.242	2.819	0.961	4.732	0.234	0.088	72.6	10.0	train
807	3	101	1	Mild	0.153	1.094	1.201	2.403	54.8	0.024	0.0266	32.1	51.2	46.4	17.6	-21.6	40.3	27.6	0.0121	1.064	72.7	0.868	0.559	0.2106	0.59	-0.508	1.097	0.318	2.502	1.459	5.03	0.289	0.073	67.0	11.0	train
808	3	102	1	Mild	0.1553	1.091	1.343	2.687	55.0	0.0279	0.0309	29.8	48.4	48.3	14.8	-22.6	38.4	26.2	0.0383	1.129	73.4	0.761	0.492	0.1991	0.819	-0.598	1.416	0.348	2.391	0.847	4.902	0.225	0.057	70.0	10.0	train
809	3	103	1	Mild	0.1576	1.108	1.219	2.437	54.1	0.0259	0.0434	31.0	49.0	46.7	14.3	-19.7	40.9	29.9	0.0242	1.11	84.9	0.768	0.475	0.2203	0.874	-0.627	1.501	0.286	2.137	1.336	5.062	0.332	0.086	70.1	9.0	train
810	3	104	1	Mild	0.1599	1.081	1.254	2.508	55.5	0.0397	0.0428	32.1	51.4	48.6	10.0	-18.6	37.8	27.9	0.0296	1.113	70.0	0.823	0.465	0.2101	0.641	-0.629	1.27	0.251	2.344	1.258	3.627	0.229	0.089	66.1	12.0	train
811	3	105	1	Mild	0.1622	1.144	1.22	2.441	52.5	0.0242	0.0375	29.5	46.9	47.4	14.5	-20.0	37.7	32.8	0.018	1.074	82.5	0.766	0.398	0.2107	0.683	-0.623	1.306	0.271	2.278	0.799	4.481	0.216	0.075	68.9	10.0	train
812	3	106	1	Mild	0.1645	1.117	1.254	2.509	53.7	0.0246	0.0428	29.1	50.5	49.3	15.7	-22.1	37.1	27.1	0.0392	1.093	80.1	0.835	0.773	0.2148	0.707	-0.731	1.438	0.293	2.505	0.777	4.061	0.263	0.068	73.4	8.0	train
813	3	107	1	Mild	0.1669	1.134	1.29	2.58	52.9	0.0331	0.0288	31.2	49.6	46.0	13.9	-22.0	42.2	30.9	0.0218	1.094	73.6	0.818	0.631	0.2227	0.792	-0.633	1.425	0.217	2.936	1.138	5.172	0.26	0.117	72.4	9.0	train
814	3	108	1	Mild	0.1692	1.108	1.236	2.471	54.1	0.0241	0.0349	29.5	50.9	48.4	12.8	-16.3	39.6	27.6	0.0172	1.133	74.8	0.859	0.51	0.1836	0.951	-0.577	1.527	0.295	2.593	1.328	3.709	0.259	0.069	72.2	9.0	train
815	3	109	1	Mild	0.1716	1.109	1.327	2.654	54.1	0.0347	0.0204	32.0	50.7	47.0	12.8	-22.1	37.4	26.8	0.0202	1.077	80.9	0.823	0.584	0.2072	0.658	-0.572	1.23	0.256	2.74	0.992	4.071	0.243	0.091	71.3	10.0	train
816	3	110	1	Mild	0.174	1.159	1.152	2.303	51.8	0.0235	0.0316	29.1	49.4	49.1	13.6	-20.8	34.3	27.6	0.0293	1.161	60.3	0.798	0.64	0.1994	0.578	-0.508	1.086	0.346	2.809	0.873	5.147	0.231	0.068	68.8	11.0	train
817	3	111	1	Mild	0.1763	1.118	1.267	2.535	53.7	0.0292	0.0366	29.9	54.4	45.8	15.5	-19.4	42.8	33.0	0.0327	1.155	95.9	0.817	0.414	0.2008	0.658	-0.582	1.24	0.363	2.507	0.899	4.905	0.2	0.048	70.5	10.0	train
818	3	112	1	Mild	0.1787	1.131	1.24	2.479	53.1	0.0377	0.0375	31.9	52.4	46.1	14.4	-15.9	37.9	27.9	0.036	1.105	69.5	0.796	0.678	0.2061	0.655	-0.736	1.392	0.421	2.476	1.321	4.026	0.264	0.106	69.1	11.0	train
819	3	113	1	Mild	0.1811	1.094	1.344	2.688	54.8	0.0304	0.0352	30.5	49.8	47.3	9.9	-20.4	39.0	30.8	0.0293	1.089	77.6	0.742	0.542	0.1701	0.896	-0.557	1.453	0.261	2.747	1.256	3.909	0.193	0.084	68.8	11.0	train
820	3	114	1	Mild	0.1835	1.123	1.207	2.415	53.4	0.0382	0.0402	27.1	49.8	45.9	13.2	-20.5	40.5	30.2	0.0455	1.159	83.7	0.829	0.663	0.2026	0.757	-0.769	1.526	0.363	2.522	1.836	4.203	0.257	0.088	68.0	11.0	train
821	3	115	1	Mild	0.1859	1.124	1.227	2.454	53.4	0.0352	0.0329	31.1	53.6	46.9	14.1	-15.5	40.8	28.3	0.0429	1.098	61.6	0.884	0.411	0.2606	0.737	-0.439	1.176	0.238	2.86	1.336	4.809	0.284	0.068	67.5	10.0	train
822	3	116	1	Mild	0.1884	1.128	1.218	2.436	53.2	0.0308	0.0392	29.9	51.5	47.5	13.3	-18.6	37.1	28.4	0.0358	1.195	79.8	0.843	0.497	0.2078	0.78	-0.59	1.37	0.293	2.957	1.157	3.564	0.339	0.071	75.4	12.0	train
823	3	117	1	Mild	0.1908	1.143	1.232	2.463	52.5	0.031	0.0313	32.7	49.0	47.5	14.9	-20.4	37.4	33.0	0.0448	1.142	73.7	0.869	0.48	0.2424	0.796	-0.513	1.309	0.303	2.57	1.486	5.469	0.302	0.095	73.4	10.0	train
824	3	118	1	Mild	0.1933	1.13	1.195	2.391	53.1	0.0315	0.0399	28.8	50.8	48.5	14.5	-19.5	35.4	27.6	0.0458	1.126	81.4	0.791	0.531	0.1614	0.868	-0.466	1.333	0.254	2.261	1.326	5.115	0.255	0.054	71.1	9.0	train
825	3	119	1	Mild	0.1957	1.112	1.226	2.451	54.0	0.0251	0.0339	30.8	51.1	45.8	15.5	-21.0	41.5	31.5	0.0302	1.156	69.2	0.88	0.445	0.2172	0.766	-0.697	1.463	0.355	2.361	0.885	2.987	0.228	0.104	75.6	10.0	train
826	3	120	1	Mild	0.1982	1.118	1.217	2.434	53.7	0.0232	0.0332	31.7	51.7	48.3	12.1	-20.0	32.6	31.6	0.0384	1.057	94.8	0.73	0.586	0.2216	0.663	-0.617	1.28	0.225	1.679	1.016	4.092	0.275	0.079	72.2	9.0	train
827	3	121	1	Mild	0.2007	1.115	1.194	2.387	53.8	0.0239	0.0351	30.8	49.5	47.4	16.1	-21.2	35.4	30.9	0.0387	1.141	84.5	0.838	0.533	0.2603	0.658	-0.662	1.321	0.359	2.594	1.392	4.474	0.297	0.058	76.0	12.0	train
828	3	122	1	Mild	0.2032	1.102	1.271	2.543	54.4	0.0299	0.0351	28.8	48.6	48.9	16.3	-20.6	41.8	31.8	0.0378	1.088	82.6	0.839	0.602	0.2283	0.65	-0.656	1.307	0.211	2.779	1.193	4.6	0.21	0.105	68.5	11.0	train
829	3	123	1	Mild	0.2057	1.129	1.23	2.46	53.1	0.0289	0.035	32.0	50.6	45.9	13.9	-19.9	42.0	28.0	0.0311	1.124	87.2	0.749	0.585	0.2005	0.752	-0.451	1.203	0.299	2.782	1.385	3.813	0.199	0.093	68.9	9.0	train
830	3	124	1	Mild	0.2082	1.148	1.188	2.376	52.3	0.0265	0.0482	29.0	48.1	47.1	14.2	-22.0	35.9	33.2	0.0393	1.152	76.7	0.828	0.63	0.1894	0.809	-0.558	1.367	0.389	3.149	1.252	4.943	0.173	0.108	70.1	10.0	train
831	3	125	1	Mild	0.2107	1.136	1.231	2.462	52.8	0.0315	0.0464	30.2	48.4	50.5	15.7	-16.3	41.9	26.2	0.0433	1.073	78.2	0.811	0.36	0.1934	0.999	-0.596	1.595	0.3	3.108	1.156	4.342	0.286	0.07	70.2	8.0	train
832	3	126	1	Mild	0.2133	1.109	1.191	2.383	54.1	0.0315	0.0355	32.8	48.4	49.9	15.1	-18.6	41.5	24.0	0.0369	1.109	66.4	0.836	0.715	0.1544	0.731	-0.718	1.448	0.313	2.454	1.113	4.721	0.305	0.129	70.3	9.0	train
833	3	127	1	Mild	0.2158	1.139	1.319	2.638	52.7	0.0349	0.0467	30.4	49.3	48.0	14.0	-18.9	42.2	32.1	0.0424	1.134	86.5	0.719	0.555	0.2119	0.804	-0.623	1.426	0.332	2.378	1.472	4.614	0.26	0.064	75.0	11.0	train
834	3	128	1	Mild	0.2183	1.114	1.235	2.47	53.9	0.0341	0.0415	31.1	50.7	49.3	17.1	-18.7	37.6	26.9	0.032	1.219	81.2	0.915	0.52	0.2055	0.775	-0.623	1.399	0.27	2.202	1.343	4.896	0.33	0.069	71.6	10.0	train
835	3	129	1	Mild	0.2209	1.152	1.278	2.557	52.1	0.0267	0.0343	31.5	51.2	48.9	12.9	-24.0	36.7	31.2	0.0588	1.099	102.1	0.852	0.385	0.2156	0.867	-0.815	1.682	0.343	2.915	1.322	4.351	0.25	0.073	69.3	10.0	train
836	3	130	1	Mild	0.2235	1.121	1.243	2.486	53.5	0.0284	0.0346	31.3	51.2	46.9	15.7	-21.1	39.5	31.9	0.0318	1.062	76.8	0.747	0.504	0.2052	0.541	-0.573	1.114	0.301	2.918	1.285	4.737	0.292	0.075	72.9	9.0	train
837	3	131	1	Mild	0.2261	1.155	1.23	2.459	52.0	0.0263	0.0427	28.4	49.6	49.1	13.8	-21.7	38.1	24.5	0.0452	1.114	75.5	0.799	0.535	0.2251	0.777	-0.728	1.505	0.34	2.709	1.283	4.901	0.257	0.099	77.2	11.0	train
838	3	132	1	Mild	0.2287	1.115	1.23	2.46	53.8	0.0376	0.0317	30.1	49.7	46.4	16.4	-19.5	37.2	30.9	0.0367	1.075	71.0	0.832	0.635	0.2011	0.835	-0.486	1.321	0.245	2.666	1.413	4.33	0.294	0.12	74.1	11.0	train
839	3	133	1	Mild	0.2313	1.15	1.278	2.557	52.2	0.019	0.0392	30.1	51.2	47.4	14.5	-22.0	41.4	33.5	0.03	1.049	78.7	0.809	0.66	0.1856	0.729	-0.793	1.522	0.382	2.635	1.146	3.732	0.218	0.085	69.9	11.0	train
840	3	134	1	Mild	0.2339	1.172	1.219	2.437	51.2	0.0269	0.0413	29.3	53.8	49.8	14.3	-22.0	38.0	28.7	0.0425	1.17	67.7	0.858	0.601	0.2009	0.675	-0.607	1.282	0.256	2.873	1.009	4.64	0.253	0.066	73.0	12.0	train
841	3	135	1	Mild	0.2365	1.108	1.215	2.43	54.2	0.0281	0.0393	29.8	46.8	46.1	17.8	-19.7	39.9	28.7	0.0384	1.096	84.1	0.815	0.41	0.2172	0.541	-0.583	1.124	0.238	2.53	0.995	4.374	0.274	0.106	68.8	12.0	train
842	3	136	1	Mild	0.2391	1.135	1.213	2.426	52.9	0.0358	0.0384	31.2	48.3	46.7	16.5	-17.2	39.1	22.6	0.0371	1.119	76.1	0.825	0.485	0.2297	0.667	-0.515	1.182	0.391	2.279	1.054	4.57	0.22	0.068	76.8	12.0	train
843	3	137	1	Mild	0.2418	1.172	1.244	2.487	51.2	0.029	0.0399	30.3	50.0	47.6	12.8	-19.7	35.1	27.7	0.0382	1.004	86.7	0.711	0.608	0.1847	0.741	-0.575	1.316	0.425	2.596	0.833	4.832	0.249	0.078	75.3	9.0	train
844	3	138	1	Mild	0.2444	1.133	1.214	2.428	53.0	0.0383	0.0434	28.8	52.8	48.3	11.6	-20.1	42.3	26.4	0.0533	1.041	70.4	0.764	0.684	0.2018	0.667	-0.581	1.248	0.345	2.766	1.188	4.492	0.236	0.109	77.1	12.0	train
845	3	139	1	Mild	0.2471	1.149	1.26	2.521	52.2	0.0261	0.0431	30.5	52.8	48.8	15.7	-23.7	38.9	28.0	0.0423	1.095	75.8	0.83	0.491	0.2149	0.632	-0.686	1.318	0.345	2.184	1.503	4.839	0.248	0.135	77.5	10.0	train
846	3	140	1	Mild	0.2498	1.149	1.237	2.474	52.2	0.0286	0.0346	31.4	49.0	47.4	12.8	-21.8	38.8	30.4	0.0141	1.117	70.9	0.874	0.854	0.2049	0.612	-0.608	1.22	0.301	3.169	1.591	4.785	0.238	0.09	74.7	11.0	train
847	3	141	1	Mild	0.2524	1.103	1.287	2.573	54.4	0.0332	0.0396	29.8	48.6	48.0	11.2	-18.7	36.1	24.4	0.0584	1.072	71.2	0.861	0.737	0.18	0.687	-0.691	1.378	0.36	3.067	1.021	5.05	0.235	0.083	70.2	11.0	train
848	3	142	1	Mild	0.2551	1.132	1.218	2.435	53.0	0.0347	0.0352	29.5	51.1	49.6	14.6	-19.2	41.4	31.4	0.0309	1.076	71.6	0.898	0.593	0.2226	0.815	-0.727	1.543	0.412	2.711	1.396	3.506	0.28	0.07	70.1	10.0	train
849	3	143	1	Mild	0.2578	1.11	1.169	2.338	54.1	0.0332	0.0384	30.7	53.5	47.3	10.2	-20.7	42.7	29.2	0.0559	1.137	59.5	0.811	0.571	0.2359	0.957	-0.544	1.5	0.334	2.773	1.212	3.652	0.258	0.084	70.6	13.0	train
850	3	144	1	Mild	0.2605	1.156	1.164	2.328	51.9	0.0399	0.0389	29.5	52.3	47.4	18.3	-22.0	34.1	28.7	0.0487	1.067	64.9	0.817	0.381	0.2196	0.746	-0.578	1.324	0.24	2.965	1.209	4.729	0.286	0.055	76.9	10.0	train
851	3	145	1	Mild	0.2633	1.109	1.33	2.661	54.1	0.0387	0.0509	29.9	50.3	48.3	14.6	-21.8	36.5	29.9	0.0304	1.059	83.1	0.801	0.641	0.2041	0.722	-0.584	1.306	0.27	2.363	1.119	4.256	0.311	0.05	78.3	12.0	train
852	3	146	1	Mild	0.266	1.168	1.389	2.777	51.4	0.0405	0.0453	29.0	47.7	48.0	11.3	-19.0	32.9	32.2	0.0381	1.119	71.1	0.715	0.673	0.2418	0.745	-0.565	1.309	0.292	2.655	1.406	4.625	0.298	0.087	74.6	11.0	train
853	3	147	1	Mild	0.2687	1.127	1.272	2.544	53.2	0.0259	0.0463	30.0	48.5	45.8	15.9	-20.3	43.8	26.3	0.0357	1.108	71.1	0.805	0.575	0.2238	0.925	-0.727	1.652	0.33	2.368	1.338	4.564	0.226	0.059	76.1	11.0	train
854	3	148	1	Mild	0.2715	1.133	1.264	2.528	53.0	0.0372	0.0382	29.4	47.5	47.5	11.8	-20.1	42.7	28.5	0.0364	1.212	95.0	0.768	0.556	0.2206	0.798	-0.47	1.268	0.317	2.641	1.392	4.929	0.286	0.087	70.0	11.0	train
855	3	149	1	Mild	0.2742	1.154	1.243	2.487	52.0	0.0378	0.0504	29.0	52.3	46.9	16.4	-20.4	45.4	29.7	0.0355	1.132	82.5	0.857	0.59	0.2666	0.767	-0.628	1.395	0.281	2.595	1.297	4.488	0.259	0.065	72.1	11.0	train
856	3	150	1	Mild	0.277	1.161	1.298	2.597	51.7	0.0335	0.0364	30.1	54.2	48.9	15.7	-18.3	43.6	26.5	0.0382	1.084	85.4	0.81	0.623	0.203	0.911	-0.626	1.537	0.349	2.938	1.482	4.525	0.282	0.11	76.4	11.0	train
857	3	151	1	Mild	0.2798	1.15	1.228	2.457	52.2	0.0222	0.0435	30.3	52.3	46.3	11.7	-19.9	40.2	29.6	0.0426	1.057	77.7	0.786	0.658	0.2221	0.751	-0.478	1.228	0.299	2.742	1.216	5.137	0.26	0.079	74.6	12.0	train
858	3	152	1	Mild	0.2826	1.163	1.272	2.544	51.6	0.0343	0.0498	31.0	49.1	45.3	13.8	-19.4	40.8	32.6	0.0317	1.088	66.8	0.739	0.474	0.222	0.852	-0.699	1.551	0.271	2.022	1.296	3.994	0.308	0.084	74.6	11.0	train
859	3	153	1	Mild	0.2853	1.11	1.161	2.322	54.1	0.0312	0.0379	29.2	50.7	48.1	13.7	-16.4	34.0	29.5	0.0406	1.082	71.9	0.801	0.518	0.2059	0.651	-0.754	1.405	0.298	2.447	1.21	4.293	0.241	0.073	72.6	13.0	train
860	3	154	1	Mild	0.2882	1.124	1.211	2.421	53.4	0.0308	0.0378	30.2	49.7	46.7	14.0	-21.7	40.3	34.3	0.0343	1.129	79.8	0.833	0.619	0.2188	0.773	-0.657	1.43	0.273	2.542	0.984	4.058	0.291	0.078	77.9	13.0	train
861	3	155	1	Mild	0.291	1.137	1.239	2.478	52.8	0.033	0.0376	29.2	51.6	47.7	18.1	-18.3	36.9	31.4	0.0402	1.169	74.2	0.751	0.457	0.1986	0.695	-0.668	1.364	0.358	3.127	0.975	4.953	0.243	0.083	70.4	12.0	train
862	3	156	1	Mild	0.2938	1.101	1.244	2.488	54.5	0.036	0.0427	29.4	51.0	47.9	14.2	-18.9	38.8	30.6	0.0422	1.119	85.5	0.781	0.41	0.2206	0.892	-0.596	1.488	0.33	2.56	1.407	4.252	0.243	0.098	73.9	13.0	train
863	3	157	1	Mild	0.2966	1.164	1.256	2.513	51.6	0.0286	0.042	29.9	48.9	47.5	16.0	-21.2	38.5	28.7	0.0554	1.095	66.4	0.726	0.584	0.1985	0.841	-0.732	1.573	0.285	2.163	1.344	4.653	0.268	0.056	73.3	12.0	train
864	3	158	1	Mild	0.2994	1.108	1.216	2.431	54.1	0.0426	0.0411	28.6	48.6	46.3	18.7	-16.9	41.2	28.4	0.056	1.05	90.9	0.843	0.528	0.2395	0.733	-0.726	1.459	0.365	2.549	1.38	5.216	0.235	0.074	80.4	12.0	train
865	3	159	1	Mild	0.3023	1.128	1.18	2.359	53.2	0.0325	0.0384	30.3	50.0	47.7	12.9	-20.4	33.0	29.6	0.0559	1.035	84.7	0.77	0.633	0.2185	0.815	-0.616	1.431	0.383	2.683	1.107	4.384	0.246	0.079	74.5	11.0	train
866	3	160	1	Mild	0.3052	1.147	1.23	2.459	52.3	0.0406	0.0401	28.0	49.1	44.8	15.3	-23.7	36.1	28.4	0.0599	1.052	79.7	0.825	0.708	0.232	0.882	-0.55	1.432	0.251	2.687	1.432	3.874	0.24	0.061	78.2	12.0	train
867	3	161	1	Mild	0.308	1.137	1.163	2.325	52.8	0.0351	0.0395	30.3	47.5	47.5	13.7	-22.8	35.1	26.4	0.0426	1.112	82.5	0.812	0.463	0.2382	0.732	-0.585	1.317	0.305	2.693	1.211	4.523	0.257	0.092	73.5	10.0	train
868	3	162	1	Mild	0.3109	1.124	1.28	2.559	53.4	0.0348	0.0429	28.9	49.9	45.7	12.8	-21.1	40.3	30.6	0.0507	1.026	79.6	0.788	0.379	0.2159	0.751	-0.58	1.331	0.318	2.408	1.45	3.263	0.256	0.043	73.3	12.0	train
869	3	163	1	Mild	0.3138	1.119	1.155	2.309	53.6	0.0476	0.0358	31.6	49.4	46.4	15.6	-17.6	35.6	28.0	0.0536	1.119	91.4	0.821	0.745	0.2195	0.796	-0.596	1.392	0.307	2.841	1.306	4.71	0.287	0.084	77.7	11.0	train
870	3	164	1	Mild	0.3167	1.134	1.268	2.535	52.9	0.043	0.033	29.4	49.8	45.9	12.9	-19.4	43.6	24.3	0.0436	1.127	88.0	0.811	0.74	0.2165	0.902	-0.676	1.578	0.317	2.204	1.446	4.271	0.269	0.07	78.0	12.0	train
871	3	165	1	Mild	0.3196	1.125	1.178	2.357	53.3	0.0358	0.0461	31.8	50.3	48.7	11.4	-16.2	40.7	29.1	0.0439	1.048	71.1	0.885	0.44	0.1942	0.706	-0.723	1.429	0.315	2.917	1.13	3.667	0.267	0.075	79.4	12.0	train
872	3	166	1	Mild	0.3225	1.141	1.217	2.435	52.6	0.0366	0.0409	29.4	46.0	46.3	15.9	-18.6	37.6	32.4	0.0455	1.036	62.2	0.852	0.507	0.1899	0.556	-0.656	1.212	0.336	2.365	1.037	4.062	0.297	0.05	74.5	13.0	train
873	3	167	1	Mild	0.3254	1.156	1.233	2.467	51.9	0.033	0.0432	29.4	47.9	45.5	16.0	-20.4	39.9	29.6	0.0504	1.09	74.8	0.757	0.394	0.192	0.739	-0.757	1.495	0.242	2.904	1.306	4.107	0.328	0.045	79.5	12.0	train
874	3	168	1	Mild	0.3283	1.162	1.229	2.459	51.6	0.0271	0.0436	30.2	45.2	50.0	15.1	-19.0	35.5	30.9	0.0572	1.115	79.8	0.752	0.525	0.2053	0.829	-0.694	1.523	0.344	2.322	1.204	4.619	0.236	0.088	78.3	12.0	train
875	3	169	1	Mild	0.3313	1.17	1.228	2.455	51.3	0.0421	0.0522	29.6	50.9	46.1	12.5	-20.7	35.0	26.9	0.0524	1.076	87.5	0.808	0.753	0.2279	0.881	-0.59	1.472	0.331	2.944	1.4	4.422	0.265	0.086	74.7	12.0	train
876	3	170	1	Mild	0.3342	1.176	1.316	2.633	51.0	0.0321	0.04	31.0	50.6	48.1	16.2	-20.8	39.9	29.8	0.0382	1.117	93.2	0.778	0.567	0.2212	0.746	-0.568	1.313	0.279	2.997	1.392	3.87	0.311	0.079	74.7	13.0	train
877	3	171	1	Mild	0.3372	1.158	1.134	2.269	51.8	0.0342	0.0449	27.7	49.7	47.3	12.2	-19.8	38.9	26.3	0.0562	1.142	77.0	0.783	0.631	0.2125	0.586	-0.584	1.17	0.272	2.463	1.567	4.254	0.258	0.086	78.5	11.0	train
878	3	172	1	Mild	0.3401	1.147	1.224	2.449	52.3	0.0384	0.0451	32.4	47.2	48.5	16.8	-19.3	37.0	33.2	0.0253	1.066	92.6	0.775	0.727	0.1842	0.665	-0.669	1.334	0.337	2.516	1.158	4.998	0.305	0.068	71.9	10.0	train
879	3	173	1	Mild	0.3431	1.154	1.255	2.51	52.0	0.0375	0.0434	29.0	50.8	49.5	10.2	-20.5	36.1	25.6	0.0361	1.118	84.5	0.86	0.552	0.179	0.75	-0.74	1.49	0.252	2.766	1.303	4.596	0.247	0.091	75.9	13.0	train
880	3	174	1	Mild	0.3461	1.156	1.211	2.423	51.9	0.0384	0.0438	31.4	50.0	47.0	14.0	-18.6	41.0	28.5	0.0361	1.054	78.2	0.854	0.524	0.2044	0.602	-0.499	1.101	0.346	2.834	1.465	4.234	0.261	0.104	77.8	13.0	train
881	3	175	1	Mild	0.3491	1.167	1.254	2.507	51.4	0.0368	0.0438	30.5	51.0	48.7	15.5	-19.1	37.6	27.7	0.0557	1.07	80.0	0.855	0.687	0.224	0.743	-0.635	1.379	0.361	2.576	1.145	4.894	0.264	0.065	78.8	13.0	train
882	3	176	2	Moderate	0.3521	1.13	1.211	2.422	53.1	0.0364	0.0463	30.4	48.3	44.7	16.5	-22.6	39.7	28.8	0.0498	1.18	112.8	0.714	0.662	0.2142	0.873	-0.546	1.418	0.39	2.677	1.076	4.754	0.262	0.071	76.0	13.0	train
883	3	177	2	Moderate	0.3551	1.183	1.161	2.322	50.7	0.0409	0.0423	28.2	49.7	45.7	11.4	-21.9	35.9	27.6	0.0351	1.078	72.7	0.807	0.619	0.2234	0.749	-0.647	1.396	0.272	2.336	1.412	3.466	0.256	0.07	79.3	11.0	train
884	3	178	2	Moderate	0.3581	1.152	1.237	2.475	52.1	0.0284	0.039	29.6	50.4	47.2	15.5	-22.6	34.2	29.3	0.0364	1.054	90.4	0.798	0.491	0.2027	0.831	-0.608	1.439	0.252	1.984	1.661	3.722	0.275	0.104	78.1	12.0	train
885	3	179	2	Moderate	0.3611	1.124	1.148	2.296	53.4	0.0399	0.0517	29.3	48.3	48.0	13.1	-19.8	39.0	28.1	0.0487	1.184	86.9	0.839	0.452	0.242	0.833	-0.751	1.584	0.345	2.431	0.939	4.367	0.276	0.079	77.4	12.0	train
886	3	180	2	Moderate	0.3641	1.202	1.16	2.321	49.9	0.0426	0.0446	28.8	49.2	44.8	13.3	-20.5	34.3	30.4	0.0395	1.023	68.9	0.889	0.335	0.2277	0.698	-0.655	1.354	0.348	2.764	1.122	3.654	0.278	0.086	77.0	13.0	train
887	3	181	2	Moderate	0.3672	1.144	1.178	2.355	52.4	0.0384	0.0473	29.9	50.3	45.7	17.5	-21.1	38.5	25.9	0.0474	1.122	88.7	0.86	0.613	0.2244	0.728	-0.682	1.409	0.368	2.888	1.039	4.647	0.279	0.055	79.6	12.0	train
888	3	182	2	Moderate	0.3702	1.105	1.211	2.421	54.3	0.0398	0.0442	32.5	50.1	47.1	15.3	-21.3	41.5	30.0	0.0528	1.064	63.8	0.764	0.587	0.2088	0.798	-0.646	1.445	0.339	2.289	1.307	3.994	0.211	0.072	82.7	11.0	train
889	3	183	2	Moderate	0.3733	1.156	1.258	2.516	51.9	0.0502	0.0425	29.0	46.9	48.6	12.8	-21.1	33.4	31.2	0.0614	1.136	63.3	0.815	0.37	0.2199	0.79	-0.601	1.391	0.345	2.591	0.853	4.554	0.262	0.058	73.4	14.0	train
890	3	184	2	Moderate	0.3763	1.179	1.253	2.506	50.9	0.0354	0.0325	30.3	50.0	46.3	16.6	-18.6	39.3	29.2	0.0506	1.128	71.4	0.806	0.454	0.2481	0.821	-0.685	1.506	0.321	2.328	1.586	5.072	0.281	0.105	78.7	14.0	train
891	3	185	2	Moderate	0.3794	1.18	1.217	2.435	50.9	0.0393	0.0498	30.2	47.7	43.5	14.1	-24.7	35.9	27.0	0.0447	1.134	91.9	0.809	0.627	0.2333	0.529	-0.626	1.156	0.222	2.753	0.826	4.209	0.277	0.054	81.2	13.0	train
892	3	186	2	Moderate	0.3825	1.163	1.252	2.504	51.6	0.0373	0.0461	29.5	49.2	45.8	12.0	-21.1	37.6	27.3	0.0591	1.034	78.9	0.839	0.659	0.2458	0.713	-0.562	1.274	0.261	2.51	1.23	4.019	0.248	0.066	75.5	14.0	train
893	3	187	2	Moderate	0.3856	1.152	1.227	2.454	52.1	0.0401	0.0457	29.6	48.6	48.9	15.9	-20.3	37.5	28.8	0.055	1.167	66.0	0.815	0.684	0.1867	0.752	-0.717	1.469	0.34	2.485	1.242	4.096	0.282	0.08	79.2	13.0	train
894	3	188	2	Moderate	0.3887	1.168	1.203	2.407	51.4	0.0479	0.0394	27.8	45.5	43.6	15.7	-19.3	42.3	26.5	0.0585	1.094	82.6	0.813	0.474	0.2762	0.897	-0.673	1.569	0.26	2.57	1.309	4.798	0.223	0.081	74.1	13.0	train
895	3	189	2	Moderate	0.3918	1.155	1.313	2.626	52.0	0.0319	0.0525	27.8	46.5	44.2	14.9	-22.8	34.8	29.6	0.0559	1.093	79.1	0.868	0.575	0.2373	0.782	-0.72	1.503	0.347	2.393	1.251	4.434	0.199	0.045	81.5	12.0	train
896	3	190	2	Moderate	0.3949	1.145	1.224	2.448	52.4	0.0378	0.0479	29.4	49.5	45.7	14.8	-18.1	37.1	31.3	0.0511	1.127	82.3	0.781	0.598	0.2464	0.791	-0.588	1.379	0.298	3.089	1.407	4.324	0.256	0.094	77.0	11.0	train
897	3	191	2	Moderate	0.398	1.16	1.275	2.549	51.7	0.0479	0.0454	29.5	50.1	46.3	15.4	-20.6	41.7	30.8	0.0599	1.08	101.8	0.805	0.587	0.2032	0.759	-0.619	1.378	0.276	2.508	1.237	4.312	0.205	0.073	77.8	13.0	train
898	3	192	2	Moderate	0.4011	1.179	1.317	2.635	50.9	0.0434	0.0399	29.1	50.2	47.4	16.3	-20.6	37.7	33.3	0.0527	1.039	97.0	0.713	0.169	0.237	0.855	-0.594	1.449	0.249	2.582	1.213	4.028	0.304	0.056	80.0	14.0	train
899	3	193	2	Moderate	0.4043	1.167	1.276	2.553	51.4	0.043	0.0483	29.8	50.3	46.1	11.9	-18.5	42.1	29.6	0.0469	1.011	82.0	0.719	0.394	0.2198	0.694	-0.6	1.295	0.31	2.412	0.911	3.876	0.235	0.052	78.1	12.0	train
900	3	194	2	Moderate	0.4074	1.156	1.226	2.452	51.9	0.0362	0.0484	28.0	46.8	46.5	15.7	-18.6	43.4	28.1	0.0513	1.037	67.6	0.791	0.474	0.2475	0.627	-0.589	1.216	0.265	2.346	1.388	3.959	0.244	0.06	84.6	13.0	train
901	3	195	2	Moderate	0.4106	1.161	1.204	2.407	51.7	0.0416	0.0433	29.2	49.8	45.3	16.5	-18.0	40.4	29.2	0.0229	1.109	76.9	0.769	0.348	0.2314	0.628	-0.62	1.248	0.366	2.456	1.532	3.923	0.279	0.051	82.4	14.0	train
902	3	196	2	Moderate	0.4137	1.17	1.194	2.387	51.3	0.0337	0.0446	30.4	49.2	44.3	12.2	-17.9	40.1	26.0	0.0354	1.056	61.2	0.773	0.838	0.1854	0.749	-0.52	1.269	0.358	2.557	1.243	3.727	0.252	0.08	82.7	13.0	train
903	3	197	2	Moderate	0.4169	1.157	1.165	2.331	51.8	0.042	0.0506	29.9	46.6	46.8	13.1	-18.4	38.2	25.3	0.0512	1.11	83.9	0.756	0.497	0.199	0.729	-0.702	1.431	0.37	2.323	1.301	4.301	0.29	0.095	81.6	14.0	train
904	3	198	2	Moderate	0.4201	1.141	1.159	2.318	52.6	0.0368	0.0506	29.4	50.6	48.1	13.0	-20.4	38.6	28.2	0.0483	1.145	81.9	0.779	0.473	0.2359	0.67	-0.592	1.262	0.345	2.476	1.343	4.361	0.259	0.075	79.8	13.0	train
905	3	199	2	Moderate	0.4233	1.163	1.157	2.314	51.6	0.0404	0.0483	29.4	50.8	47.5	12.7	-20.8	37.7	29.0	0.0538	1.116	83.3	0.834	0.591	0.2028	0.721	-0.58	1.301	0.233	2.185	1.278	4.723	0.301	0.071	82.9	13.0	train
906	3	200	2	Moderate	0.4265	1.132	1.211	2.422	53.0	0.0382	0.0516	29.2	46.3	44.3	14.3	-25.4	37.1	29.5	0.0435	1.135	94.3	0.731	0.53	0.2433	0.766	-0.748	1.514	0.312	2.34	1.513	4.557	0.251	0.078	75.9	13.0	train
907	3	201	2	Moderate	0.4297	1.194	1.214	2.428	50.2	0.0461	0.0483	30.5	44.8	46.2	17.5	-18.5	42.5	29.0	0.049	1.033	69.5	0.814	0.622	0.22	0.814	-0.619	1.433	0.371	2.906	1.05	4.398	0.209	0.077	81.7	12.0	train
908	3	202	2	Moderate	0.4329	1.155	1.211	2.423	51.9	0.0428	0.0459	28.0	48.7	44.0	13.9	-21.3	38.2	27.6	0.0396	1.066	91.6	0.834	0.841	0.2591	0.651	-0.666	1.316	0.318	2.581	1.293	5.408	0.227	0.061	85.0	13.0	train
909	3	203	2	Moderate	0.4361	1.172	1.262	2.524	51.2	0.0442	0.0484	30.1	47.0	45.7	15.4	-24.7	42.7	29.7	0.0564	1.002	67.6	0.758	0.657	0.1757	0.841	-0.662	1.502	0.308	2.688	1.336	3.927	0.28	0.031	78.8	14.0	train
910	3	204	2	Moderate	0.4393	1.158	1.119	2.237	51.8	0.0458	0.0413	29.1	49.1	46.5	16.6	-20.5	39.8	28.8	0.0613	1.152	83.1	0.811	0.731	0.2521	0.728	-0.544	1.272	0.333	2.96	1.4	4.393	0.275	0.079	81.1	13.0	train
911	3	205	2	Moderate	0.4426	1.16	1.298	2.595	51.7	0.0445	0.0448	28.9	50.8	45.3	11.5	-23.3	33.6	25.8	0.0436	1.151	81.1	0.758	0.403	0.2189	0.599	-0.663	1.262	0.43	2.819	1.235	4.592	0.245	0.06	85.4	12.0	train
912	3	206	2	Moderate	0.4458	1.159	1.224	2.449	51.8	0.0376	0.0511	28.8	50.0	47.3	13.9	-16.9	36.6	32.2	0.0674	1.17	83.6	0.738	0.802	0.2148	0.687	-0.648	1.335	0.268	2.776	1.151	4.123	0.291	0.086	80.5	14.0	train
913	3	207	2	Moderate	0.449	1.167	1.187	2.374	51.4	0.0424	0.0504	29.0	49.5	45.2	13.2	-22.0	36.9	32.0	0.0632	1.027	86.5	0.756	0.49	0.1894	0.857	-0.747	1.604	0.317	2.316	1.446	4.099	0.257	0.073	81.4	14.0	train
914	3	208	2	Moderate	0.4523	1.166	1.182	2.365	51.5	0.0347	0.0425	29.8	48.0	45.4	11.6	-24.0	36.5	31.1	0.0506	1.1	75.2	0.802	0.528	0.1952	0.738	-0.478	1.216	0.416	2.766	1.252	4.399	0.271	0.074	81.9	14.0	train
915	3	209	2	Moderate	0.4556	1.161	1.148	2.296	51.7	0.0405	0.0522	29.0	49.2	45.9	12.3	-20.9	35.6	26.3	0.0685	1.059	73.7	0.846	0.661	0.2145	0.804	-0.653	1.457	0.284	2.763	1.213	4.29	0.293	0.092	79.1	14.0	train
916	3	210	2	Moderate	0.4588	1.146	1.23	2.46	52.4	0.0437	0.0502	28.7	52.8	45.0	16.2	-22.6	40.0	30.3	0.0573	1.055	83.4	0.784	0.772	0.2035	0.71	-0.609	1.319	0.307	2.583	1.511	2.92	0.243	0.042	77.2	16.0	train
917	3	211	2	Moderate	0.4621	1.181	1.255	2.509	50.8	0.0427	0.0523	27.3	50.7	45.1	13.3	-19.4	39.4	29.1	0.0433	1.084	92.4	0.747	0.719	0.2036	0.764	-0.504	1.267	0.284	2.946	1.705	4.331	0.245	0.06	84.8	15.0	train
918	3	212	2	Moderate	0.4654	1.198	1.205	2.41	50.1	0.0485	0.0484	28.1	50.8	48.8	12.4	-22.6	38.6	31.2	0.0459	1.09	75.5	0.803	0.479	0.2405	0.748	-0.713	1.46	0.324	2.008	1.164	4.408	0.206	0.027	74.0	15.0	train
919	3	213	2	Moderate	0.4687	1.168	1.18	2.359	51.4	0.0482	0.0467	29.2	48.6	45.6	14.9	-18.9	38.0	27.8	0.0541	0.963	85.1	0.716	0.642	0.2214	0.773	-0.575	1.347	0.272	2.733	1.342	4.16	0.233	0.085	83.2	14.0	train
920	3	214	2	Moderate	0.472	1.149	1.179	2.359	52.2	0.0433	0.0523	27.4	47.4	45.7	14.1	-23.1	37.9	28.1	0.0474	1.071	76.2	0.792	0.47	0.2256	0.685	-0.685	1.37	0.337	2.692	1.196	4.118	0.216	0.1	83.3	15.0	train
921	3	215	2	Moderate	0.4753	1.139	1.176	2.351	52.7	0.0421	0.0394	29.8	51.4	49.3	12.3	-20.2	42.3	28.2	0.0524	0.983	94.5	0.768	0.488	0.2301	0.777	-0.62	1.397	0.31	3.129	1.257	5.007	0.28	0.081	81.0	15.0	train
922	3	216	2	Moderate	0.4787	1.174	1.158	2.317	51.1	0.0391	0.0513	28.0	48.3	47.8	14.9	-22.0	42.5	30.2	0.0685	0.962	85.8	0.807	0.766	0.1912	0.877	-0.495	1.372	0.213	2.77	1.419	4.087	0.247	0.087	79.6	14.0	train
923	3	217	2	Moderate	0.482	1.188	1.292	2.585	50.5	0.0468	0.0499	28.4	46.4	47.9	14.0	-18.1	37.5	27.3	0.0628	1.071	69.0	0.85	0.501	0.2449	0.842	-0.741	1.583	0.268	2.526	1.101	5.053	0.256	0.091	83.1	14.0	train
924	3	218	2	Moderate	0.4853	1.173	1.266	2.532	51.1	0.0401	0.058	27.6	50.0	44.1	13.7	-20.3	37.0	28.4	0.045	1.025	87.7	0.769	0.494	0.254	0.645	-0.666	1.311	0.295	2.815	1.298	4.187	0.204	0.09	81.0	14.0	train
925	3	219	2	Moderate	0.4887	1.158	1.158	2.317	51.8	0.0519	0.0407	27.8	51.3	47.1	13.6	-17.9	39.7	29.4	0.0613	1.097	87.9	0.866	0.551	0.2208	0.643	-0.64	1.283	0.422	2.932	1.171	4.25	0.221	0.056	82.2	14.0	train
926	3	220	2	Moderate	0.492	1.153	1.228	2.456	52.1	0.0442	0.0418	26.8	47.2	43.8	10.7	-18.2	38.1	28.2	0.0575	1.017	86.9	0.76	0.487	0.211	0.644	-0.67	1.314	0.309	2.487	1.3	4.197	0.27	0.092	83.6	15.0	train
927	3	221	2	Moderate	0.4954	1.157	1.177	2.355	51.9	0.048	0.0532	28.1	49.5	44.7	15.2	-20.5	34.4	27.8	0.0815	1.083	107.7	0.701	0.661	0.1678	0.76	-0.582	1.343	0.367	2.372	1.512	3.982	0.257	0.066	78.5	16.0	train
928	3	222	2	Moderate	0.4987	1.176	1.257	2.514	51.0	0.0502	0.0451	30.0	49.3	44.6	15.1	-22.6	43.0	30.8	0.0592	1.136	65.1	0.731	0.546	0.2752	0.658	-0.781	1.439	0.245	2.91	1.162	4.156	0.286	0.071	82.6	15.0	train
929	3	223	2	Moderate	0.5021	1.167	1.194	2.387	51.4	0.0463	0.0544	28.0	42.2	47.1	16.0	-20.1	39.2	27.4	0.0652	1.114	83.2	0.877	0.395	0.2288	0.648	-0.562	1.21	0.238	2.205	1.154	4.354	0.244	0.063	81.6	14.0	train
930	3	224	2	Moderate	0.5055	1.205	1.236	2.472	49.8	0.0437	0.0607	29.2	46.3	46.5	15.3	-21.9	35.4	29.0	0.0568	1.145	90.7	0.735	0.625	0.2538	0.627	-0.723	1.35	0.322	2.638	1.28	4.081	0.252	0.081	85.6	14.0	train
931	3	225	2	Moderate	0.5089	1.225	1.299	2.598	49.0	0.0521	0.0535	30.7	47.6	44.8	13.2	-22.6	38.7	29.5	0.0627	1.07	84.1	0.841	0.648	0.2462	0.777	-0.774	1.551	0.225	3.284	1.177	3.936	0.27	0.084	84.3	16.0	train
932	3	226	2	Moderate	0.5123	1.207	1.16	2.32	49.7	0.0505	0.0486	28.6	46.0	43.5	14.2	-22.5	41.0	28.1	0.0641	1.138	66.3	0.73	0.598	0.2327	0.864	-0.563	1.427	0.328	2.724	1.364	3.534	0.258	0.078	83.8	13.0	train
933	3	227	2	Moderate	0.5157	1.152	1.189	2.377	52.1	0.0556	0.0465	29.9	51.3	46.1	12.9	-19.5	38.9	26.7	0.0547	1.092	93.0	0.748	0.569	0.2409	0.742	-0.663	1.405	0.283	2.385	1.868	4.13	0.306	0.105	82.0	15.0	train
934	3	228	2	Moderate	0.5191	1.18	1.119	2.239	50.8	0.0382	0.051	28.2	51.9	45.6	17.9	-21.5	43.8	30.0	0.0672	1.043	89.2	0.838	0.561	0.2183	0.735	-0.5	1.235	0.369	3.087	1.361	4.238	0.276	0.094	81.9	16.0	train
935	3	229	2	Moderate	0.5225	1.186	1.079	2.158	50.6	0.0505	0.0445	29.5	49.9	46.5	15.2	-18.3	36.9	30.6	0.0734	1.156	70.6	0.779	0.467	0.2034	0.792	-0.631	1.423	0.385	2.521	1.265	4.317	0.236	0.06	86.1	14.0	train
936	3	230	2	Moderate	0.5259	1.203	1.229	2.459	49.9	0.0386	0.0537	29.1	48.9	45.7	12.4	-17.8	38.0	26.6	0.0666	1.031	72.4	0.744	0.502	0.2057	0.834	-0.648	1.482	0.391	2.362	0.922	4.286	0.322	0.083	92.5	15.0	train
937	3	231	2	Moderate	0.5294	1.184	1.091	2.182	50.7	0.0486	0.052	28.2	47.8	45.8	13.9	-16.2	37.2	29.1	0.0583	1.106	84.9	0.747	0.356	0.232	0.728	-0.643	1.372	0.26	3.085	1.48	4.884	0.299	0.085	79.5	16.0	train
938	3	232	2	Moderate	0.5328	1.162	1.185	2.369	51.7	0.0502	0.0551	29.1	47.2	45.0	19.0	-20.6	37.8	27.0	0.0651	1.076	82.8	0.776	0.784	0.2132	0.761	-0.694	1.455	0.34	2.454	1.182	3.529	0.266	0.082	88.6	15.0	train
939	3	233	2	Moderate	0.5363	1.172	1.13	2.259	51.2	0.0407	0.045	30.4	48.6	45.0	12.4	-22.3	36.5	31.9	0.0626	0.993	108.6	0.708	0.512	0.2565	0.796	-0.679	1.475	0.258	2.329	1.101	4.214	0.269	0.071	83.0	14.0	train
940	3	234	2	Moderate	0.5397	1.187	1.261	2.523	50.5	0.0462	0.0507	28.6	50.2	44.5	16.9	-19.7	38.4	31.6	0.0514	1.091	87.9	0.717	0.634	0.2334	0.74	-0.565	1.305	0.293	2.72	1.269	3.921	0.279	0.07	78.8	13.0	train
941	3	235	2	Moderate	0.5432	1.198	1.136	2.272	50.1	0.0486	0.052	28.1	51.9	46.1	15.6	-20.0	37.6	28.7	0.078	1.119	104.8	0.768	0.479	0.2172	0.644	-0.574	1.218	0.293	1.669	1.831	3.94	0.245	0.104	79.7	16.0	train
942	3	236	2	Moderate	0.5466	1.171	1.13	2.26	51.3	0.0559	0.0565	29.4	48.7	46.7	11.9	-20.3	35.6	25.4	0.0678	1.122	78.9	0.748	0.45	0.2275	0.828	-0.572	1.4	0.354	2.441	1.158	4.576	0.289	0.07	82.1	16.0	train
943	3	237	2	Moderate	0.5501	1.176	1.233	2.466	51.0	0.0468	0.0468	30.1	48.1	44.7	11.5	-23.2	37.2	33.3	0.0582	1.136	81.8	0.704	0.527	0.1984	0.675	-0.715	1.39	0.222	3.116	1.345	3.882	0.271	0.058	75.5	18.0	train
944	3	238	2	Moderate	0.5536	1.187	1.166	2.332	50.5	0.038	0.0447	30.1	50.9	46.9	12.1	-17.5	39.5	30.2	0.0688	0.987	70.0	0.733	0.658	0.1963	0.739	-0.655	1.394	0.368	2.852	1.081	4.876	0.227	0.093	81.9	15.0	train
945	3	239	2	Moderate	0.5571	1.189	1.205	2.41	50.5	0.0512	0.0542	29.2	48.8	43.9	14.7	-21.7	35.0	28.0	0.0664	1.075	95.1	0.813	0.623	0.2396	0.764	-0.575	1.339	0.351	2.622	1.767	3.944	0.31	0.048	86.1	16.0	train
946	3	240	2	Moderate	0.5606	1.147	1.202	2.403	52.3	0.0516	0.0537	28.8	48.1	44.1	18.6	-21.6	39.5	27.1	0.0421	1.015	67.3	0.803	0.513	0.2163	0.655	-0.632	1.287	0.286	2.955	1.366	3.931	0.291	0.073	83.9	13.0	train
947	3	241	2	Moderate	0.5641	1.184	1.21	2.421	50.7	0.0549	0.0488	30.6	48.9	43.5	12.6	-17.6	41.8	28.7	0.0666	1.003	98.2	0.71	0.683	0.2591	0.759	-0.558	1.317	0.426	2.726	1.264	4.164	0.241	0.059	85.2	15.0	train
948	3	242	2	Moderate	0.5676	1.192	1.119	2.238	50.3	0.0479	0.0579	27.2	47.8	42.9	11.7	-18.9	37.3	33.0	0.0697	1.087	71.5	0.736	0.499	0.204	0.817	-0.567	1.384	0.347	2.379	1.374	3.302	0.306	0.049	80.6	15.0	train
949	3	243	2	Moderate	0.5711	1.191	1.19	2.379	50.4	0.043	0.0585	26.6	44.8	45.5	11.8	-18.1	34.8	32.3	0.076	1.122	104.6	0.757	0.467	0.2262	0.701	-0.702	1.403	0.334	2.544	1.139	4.077	0.282	0.091	79.3	15.0	train
950	3	244	2	Moderate	0.5747	1.184	1.134	2.267	50.7	0.0481	0.0537	28.8	47.8	44.3	17.9	-18.9	39.7	31.0	0.0684	1.123	84.3	0.752	0.661	0.2648	0.897	-0.591	1.487	0.354	2.864	1.518	4.794	0.257	0.097	85.2	16.0	train
951	3	245	2	Moderate	0.5782	1.215	1.23	2.459	49.4	0.0535	0.0512	29.8	49.1	45.8	16.2	-15.3	34.8	26.7	0.0931	1.08	85.8	0.747	0.729	0.2887	0.691	-0.65	1.341	0.307	2.877	1.57	4.942	0.289	0.119	82.6	14.0	train
952	3	246	2	Moderate	0.5818	1.218	1.198	2.396	49.3	0.0422	0.0517	28.5	46.3	44.1	13.7	-22.8	40.0	24.0	0.0674	1.084	82.7	0.799	0.426	0.213	0.722	-0.581	1.303	0.338	3.326	1.129	3.537	0.321	0.047	86.4	14.0	train
953	3	247	2	Moderate	0.5853	1.147	1.173	2.346	52.3	0.0538	0.0473	28.8	49.1	43.7	13.7	-17.3	40.0	28.0	0.071	1.023	96.2	0.8	0.602	0.2346	0.659	-0.758	1.417	0.306	2.619	1.537	4.613	0.271	0.095	81.7	16.0	train
954	3	248	2	Moderate	0.5889	1.174	1.253	2.506	51.1	0.0494	0.0436	28.9	49.2	44.9	13.4	-20.9	32.6	23.0	0.0801	1.015	104.6	0.81	0.773	0.2145	0.602	-0.735	1.337	0.302	1.893	1.203	4.088	0.224	0.054	83.9	15.0	train
955	3	249	2	Moderate	0.5924	1.172	1.205	2.41	51.2	0.0503	0.0539	27.5	44.9	48.1	15.3	-18.5	37.9	28.2	0.0723	0.964	71.4	0.714	0.535	0.2094	0.784	-0.636	1.42	0.402	3.434	1.032	4.249	0.269	0.073	81.4	14.0	train
956	3	250	2	Moderate	0.596	1.195	1.143	2.286	50.2	0.0506	0.0526	28.3	45.6	45.8	12.4	-20.3	41.9	29.2	0.0709	1.096	68.2	0.824	0.465	0.25	0.823	-0.72	1.543	0.382	2.807	1.719	4.268	0.261	0.063	79.6	15.0	train
957	3	251	2	Moderate	0.5996	1.186	1.203	2.406	50.6	0.0429	0.0528	28.7	48.9	42.7	15.4	-21.1	37.6	22.9	0.0829	1.064	66.8	0.765	0.631	0.2581	0.723	-0.642	1.365	0.292	2.84	1.137	3.762	0.263	0.05	89.7	17.0	train
958	3	252	3	Significant	0.6032	1.183	1.12	2.24	50.7	0.0518	0.0517	29.3	45.9	46.3	14.3	-22.0	38.8	30.6	0.0691	1.059	74.3	0.798	0.714	0.2207	0.74	-0.522	1.262	0.265	2.843	1.187	4.999	0.267	0.096	82.7	14.0	train
959	3	253	3	Significant	0.6068	1.188	1.202	2.404	50.5	0.0478	0.0581	27.9	43.3	46.3	12.4	-21.4	42.5	32.8	0.0628	1.082	77.9	0.734	0.519	0.1906	0.76	-0.619	1.379	0.291	2.998	1.214	3.877	0.282	0.045	87.8	15.0	train
960	3	254	3	Significant	0.6104	1.213	1.253	2.505	49.5	0.0537	0.0504	26.8	44.5	47.1	13.8	-21.8	37.7	31.1	0.0766	1.075	91.3	0.754	0.627	0.2356	0.751	-0.579	1.33	0.347	2.372	1.425	4.285	0.285	0.071	87.6	15.0	train
961	3	255	3	Significant	0.614	1.208	1.165	2.33	49.7	0.0488	0.0576	27.7	51.8	46.3	14.1	-18.9	36.7	30.7	0.0781	1.115	79.3	0.692	0.52	0.2242	0.907	-0.456	1.363	0.346	2.656	1.234	4.55	0.335	0.105	88.7	17.0	train
962	3	256	3	Significant	0.6176	1.211	1.185	2.37	49.6	0.0472	0.0546	28.4	44.5	45.2	12.5	-18.5	36.5	29.3	0.0624	1.132	65.2	0.766	0.441	0.2191	0.77	-0.623	1.392	0.34	2.703	1.171	4.091	0.266	0.076	85.2	16.0	train
963	3	257	3	Significant	0.6212	1.197	1.197	2.394	50.1	0.0491	0.0496	28.2	49.7	46.1	12.5	-18.9	37.1	30.2	0.066	1.069	78.5	0.723	0.407	0.2429	0.785	-0.608	1.393	0.343	2.412	1.523	4.624	0.24	0.082	88.1	15.0	train
964	3	258	3	Significant	0.6248	1.189	1.213	2.426	50.4	0.0437	0.0496	27.0	43.7	47.0	10.3	-19.9	40.3	27.8	0.0633	1.062	84.4	0.788	0.282	0.21	0.803	-0.641	1.443	0.369	2.74	1.283	4.023	0.34	0.1	87.1	16.0	train
965	3	259	3	Significant	0.6285	1.207	1.227	2.455	49.7	0.0535	0.0514	29.7	47.8	48.4	14.4	-21.1	41.9	29.2	0.0716	0.99	91.9	0.722	0.541	0.2201	0.791	-0.777	1.568	0.317	2.97	1.041	4.241	0.246	0.065	90.6	14.0	train
966	3	260	3	Significant	0.6321	1.212	1.162	2.323	49.5	0.049	0.0497	28.7	46.9	44.9	14.3	-21.0	32.3	27.3	0.0795	0.974	72.2	0.724	0.508	0.231	0.647	-0.679	1.326	0.326	2.865	1.586	4.038	0.326	0.069	88.3	18.0	train
967	3	261	3	Significant	0.6358	1.2	1.116	2.233	50.0	0.0522	0.0524	27.6	51.2	43.5	14.6	-22.4	37.1	30.2	0.074	1.037	77.2	0.756	0.799	0.2109	0.928	-0.542	1.471	0.404	2.757	1.571	3.691	0.245	0.086	86.8	15.0	train
968	3	262	3	Significant	0.6394	1.148	1.163	2.326	52.3	0.0461	0.058	27.7	45.9	49.3	16.0	-18.5	44.2	30.4	0.0634	1.004	95.5	0.651	0.587	0.1816	0.758	-0.572	1.331	0.344	2.959	1.746	4.088	0.356	0.076	88.8	15.0	train
969	3	263	3	Significant	0.6431	1.231	1.236	2.473	48.8	0.0595	0.056	26.6	48.1	42.7	13.4	-20.2	44.7	29.2	0.0728	1.044	69.5	0.744	0.609	0.2097	0.638	-0.688	1.325	0.332	2.515	1.085	4.286	0.283	0.074	84.4	16.0	train
970	3	264	3	Significant	0.6468	1.195	1.124	2.249	50.2	0.0575	0.0576	27.7	44.0	44.1	17.8	-23.8	37.2	28.4	0.0749	0.972	86.7	0.667	0.609	0.2172	0.667	-0.575	1.242	0.316	2.813	1.428	4.736	0.228	0.089	86.2	15.0	train
971	3	265	3	Significant	0.6504	1.177	1.214	2.427	51.0	0.0479	0.0586	29.7	49.1	47.3	12.7	-19.1	34.7	27.9	0.0894	1.016	97.3	0.784	0.726	0.2031	0.797	-0.66	1.457	0.389	2.134	1.398	4.253	0.203	0.056	80.8	15.0	train
972	3	266	3	Significant	0.6541	1.211	1.193	2.385	49.5	0.0536	0.051	28.9	47.0	45.3	15.8	-22.7	38.6	29.4	0.0669	1.078	90.2	0.734	0.582	0.2449	0.821	-0.642	1.463	0.391	2.874	0.925	3.499	0.304	0.068	86.9	17.0	train
973	3	267	3	Significant	0.6578	1.201	1.184	2.368	50.0	0.0485	0.0582	28.4	45.9	43.8	18.9	-20.8	36.0	30.1	0.0721	0.99	90.3	0.701	0.787	0.2444	0.722	-0.638	1.359	0.379	2.724	1.785	4.668	0.282	0.055	86.0	16.0	train
974	3	268	3	Significant	0.6615	1.185	1.247	2.493	50.6	0.0482	0.0533	27.2	48.5	43.9	10.6	-18.4	36.6	25.9	0.0654	1.13	77.5	0.732	0.546	0.2043	0.678	-0.76	1.438	0.382	2.698	1.865	3.816	0.239	0.1	89.7	16.0	train
975	3	269	3	Significant	0.6652	1.18	1.269	2.537	50.9	0.0529	0.0545	28.9	46.9	43.4	14.1	-22.3	29.3	26.3	0.0679	0.986	91.5	0.703	0.657	0.2045	0.832	-0.758	1.59	0.201	3.062	1.131	4.949	0.285	0.086	89.8	16.0	train
976	3	270	3	Significant	0.6689	1.205	1.245	2.49	49.8	0.054	0.0531	28.3	42.7	47.1	16.5	-18.2	41.2	28.2	0.0724	0.981	104.9	0.715	0.641	0.2394	0.621	-0.799	1.42	0.33	2.522	1.301	4.629	0.274	0.086	88.1	16.0	train
977	3	271	3	Significant	0.6727	1.183	1.194	2.387	50.7	0.0541	0.0615	27.5	46.3	44.7	12.3	-17.7	41.1	25.5	0.0819	0.95	96.3	0.706	0.644	0.1886	0.634	-0.608	1.242	0.292	2.399	1.628	5.153	0.297	0.052	92.2	14.0	train
978	3	272	3	Significant	0.6764	1.198	1.183	2.365	50.1	0.0634	0.0616	27.2	45.0	46.6	13.0	-20.2	33.9	29.7	0.079	0.979	96.9	0.759	0.69	0.225	0.763	-0.643	1.406	0.322	2.724	1.599	4.629	0.229	0.09	90.5	16.0	train
979	3	273	3	Significant	0.6801	1.215	1.204	2.408	49.4	0.0498	0.0553	28.4	45.9	46.5	16.4	-18.3	43.4	28.2	0.0762	1.057	84.5	0.758	0.396	0.2388	0.617	-0.732	1.349	0.371	2.606	1.476	4.031	0.302	0.068	81.2	16.0	train
980	3	274	3	Significant	0.6839	1.162	1.106	2.213	51.7	0.0498	0.0523	27.1	44.8	42.9	16.8	-22.1	31.5	27.5	0.0635	0.996	93.3	0.714	0.464	0.2446	0.852	-0.603	1.455	0.196	2.314	1.334	4.019	0.257	0.054	83.0	18.0	train
981	3	275	3	Significant	0.6876	1.206	1.211	2.421	49.7	0.0544	0.0577	27.5	44.6	42.7	14.7	-20.3	40.5	30.1	0.0669	1.096	94.0	0.763	0.874	0.2823	0.809	-0.601	1.41	0.391	2.485	1.198	4.438	0.24	0.082	87.7	15.0	train
982	3	276	3	Significant	0.6914	1.207	1.243	2.487	49.7	0.055	0.0581	27.9	47.7	44.5	14.6	-22.9	35.5	26.8	0.08	1.047	83.8	0.762	0.649	0.2278	0.648	-0.721	1.369	0.25	2.718	1.134	3.9	0.263	0.09	90.2	16.0	train
983	3	277	3	Significant	0.6951	1.232	1.077	2.154	48.7	0.0641	0.0613	27.6	45.0	44.3	15.1	-19.4	39.7	26.6	0.0663	1.048	94.2	0.732	0.783	0.2355	0.744	-0.592	1.336	0.399	2.241	1.078	3.981	0.369	0.067	87.1	17.0	train
984	3	278	3	Significant	0.6989	1.227	1.186	2.371	48.9	0.0608	0.052	26.7	49.0	45.0	11.6	-23.4	35.5	28.3	0.0806	1.021	89.9	0.712	0.753	0.2949	0.708	-0.609	1.316	0.353	2.719	1.47	4.342	0.252	0.095	88.2	16.0	train
985	3	279	3	Significant	0.7027	1.257	1.171	2.342	47.7	0.0564	0.059	27.4	47.6	43.6	15.1	-24.3	34.1	32.6	0.0637	0.939	71.5	0.805	0.388	0.2127	0.608	-0.674	1.283	0.308	2.521	1.737	3.572	0.264	0.078	84.7	17.0	train
986	3	280	3	Significant	0.7064	1.201	1.195	2.39	50.0	0.0548	0.048	28.8	50.8	44.6	12.3	-17.6	43.1	27.9	0.0743	1.032	66.5	0.717	0.814	0.2314	0.647	-0.608	1.255	0.295	2.655	1.046	3.644	0.291	0.074	85.4	16.0	train
987	3	281	3	Significant	0.7102	1.197	1.136	2.273	50.1	0.0613	0.0623	27.4	46.9	44.9	14.8	-22.4	40.2	29.1	0.0742	1.011	95.3	0.723	0.522	0.2265	0.815	-0.791	1.606	0.312	3.022	1.291	4.241	0.303	0.087	86.5	16.0	train
988	3	282	3	Significant	0.714	1.228	1.222	2.444	48.9	0.0553	0.0583	27.7	49.3	46.4	15.2	-22.9	36.9	27.8	0.0913	1.023	100.0	0.704	0.547	0.247	0.888	-0.67	1.558	0.19	2.176	1.394	3.44	0.24	0.072	80.6	16.0	train
989	3	283	3	Significant	0.7178	1.187	1.1	2.2	50.5	0.0519	0.0534	27.9	49.0	44.3	12.8	-21.6	34.6	25.2	0.061	0.968	104.4	0.698	0.25	0.222	0.595	-0.647	1.241	0.33	2.697	1.32	3.942	0.221	0.07	91.1	18.0	train
990	3	284	3	Significant	0.7216	1.206	1.168	2.336	49.7	0.0586	0.0663	26.9	47.9	43.6	14.5	-18.7	34.0	27.0	0.0873	1.064	97.7	0.764	0.567	0.288	0.755	-0.918	1.673	0.317	2.529	1.506	3.904	0.303	0.081	85.2	16.0	train
991	3	285	3	Significant	0.7254	1.196	1.183	2.366	50.2	0.0524	0.0594	27.1	46.2	47.9	13.2	-24.7	40.5	30.6	0.0582	0.998	90.9	0.749	0.608	0.2367	0.655	-0.861	1.516	0.446	2.37	1.37	4.036	0.297	0.073	88.7	14.0	train
992	3	286	3	Significant	0.7293	1.196	1.211	2.421	50.2	0.0597	0.0544	25.7	46.7	40.4	11.8	-17.1	41.7	29.4	0.0814	0.935	77.5	0.713	0.522	0.2282	0.862	-0.7	1.562	0.314	2.92	1.016	3.723	0.244	0.072	87.3	16.0	train
993	3	287	3	Significant	0.7331	1.2	1.119	2.238	50.0	0.0597	0.0576	27.9	44.2	43.7	13.5	-21.0	39.8	27.2	0.0861	1.05	84.8	0.685	0.702	0.2147	0.739	-0.657	1.397	0.321	2.558	1.149	3.367	0.314	0.062	88.1	16.0	train
994	3	288	3	Significant	0.7369	1.236	1.269	2.538	48.6	0.0576	0.0587	26.1	43.5	42.1	12.4	-25.1	40.7	29.2	0.0764	1.086	73.8	0.69	0.374	0.2552	0.666	-0.652	1.318	0.389	3.126	1.326	4.277	0.239	0.101	88.1	17.0	train
995	3	289	3	Significant	0.7408	1.206	1.232	2.464	49.7	0.058	0.0634	27.6	46.0	46.1	14.5	-22.7	34.8	28.6	0.0883	1.112	65.7	0.725	0.671	0.244	0.834	-0.596	1.43	0.279	2.358	1.403	4.551	0.273	0.043	85.5	17.0	train
996	3	290	3	Significant	0.7446	1.208	1.177	2.354	49.7	0.0626	0.0538	26.8	45.3	45.2	15.3	-23.8	37.6	30.3	0.061	1.026	72.2	0.696	0.305	0.2703	0.707	-0.724	1.431	0.352	2.35	1.081	4.786	0.327	0.061	92.0	17.0	train
997	3	291	3	Significant	0.7485	1.187	1.124	2.249	50.5	0.0652	0.0528	29.5	45.2	47.0	13.3	-19.1	41.5	31.5	0.074	0.986	85.3	0.667	0.642	0.2179	0.84	-0.704	1.544	0.237	3.139	1.376	4.109	0.304	0.086	86.6	16.0	train
998	3	292	3	Significant	0.7523	1.194	1.097	2.194	50.3	0.0605	0.0621	27.9	48.9	45.8	15.5	-25.1	36.7	30.5	0.0685	1.033	92.3	0.741	0.658	0.2518	0.757	-0.782	1.538	0.362	2.78	1.013	4.721	0.286	0.046	86.5	16.0	train
999	3	293	3	Significant	0.7562	1.206	1.185	2.369	49.8	0.0529	0.0659	28.2	47.5	44.7	15.6	-21.3	35.5	31.0	0.0837	0.993	81.5	0.69	0.862	0.2379	0.754	-0.592	1.346	0.266	3.043	1.201	4.924	0.259	0.089	81.6	16.0	train
1000	3	294	3	Significant	0.7601	1.212	1.068	2.136	49.5	0.061	0.062	26.1	46.2	45.8	10.0	-23.4	36.6	28.2	0.0802	1.071	91.9	0.75	0.443	0.2415	0.711	-0.527	1.238	0.344	2.474	1.527	4.346	0.242	0.065	88.2	18.0	train
1001	3	295	3	Significant	0.764	1.222	1.205	2.41	49.1	0.0557	0.0622	28.4	45.5	44.7	11.3	-22.4	36.6	25.7	0.0943	0.984	95.5	0.728	0.618	0.2736	0.53	-0.672	1.202	0.274	2.058	1.071	4.095	0.246	0.087	88.6	17.0	train
1002	3	296	3	Significant	0.7678	1.212	1.163	2.327	49.5	0.0563	0.0565	28.1	44.9	44.0	14.6	-20.1	35.0	29.9	0.0868	1.034	81.5	0.702	0.59	0.209	0.735	-0.577	1.312	0.383	2.569	1.576	4.951	0.259	0.083	82.6	16.0	train
1003	3	297	3	Significant	0.7717	1.221	1.118	2.235	49.1	0.0688	0.0639	28.0	46.1	43.0	12.9	-20.2	35.7	29.7	0.0889	1.025	65.5	0.791	0.59	0.3032	0.798	-0.674	1.472	0.36	2.04	1.568	5.248	0.202	0.066	89.1	18.0	train
1004	3	298	3	Significant	0.7756	1.262	1.187	2.373	47.5	0.0695	0.0619	27.5	46.8	46.3	13.1	-19.1	34.1	27.5	0.0757	1.029	83.0	0.766	0.508	0.1974	0.613	-0.569	1.182	0.281	2.823	1.274	4.455	0.262	0.12	95.0	17.0	train
1005	3	299	3	Significant	0.7796	1.212	1.324	2.647	49.5	0.0536	0.0609	27.0	46.1	41.9	14.7	-22.8	41.5	24.7	0.083	0.913	61.8	0.682	0.531	0.274	0.734	-0.543	1.277	0.314	2.891	1.178	3.719	0.211	0.077	90.4	18.0	train
1006	3	300	3	Significant	0.7835	1.226	1.268	2.535	49.0	0.0601	0.0663	26.6	44.2	45.5	13.7	-19.1	38.5	26.3	0.0934	0.979	94.0	0.771	0.57	0.2668	0.774	-0.582	1.356	0.289	2.765	1.026	4.852	0.204	0.064	86.9	18.0	train
1007	3	301	3	Significant	0.7874	1.26	1.199	2.397	47.6	0.0742	0.0546	25.6	44.2	44.6	11.9	-22.3	39.2	25.2	0.0717	1.002	83.3	0.759	0.507	0.2221	0.791	-0.587	1.377	0.415	2.849	1.371	4.335	0.261	0.066	84.5	18.0	train
1008	3	302	3	Significant	0.7913	1.227	1.204	2.409	48.9	0.0455	0.0614	26.1	49.0	45.3	14.2	-21.7	38.6	25.9	0.0823	0.993	113.1	0.777	0.75	0.2039	0.816	-0.641	1.457	0.404	2.802	1.341	4.178	0.211	0.057	91.1	18.0	train
1009	3	303	3	Significant	0.7952	1.212	1.163	2.326	49.5	0.0518	0.0691	28.0	47.3	45.0	16.7	-22.5	34.9	30.6	0.0936	0.961	80.8	0.786	0.67	0.2586	0.63	-0.6	1.229	0.256	2.058	1.506	4.719	0.262	0.061	95.0	17.0	train
1010	3	304	3	Significant	0.7992	1.223	1.249	2.498	49.1	0.0582	0.0587	27.7	44.5	44.1	11.4	-20.4	37.6	30.3	0.0925	1.048	91.6	0.711	0.695	0.2133	0.52	-0.556	1.076	0.374	2.659	1.585	3.738	0.247	0.056	91.8	16.0	train
1011	3	305	3	Significant	0.8031	1.209	1.178	2.357	49.6	0.0541	0.0588	24.6	47.1	43.3	11.8	-23.5	36.3	24.4	0.1037	0.9	81.8	0.718	0.524	0.2453	0.662	-0.524	1.186	0.273	1.939	1.054	4.241	0.266	0.084	91.7	17.0	train
1012	3	306	3	Significant	0.8071	1.215	1.144	2.288	49.4	0.0698	0.0657	28.7	47.6	44.2	11.9	-20.4	37.2	27.8	0.0825	0.916	101.7	0.711	0.445	0.2519	0.657	-0.609	1.266	0.386	3.032	1.309	3.877	0.25	0.058	90.3	17.0	train
1013	3	307	3	Significant	0.811	1.209	1.106	2.211	49.6	0.06	0.0603	25.6	47.5	46.9	15.6	-22.3	37.3	31.7	0.0731	1.057	70.3	0.783	0.568	0.2942	0.894	-0.668	1.562	0.296	2.766	1.306	3.881	0.216	0.061	87.1	18.0	train
1014	3	308	3	Significant	0.815	1.246	1.199	2.399	48.1	0.0625	0.0583	27.0	47.4	43.4	14.0	-21.1	42.1	30.0	0.0913	0.932	89.2	0.705	0.602	0.2031	0.635	-0.665	1.3	0.399	2.512	1.257	4.863	0.261	0.068	90.2	16.0	train
1015	3	309	3	Significant	0.819	1.239	1.129	2.259	48.4	0.0608	0.065	28.7	43.1	45.5	15.4	-22.1	39.1	31.9	0.0779	1.029	92.0	0.733	0.719	0.245	0.782	-0.739	1.521	0.346	2.55	1.071	3.828	0.279	0.078	86.8	16.0	train
1016	3	310	4	Severe	0.823	1.242	1.187	2.374	48.3	0.0656	0.0698	27.3	44.9	44.4	16.8	-15.1	38.7	29.3	0.0931	1.017	100.9	0.752	0.668	0.2335	0.595	-0.595	1.189	0.349	2.466	1.094	4.354	0.219	0.075	93.3	18.0	train
1017	3	311	4	Severe	0.8269	1.221	1.098	2.197	49.2	0.0643	0.0691	26.1	46.7	46.6	14.4	-21.7	40.3	26.3	0.0732	1.056	82.7	0.696	0.546	0.2299	0.863	-0.513	1.376	0.438	3.061	1.454	3.408	0.265	0.108	89.5	19.0	train
1018	3	312	4	Severe	0.8309	1.23	1.026	2.053	48.8	0.0647	0.0696	26.6	48.2	41.7	11.2	-20.4	38.7	31.2	0.0929	0.955	89.9	0.734	0.39	0.2405	0.703	-0.717	1.42	0.365	2.334	1.443	4.303	0.306	0.05	86.4	18.0	train
1019	3	313	4	Severe	0.8349	1.224	1.305	2.61	49.0	0.064	0.0637	26.5	43.2	45.0	13.6	-21.0	37.6	28.5	0.0694	1.056	77.6	0.702	0.786	0.2848	0.577	-0.657	1.235	0.353	2.219	1.531	4.101	0.277	0.054	92.3	18.0	train
1020	3	314	4	Severe	0.8389	1.233	1.134	2.267	48.7	0.0598	0.0647	26.7	47.4	43.4	11.5	-20.1	36.0	29.8	0.0872	1.046	75.7	0.713	0.538	0.2124	0.654	-0.708	1.362	0.408	2.524	1.065	4.106	0.272	0.061	90.6	19.0	train
1021	3	315	4	Severe	0.843	1.244	1.188	2.376	48.2	0.0562	0.0782	27.6	46.6	42.3	15.5	-21.9	36.8	24.1	0.075	1.034	99.4	0.735	0.708	0.2406	0.695	-0.635	1.331	0.384	2.712	1.624	3.948	0.239	0.07	91.6	18.0	train
1022	3	316	4	Severe	0.847	1.257	1.199	2.397	47.7	0.0552	0.0716	23.8	49.9	43.6	13.4	-21.0	38.4	28.0	0.0864	1.077	94.3	0.666	0.72	0.2551	0.682	-0.591	1.274	0.329	2.64	1.296	2.952	0.254	0.082	91.3	16.0	train
1023	3	317	4	Severe	0.851	1.252	1.143	2.286	47.9	0.0564	0.0751	25.5	47.3	42.9	14.0	-22.7	33.8	29.2	0.0921	1.068	87.4	0.797	0.661	0.2563	0.608	-0.715	1.323	0.368	2.685	1.396	3.674	0.275	0.072	87.9	18.0	train
1024	3	318	4	Severe	0.855	1.199	1.167	2.333	50.0	0.0716	0.0676	27.2	43.7	46.7	16.2	-22.6	35.9	30.9	0.1064	0.947	76.1	0.699	0.355	0.2432	0.84	-0.788	1.628	0.346	2.524	1.724	3.783	0.321	0.059	93.8	18.0	train
1025	3	319	4	Severe	0.8591	1.231	1.117	2.235	48.7	0.0646	0.0622	25.8	48.4	44.8	14.9	-21.7	36.7	27.4	0.0921	1.042	87.5	0.671	0.725	0.2438	0.6	-0.85	1.45	0.355	2.445	1.452	3.688	0.276	0.063	95.0	19.0	train
1026	3	320	4	Severe	0.8631	1.261	1.158	2.315	47.6	0.0673	0.065	27.9	45.3	41.9	10.1	-17.4	38.6	29.2	0.1039	0.926	83.7	0.694	0.723	0.2263	0.621	-0.769	1.39	0.404	2.474	1.231	4.318	0.249	0.04	87.0	18.0	train
1027	3	321	4	Severe	0.8672	1.245	1.146	2.291	48.2	0.0655	0.0566	24.9	49.9	45.8	15.1	-22.2	36.6	27.9	0.1025	1.028	94.2	0.696	0.73	0.2507	0.735	-0.728	1.463	0.333	2.365	1.347	4.072	0.193	0.066	88.3	18.0	train
1028	3	322	4	Severe	0.8712	1.248	1.134	2.268	48.1	0.0663	0.0678	26.2	48.4	42.8	16.4	-21.3	34.9	27.1	0.0787	1.047	69.2	0.759	0.513	0.2639	0.733	-0.639	1.371	0.306	2.833	1.387	3.377	0.24	0.06	89.7	19.0	train
1029	3	323	4	Severe	0.8753	1.236	1.116	2.232	48.5	0.0613	0.0625	26.1	43.2	42.7	15.1	-20.5	36.8	27.9	0.0896	0.996	94.2	0.719	0.433	0.2406	0.593	-0.607	1.199	0.383	2.52	1.331	3.083	0.304	0.082	95.0	19.0	train
1030	3	324	4	Severe	0.8793	1.213	1.199	2.397	49.5	0.0714	0.0577	26.2	44.6	45.2	9.3	-17.1	36.9	30.0	0.0897	1.031	60.9	0.685	0.739	0.251	0.58	-0.658	1.238	0.293	2.424	1.014	4.302	0.308	0.106	87.7	19.0	train
1031	3	325	4	Severe	0.8834	1.254	1.125	2.249	47.8	0.0596	0.0599	25.8	45.7	45.9	15.7	-24.3	35.0	30.9	0.0834	1.003	68.2	0.747	0.391	0.2041	0.825	-0.494	1.319	0.323	2.706	1.565	4.152	0.26	0.061	87.5	18.0	train
1032	3	326	4	Severe	0.8875	1.237	1.131	2.263	48.5	0.0594	0.061	26.9	47.0	43.3	12.9	-22.7	39.8	27.9	0.0947	1.023	84.7	0.651	0.507	0.2719	0.663	-0.7	1.363	0.276	2.325	1.185	4.775	0.294	0.06	95.0	18.0	train
1033	3	327	4	Severe	0.8916	1.266	1.263	2.527	47.4	0.0697	0.0661	27.0	45.2	41.0	12.5	-22.9	35.3	32.0	0.1025	1.026	97.9	0.621	0.726	0.2676	0.525	-0.596	1.121	0.259	2.079	1.661	3.569	0.249	0.086	91.5	18.0	train
1034	3	328	4	Severe	0.8957	1.236	1.17	2.339	48.6	0.0637	0.0664	25.7	45.9	44.2	17.1	-21.7	36.6	28.4	0.1013	0.949	89.7	0.595	0.6	0.271	0.662	-0.649	1.311	0.31	2.443	1.582	3.55	0.282	0.075	90.0	18.0	train
1035	3	329	4	Severe	0.8998	1.222	1.178	2.356	49.1	0.0584	0.0643	26.0	47.4	44.0	15.4	-19.7	38.6	27.1	0.1022	0.985	68.1	0.688	0.693	0.2056	0.647	-0.774	1.421	0.385	3.272	1.314	4.251	0.289	0.096	90.7	18.0	train
1036	3	330	4	Severe	0.9039	1.234	1.155	2.31	48.6	0.0777	0.0663	25.3	42.8	45.6	12.1	-19.5	35.2	24.9	0.0984	0.97	93.6	0.717	0.705	0.2386	0.79	-0.747	1.537	0.201	2.957	1.4	3.74	0.224	0.034	92.9	20.0	train
1037	3	331	4	Severe	0.908	1.239	1.133	2.265	48.4	0.0653	0.0772	26.9	43.2	43.7	14.2	-23.1	39.2	25.9	0.0775	1.005	87.6	0.696	0.539	0.2301	0.83	-0.626	1.456	0.287	2.089	1.156	4.08	0.252	0.057	91.1	18.0	train
1038	3	332	4	Severe	0.9121	1.258	1.15	2.3	47.7	0.0659	0.0654	25.6	46.8	44.8	17.3	-19.6	35.7	25.7	0.1025	0.96	98.3	0.664	0.681	0.2196	0.798	-0.775	1.573	0.357	2.663	1.387	3.831	0.259	0.072	89.9	17.0	train
1039	3	333	4	Severe	0.9162	1.236	1.13	2.259	48.5	0.0608	0.0713	25.8	44.6	41.7	17.4	-15.8	34.9	30.6	0.0924	1.08	92.7	0.698	0.319	0.2242	0.729	-0.648	1.377	0.272	2.49	1.491	3.39	0.277	0.09	94.2	19.0	train
1040	3	334	4	Severe	0.9204	1.203	1.108	2.216	49.9	0.0763	0.0638	27.4	43.8	43.2	14.6	-20.7	38.1	25.9	0.0823	0.955	82.5	0.684	0.77	0.2482	0.77	-0.654	1.424	0.278	2.736	1.395	4.341	0.238	0.034	93.6	19.0	train
1041	3	335	4	Severe	0.9245	1.241	1.15	2.3	48.4	0.0706	0.0647	25.8	45.1	41.8	13.3	-21.1	41.6	27.1	0.096	1.044	78.9	0.749	0.864	0.2455	0.677	-0.522	1.199	0.387	2.758	1.691	4.588	0.262	0.073	94.9	18.0	train
1042	3	336	4	Severe	0.9286	1.217	1.101	2.202	49.3	0.0596	0.0696	24.9	45.3	46.3	16.2	-24.8	33.5	26.0	0.0826	0.915	88.8	0.721	0.761	0.2347	0.701	-0.635	1.336	0.336	2.998	1.465	3.831	0.212	0.095	91.3	19.0	train
1043	3	337	4	Severe	0.9328	1.207	1.147	2.294	49.7	0.0671	0.0681	29.0	43.6	44.8	14.5	-22.4	39.3	27.4	0.1034	1.095	90.8	0.68	0.775	0.2811	0.645	-0.707	1.353	0.38	2.69	1.15	4.236	0.295	0.063	93.6	18.0	train
1044	3	338	4	Severe	0.9369	1.225	1.122	2.244	49.0	0.0672	0.0601	25.6	45.0	45.3	13.0	-23.5	36.4	26.4	0.1005	0.979	56.9	0.841	0.659	0.249	0.585	-0.798	1.383	0.337	2.845	1.529	4.099	0.235	0.026	93.2	18.0	train
1045	3	339	4	Severe	0.9411	1.222	1.188	2.376	49.1	0.0592	0.0707	24.5	45.1	44.9	13.0	-17.4	42.3	28.3	0.1007	1.048	95.6	0.708	0.574	0.2054	0.599	-0.456	1.054	0.361	2.655	1.658	3.659	0.293	0.07	95.0	18.0	train
1046	3	340	4	Severe	0.9453	1.229	1.105	2.21	48.8	0.0633	0.0678	24.4	42.3	43.7	13.4	-20.5	36.9	33.6	0.0969	0.976	90.4	0.731	0.635	0.2642	0.76	-0.694	1.454	0.349	3.261	1.426	3.552	0.263	0.032	94.1	20.0	train
1047	3	341	4	Severe	0.9494	1.222	1.153	2.306	49.1	0.0724	0.0734	27.2	41.0	44.2	10.9	-23.0	39.2	28.1	0.1032	0.948	106.8	0.716	0.757	0.2207	0.83	-0.697	1.527	0.308	2.943	1.504	3.612	0.341	0.1	95.0	19.0	train
1048	3	342	4	Severe	0.9536	1.256	1.067	2.135	47.8	0.0682	0.0686	25.3	44.1	39.9	11.6	-19.0	41.7	25.5	0.0981	1.048	83.1	0.715	0.639	0.2772	0.608	-0.767	1.375	0.359	2.77	1.359	4.24	0.243	0.045	92.4	18.0	train
1049	3	343	4	Severe	0.9578	1.244	1.208	2.416	48.2	0.0717	0.071	26.1	43.8	42.1	11.4	-22.4	36.8	25.0	0.0983	0.983	84.6	0.734	0.327	0.2384	0.511	-0.648	1.158	0.387	2.295	1.093	3.231	0.276	0.063	93.2	18.0	train
1050	3	344	4	Severe	0.962	1.231	1.2	2.401	48.7	0.0695	0.0626	25.1	42.9	45.5	14.8	-21.2	41.6	31.0	0.0947	0.971	85.1	0.648	0.868	0.2231	0.802	-0.608	1.409	0.326	3.336	1.016	3.945	0.258	0.085	95.0	17.0	train
1051	3	345	4	Severe	0.9662	1.276	1.168	2.335	47.0	0.0631	0.0669	24.5	44.3	43.6	12.9	-21.9	32.4	28.5	0.0781	0.993	68.0	0.688	0.644	0.2583	0.801	-0.576	1.377	0.251	2.722	1.834	4.031	0.247	0.067	93.1	18.0	train
1052	3	346	4	Severe	0.9704	1.269	1.172	2.344	47.3	0.0618	0.0683	25.2	41.4	41.2	11.3	-21.1	35.6	25.5	0.0937	1.028	93.8	0.725	0.616	0.2883	0.754	-0.714	1.467	0.349	2.332	1.305	4.166	0.294	0.061	95.0	19.0	train
1053	3	347	4	Severe	0.9746	1.219	1.203	2.406	49.2	0.0718	0.0701	25.3	45.4	45.7	13.9	-24.1	27.3	28.5	0.0881	0.985	80.0	0.649	0.547	0.2319	0.792	-0.619	1.411	0.275	2.391	1.462	4.438	0.309	0.051	95.0	17.0	train
1054	3	348	4	Severe	0.9788	1.249	1.166	2.332	48.0	0.0585	0.0796	27.0	45.8	41.8	13.4	-19.3	33.8	27.2	0.1074	0.914	93.7	0.613	0.525	0.2364	0.768	-0.733	1.501	0.351	2.518	1.254	4.523	0.237	0.081	94.5	18.0	train
1055	3	349	4	Severe	0.9831	1.23	1.084	2.168	48.8	0.0655	0.0686	26.3	43.9	42.9	13.4	-20.0	38.6	24.4	0.0958	1.05	74.0	0.686	0.625	0.235	0.865	-0.667	1.532	0.431	2.748	1.483	3.715	0.256	0.075	95.0	19.0	train
1056	3	350	4	Severe	0.9873	1.262	1.074	2.148	47.5	0.0653	0.0737	23.7	45.1	43.1	15.1	-20.1	35.0	26.0	0.0938	1.016	62.2	0.688	0.534	0.2541	0.752	-0.82	1.572	0.331	2.798	1.398	3.913	0.234	0.05	90.6	19.0	train
1057	3	351	4	Severe	0.9915	1.253	1.137	2.275	47.9	0.061	0.0695	26.3	40.7	42.4	10.7	-21.9	34.3	28.5	0.101	1.051	89.2	0.695	0.576	0.222	0.796	-0.56	1.356	0.385	2.791	1.155	4.467	0.294	0.103	91.3	20.0	train
1058	3	352	4	Severe	0.9958	1.267	1.122	2.245	47.4	0.0766	0.0718	24.7	44.2	41.8	12.7	-19.5	39.5	28.1	0.0922	1.005	98.6	0.602	0.664	0.245	0.806	-0.637	1.443	0.373	2.59	1.38	4.378	0.273	0.071	90.3	19.0	train
1059	4	0	0	Fresh	0.0	0.995	1.426	2.852	60.3	0.0222	0.0283	33.6	49.1	48.4	15.8	-21.7	35.4	29.3	0.0224	1.063	65.5	0.9	0.422	0.2116	0.922	-0.664	1.586	0.238	2.762	1.14	4.281	0.293	0.075	60.8	6.0	train
1060	4	1	0	Fresh	0.0002	0.998	1.455	2.91	60.1	0.0175	0.0272	33.5	50.5	46.2	18.1	-20.7	38.1	32.7	0.0202	1.12	78.0	0.917	0.397	0.2229	0.651	-0.665	1.316	0.255	2.458	1.05	5.135	0.266	0.08	60.0	7.0	train
1061	4	2	0	Fresh	0.0004	1.001	1.486	2.973	59.9	0.0193	0.0289	33.1	54.0	45.6	13.7	-21.2	41.0	32.5	0.0063	1.064	71.6	0.877	0.406	0.1923	0.728	-0.539	1.267	0.295	2.281	0.965	4.302	0.242	0.097	63.3	6.0	train
1062	4	3	0	Fresh	0.0008	1.019	1.534	3.069	58.9	0.0174	0.0338	31.4	52.6	50.6	15.5	-20.7	36.1	30.2	0.03	1.08	80.4	0.837	0.46	0.2098	0.611	-0.615	1.226	0.349	2.445	1.202	4.433	0.307	0.088	60.0	6.0	train
1063	4	4	0	Fresh	0.0012	1.001	1.562	3.123	59.9	0.0234	0.035	31.1	53.0	45.9	14.8	-18.3	38.3	26.4	0.0164	1.122	81.8	0.805	0.445	0.2044	0.854	-0.584	1.438	0.293	2.278	1.378	5.106	0.232	0.07	62.4	6.0	train
1064	4	5	0	Fresh	0.0017	1.011	1.512	3.024	59.3	0.022	0.028	30.2	52.2	48.0	15.6	-21.5	38.3	36.1	0.0237	0.998	69.3	0.839	0.376	0.1975	0.751	-0.584	1.335	0.286	2.29	1.133	4.923	0.252	0.076	61.5	6.0	train
1065	4	6	0	Fresh	0.0022	0.978	1.533	3.066	61.4	0.017	0.0284	30.7	53.4	47.2	15.6	-18.4	42.5	28.2	0.0203	1.111	73.2	0.809	0.643	0.2204	0.844	-0.492	1.336	0.324	2.41	1.116	4.692	0.209	0.097	60.0	7.0	train
1066	4	7	0	Fresh	0.0028	1.01	1.596	3.192	59.4	0.021	0.0334	32.9	50.0	45.4	13.1	-20.1	40.0	30.1	0.0252	1.078	83.4	0.871	0.659	0.2088	0.793	-0.428	1.221	0.296	2.588	1.287	4.964	0.253	0.135	60.0	8.0	train
1067	4	8	0	Fresh	0.0034	0.971	1.449	2.898	61.8	0.0124	0.0255	30.6	52.0	45.6	18.0	-19.0	40.2	30.7	0.0267	1.175	70.1	0.815	0.542	0.2316	0.664	-0.568	1.232	0.365	2.686	1.267	4.768	0.304	0.096	60.0	6.0	train
1068	4	9	0	Fresh	0.0041	1.002	1.55	3.099	59.9	0.0206	0.0302	32.2	52.2	46.8	14.2	-20.3	40.9	31.5	0.0477	1.049	80.9	0.923	0.423	0.2139	0.763	-0.642	1.405	0.264	2.474	1.175	4.874	0.207	0.097	63.4	7.0	train
1069	4	10	0	Fresh	0.0048	1.046	1.56	3.12	57.4	0.0177	0.0242	31.5	50.6	44.2	16.0	-22.6	40.7	32.3	0.0344	1.103	67.9	0.916	0.652	0.2139	0.73	-0.706	1.436	0.356	2.483	1.449	4.165	0.283	0.108	60.3	7.0	train
1070	4	11	0	Fresh	0.0055	0.977	1.441	2.883	61.4	0.0219	0.0275	32.4	52.1	47.9	16.1	-18.2	40.7	30.8	0.0204	1.168	93.5	0.887	0.551	0.1959	0.824	-0.632	1.456	0.269	2.442	1.559	4.455	0.299	0.061	61.5	7.0	train
1071	4	12	0	Fresh	0.0063	1.016	1.444	2.888	59.1	0.0142	0.0333	31.6	53.0	49.1	13.7	-21.1	33.9	32.0	0.0418	1.053	87.5	0.916	0.579	0.1882	0.775	-0.556	1.331	0.326	2.426	1.293	4.316	0.247	0.076	64.5	6.0	train
1072	4	13	0	Fresh	0.0071	1.013	1.516	3.032	59.2	0.009	0.0346	33.2	50.9	47.7	15.5	-15.5	41.5	30.2	0.0315	1.195	95.9	0.819	0.544	0.1879	1.031	-0.597	1.628	0.348	2.452	1.301	3.594	0.281	0.106	60.0	6.0	train
1073	4	14	0	Fresh	0.0079	1.03	1.566	3.131	58.2	0.0244	0.0294	31.9	54.4	46.5	15.3	-20.0	41.0	29.7	0.0207	1.204	80.4	0.868	0.584	0.178	0.901	-0.576	1.477	0.269	2.473	1.308	4.539	0.283	0.065	60.0	6.0	train
1074	4	15	0	Fresh	0.0088	0.993	1.504	3.009	60.5	0.0188	0.0244	30.8	49.2	46.5	13.4	-20.8	44.0	27.1	0.0237	1.055	61.8	0.867	0.569	0.2163	0.91	-0.615	1.525	0.314	2.386	1.461	4.04	0.265	0.059	61.8	6.0	train
1075	4	16	0	Fresh	0.0096	1.005	1.596	3.192	59.7	0.0177	0.0292	33.0	51.8	48.8	15.8	-18.3	34.0	30.2	0.0097	1.095	79.5	0.837	0.423	0.2256	0.9	-0.711	1.61	0.339	2.554	1.249	5.272	0.255	0.094	62.2	7.0	train
1076	4	17	0	Fresh	0.0106	0.982	1.62	3.24	61.1	0.0052	0.0268	31.7	53.5	44.8	14.6	-18.4	36.3	29.6	0.0192	1.084	75.5	0.827	0.599	0.2111	0.781	-0.595	1.376	0.281	2.904	1.292	4.424	0.263	0.118	60.0	8.0	train
1077	4	18	0	Fresh	0.0115	1.009	1.486	2.973	59.4	0.0169	0.0348	32.4	54.6	48.7	15.6	-21.5	46.1	28.4	0.0292	1.025	90.9	0.747	0.47	0.1793	0.938	-0.66	1.599	0.327	2.583	0.913	5.008	0.25	0.11	63.6	6.0	train
1078	4	19	0	Fresh	0.0125	0.997	1.486	2.971	60.2	0.0245	0.0342	31.5	53.6	47.5	16.3	-19.0	42.4	27.6	0.0229	1.164	86.4	0.903	0.413	0.2423	0.975	-0.67	1.646	0.286	2.709	1.058	4.784	0.257	0.106	63.2	6.0	train
1079	4	20	0	Fresh	0.0135	1.019	1.558	3.117	58.9	0.0204	0.0313	32.3	50.5	50.6	13.4	-18.2	42.7	28.8	0.0117	1.108	82.2	0.863	0.684	0.1889	0.743	-0.53	1.273	0.217	2.334	1.176	4.486	0.235	0.043	66.2	8.0	train
1080	4	21	0	Fresh	0.0145	0.968	1.53	3.061	62.0	0.0201	0.0334	32.4	48.8	48.1	13.9	-25.2	40.6	26.1	0.0326	1.099	76.0	0.873	0.513	0.1889	0.912	-0.61	1.521	0.244	2.61	1.186	4.481	0.254	0.081	66.5	6.0	train
1081	4	22	0	Fresh	0.0156	0.96	1.497	2.993	62.5	0.0249	0.0228	32.5	48.9	48.2	15.0	-21.8	35.1	35.4	0.0443	1.059	64.2	0.851	0.464	0.1942	0.827	-0.447	1.274	0.369	2.408	1.348	3.57	0.254	0.075	65.1	7.0	train
1082	4	23	0	Fresh	0.0166	1.008	1.519	3.039	59.5	0.0187	0.0355	32.6	51.3	47.0	16.7	-18.1	38.9	27.7	0.0168	1.093	76.5	0.907	0.455	0.2086	0.78	-0.6	1.38	0.316	2.865	1.253	3.203	0.244	0.111	65.7	8.0	train
1083	4	24	0	Fresh	0.0177	1.026	1.537	3.075	58.5	0.0267	0.0251	32.1	51.9	47.0	13.8	-19.7	34.8	31.1	0.0147	1.004	75.4	0.924	0.312	0.196	0.637	-0.581	1.217	0.344	2.261	1.118	4.416	0.288	0.052	61.0	8.0	train
1084	4	25	0	Fresh	0.0188	0.988	1.476	2.953	60.7	0.0218	0.0424	31.0	53.2	45.1	13.0	-21.0	41.3	28.6	0.0228	1.077	76.1	0.782	0.375	0.1906	0.859	-0.586	1.445	0.262	2.165	1.411	5.17	0.266	0.087	60.0	8.0	train
1085	4	26	0	Fresh	0.02	1.034	1.55	3.099	58.0	0.0261	0.0225	31.4	51.3	45.8	12.7	-19.2	42.9	26.5	0.032	1.124	91.6	0.886	0.516	0.2038	0.799	-0.456	1.254	0.332	2.394	1.318	4.722	0.238	0.063	66.1	7.0	train
1086	4	27	0	Fresh	0.0212	0.996	1.525	3.05	60.2	0.0185	0.032	31.7	46.5	47.5	15.5	-19.3	33.7	26.6	0.0333	1.116	56.3	0.851	0.345	0.1895	0.824	-0.581	1.405	0.351	2.645	1.31	4.298	0.225	0.081	65.7	8.0	train
1087	4	28	0	Fresh	0.0223	0.999	1.493	2.985	60.1	0.0166	0.0366	33.7	52.5	44.4	16.3	-16.7	36.6	32.1	0.0199	1.174	63.7	0.825	0.346	0.2079	0.853	-0.574	1.427	0.275	2.373	1.138	4.929	0.207	0.073	60.0	7.0	train
1088	4	29	0	Fresh	0.0235	1.003	1.6	3.201	59.8	0.0178	0.0361	30.4	51.7	46.9	16.5	-21.1	37.6	24.8	0.0252	1.08	85.7	0.871	0.623	0.1836	0.819	-0.586	1.405	0.276	2.876	1.361	5.5	0.271	0.117	68.4	7.0	train
1089	4	30	0	Fresh	0.0248	0.974	1.58	3.159	61.6	0.0247	0.0336	31.6	52.4	48.4	16.3	-21.3	44.5	30.3	0.0288	1.154	96.8	0.866	0.498	0.2398	0.909	-0.577	1.486	0.313	1.917	1.187	3.787	0.17	0.068	60.0	7.0	train
1090	4	31	0	Fresh	0.026	1.009	1.52	3.041	59.4	0.0208	0.0246	31.9	49.5	48.9	14.7	-22.3	36.8	30.0	0.0227	1.102	85.4	0.798	0.605	0.1994	0.884	-0.652	1.536	0.34	2.264	1.535	4.446	0.238	0.056	63.6	7.0	train
1091	4	32	0	Fresh	0.0273	0.977	1.458	2.916	61.4	0.0116	0.0254	31.9	52.3	46.4	15.9	-21.9	41.2	29.7	0.0201	1.111	69.4	0.769	0.399	0.1729	0.775	-0.547	1.322	0.376	2.368	1.173	5.423	0.239	0.067	62.8	7.0	train
1092	4	33	0	Fresh	0.0286	0.99	1.424	2.848	60.6	0.0294	0.0339	33.7	53.5	46.9	11.6	-21.8	38.9	27.5	0.0041	1.067	73.5	0.924	0.436	0.2146	0.7	-0.62	1.32	0.3	2.989	0.669	4.08	0.258	0.088	60.0	7.0	train
1093	4	34	0	Fresh	0.0299	1.004	1.568	3.136	59.8	0.0225	0.0305	31.3	52.8	46.4	13.8	-22.0	39.0	31.7	0.0173	1.113	69.8	0.853	0.513	0.1856	0.881	-0.719	1.6	0.358	2.607	1.323	3.662	0.249	0.11	62.9	7.0	train
1094	4	35	0	Fresh	0.0312	0.981	1.422	2.845	61.1	0.0227	0.0279	31.5	51.7	47.8	16.0	-19.8	42.6	32.5	0.0212	1.194	64.5	0.769	0.644	0.1875	0.531	-0.628	1.16	0.363	2.415	0.849	4.339	0.245	0.073	61.3	7.0	train
1095	4	36	0	Fresh	0.0326	1.019	1.465	2.93	58.9	0.0224	0.0321	31.4	50.0	46.9	11.7	-16.0	38.2	28.9	0.03	1.102	71.3	0.778	0.515	0.1906	1.005	-0.619	1.624	0.188	2.794	1.005	4.535	0.293	0.073	63.0	8.0	train
1096	4	37	0	Fresh	0.0339	1.033	1.487	2.974	58.1	0.0318	0.0227	31.1	50.6	48.4	15.4	-21.4	36.5	26.2	0.0279	1.091	85.7	0.773	0.548	0.2008	0.736	-0.646	1.382	0.307	2.499	1.027	4.738	0.287	0.075	65.4	7.0	train
1097	4	38	0	Fresh	0.0353	1.053	1.494	2.989	57.0	0.0253	0.0372	31.4	52.9	48.1	15.8	-18.5	37.9	35.3	0.0	1.068	62.1	0.93	0.492	0.1827	0.737	-0.725	1.462	0.333	2.728	1.267	4.124	0.297	0.095	60.0	7.0	train
1098	4	39	0	Fresh	0.0367	0.982	1.567	3.134	61.1	0.0196	0.0246	31.8	54.7	48.1	13.9	-20.4	42.9	33.4	0.0074	1.117	72.0	0.82	0.641	0.1745	0.877	-0.786	1.663	0.265	2.519	0.943	5.577	0.229	0.064	61.8	8.0	train
1099	4	40	0	Fresh	0.0381	1.023	1.471	2.943	58.6	0.0235	0.0335	30.5	51.3	45.8	11.8	-19.6	42.9	30.0	0.0	1.087	66.6	0.932	0.471	0.1693	0.792	-0.552	1.344	0.307	2.268	1.115	4.86	0.254	0.12	64.3	6.0	train
1100	4	41	0	Fresh	0.0396	1.001	1.465	2.93	59.9	0.0142	0.0322	31.6	51.8	49.5	14.7	-18.0	39.3	30.9	0.0244	1.123	74.3	0.915	0.57	0.2043	0.887	-0.593	1.48	0.358	2.155	1.636	4.564	0.217	0.094	67.9	6.0	train
1101	4	42	0	Fresh	0.041	0.996	1.543	3.087	60.2	0.0249	0.0294	31.7	49.0	45.3	11.6	-20.7	41.9	29.2	0.0344	1.077	60.6	0.9	0.543	0.2269	0.763	-0.475	1.238	0.248	2.424	1.289	4.244	0.258	0.104	65.3	7.0	train
1102	4	43	0	Fresh	0.0425	1.03	1.518	3.036	58.2	0.0221	0.0313	31.6	53.1	48.1	17.5	-19.2	38.2	30.7	0.0178	1.117	89.9	0.901	0.598	0.2017	0.886	-0.655	1.54	0.228	2.593	1.132	5.365	0.3	0.066	66.3	6.0	train
1103	4	44	0	Fresh	0.044	1.013	1.508	3.016	59.2	0.0172	0.0326	31.0	53.2	47.0	17.9	-23.1	37.3	28.7	0.0284	1.122	79.9	0.81	0.314	0.1868	0.937	-0.653	1.59	0.311	2.529	1.245	3.812	0.276	0.077	71.3	7.0	train
1104	4	45	0	Fresh	0.0455	1.026	1.473	2.945	58.5	0.0319	0.0355	30.6	54.2	47.9	14.0	-23.3	43.4	34.2	0.0348	1.152	81.3	0.895	0.48	0.1656	0.872	-0.572	1.444	0.231	1.851	1.225	4.398	0.244	0.091	62.2	8.0	train
1105	4	46	0	Fresh	0.047	1.02	1.359	2.718	58.8	0.022	0.0329	32.7	52.5	44.1	15.1	-20.6	43.1	26.9	0.0237	1.152	83.4	0.834	0.627	0.1876	0.869	-0.531	1.4	0.233	2.904	0.876	4.66	0.237	0.1	65.6	9.0	train
1106	4	47	0	Fresh	0.0486	1.029	1.498	2.996	58.3	0.0285	0.0314	30.8	50.5	46.5	8.7	-17.3	39.6	32.3	0.0255	1.031	76.5	0.836	0.438	0.1945	0.799	-0.801	1.6	0.32	2.694	1.31	4.334	0.31	0.09	63.4	6.0	train
1107	4	48	0	Fresh	0.0501	0.98	1.511	3.023	61.2	0.0261	0.0326	31.8	50.7	47.4	13.4	-20.1	40.1	31.3	0.0158	1.057	76.3	0.852	0.507	0.1476	0.829	-0.397	1.226	0.349	1.923	1.127	4.376	0.242	0.055	62.1	9.0	train
1108	4	49	0	Fresh	0.0517	1.022	1.486	2.971	58.7	0.0273	0.0288	31.5	50.7	44.4	14.4	-16.8	44.4	30.2	0.022	1.196	73.3	0.816	0.605	0.1679	0.785	-0.609	1.394	0.328	2.334	1.175	4.519	0.244	0.076	67.4	8.0	train
1109	4	50	0	Fresh	0.0533	1.018	1.409	2.817	59.0	0.0248	0.0279	33.9	51.4	46.4	17.9	-17.6	39.1	26.9	0.0066	1.055	79.0	0.834	0.413	0.1947	0.967	-0.514	1.48	0.391	2.305	1.372	4.821	0.296	0.08	62.6	7.0	train
1110	4	51	0	Fresh	0.0549	1.007	1.495	2.989	59.6	0.0241	0.0252	33.2	48.7	48.6	14.3	-16.4	34.6	32.8	0.0141	1.052	92.6	0.878	0.358	0.2068	0.935	-0.559	1.494	0.304	2.861	1.284	3.646	0.254	0.089	65.7	7.0	train
1111	4	52	0	Fresh	0.0565	1.017	1.5	2.999	59.0	0.0129	0.0256	32.2	52.8	45.5	16.4	-19.1	39.3	30.9	0.0286	1.15	85.2	0.789	0.434	0.2328	0.883	-0.553	1.436	0.343	2.857	1.237	4.281	0.268	0.079	69.8	9.0	train
1112	4	53	0	Fresh	0.0582	1.026	1.426	2.853	58.5	0.0174	0.0258	32.0	53.2	46.2	13.6	-19.8	37.5	30.5	0.0222	1.073	77.0	0.884	0.354	0.2063	0.587	-0.625	1.211	0.338	2.823	1.105	4.203	0.245	0.057	65.7	7.0	train
1113	4	54	0	Fresh	0.0598	1.019	1.454	2.908	58.9	0.0214	0.0349	32.5	52.5	47.0	12.7	-20.1	39.3	28.8	0.0255	1.063	75.5	0.825	0.462	0.1803	0.682	-0.496	1.178	0.308	3.062	1.586	5.078	0.213	0.107	65.0	8.0	train
1114	4	55	0	Fresh	0.0615	1.0	1.472	2.944	60.0	0.0251	0.044	30.2	55.2	48.9	14.6	-21.1	35.8	27.6	0.0188	1.1	75.6	0.877	0.576	0.2079	0.791	-0.512	1.303	0.345	2.65	1.129	5.016	0.277	0.074	60.0	8.0	train
1115	4	56	0	Fresh	0.0632	0.995	1.525	3.051	60.3	0.0242	0.0242	32.1	54.7	46.4	14.9	-20.8	40.0	33.7	0.0356	1.077	75.2	0.839	0.551	0.2119	0.785	-0.705	1.49	0.297	2.406	1.03	4.857	0.252	0.059	71.5	8.0	train
1116	4	57	0	Fresh	0.0649	1.025	1.542	3.083	58.5	0.0211	0.0353	29.9	53.2	46.5	15.9	-20.2	45.2	32.9	0.0	1.133	73.1	0.868	0.569	0.1881	0.783	-0.687	1.47	0.378	2.615	1.299	4.616	0.22	0.092	71.0	7.0	train
1117	4	58	0	Fresh	0.0666	1.011	1.527	3.054	59.3	0.0196	0.0363	31.8	49.8	42.9	14.7	-20.2	43.7	30.7	0.02	1.026	84.9	0.844	0.47	0.1923	0.918	-0.493	1.411	0.271	1.823	1.169	4.576	0.254	0.048	70.3	6.0	train
1118	4	59	0	Fresh	0.0683	0.995	1.438	2.875	60.3	0.018	0.0218	31.8	54.1	46.4	12.9	-17.2	42.3	27.7	0.0287	1.158	66.9	0.844	0.471	0.1792	0.811	-0.57	1.381	0.305	2.271	1.637	4.22	0.269	0.095	60.0	9.0	train
1119	4	60	0	Fresh	0.0701	1.01	1.475	2.95	59.4	0.0229	0.0357	29.5	51.3	47.2	19.2	-22.8	41.1	28.6	0.0305	1.148	68.6	0.934	0.645	0.2195	0.759	-0.65	1.409	0.325	2.398	1.107	5.412	0.268	0.095	71.6	8.0	train
1120	4	61	0	Fresh	0.0718	0.998	1.435	2.869	60.1	0.0304	0.031	28.8	45.9	44.4	14.1	-20.5	41.3	27.0	0.0279	1.148	74.6	0.815	0.422	0.2269	0.658	-0.478	1.136	0.302	2.204	1.383	4.713	0.264	0.093	66.5	9.0	train
1121	4	62	0	Fresh	0.0736	1.038	1.498	2.996	57.8	0.0278	0.0219	32.1	56.3	43.9	18.9	-18.6	34.7	29.9	0.0299	1.149	71.7	0.872	0.653	0.2217	0.913	-0.641	1.554	0.338	3.213	0.995	4.669	0.218	0.104	60.2	8.0	train
1122	4	63	0	Fresh	0.0754	1.057	1.463	2.926	56.8	0.0235	0.0392	31.6	47.1	45.0	17.5	-17.1	33.8	27.5	0.0193	1.084	66.7	0.842	0.453	0.195	0.682	-0.542	1.224	0.233	2.634	1.417	5.446	0.267	0.084	61.2	10.0	train
1123	4	64	0	Fresh	0.0772	1.014	1.503	3.006	59.2	0.0258	0.0337	31.7	50.5	47.6	11.9	-23.1	37.2	32.9	0.0306	1.071	68.0	0.833	0.553	0.2316	0.998	-0.616	1.613	0.415	2.543	1.275	4.943	0.286	0.11	62.5	8.0	train
1124	4	65	0	Fresh	0.079	1.036	1.434	2.867	57.9	0.0146	0.0257	31.6	55.2	44.3	12.6	-21.1	36.8	26.9	0.0059	1.076	96.1	0.864	0.632	0.1916	0.71	-0.564	1.274	0.308	2.503	1.554	4.059	0.223	0.096	68.6	7.0	train
1125	4	66	0	Fresh	0.0808	1.013	1.397	2.794	59.2	0.0255	0.0309	31.5	48.9	48.3	15.4	-18.1	39.4	32.8	0.0078	1.103	88.4	0.739	0.525	0.2158	0.755	-0.525	1.281	0.354	2.333	1.136	3.881	0.262	0.083	66.6	9.0	train
1126	4	67	0	Fresh	0.0827	0.995	1.415	2.83	60.3	0.0264	0.0323	30.7	49.7	47.9	16.6	-18.8	39.6	28.1	0.0398	1.086	79.0	0.794	0.488	0.1497	0.731	-0.729	1.46	0.315	2.34	1.154	5.51	0.221	0.081	67.3	8.0	train
1127	4	68	0	Fresh	0.0845	1.034	1.569	3.137	58.0	0.0302	0.0286	31.0	47.1	46.2	14.7	-18.5	45.0	26.7	0.0281	1.09	74.7	0.913	0.522	0.2155	0.84	-0.588	1.429	0.265	3.087	1.208	4.717	0.26	0.037	63.6	9.0	train
1128	4	69	0	Fresh	0.0864	0.995	1.506	3.012	60.3	0.0198	0.0335	30.0	52.8	47.2	15.9	-20.3	37.6	33.7	0.0436	1.098	70.5	0.75	0.536	0.1907	0.746	-0.528	1.274	0.255	3.102	1.01	3.44	0.232	0.086	67.3	9.0	train
1129	4	70	0	Fresh	0.0883	1.007	1.461	2.921	59.6	0.0182	0.0342	32.7	51.1	45.4	15.2	-17.1	39.1	26.7	0.0293	1.131	85.1	0.869	0.53	0.1874	0.695	-0.634	1.329	0.335	2.325	1.116	4.014	0.299	0.075	69.0	10.0	train
1130	4	71	0	Fresh	0.0902	0.994	1.523	3.047	60.4	0.024	0.0406	30.9	51.5	47.4	13.5	-20.5	39.3	32.5	0.0494	1.18	91.0	0.629	0.527	0.2058	0.872	-0.723	1.595	0.341	1.891	1.425	3.636	0.289	0.102	66.0	9.0	train
1131	4	72	0	Fresh	0.0921	1.013	1.411	2.822	59.2	0.0274	0.0396	31.3	52.4	45.2	16.7	-20.1	39.7	30.9	0.0427	1.127	65.4	0.799	0.506	0.2148	0.678	-0.578	1.256	0.349	2.372	1.616	4.083	0.258	0.038	66.2	9.0	train
1132	4	73	0	Fresh	0.094	1.005	1.448	2.896	59.7	0.0221	0.0369	29.7	47.3	45.7	14.6	-21.7	39.9	31.3	0.0373	1.166	62.9	0.796	0.424	0.2254	0.73	-0.582	1.312	0.232	2.329	1.035	4.787	0.215	0.114	67.9	8.0	train
1133	4	74	0	Fresh	0.096	1.021	1.444	2.888	58.8	0.0195	0.0373	33.0	51.8	44.6	13.2	-17.0	42.1	27.0	0.0205	1.109	75.0	0.936	0.439	0.2171	0.822	-0.741	1.563	0.183	2.407	1.302	5.234	0.229	0.088	66.5	10.0	train
1134	4	75	0	Fresh	0.0979	1.013	1.462	2.924	59.2	0.0257	0.0349	33.0	51.0	47.1	11.6	-22.4	38.6	30.0	0.0202	1.114	71.1	0.917	0.493	0.2137	0.771	-0.615	1.385	0.332	2.566	1.112	4.613	0.248	0.09	70.9	10.0	train
1135	4	76	0	Fresh	0.0999	0.993	1.332	2.665	60.4	0.0363	0.0366	32.0	49.6	43.4	10.9	-20.8	40.1	33.9	0.0304	1.133	71.1	0.811	0.363	0.1798	0.669	-0.637	1.306	0.22	2.279	1.21	3.259	0.297	0.114	70.6	9.0	train
1136	4	77	0	Fresh	0.1019	1.021	1.51	3.02	58.8	0.0255	0.035	29.9	51.2	47.2	15.5	-17.8	44.0	28.5	0.0168	1.162	83.3	0.805	0.492	0.1989	0.819	-0.491	1.31	0.259	2.614	1.27	3.464	0.328	0.083	71.1	7.0	train
1137	4	78	0	Fresh	0.1039	1.054	1.466	2.931	57.0	0.0137	0.027	30.3	49.4	44.5	16.4	-19.7	41.2	30.8	0.0259	1.021	61.1	0.76	0.403	0.2399	0.644	-0.488	1.131	0.251	2.115	1.304	5.07	0.203	0.077	71.3	10.0	train
1138	4	79	0	Fresh	0.1059	0.984	1.473	2.946	61.0	0.0172	0.0361	31.7	52.1	45.0	13.5	-18.1	42.7	33.9	0.0427	1.016	89.1	0.83	0.591	0.1984	0.701	-0.631	1.332	0.308	2.614	1.417	3.931	0.219	0.047	67.2	8.0	train
1139	4	80	0	Fresh	0.1079	1.009	1.484	2.968	59.5	0.0165	0.0315	31.9	51.1	45.8	14.8	-20.7	36.7	26.9	0.0555	1.129	87.7	0.861	0.66	0.2172	0.583	-0.676	1.259	0.317	2.59	1.246	3.891	0.236	0.084	68.0	10.0	train
1140	4	81	0	Fresh	0.1099	0.994	1.507	3.013	60.3	0.0226	0.0326	31.5	47.5	46.6	17.3	-22.6	45.2	28.1	0.0347	1.031	98.7	0.779	0.538	0.1945	0.786	-0.599	1.385	0.288	2.321	1.21	4.407	0.263	0.088	70.5	10.0	train
1141	4	82	0	Fresh	0.112	1.019	1.469	2.939	58.9	0.0179	0.0353	32.6	49.4	45.4	17.4	-16.8	37.2	36.1	0.0331	1.143	73.1	0.844	0.561	0.1871	0.955	-0.611	1.566	0.28	2.176	1.335	4.566	0.223	0.081	69.6	9.0	train
1142	4	83	0	Fresh	0.114	1.024	1.482	2.964	58.6	0.0246	0.0298	31.7	46.8	48.5	17.2	-22.2	35.4	32.6	0.0275	1.1	77.0	0.766	0.598	0.2149	0.793	-0.792	1.585	0.331	2.643	1.201	4.914	0.287	0.085	63.7	8.0	train
1143	4	84	0	Fresh	0.1161	1.003	1.469	2.938	59.8	0.03	0.0363	31.3	52.1	45.2	16.1	-19.7	41.2	31.8	0.0288	0.997	70.0	0.868	0.459	0.1921	0.797	-0.52	1.317	0.329	3.057	1.303	4.616	0.246	0.048	68.8	9.0	train
1144	4	85	0	Fresh	0.1182	1.03	1.496	2.993	58.2	0.0273	0.0404	31.2	52.5	48.3	13.7	-20.9	37.3	26.4	0.0479	1.255	78.9	0.814	0.698	0.2183	0.716	-0.68	1.396	0.347	2.646	1.45	4.783	0.216	0.063	65.8	9.0	train
1145	4	86	0	Fresh	0.1203	1.015	1.458	2.916	59.1	0.0245	0.0382	31.3	49.5	44.4	13.0	-18.0	37.6	34.2	0.0359	1.055	70.5	0.727	0.472	0.2462	0.952	-0.478	1.43	0.336	2.476	1.242	4.703	0.253	0.063	68.3	8.0	train
1146	4	87	0	Fresh	0.1224	1.03	1.435	2.87	58.3	0.029	0.0295	31.3	51.4	46.1	16.1	-19.2	38.4	28.2	0.0232	1.055	98.3	0.798	0.632	0.2095	0.755	-0.593	1.348	0.318	1.997	1.206	4.437	0.243	0.037	67.6	11.0	train
1147	4	88	0	Fresh	0.1245	1.029	1.428	2.855	58.3	0.0307	0.0294	31.7	51.4	45.7	16.9	-18.6	37.3	29.0	0.0214	1.066	83.5	0.828	0.625	0.1736	0.817	-0.541	1.359	0.311	2.117	1.008	4.88	0.237	0.063	67.7	9.0	train
1148	4	89	0	Fresh	0.1266	1.042	1.393	2.785	57.6	0.0292	0.0424	32.4	55.5	45.6	16.6	-20.3	38.1	24.2	0.0255	1.148	59.3	0.931	0.562	0.1835	0.812	-0.553	1.366	0.281	2.342	1.625	4.264	0.249	0.104	68.6	10.0	train
1149	4	90	0	Fresh	0.1287	1.009	1.445	2.889	59.4	0.0283	0.0302	31.8	49.0	46.9	17.2	-24.1	38.4	24.8	0.0274	1.111	73.4	0.724	0.613	0.1763	0.872	-0.67	1.542	0.261	2.535	1.441	5.393	0.241	0.053	70.0	8.0	train
1150	4	91	0	Fresh	0.1309	1.034	1.501	3.003	58.0	0.0333	0.0405	31.5	50.8	44.9	13.0	-20.2	36.4	29.0	0.0258	1.124	76.7	0.876	0.488	0.1824	0.844	-0.62	1.463	0.292	2.404	1.221	4.296	0.269	0.093	67.9	11.0	train
1151	4	92	0	Fresh	0.1331	1.008	1.48	2.96	59.5	0.0185	0.0348	31.2	50.7	47.7	18.1	-17.9	39.3	30.2	0.0459	1.044	85.1	0.784	0.639	0.2039	0.703	-0.663	1.366	0.281	2.823	1.497	4.23	0.227	0.118	71.6	9.0	train
1152	4	93	0	Fresh	0.1352	1.027	1.458	2.916	58.4	0.0203	0.0339	30.0	49.8	45.6	13.7	-18.3	40.8	28.1	0.034	1.159	68.5	0.763	0.407	0.2145	0.936	-0.541	1.477	0.372	1.865	1.054	3.877	0.27	0.074	60.2	10.0	train
1153	4	94	0	Fresh	0.1374	1.043	1.579	3.158	57.5	0.0277	0.0386	30.2	47.4	48.1	15.9	-17.6	38.8	35.5	0.0341	1.055	73.8	0.749	0.422	0.1989	0.942	-0.615	1.557	0.362	2.504	1.015	4.694	0.228	0.071	75.4	10.0	train
1154	4	95	0	Fresh	0.1396	1.004	1.515	3.029	59.8	0.0223	0.0268	32.4	51.3	45.9	11.5	-20.8	40.1	26.8	0.0316	1.17	79.4	0.855	0.475	0.1852	0.733	-0.524	1.258	0.301	2.473	1.122	3.8	0.295	0.074	67.8	10.0	train
1155	4	96	0	Fresh	0.1418	1.01	1.493	2.987	59.4	0.0237	0.0363	31.3	54.4	49.1	16.3	-20.3	41.9	31.6	0.0266	1.01	57.6	0.82	0.469	0.1958	0.709	-0.679	1.389	0.34	1.614	1.346	4.288	0.297	0.084	64.3	8.0	train
1156	4	97	0	Fresh	0.144	0.998	1.491	2.981	60.1	0.0186	0.0363	32.0	49.6	44.8	10.5	-17.1	45.0	32.7	0.0288	1.089	84.2	0.833	0.197	0.2262	0.909	-0.523	1.432	0.33	2.828	0.937	4.376	0.233	0.107	70.2	9.0	train
1157	4	98	0	Fresh	0.1463	1.001	1.424	2.848	59.9	0.0217	0.0396	31.9	51.2	47.4	13.2	-23.9	41.6	29.5	0.04	1.113	76.4	0.835	0.669	0.2013	0.861	-0.585	1.446	0.221	2.137	1.218	4.177	0.225	0.099	65.2	9.0	train
1158	4	99	0	Fresh	0.1485	1.004	1.551	3.102	59.7	0.04	0.0344	32.1	53.2	47.5	16.3	-23.7	43.0	30.5	0.0296	1.087	79.9	0.812	0.485	0.1871	0.838	-0.624	1.462	0.266	2.567	1.235	4.668	0.253	0.09	69.0	9.0	train
1159	4	100	1	Mild	0.1508	1.028	1.496	2.991	58.4	0.0336	0.0413	31.2	47.8	47.2	15.8	-19.7	41.8	28.7	0.0161	1.047	47.4	0.846	0.516	0.2254	0.862	-0.651	1.513	0.265	2.298	1.619	4.344	0.245	0.084	65.2	9.0	train
1160	4	101	1	Mild	0.153	1.005	1.423	2.845	59.7	0.0263	0.0364	30.0	49.9	46.2	15.7	-20.7	40.5	28.8	0.0451	1.118	70.4	0.8	0.564	0.1967	0.598	-0.587	1.185	0.287	2.745	1.236	4.734	0.331	0.103	69.0	10.0	train
1161	4	102	1	Mild	0.1553	1.025	1.489	2.978	58.5	0.0199	0.0415	28.9	50.5	43.5	13.4	-19.7	42.1	32.2	0.0305	1.139	76.7	0.789	0.562	0.1887	0.774	-0.65	1.425	0.228	2.639	1.257	4.981	0.197	0.064	73.5	10.0	train
1162	4	103	1	Mild	0.1576	1.038	1.548	3.096	57.8	0.0241	0.032	32.1	51.8	45.9	14.5	-22.1	44.2	34.6	0.0438	1.122	83.4	0.839	0.339	0.198	0.868	-0.68	1.548	0.315	2.892	1.469	4.875	0.263	0.094	69.5	11.0	train
1163	4	104	1	Mild	0.1599	0.992	1.478	2.957	60.5	0.0256	0.0398	30.9	55.4	47.5	12.8	-25.5	36.1	31.0	0.0302	1.06	69.9	0.863	0.489	0.1989	0.885	-0.484	1.369	0.25	2.899	1.206	4.864	0.274	0.078	70.5	10.0	train
1164	4	105	1	Mild	0.1622	1.002	1.417	2.835	59.9	0.0385	0.0423	32.2	50.2	43.6	13.7	-19.3	42.9	30.7	0.0375	1.08	84.1	0.778	0.537	0.2033	0.929	-0.845	1.774	0.3	2.617	0.849	4.775	0.25	0.059	73.5	9.0	train
1165	4	106	1	Mild	0.1645	1.04	1.484	2.967	57.7	0.0262	0.0315	30.5	52.3	47.8	16.1	-20.2	41.5	30.4	0.0271	1.043	74.2	0.791	0.538	0.2417	0.814	-0.492	1.306	0.307	2.49	0.919	4.725	0.234	0.061	67.5	10.0	train
1166	4	107	1	Mild	0.1669	1.013	1.556	3.112	59.2	0.0339	0.034	28.8	50.7	45.6	16.5	-20.1	42.9	30.8	0.0206	1.051	72.8	0.813	0.497	0.2233	0.836	-0.646	1.482	0.341	2.185	1.373	4.836	0.263	0.088	72.6	11.0	train
1167	4	108	1	Mild	0.1692	1.04	1.534	3.068	57.7	0.0206	0.0374	31.1	50.8	47.4	15.0	-20.0	40.8	25.9	0.0491	1.082	92.8	0.78	0.43	0.2037	0.79	-0.654	1.444	0.266	2.655	1.528	5.221	0.245	0.057	69.9	12.0	train
1168	4	109	1	Mild	0.1716	1.046	1.492	2.985	57.4	0.0262	0.0414	33.4	50.2	43.1	12.7	-20.0	39.0	32.9	0.0278	1.078	70.9	0.858	0.435	0.2037	0.637	-0.656	1.292	0.393	3.085	1.369	4.623	0.235	0.082	71.3	10.0	train
1169	4	110	1	Mild	0.174	1.042	1.426	2.851	57.6	0.0415	0.0451	30.3	50.7	45.1	16.0	-20.4	33.9	27.3	0.0472	1.076	75.2	0.853	0.625	0.2068	0.573	-0.678	1.251	0.198	2.116	1.247	4.429	0.293	0.077	68.3	11.0	train
1170	4	111	1	Mild	0.1763	1.061	1.518	3.037	56.6	0.0285	0.0355	29.9	48.8	45.3	12.1	-20.9	38.6	32.7	0.0179	1.095	63.6	0.726	0.474	0.2092	0.911	-0.635	1.546	0.28	2.33	1.125	2.681	0.229	0.093	63.6	10.0	train
1171	4	112	1	Mild	0.1787	1.02	1.508	3.016	58.8	0.0295	0.0393	30.3	46.9	45.2	14.5	-17.8	35.2	34.7	0.036	1.048	69.3	0.812	0.52	0.2092	0.848	-0.667	1.515	0.314	2.442	1.57	3.519	0.32	0.061	67.8	10.0	train
1172	4	113	1	Mild	0.1811	1.031	1.454	2.907	58.2	0.032	0.035	30.4	48.5	47.9	15.5	-22.5	38.1	26.3	0.0617	1.095	57.1	0.754	0.395	0.2152	0.619	-0.725	1.343	0.295	2.52	1.119	4.199	0.211	0.087	65.2	10.0	train
1173	4	114	1	Mild	0.1835	1.063	1.453	2.906	56.5	0.0222	0.0368	30.7	50.7	46.2	16.6	-21.2	36.9	27.6	0.0281	1.1	63.4	0.773	0.533	0.2344	0.698	-0.585	1.283	0.298	2.7	1.245	4.414	0.333	0.135	70.5	9.0	train
1174	4	115	1	Mild	0.1859	1.032	1.501	3.002	58.1	0.0359	0.0262	30.6	49.3	44.7	11.8	-20.6	41.5	26.5	0.0358	1.106	94.8	0.849	0.519	0.2158	0.86	-0.604	1.463	0.349	2.445	1.48	4.15	0.234	0.069	68.5	11.0	train
1175	4	116	1	Mild	0.1884	0.996	1.449	2.898	60.2	0.031	0.0376	31.0	50.0	46.2	12.7	-21.2	38.6	30.7	0.0445	1.078	85.4	0.822	0.521	0.2258	0.643	-0.577	1.22	0.273	2.865	1.099	4.247	0.207	0.085	70.2	10.0	train
1176	4	117	1	Mild	0.1908	1.029	1.387	2.774	58.3	0.0261	0.0367	32.5	50.7	46.5	14.8	-13.3	42.0	24.5	0.0375	1.139	62.8	0.823	0.472	0.1916	0.916	-0.668	1.584	0.275	2.272	1.01	4.13	0.237	0.055	71.5	8.0	train
1177	4	118	1	Mild	0.1933	1.03	1.519	3.037	58.2	0.027	0.0395	30.7	55.0	47.4	13.0	-17.6	46.5	29.0	0.0403	1.134	66.3	0.729	0.546	0.1924	0.763	-0.53	1.293	0.338	2.719	1.208	4.081	0.233	0.112	78.5	11.0	train
1178	4	119	1	Mild	0.1957	1.023	1.414	2.828	58.6	0.0434	0.0401	31.4	49.1	46.9	14.3	-22.3	38.4	30.5	0.051	1.004	65.1	0.796	0.43	0.2098	0.736	-0.604	1.34	0.317	2.135	1.192	4.004	0.29	0.064	70.3	9.0	train
1179	4	120	1	Mild	0.1982	1.029	1.462	2.923	58.3	0.0373	0.0378	32.3	53.3	45.3	14.4	-21.4	35.7	35.3	0.0302	1.038	66.9	0.786	0.498	0.236	0.962	-0.785	1.747	0.391	3.063	1.108	3.948	0.271	0.065	76.4	11.0	train
1180	4	121	1	Mild	0.2007	1.014	1.483	2.967	59.1	0.0304	0.0284	29.9	48.9	46.4	15.8	-17.8	37.3	25.9	0.0276	1.047	69.7	0.815	0.604	0.2014	0.833	-0.535	1.368	0.308	2.202	1.179	4.89	0.274	0.057	75.5	10.0	train
1181	4	122	1	Mild	0.2032	1.008	1.467	2.934	59.5	0.0225	0.0414	32.1	48.2	45.6	16.4	-22.9	35.7	28.9	0.0335	1.084	77.0	0.752	0.359	0.1825	0.833	-0.537	1.37	0.305	2.768	1.111	4.211	0.283	0.087	72.6	10.0	train
1182	4	123	1	Mild	0.2057	1.007	1.472	2.945	59.6	0.0318	0.0493	30.8	49.5	46.3	17.5	-19.5	38.8	27.6	0.0281	1.121	75.1	0.911	0.54	0.2205	0.729	-0.682	1.411	0.349	2.917	1.032	4.031	0.235	0.091	73.3	10.0	train
1183	4	124	1	Mild	0.2082	1.015	1.548	3.096	59.1	0.0353	0.0284	31.7	49.6	44.9	16.2	-19.5	39.6	27.3	0.0468	1.019	86.2	0.819	0.527	0.1988	0.799	-0.728	1.527	0.373	2.429	1.095	4.292	0.244	0.102	67.1	10.0	train
1184	4	125	1	Mild	0.2107	1.063	1.471	2.941	56.5	0.0315	0.0383	30.2	51.2	45.5	15.0	-19.1	40.6	29.7	0.0458	1.131	86.3	0.865	0.676	0.1851	1.053	-0.602	1.655	0.297	2.604	0.933	4.5	0.231	0.079	72.8	10.0	train
1185	4	126	1	Mild	0.2133	0.995	1.481	2.961	60.3	0.0307	0.0395	30.4	48.8	45.5	15.0	-18.9	36.9	31.4	0.0436	1.106	97.3	0.73	0.74	0.1969	0.807	-0.612	1.418	0.241	2.715	1.417	4.591	0.21	0.053	70.4	12.0	train
1186	4	127	1	Mild	0.2158	1.034	1.367	2.733	58.0	0.0411	0.0461	29.7	49.3	45.3	15.7	-19.8	37.3	32.7	0.0547	1.077	72.3	0.89	0.299	0.1919	0.879	-0.501	1.38	0.293	3.253	0.734	4.917	0.258	0.068	75.2	10.0	train
1187	4	128	1	Mild	0.2183	1.01	1.472	2.944	59.4	0.0306	0.0348	30.2	49.3	43.3	11.4	-18.3	35.1	29.4	0.0188	1.155	75.5	0.866	0.758	0.1837	0.716	-0.544	1.26	0.277	2.644	1.26	3.241	0.284	0.075	69.1	12.0	train
1188	4	129	1	Mild	0.2209	1.018	1.428	2.856	58.9	0.022	0.0418	30.8	46.6	46.1	16.3	-19.3	43.2	28.0	0.0554	1.079	86.7	0.874	0.816	0.1882	0.71	-0.6	1.31	0.291	2.309	0.925	4.442	0.28	0.084	67.9	9.0	train
1189	4	130	1	Mild	0.2235	1.034	1.453	2.907	58.0	0.0296	0.0376	30.3	50.4	47.4	12.8	-19.3	39.5	25.1	0.0313	1.079	101.0	0.777	0.468	0.2199	0.771	-0.72	1.491	0.22	1.985	1.416	3.878	0.328	0.067	75.2	10.0	train
1190	4	131	1	Mild	0.2261	1.037	1.536	3.071	57.9	0.0296	0.0336	30.4	49.6	44.2	17.9	-20.2	43.0	32.1	0.0551	1.015	85.1	0.788	0.519	0.1885	1.009	-0.677	1.686	0.344	2.162	1.188	4.894	0.266	0.059	70.8	11.0	train
1191	4	132	1	Mild	0.2287	1.033	1.399	2.798	58.1	0.0295	0.0384	31.3	52.0	46.7	15.3	-19.5	40.7	31.8	0.0552	1.029	73.7	0.859	0.428	0.184	0.719	-0.61	1.329	0.286	2.671	1.182	4.209	0.204	0.089	74.9	11.0	train
1192	4	133	1	Mild	0.2313	1.037	1.472	2.943	57.9	0.0368	0.0404	29.4	53.8	47.6	14.8	-19.9	40.1	27.6	0.0497	1.128	77.6	0.843	0.646	0.2164	0.681	-0.56	1.241	0.313	2.222	1.456	4.49	0.249	0.117	71.6	10.0	train
1193	4	134	1	Mild	0.2339	1.038	1.456	2.912	57.8	0.0289	0.0464	29.6	50.6	45.8	14.6	-17.9	45.3	29.4	0.0476	1.079	79.3	0.832	0.553	0.1924	0.911	-0.58	1.491	0.308	2.366	1.303	4.256	0.261	0.074	70.8	13.0	train
1194	4	135	1	Mild	0.2365	1.016	1.424	2.849	59.1	0.0352	0.041	31.4	51.0	44.5	16.0	-21.5	42.3	27.0	0.031	1.038	81.8	0.807	0.548	0.2093	0.776	-0.657	1.433	0.232	2.131	1.077	4.216	0.301	0.057	70.1	9.0	train
1195	4	136	1	Mild	0.2391	1.045	1.452	2.905	57.4	0.0255	0.0394	30.1	52.5	44.6	18.0	-19.9	38.1	28.8	0.0421	1.062	68.9	0.839	0.642	0.2337	0.765	-0.527	1.293	0.327	2.47	1.127	4.818	0.204	0.104	73.9	10.0	train
1196	4	137	1	Mild	0.2418	1.021	1.44	2.881	58.7	0.0356	0.0412	30.2	48.8	46.1	20.0	-14.7	42.3	27.5	0.0469	1.038	76.2	0.874	0.51	0.2061	0.731	-0.685	1.416	0.297	2.788	1.384	4.512	0.292	0.044	73.7	10.0	train
1197	4	138	1	Mild	0.2444	1.076	1.449	2.899	55.8	0.0359	0.0448	30.3	51.7	47.2	16.2	-21.3	35.0	34.7	0.0366	1.125	73.8	0.908	0.483	0.2144	1.007	-0.749	1.756	0.374	2.553	1.391	4.199	0.306	0.061	73.8	12.0	train
1198	4	139	1	Mild	0.2471	1.02	1.468	2.936	58.8	0.0272	0.0379	33.3	52.6	46.6	15.3	-23.4	38.7	31.7	0.0353	1.093	68.2	0.756	0.782	0.2576	0.772	-0.682	1.454	0.262	2.685	1.646	4.028	0.262	0.08	78.8	11.0	train
1199	4	140	1	Mild	0.2498	1.009	1.499	2.998	59.5	0.0333	0.0357	31.7	49.2	46.1	14.9	-20.9	36.8	30.8	0.0278	1.121	69.8	0.752	0.688	0.2145	0.594	-0.619	1.213	0.343	2.759	1.084	4.059	0.261	0.097	69.9	10.0	train
1200	4	141	1	Mild	0.2524	1.065	1.522	3.044	56.4	0.0279	0.0382	32.7	51.6	45.5	16.8	-21.2	39.7	28.6	0.0473	1.109	81.1	0.831	0.66	0.2225	0.802	-0.583	1.385	0.374	2.279	1.332	3.449	0.248	0.113	71.6	10.0	train
1201	4	142	1	Mild	0.2551	1.019	1.496	2.993	58.9	0.0321	0.0352	31.8	50.7	43.8	14.2	-15.9	38.3	25.2	0.0451	1.092	92.8	0.788	0.586	0.218	0.779	-0.592	1.371	0.343	2.733	1.437	3.257	0.21	0.081	74.4	10.0	train
1202	4	143	1	Mild	0.2578	1.031	1.419	2.838	58.2	0.0358	0.0359	30.8	51.8	44.2	12.0	-21.8	36.6	29.5	0.0236	1.153	65.7	0.742	0.545	0.2103	0.913	-0.641	1.554	0.297	2.764	1.443	3.418	0.258	0.118	72.3	11.0	train
1203	4	144	1	Mild	0.2605	1.059	1.484	2.968	56.7	0.0278	0.0401	29.3	47.6	47.2	16.3	-16.6	41.9	29.0	0.0307	1.142	85.5	0.844	0.601	0.2383	0.631	-0.719	1.35	0.266	2.677	1.152	4.906	0.256	0.121	79.4	11.0	train
1204	4	145	1	Mild	0.2633	1.012	1.494	2.988	59.3	0.0276	0.0357	30.1	48.9	46.3	15.2	-22.3	38.3	26.0	0.0451	0.979	76.5	0.775	0.598	0.1959	0.696	-0.586	1.282	0.335	2.244	1.37	5.547	0.242	0.053	74.5	10.0	train
1205	4	146	1	Mild	0.266	1.034	1.434	2.868	58.0	0.0368	0.0319	28.9	50.5	46.3	10.4	-17.2	41.7	27.7	0.0422	0.973	86.4	0.765	0.501	0.211	0.896	-0.581	1.477	0.293	2.385	1.295	4.315	0.249	0.077	73.7	10.0	train
1206	4	147	1	Mild	0.2687	1.039	1.458	2.915	57.8	0.0341	0.0357	29.7	53.0	44.4	15.6	-21.9	33.6	29.1	0.0476	1.054	58.0	0.699	0.665	0.2131	0.838	-0.6	1.438	0.252	2.488	0.895	4.813	0.267	0.091	78.4	11.0	train
1207	4	148	1	Mild	0.2715	1.025	1.453	2.906	58.5	0.0399	0.033	30.5	51.3	45.9	16.7	-23.4	42.3	27.8	0.0208	1.054	70.2	0.796	0.376	0.2109	0.722	-0.455	1.178	0.321	2.638	1.201	4.957	0.272	0.106	77.8	11.0	train
1208	4	149	1	Mild	0.2742	1.055	1.498	2.997	56.9	0.0384	0.043	29.1	49.6	45.6	14.7	-17.9	37.2	29.7	0.0412	1.104	98.2	0.833	0.601	0.1919	0.628	-0.599	1.227	0.303	2.71	1.122	5.03	0.22	0.073	73.6	13.0	train
1209	4	150	1	Mild	0.277	1.036	1.428	2.857	57.9	0.0343	0.0371	30.4	49.4	49.8	13.7	-20.5	39.8	30.0	0.0526	1.166	70.7	0.824	0.524	0.2209	0.886	-0.485	1.371	0.358	2.666	1.464	3.944	0.235	0.08	78.4	11.0	train
1210	4	151	1	Mild	0.2798	1.038	1.358	2.716	57.8	0.0459	0.04	27.7	49.9	46.1	14.1	-22.1	41.7	31.2	0.0476	1.031	72.8	0.786	0.497	0.2274	0.739	-0.699	1.438	0.335	3.303	1.086	4.006	0.253	0.091	76.7	11.0	train
1211	4	152	1	Mild	0.2826	1.033	1.562	3.123	58.1	0.0398	0.05	31.1	49.4	46.0	18.1	-19.2	34.1	32.7	0.0576	1.131	65.1	0.82	0.654	0.2145	0.814	-0.574	1.388	0.27	2.716	1.045	4.298	0.239	0.093	77.1	12.0	train
1212	4	153	1	Mild	0.2853	1.048	1.478	2.956	57.3	0.0443	0.048	29.4	48.5	45.1	14.1	-22.0	40.8	29.2	0.045	0.983	62.7	0.776	0.609	0.2245	0.875	-0.679	1.554	0.349	3.044	1.445	3.722	0.291	0.083	76.5	14.0	train
1213	4	154	1	Mild	0.2882	1.048	1.487	2.975	57.3	0.0349	0.0403	30.7	48.7	45.6	14.0	-24.5	37.6	31.6	0.0482	1.056	80.4	0.763	0.467	0.2146	0.756	-0.683	1.439	0.309	2.229	1.58	4.777	0.19	0.093	74.2	11.0	train
1214	4	155	1	Mild	0.291	1.058	1.448	2.896	56.7	0.0326	0.035	31.3	51.6	45.6	12.3	-19.7	40.9	29.2	0.0521	1.076	82.6	0.87	0.49	0.1809	0.76	-0.668	1.428	0.239	2.765	1.253	3.464	0.305	0.063	73.5	13.0	train
1215	4	156	1	Mild	0.2938	1.052	1.509	3.019	57.0	0.0238	0.0403	30.5	52.1	44.1	13.9	-20.0	41.3	26.6	0.0516	1.037	83.4	0.791	0.574	0.2192	0.9	-0.641	1.541	0.297	2.903	1.545	4.15	0.279	0.06	77.6	13.0	train
1216	4	157	1	Mild	0.2966	1.038	1.51	3.02	57.8	0.0335	0.042	30.7	47.6	43.3	15.1	-21.8	35.5	31.2	0.0589	1.109	66.9	0.808	0.511	0.1965	0.785	-0.627	1.411	0.301	2.879	1.525	4.184	0.252	0.072	77.1	12.0	train
1217	4	158	1	Mild	0.2994	1.03	1.448	2.895	58.2	0.0275	0.0341	29.1	49.0	46.2	13.0	-20.6	39.7	33.0	0.0445	1.071	73.1	0.885	0.628	0.1911	0.921	-0.562	1.484	0.326	2.779	1.491	3.975	0.245	0.076	71.9	13.0	train
1218	4	159	1	Mild	0.3023	1.039	1.434	2.869	57.7	0.0319	0.0419	30.4	51.4	46.8	12.3	-19.4	42.6	28.7	0.0425	1.045	85.2	0.812	0.652	0.2127	0.898	-0.572	1.47	0.375	2.391	1.582	4.069	0.242	0.069	74.3	14.0	train
1219	4	160	1	Mild	0.3052	1.056	1.478	2.956	56.8	0.0258	0.0486	29.2	49.3	44.2	15.0	-17.2	36.2	27.5	0.0458	1.143	75.1	0.764	0.564	0.2154	0.676	-0.656	1.332	0.211	2.567	0.994	5.524	0.275	0.081	77.4	11.0	train
1220	4	161	1	Mild	0.308	1.043	1.478	2.956	57.5	0.0305	0.0457	32.3	46.4	46.1	13.0	-18.9	40.0	33.8	0.0617	0.992	87.7	0.833	0.676	0.2256	0.833	-0.708	1.541	0.336	2.51	1.398	4.288	0.272	0.088	77.9	11.0	train
1221	4	162	1	Mild	0.3109	1.094	1.465	2.93	54.8	0.0387	0.0427	29.1	50.9	45.6	16.3	-21.7	38.0	29.9	0.0454	1.05	82.5	0.864	0.597	0.2408	0.759	-0.618	1.377	0.327	2.44	1.309	5.087	0.312	0.102	77.0	11.0	train
1222	4	163	1	Mild	0.3138	1.095	1.426	2.852	54.8	0.0433	0.0444	29.2	46.4	47.3	13.4	-22.9	38.2	29.2	0.0488	1.079	71.9	0.797	0.735	0.193	0.821	-0.71	1.531	0.293	2.929	0.831	5.34	0.218	0.038	76.2	12.0	train
1223	4	164	1	Mild	0.3167	1.035	1.484	2.967	58.0	0.0312	0.0455	31.0	46.6	46.7	16.0	-17.2	39.0	27.2	0.0579	1.065	99.1	0.829	0.545	0.1968	0.765	-0.545	1.31	0.235	2.454	0.919	3.828	0.239	0.071	77.3	13.0	train
1224	4	165	1	Mild	0.3196	1.075	1.531	3.062	55.8	0.0419	0.0409	30.4	48.2	45.6	14.2	-22.6	43.2	33.4	0.038	1.088	72.2	0.792	0.49	0.2024	0.793	-0.774	1.567	0.287	3.823	0.935	4.145	0.267	0.073	74.1	13.0	train
1225	4	166	1	Mild	0.3225	1.051	1.419	2.839	57.1	0.0404	0.0403	29.3	50.5	43.2	17.9	-17.2	40.6	27.8	0.0351	0.933	97.0	0.75	0.587	0.2204	0.612	-0.673	1.286	0.255	2.826	1.434	4.209	0.232	0.08	79.8	11.0	train
1226	4	167	1	Mild	0.3254	1.09	1.438	2.876	55.0	0.0357	0.051	30.1	49.1	43.8	13.4	-21.8	33.8	24.2	0.0437	0.992	86.8	0.784	0.374	0.2492	0.733	-0.581	1.313	0.401	2.571	1.262	5.015	0.249	0.097	76.3	12.0	train
1227	4	168	1	Mild	0.3283	1.052	1.431	2.862	57.0	0.0337	0.0399	28.8	48.3	44.7	15.3	-20.5	42.1	31.7	0.0597	1.051	74.5	0.73	0.693	0.1914	0.687	-0.605	1.291	0.299	3.031	1.098	4.337	0.201	0.099	71.6	15.0	train
1228	4	169	1	Mild	0.3313	1.047	1.435	2.87	57.3	0.0364	0.0379	30.7	48.4	44.7	17.0	-23.8	38.4	28.9	0.0479	1.033	76.6	0.88	0.605	0.1997	0.837	-0.62	1.457	0.354	2.52	1.09	3.52	0.294	0.089	77.8	13.0	train
1229	4	170	1	Mild	0.3342	1.074	1.365	2.729	55.9	0.0371	0.0343	29.7	49.9	44.6	17.9	-20.9	36.7	29.3	0.0364	1.016	90.0	0.839	0.567	0.2299	0.975	-0.629	1.604	0.27	2.75	1.436	4.768	0.294	0.095	78.4	13.0	train
1230	4	171	1	Mild	0.3372	1.058	1.369	2.738	56.7	0.0283	0.0382	30.9	48.3	45.3	17.5	-18.1	32.6	31.0	0.0475	1.027	76.6	0.778	0.406	0.2222	0.983	-0.54	1.523	0.209	2.675	1.322	3.841	0.221	0.093	77.3	12.0	train
1231	4	172	1	Mild	0.3401	1.062	1.554	3.108	56.5	0.0383	0.0451	30.0	48.4	46.3	14.1	-19.3	43.3	31.0	0.0345	0.992	93.5	0.787	0.58	0.1998	0.832	-0.467	1.3	0.323	2.786	1.523	5.122	0.237	0.084	80.9	14.0	train
1232	4	173	1	Mild	0.3431	1.042	1.414	2.828	57.6	0.0364	0.0421	29.7	49.9	44.2	17.5	-21.2	37.1	26.3	0.06	0.994	85.0	0.824	0.23	0.1887	0.736	-0.467	1.203	0.296	2.43	1.104	3.948	0.239	0.063	75.0	12.0	train
1233	4	174	1	Mild	0.3461	1.044	1.495	2.989	57.5	0.0317	0.0406	29.5	49.1	43.9	18.5	-19.2	41.7	29.7	0.0617	1.001	74.2	0.753	0.533	0.2517	0.985	-0.545	1.53	0.31	2.934	1.574	4.877	0.255	0.074	75.3	12.0	train
1234	4	175	1	Mild	0.3491	1.036	1.443	2.887	57.9	0.0373	0.0396	32.7	49.7	47.0	16.8	-16.4	36.2	27.8	0.0298	0.977	69.4	0.784	0.542	0.2865	0.821	-0.544	1.365	0.323	2.18	1.325	3.538	0.253	0.088	75.6	13.0	train
1235	4	176	2	Moderate	0.3521	1.04	1.391	2.782	57.7	0.04	0.0493	31.0	48.6	41.7	14.6	-17.8	35.0	33.5	0.0276	1.077	89.2	0.858	0.604	0.2105	0.788	-0.682	1.47	0.211	2.513	1.367	4.801	0.244	0.104	76.9	13.0	train
1236	4	177	2	Moderate	0.3551	1.068	1.448	2.897	56.2	0.0373	0.052	28.2	49.1	42.2	11.0	-20.5	37.3	34.2	0.0459	1.113	80.9	0.734	0.358	0.1881	0.803	-0.492	1.296	0.268	2.849	1.226	3.799	0.27	0.106	77.3	13.0	train
1237	4	178	2	Moderate	0.3581	1.059	1.461	2.921	56.6	0.0339	0.0468	28.5	49.7	47.0	17.9	-22.5	40.1	27.4	0.0501	1.152	89.8	0.759	0.475	0.2183	0.78	-0.615	1.394	0.238	3.211	1.707	4.536	0.232	0.064	74.8	12.0	train
1238	4	179	2	Moderate	0.3611	1.041	1.466	2.932	57.6	0.0387	0.0521	28.4	47.2	42.0	14.7	-17.1	37.5	32.4	0.0558	1.099	86.7	0.872	0.532	0.233	0.949	-0.711	1.66	0.305	2.769	1.084	3.874	0.322	0.06	76.6	13.0	train
1239	4	180	2	Moderate	0.3641	1.063	1.417	2.834	56.5	0.0372	0.0396	29.3	50.4	46.3	16.4	-20.4	38.3	26.0	0.0456	1.064	92.1	0.698	0.517	0.1688	0.616	-0.516	1.133	0.248	2.625	1.482	4.08	0.221	0.078	82.5	14.0	train
1240	4	181	2	Moderate	0.3672	1.049	1.416	2.832	57.2	0.0441	0.0374	30.8	47.9	42.7	11.0	-17.0	38.2	26.9	0.0489	1.026	74.7	0.765	0.556	0.2349	0.623	-0.514	1.137	0.267	2.671	1.254	3.916	0.294	0.061	82.2	13.0	train
1241	4	182	2	Moderate	0.3702	1.04	1.383	2.767	57.7	0.0438	0.0391	29.7	50.3	45.6	14.1	-21.9	40.9	24.5	0.0522	0.989	71.1	0.804	0.472	0.2438	0.838	-0.685	1.523	0.305	2.249	1.366	5.049	0.222	0.079	79.0	11.0	train
1242	4	183	2	Moderate	0.3733	1.035	1.353	2.705	58.0	0.0415	0.0431	29.1	53.0	42.2	16.9	-24.8	37.3	25.0	0.0417	1.026	73.0	0.798	0.654	0.2162	0.801	-0.496	1.298	0.28	2.875	1.801	5.165	0.31	0.089	81.6	12.0	train
1243	4	184	2	Moderate	0.3763	1.054	1.433	2.865	56.9	0.0355	0.0458	29.3	49.0	42.8	13.4	-17.7	39.4	32.3	0.0441	1.041	83.0	0.777	0.401	0.2312	0.675	-0.628	1.303	0.204	2.392	1.241	4.565	0.221	0.059	83.5	15.0	train
1244	4	185	2	Moderate	0.3794	1.067	1.506	3.012	56.3	0.037	0.0484	30.4	47.0	45.1	13.9	-19.6	37.2	25.6	0.0505	1.094	89.6	0.703	0.577	0.234	0.783	-0.555	1.338	0.243	2.238	1.393	4.129	0.296	0.081	75.7	12.0	train
1245	4	186	2	Moderate	0.3825	1.019	1.476	2.952	58.9	0.0385	0.0499	30.0	49.0	46.1	14.2	-21.1	38.8	31.1	0.0412	1.098	81.4	0.767	0.578	0.2449	0.882	-0.595	1.477	0.35	2.609	1.145	4.506	0.246	0.056	77.2	11.0	train
1246	4	187	2	Moderate	0.3856	1.032	1.543	3.085	58.1	0.0449	0.0442	30.3	46.9	45.8	14.9	-21.8	37.8	28.1	0.0593	1.047	63.8	0.764	0.471	0.1869	0.696	-0.808	1.504	0.268	2.657	1.365	4.532	0.289	0.098	75.5	12.0	train
1247	4	188	2	Moderate	0.3887	1.059	1.468	2.936	56.7	0.0353	0.0469	31.5	46.1	44.8	16.4	-20.8	40.0	31.3	0.0481	0.998	79.7	0.733	0.497	0.2291	0.786	-0.544	1.331	0.33	2.354	1.059	4.589	0.267	0.072	79.7	12.0	train
1248	4	189	2	Moderate	0.3918	1.009	1.492	2.985	59.5	0.0428	0.0452	28.8	48.3	42.2	14.6	-24.3	39.1	27.4	0.0499	0.993	97.1	0.8	0.482	0.2156	0.923	-0.708	1.631	0.259	2.238	1.126	5.001	0.242	0.067	79.3	13.0	train
1249	4	190	2	Moderate	0.3949	1.078	1.481	2.962	55.7	0.0414	0.0446	30.6	47.1	43.5	13.6	-18.0	36.3	27.6	0.0533	1.047	76.8	0.804	0.506	0.2429	0.791	-0.543	1.334	0.276	2.552	0.869	4.924	0.331	0.07	80.0	13.0	train
1250	4	191	2	Moderate	0.398	1.033	1.502	3.003	58.1	0.0385	0.0357	28.9	45.9	44.9	14.6	-18.0	44.0	33.7	0.0416	1.08	89.6	0.758	0.592	0.2287	0.722	-0.521	1.243	0.33	2.546	1.012	4.833	0.262	0.077	76.4	14.0	train
1251	4	192	2	Moderate	0.4011	1.037	1.328	2.657	57.9	0.0365	0.0478	30.0	49.0	44.5	14.7	-14.6	39.4	28.0	0.051	1.038	81.8	0.74	0.65	0.2266	0.692	-0.543	1.236	0.217	3.272	1.672	5.104	0.245	0.08	77.2	14.0	train
1252	4	193	2	Moderate	0.4043	1.06	1.415	2.831	56.6	0.0379	0.0466	32.6	51.3	44.8	14.0	-19.1	36.9	28.5	0.0328	1.053	82.3	0.756	0.611	0.223	0.717	-0.56	1.277	0.309	2.274	0.899	4.965	0.264	0.077	79.0	14.0	train
1253	4	194	2	Moderate	0.4074	1.063	1.515	3.03	56.4	0.0411	0.0329	30.9	49.3	43.9	13.9	-21.0	35.1	31.1	0.0481	1.004	127.6	0.728	0.551	0.1697	0.888	-0.653	1.541	0.362	2.307	0.93	3.925	0.302	0.086	74.4	11.0	train
1254	4	195	2	Moderate	0.4106	1.055	1.492	2.984	56.9	0.0367	0.0518	29.7	52.1	43.7	14.3	-21.7	41.5	30.4	0.0359	1.082	65.0	0.738	0.645	0.1929	0.732	-0.566	1.297	0.341	2.714	1.442	4.9	0.222	0.081	82.2	14.0	train
1255	4	196	2	Moderate	0.4137	1.058	1.426	2.852	56.7	0.0448	0.0476	30.7	48.8	44.1	11.0	-20.9	35.1	24.6	0.0444	1.082	78.6	0.788	0.638	0.2199	0.701	-0.667	1.368	0.36	2.595	0.734	4.109	0.277	0.078	76.4	12.0	train
1256	4	197	2	Moderate	0.4169	1.023	1.464	2.928	58.7	0.044	0.046	29.2	46.4	45.1	11.2	-18.8	40.3	31.8	0.0539	1.02	85.9	0.815	0.432	0.2193	0.792	-0.59	1.382	0.3	2.801	1.071	5.233	0.241	0.083	77.9	13.0	train
1257	4	198	2	Moderate	0.4201	1.041	1.49	2.979	57.6	0.0369	0.0472	29.5	47.1	40.8	16.4	-20.1	33.6	24.4	0.0504	1.041	79.0	0.845	0.375	0.2257	0.828	-0.578	1.406	0.366	2.642	1.328	4.117	0.213	0.081	78.4	13.0	train
1258	4	199	2	Moderate	0.4233	1.07	1.459	2.917	56.1	0.0376	0.0482	29.4	48.9	46.5	15.2	-19.7	36.1	27.2	0.0587	0.966	77.5	0.743	0.547	0.2164	0.779	-0.591	1.37	0.37	2.932	1.226	3.991	0.236	0.069	76.8	14.0	train
1259	4	200	2	Moderate	0.4265	1.084	1.359	2.717	55.4	0.0414	0.0548	28.0	51.4	43.3	13.2	-19.2	40.1	28.7	0.0465	0.982	80.6	0.768	0.475	0.2157	0.79	-0.541	1.331	0.33	2.552	1.102	3.917	0.267	0.08	79.2	14.0	train
1260	4	201	2	Moderate	0.4297	1.065	1.41	2.82	56.3	0.0382	0.0436	29.9	47.2	44.7	12.7	-20.8	38.5	34.7	0.0413	1.084	73.1	0.839	0.486	0.2444	0.787	-0.743	1.53	0.33	2.769	1.402	4.156	0.342	0.111	80.9	12.0	train
1261	4	202	2	Moderate	0.4329	1.044	1.421	2.841	57.5	0.0412	0.0432	28.9	44.4	41.3	14.4	-17.2	34.1	28.4	0.0544	1.062	75.9	0.726	0.638	0.1783	0.802	-0.699	1.501	0.332	2.971	1.132	4.092	0.248	0.117	79.6	13.0	train
1262	4	203	2	Moderate	0.4361	1.063	1.501	3.002	56.4	0.0386	0.0514	28.7	46.7	45.1	16.7	-21.2	37.5	30.5	0.0548	1.077	63.9	0.728	0.558	0.2318	0.753	-0.625	1.377	0.352	2.219	1.408	4.762	0.25	0.059	82.8	15.0	train
1263	4	204	2	Moderate	0.4393	1.068	1.389	2.778	56.2	0.0419	0.0434	30.1	48.3	43.1	14.7	-21.8	34.8	30.8	0.0581	1.019	95.4	0.741	0.517	0.2303	0.849	-0.599	1.447	0.29	2.535	1.142	4.105	0.253	0.083	78.2	14.0	train
1264	4	205	2	Moderate	0.4426	1.065	1.39	2.78	56.3	0.0441	0.0471	28.9	51.2	44.0	13.5	-18.5	40.0	30.8	0.0498	1.053	66.5	0.687	0.499	0.2232	0.994	-0.527	1.521	0.262	2.885	0.993	4.987	0.245	0.064	83.4	13.0	train
1265	4	206	2	Moderate	0.4458	1.101	1.404	2.807	54.5	0.0467	0.0484	30.0	46.3	41.7	12.5	-21.3	38.0	27.8	0.0343	1.009	82.1	0.763	0.524	0.2121	0.77	-0.72	1.49	0.307	2.484	1.014	4.173	0.199	0.062	81.4	14.0	train
1266	4	207	2	Moderate	0.449	1.067	1.443	2.886	56.2	0.0456	0.0485	30.5	44.1	45.7	10.2	-21.7	40.7	30.4	0.0462	1.038	75.2	0.812	0.559	0.208	0.801	-0.584	1.384	0.31	2.817	1.614	3.273	0.299	0.101	81.9	13.0	train
1267	4	208	2	Moderate	0.4523	1.036	1.433	2.866	57.9	0.0406	0.0411	28.7	48.2	44.8	12.4	-25.3	37.8	26.7	0.0518	0.938	78.3	0.79	0.517	0.2249	0.736	-0.799	1.535	0.325	2.367	0.998	4.576	0.27	0.063	80.2	14.0	train
1268	4	209	2	Moderate	0.4556	1.034	1.374	2.747	58.0	0.0373	0.0507	30.9	49.4	44.6	12.4	-18.9	37.5	26.5	0.0637	1.106	89.9	0.881	0.482	0.2123	0.679	-0.708	1.387	0.395	2.266	1.165	4.85	0.274	0.056	80.5	12.0	train
1269	4	210	2	Moderate	0.4588	1.064	1.434	2.868	56.4	0.0436	0.0577	30.0	45.9	44.6	14.2	-16.6	37.3	29.2	0.0594	0.986	65.2	0.762	0.645	0.1937	0.754	-0.69	1.443	0.217	2.688	1.37	4.569	0.286	0.073	82.0	14.0	train
1270	4	211	2	Moderate	0.4621	1.017	1.355	2.709	59.0	0.0394	0.0487	29.5	49.5	45.4	14.7	-19.5	43.0	29.9	0.0566	1.061	90.8	0.842	0.445	0.1865	0.783	-0.755	1.538	0.307	3.184	1.284	4.257	0.249	0.102	82.2	13.0	train
1271	4	212	2	Moderate	0.4654	1.099	1.438	2.877	54.6	0.0412	0.0382	29.4	47.3	43.9	13.6	-24.2	45.9	27.2	0.0639	1.027	52.1	0.764	0.583	0.2111	0.901	-0.482	1.383	0.336	2.749	1.037	3.703	0.241	0.112	79.4	15.0	train
1272	4	213	2	Moderate	0.4687	1.055	1.381	2.761	56.9	0.0409	0.0461	28.5	51.3	44.3	13.9	-20.4	41.1	28.9	0.0606	1.088	70.3	0.732	0.583	0.2076	0.74	-0.727	1.467	0.275	2.966	1.206	4.03	0.236	0.058	78.0	13.0	train
1273	4	214	2	Moderate	0.472	1.056	1.422	2.845	56.8	0.0468	0.0485	28.2	47.0	43.4	13.0	-21.2	41.1	30.5	0.0737	0.992	69.9	0.753	0.704	0.1765	0.773	-0.663	1.436	0.355	2.75	1.418	4.476	0.35	0.107	83.7	13.0	train
1274	4	215	2	Moderate	0.4753	1.063	1.485	2.97	56.4	0.0497	0.0448	27.2	44.4	46.1	16.9	-20.4	39.4	33.1	0.0782	1.07	81.9	0.75	0.539	0.2064	0.824	-0.645	1.469	0.277	2.974	1.404	4.365	0.257	0.083	80.3	17.0	train
1275	4	216	2	Moderate	0.4787	1.117	1.386	2.773	53.7	0.0426	0.0447	27.3	51.5	44.1	12.2	-24.0	39.1	29.7	0.0624	1.089	92.0	0.71	0.447	0.2458	0.703	-0.759	1.461	0.248	2.914	1.483	4.302	0.232	0.073	80.9	14.0	train
1276	4	217	2	Moderate	0.482	1.085	1.403	2.805	55.3	0.0468	0.0509	27.7	52.0	45.1	11.2	-23.4	43.0	29.3	0.0642	1.055	94.2	0.819	0.472	0.2354	0.628	-0.727	1.354	0.305	2.086	1.12	3.216	0.261	0.105	81.6	14.0	train
1277	4	218	2	Moderate	0.4853	1.065	1.475	2.95	56.3	0.044	0.0439	29.3	51.1	42.1	12.5	-20.7	37.4	29.8	0.049	1.008	82.9	0.771	0.871	0.2418	0.615	-0.721	1.335	0.249	3.129	1.058	4.515	0.277	0.047	80.4	14.0	train
1278	4	219	2	Moderate	0.4887	1.041	1.515	3.03	57.6	0.0453	0.0575	31.3	48.3	44.8	12.8	-17.8	38.3	27.8	0.0514	1.038	89.2	0.776	0.626	0.2196	0.809	-0.595	1.404	0.387	2.876	1.321	4.431	0.226	0.098	81.0	14.0	train
1279	4	220	2	Moderate	0.492	1.064	1.381	2.762	56.4	0.0405	0.0443	28.8	49.6	44.2	15.5	-19.5	37.1	31.8	0.0694	1.075	86.9	0.751	0.535	0.2239	0.892	-0.541	1.432	0.245	2.705	0.754	4.027	0.241	0.084	78.5	13.0	train
1280	4	221	2	Moderate	0.4954	1.064	1.424	2.849	56.4	0.0361	0.0555	28.8	48.0	45.9	12.9	-17.5	38.4	30.7	0.0641	1.067	83.3	0.745	0.797	0.2243	0.656	-0.511	1.167	0.306	2.081	1.112	3.312	0.238	0.107	83.3	14.0	train
1281	4	222	2	Moderate	0.4987	1.063	1.417	2.834	56.5	0.0505	0.0408	32.0	46.1	43.8	13.9	-20.9	36.5	30.9	0.0713	1.08	83.5	0.739	0.553	0.223	0.667	-0.621	1.288	0.419	2.571	1.397	3.922	0.29	0.062	80.8	15.0	train
1282	4	223	2	Moderate	0.5021	1.055	1.445	2.891	56.9	0.0504	0.0509	29.9	45.3	44.8	13.4	-19.7	42.9	21.6	0.054	0.917	69.0	0.743	0.674	0.2433	0.834	-0.589	1.422	0.25	2.878	1.145	4.439	0.234	0.071	81.9	15.0	train
1283	4	224	2	Moderate	0.5055	1.058	1.456	2.912	56.7	0.0387	0.0587	28.2	43.9	44.0	13.5	-22.4	42.3	30.6	0.0651	0.984	76.7	0.737	0.365	0.2314	0.792	-0.626	1.418	0.335	2.269	1.099	4.078	0.306	0.095	83.8	16.0	train
1284	4	225	2	Moderate	0.5089	1.086	1.454	2.909	55.3	0.0528	0.0538	30.6	47.9	43.2	14.1	-20.0	35.8	27.1	0.0565	0.976	76.2	0.796	0.668	0.1938	0.789	-0.643	1.431	0.379	2.542	1.025	3.997	0.225	0.032	82.1	15.0	train
1285	4	226	2	Moderate	0.5123	1.08	1.358	2.716	55.6	0.0389	0.0516	30.6	50.4	43.7	14.6	-18.6	37.9	25.5	0.0328	1.039	80.5	0.686	0.412	0.2197	0.707	-0.515	1.222	0.399	2.36	1.616	4.982	0.272	0.057	82.8	12.0	train
1286	4	227	2	Moderate	0.5157	1.065	1.435	2.87	56.3	0.0477	0.0484	29.0	45.7	46.2	17.0	-19.1	37.6	26.8	0.0697	1.039	71.7	0.81	0.526	0.2063	0.849	-0.704	1.553	0.33	3.034	1.548	4.382	0.226	0.065	89.8	15.0	train
1287	4	228	2	Moderate	0.5191	1.073	1.358	2.716	55.9	0.0365	0.0568	30.1	47.7	43.4	16.4	-23.6	44.1	30.5	0.049	1.068	75.2	0.702	0.668	0.201	0.632	-0.596	1.228	0.318	2.949	1.229	4.037	0.199	0.083	82.6	16.0	train
1288	4	229	2	Moderate	0.5225	1.093	1.437	2.874	54.9	0.0425	0.0488	29.4	47.6	46.2	16.7	-21.0	38.6	26.8	0.0608	1.076	76.8	0.745	0.443	0.2134	0.816	-0.658	1.474	0.261	2.698	1.283	4.743	0.259	0.055	85.6	13.0	train
1289	4	230	2	Moderate	0.5259	1.052	1.368	2.736	57.0	0.0432	0.0416	27.1	49.3	43.8	13.9	-20.6	39.9	26.8	0.0677	1.034	72.3	0.788	0.586	0.2026	0.666	-0.597	1.263	0.378	2.721	1.487	4.793	0.256	0.077	84.8	13.0	train
1290	4	231	2	Moderate	0.5294	1.099	1.488	2.975	54.6	0.0428	0.0655	29.6	47.4	40.9	14.0	-19.7	39.2	25.6	0.0557	1.061	89.5	0.802	0.593	0.2257	0.806	-0.63	1.436	0.241	3.113	1.494	4.412	0.22	0.089	81.6	15.0	train
1291	4	232	2	Moderate	0.5328	1.09	1.402	2.804	55.0	0.0519	0.0454	28.8	51.0	44.7	15.9	-20.4	38.2	25.8	0.0611	1.06	70.9	0.716	0.629	0.2454	0.948	-0.662	1.61	0.311	2.896	1.419	4.091	0.262	0.062	79.5	14.0	train
1292	4	233	2	Moderate	0.5363	1.11	1.383	2.765	54.0	0.0396	0.0464	29.3	48.5	45.9	16.2	-19.9	40.2	26.9	0.0698	1.021	92.5	0.778	0.525	0.2019	0.71	-0.623	1.333	0.28	2.586	1.532	4.76	0.279	0.099	79.3	16.0	train
1293	4	234	2	Moderate	0.5397	1.053	1.418	2.837	57.0	0.0429	0.0553	27.2	44.1	43.0	12.8	-21.7	36.3	30.3	0.0623	1.103	85.7	0.798	0.648	0.2066	0.708	-0.554	1.262	0.228	2.789	1.259	3.86	0.255	0.103	78.0	13.0	train
1294	4	235	2	Moderate	0.5432	1.042	1.396	2.791	57.6	0.044	0.0525	28.2	48.5	42.7	18.2	-19.3	39.7	30.2	0.053	1.013	80.9	0.737	0.541	0.246	0.751	-0.614	1.365	0.233	2.083	1.094	4.973	0.327	0.092	82.1	15.0	train
1295	4	236	2	Moderate	0.5466	1.107	1.51	3.019	54.2	0.0416	0.0529	28.4	48.7	44.0	12.3	-19.7	36.3	28.6	0.0639	1.109	86.8	0.753	0.666	0.2072	0.766	-0.585	1.351	0.356	2.469	1.377	4.523	0.235	0.062	82.4	17.0	train
1296	4	237	2	Moderate	0.5501	1.067	1.433	2.865	56.2	0.0457	0.0473	29.4	44.7	46.1	12.2	-21.9	39.9	30.5	0.0663	0.997	65.6	0.752	0.483	0.2824	0.769	-0.75	1.518	0.307	2.877	1.551	4.058	0.26	0.084	80.7	15.0	train
1297	4	238	2	Moderate	0.5536	1.088	1.443	2.885	55.1	0.0475	0.0443	28.9	45.7	46.5	17.5	-22.9	35.8	23.2	0.0716	0.995	86.3	0.732	0.396	0.2325	0.877	-0.642	1.52	0.269	2.591	1.411	4.107	0.229	0.11	79.1	17.0	train
1298	4	239	2	Moderate	0.5571	1.081	1.46	2.92	55.5	0.0489	0.0479	30.0	48.7	43.7	15.5	-20.8	31.9	24.6	0.0643	1.007	82.4	0.74	0.453	0.1964	0.676	-0.576	1.251	0.281	2.969	1.076	4.752	0.248	0.068	82.8	15.0	train
1299	4	240	2	Moderate	0.5606	1.088	1.422	2.844	55.1	0.0476	0.0496	29.7	47.6	44.7	14.5	-21.4	45.1	31.6	0.0594	1.125	93.7	0.706	0.687	0.2375	0.771	-0.554	1.325	0.344	2.003	1.007	3.798	0.327	0.085	85.4	15.0	train
1300	4	241	2	Moderate	0.5641	1.066	1.342	2.683	56.3	0.0532	0.0609	29.3	46.4	43.2	15.5	-20.8	37.7	27.4	0.0585	1.015	65.8	0.782	0.366	0.2525	0.705	-0.651	1.356	0.356	2.55	1.141	4.329	0.334	0.088	81.6	15.0	train
1301	4	242	2	Moderate	0.5676	1.075	1.362	2.724	55.8	0.0514	0.0511	28.9	42.1	44.8	13.0	-22.6	34.4	26.4	0.0611	1.065	78.6	0.797	0.619	0.2699	0.707	-0.606	1.313	0.393	2.842	1.265	3.966	0.203	0.069	81.2	14.0	train
1302	4	243	2	Moderate	0.5711	1.086	1.335	2.67	55.2	0.0436	0.0548	27.3	47.3	41.7	15.1	-19.2	41.7	31.6	0.0684	0.932	83.6	0.773	0.6	0.2666	0.877	-0.639	1.516	0.366	2.178	1.344	3.603	0.259	0.061	82.1	14.0	train
1303	4	244	2	Moderate	0.5747	1.078	1.384	2.768	55.7	0.0519	0.0517	28.5	47.9	44.2	12.1	-21.1	38.8	26.5	0.056	0.961	85.9	0.739	0.568	0.188	0.761	-0.631	1.392	0.34	3.101	1.138	4.417	0.275	0.081	83.3	16.0	train
1304	4	245	2	Moderate	0.5782	1.071	1.389	2.777	56.0	0.048	0.052	28.9	47.8	44.1	16.6	-21.0	41.2	26.1	0.065	1.016	69.1	0.754	0.6	0.2426	0.799	-0.751	1.55	0.391	2.498	1.173	4.416	0.291	0.064	84.2	16.0	train
1305	4	246	2	Moderate	0.5818	1.068	1.272	2.544	56.2	0.0518	0.0578	26.9	47.2	43.0	14.4	-24.8	34.5	29.7	0.0652	1.094	90.3	0.709	0.672	0.2682	0.747	-0.607	1.354	0.371	2.592	0.845	4.444	0.29	0.1	81.1	14.0	train
1306	4	247	2	Moderate	0.5853	1.073	1.403	2.806	55.9	0.052	0.0478	29.4	49.0	45.1	13.5	-25.2	42.7	27.2	0.074	1.024	96.4	0.748	0.596	0.2334	0.792	-0.748	1.54	0.428	2.624	1.43	4.889	0.264	0.055	81.4	15.0	train
1307	4	248	2	Moderate	0.5889	1.094	1.433	2.865	54.8	0.0551	0.0459	28.7	48.4	44.5	9.6	-21.4	40.4	26.7	0.0552	1.046	87.2	0.76	0.512	0.1993	0.842	-0.357	1.199	0.238	2.971	1.269	4.329	0.263	0.113	82.2	15.0	train
1308	4	249	2	Moderate	0.5924	1.09	1.438	2.877	55.1	0.0563	0.0562	28.6	46.3	44.4	12.8	-20.2	37.5	26.2	0.083	0.968	79.5	0.679	0.569	0.2396	0.667	-0.799	1.466	0.306	2.598	1.255	4.916	0.275	0.078	85.7	15.0	train
1309	4	250	2	Moderate	0.596	1.08	1.363	2.726	55.6	0.0622	0.0531	28.4	47.2	42.5	14.4	-23.2	40.1	28.0	0.079	1.042	88.3	0.714	0.598	0.2472	0.763	-0.759	1.523	0.38	2.889	0.98	4.237	0.291	0.062	80.8	14.0	train
1310	4	251	2	Moderate	0.5996	1.087	1.456	2.911	55.2	0.0445	0.0486	28.1	48.5	46.2	14.3	-22.0	35.8	31.8	0.0553	1.025	98.8	0.741	0.462	0.2421	0.762	-0.603	1.365	0.359	2.815	1.372	4.49	0.308	0.059	84.1	16.0	train
1311	4	252	3	Significant	0.6032	1.088	1.345	2.691	55.1	0.0518	0.0517	30.5	49.1	45.3	14.2	-20.0	37.1	26.6	0.0591	1.122	88.5	0.689	0.704	0.2905	0.607	-0.592	1.199	0.266	3.018	0.842	4.211	0.279	0.048	86.3	15.0	train
1312	4	253	3	Significant	0.6068	1.125	1.337	2.674	53.3	0.0549	0.0538	29.6	49.7	43.2	14.0	-18.7	39.5	28.3	0.0602	1.033	71.6	0.775	0.722	0.2113	0.712	-0.698	1.41	0.385	2.669	1.229	4.473	0.25	0.069	81.7	16.0	train
1313	4	254	3	Significant	0.6104	1.069	1.479	2.958	56.1	0.0517	0.0536	28.3	50.5	41.5	11.7	-18.6	35.4	26.8	0.0644	1.07	93.2	0.74	0.639	0.2392	0.657	-0.724	1.381	0.216	3.127	1.164	4.177	0.282	0.055	82.6	14.0	train
1314	4	255	3	Significant	0.614	1.034	1.404	2.807	58.1	0.0624	0.0519	27.8	46.3	44.0	15.7	-22.3	39.4	28.3	0.0721	1.036	73.3	0.723	0.647	0.2275	0.825	-0.663	1.489	0.383	2.029	1.381	3.571	0.301	0.07	84.3	15.0	train
1315	4	256	3	Significant	0.6176	1.105	1.435	2.869	54.3	0.0495	0.058	28.5	47.2	44.7	17.5	-20.0	38.8	30.7	0.0599	1.003	79.9	0.758	0.618	0.2715	0.891	-0.775	1.666	0.347	2.88	1.33	3.928	0.309	0.079	82.3	16.0	train
1316	4	257	3	Significant	0.6212	1.102	1.374	2.747	54.5	0.0472	0.0509	29.4	48.1	44.9	14.5	-22.0	35.7	31.1	0.0742	0.999	84.6	0.788	0.66	0.2289	0.746	-0.695	1.441	0.329	2.564	1.301	3.914	0.223	0.09	87.2	15.0	train
1317	4	258	3	Significant	0.6248	1.087	1.336	2.672	55.2	0.0566	0.0613	28.1	47.6	42.0	14.2	-22.0	36.0	27.8	0.0657	1.005	96.3	0.651	0.53	0.2459	0.768	-0.712	1.48	0.443	3.516	1.309	3.704	0.258	0.052	86.8	16.0	train
1318	4	259	3	Significant	0.6285	1.113	1.425	2.849	53.9	0.0526	0.0501	27.0	42.9	43.6	15.7	-18.3	40.4	27.6	0.0889	0.963	73.2	0.777	0.761	0.2729	0.843	-0.582	1.425	0.373	2.568	1.138	4.288	0.212	0.067	84.1	16.0	train
1319	4	260	3	Significant	0.6321	1.099	1.478	2.957	54.6	0.0557	0.0521	28.8	43.4	44.5	12.7	-21.9	41.8	29.4	0.0686	1.061	101.1	0.699	0.51	0.2504	0.778	-0.806	1.584	0.426	2.504	1.094	4.164	0.295	0.093	86.0	18.0	train
1320	4	261	3	Significant	0.6358	1.151	1.426	2.852	52.1	0.0515	0.0537	28.0	49.8	43.9	15.7	-19.2	39.7	31.1	0.0791	1.033	105.3	0.684	0.629	0.2196	0.835	-0.786	1.622	0.341	2.813	1.582	3.961	0.355	0.062	82.5	16.0	train
1321	4	262	3	Significant	0.6394	1.093	1.495	2.99	54.9	0.044	0.0558	28.9	45.5	41.3	16.8	-22.4	40.9	26.3	0.068	1.047	88.6	0.701	0.659	0.1816	0.636	-0.496	1.132	0.319	2.889	1.466	3.996	0.27	0.051	86.4	15.0	train
1322	4	263	3	Significant	0.6431	1.138	1.367	2.735	52.7	0.0547	0.0544	28.9	44.1	43.2	15.1	-20.2	39.4	26.5	0.068	1.007	93.4	0.802	0.375	0.2247	0.687	-0.713	1.4	0.344	2.671	1.07	3.612	0.281	0.053	84.0	17.0	train
1323	4	264	3	Significant	0.6468	1.1	1.479	2.959	54.6	0.0518	0.067	27.9	49.2	42.1	12.8	-17.2	36.0	27.9	0.0651	1.064	71.0	0.797	0.626	0.2367	0.743	-0.539	1.282	0.317	2.435	1.431	4.111	0.329	0.089	87.2	17.0	train
1324	4	265	3	Significant	0.6504	1.068	1.429	2.859	56.2	0.053	0.055	27.8	49.0	40.5	14.9	-23.6	37.2	28.3	0.0882	0.98	85.4	0.686	0.658	0.2016	0.582	-0.777	1.359	0.314	2.588	1.566	4.85	0.314	0.093	92.5	16.0	train
1325	4	266	3	Significant	0.6541	1.107	1.492	2.984	54.2	0.0471	0.0609	28.0	49.4	45.1	13.7	-23.1	41.7	27.3	0.0735	0.95	80.7	0.783	0.644	0.2152	0.572	-0.588	1.16	0.307	2.719	1.288	3.951	0.286	0.056	86.8	16.0	train
1326	4	267	3	Significant	0.6578	1.125	1.403	2.806	53.3	0.0469	0.0597	27.1	45.3	42.5	13.7	-18.0	39.7	25.8	0.0878	1.059	89.6	0.638	0.498	0.2331	0.902	-0.533	1.435	0.277	2.127	1.278	4.209	0.227	0.056	92.8	15.0	train
1327	4	268	3	Significant	0.6615	1.093	1.541	3.082	54.9	0.0514	0.0514	27.3	47.2	42.5	13.8	-20.8	46.8	30.1	0.0634	0.996	94.0	0.785	0.407	0.2	0.791	-0.703	1.494	0.287	2.725	1.493	4.033	0.204	0.063	83.1	16.0	train
1328	4	269	3	Significant	0.6652	1.14	1.414	2.827	52.6	0.0555	0.0607	29.3	45.5	43.2	15.8	-22.6	33.6	27.3	0.0858	1.012	79.7	0.781	0.666	0.2151	0.729	-0.736	1.465	0.338	2.87	0.779	3.671	0.32	0.066	91.6	15.0	train
1329	4	270	3	Significant	0.6689	1.089	1.41	2.819	55.1	0.0519	0.0631	27.8	48.0	41.6	14.5	-21.3	35.0	29.5	0.0871	0.974	89.8	0.727	0.613	0.2531	0.881	-0.541	1.422	0.289	2.237	0.878	4.43	0.25	0.091	83.7	16.0	train
1330	4	271	3	Significant	0.6727	1.065	1.423	2.847	56.3	0.0556	0.0514	28.1	50.7	44.2	19.5	-20.4	39.5	27.3	0.0763	0.955	95.4	0.701	0.801	0.2022	0.718	-0.67	1.388	0.269	2.743	1.204	4.782	0.241	0.079	86.6	16.0	train
1331	4	272	3	Significant	0.6764	1.103	1.433	2.866	54.4	0.0444	0.0573	27.0	45.0	43.5	16.0	-17.5	36.2	21.6	0.0748	0.912	90.2	0.696	0.643	0.2139	0.637	-0.747	1.385	0.352	2.246	1.442	4.951	0.32	0.043	82.9	16.0	train
1332	4	273	3	Significant	0.6801	1.08	1.428	2.856	55.6	0.0455	0.0568	28.8	43.4	43.0	13.7	-19.4	35.9	25.0	0.0492	1.068	94.7	0.733	0.596	0.244	0.836	-0.824	1.659	0.233	2.053	1.246	4.216	0.299	0.02	83.1	16.0	train
1333	4	274	3	Significant	0.6839	1.107	1.386	2.773	54.2	0.0486	0.0539	27.7	43.0	41.9	11.4	-19.6	35.2	25.3	0.0695	1.039	85.0	0.781	0.717	0.2166	0.758	-0.554	1.312	0.304	2.748	1.124	4.027	0.259	0.083	86.0	16.0	train
1334	4	275	3	Significant	0.6876	1.11	1.356	2.713	54.0	0.0524	0.0598	29.6	43.9	43.9	16.2	-20.5	35.2	28.2	0.0653	0.976	89.7	0.73	0.627	0.207	0.688	-0.596	1.285	0.239	2.247	1.256	3.891	0.292	0.029	87.0	17.0	train
1335	4	276	3	Significant	0.6914	1.11	1.319	2.637	54.1	0.0667	0.0549	25.3	48.0	41.9	17.4	-19.2	43.8	25.9	0.0881	0.96	89.3	0.74	0.771	0.2536	0.701	-0.555	1.257	0.326	2.895	1.39	4.029	0.225	0.075	85.3	15.0	train
1336	4	277	3	Significant	0.6951	1.12	1.363	2.726	53.6	0.0457	0.0578	27.6	46.3	43.0	12.1	-21.5	40.7	30.4	0.0721	1.029	86.5	0.718	0.755	0.2137	0.773	-0.794	1.567	0.351	2.462	1.241	3.991	0.196	0.043	90.0	16.0	train
1337	4	278	3	Significant	0.6989	1.133	1.326	2.651	52.9	0.0592	0.0603	28.9	46.1	43.2	12.3	-21.3	36.4	25.2	0.0773	1.046	98.9	0.696	0.6	0.2318	0.881	-0.495	1.377	0.259	2.831	1.443	4.031	0.227	0.084	91.2	16.0	train
1338	4	279	3	Significant	0.7027	1.129	1.394	2.788	53.2	0.0622	0.0652	27.7	47.2	42.0	10.9	-20.2	33.6	33.3	0.0876	0.991	116.0	0.703	0.558	0.2256	0.738	-0.677	1.415	0.357	2.355	1.355	3.872	0.27	0.052	85.1	18.0	train
1339	4	280	3	Significant	0.7064	1.087	1.419	2.838	55.2	0.0526	0.0532	27.7	44.6	43.8	13.7	-17.9	34.0	29.0	0.0802	0.948	78.0	0.669	0.417	0.2325	0.818	-0.662	1.481	0.327	2.26	0.862	4.275	0.246	0.039	86.1	17.0	train
1340	4	281	3	Significant	0.7102	1.114	1.402	2.805	53.9	0.052	0.0614	27.6	44.5	41.3	14.3	-18.9	39.4	28.7	0.0832	1.116	88.9	0.736	0.673	0.2532	0.619	-0.636	1.255	0.388	3.238	1.332	3.909	0.273	0.06	92.6	17.0	train
1341	4	282	3	Significant	0.714	1.105	1.448	2.895	54.3	0.0499	0.0482	28.0	48.4	42.8	12.7	-22.7	34.2	29.9	0.0853	1.042	85.8	0.679	0.52	0.2498	0.647	-0.66	1.307	0.276	2.455	1.073	4.122	0.221	0.058	90.5	17.0	train
1342	4	283	3	Significant	0.7178	1.12	1.462	2.924	53.6	0.0493	0.0583	27.7	50.1	42.6	15.4	-17.2	38.1	27.2	0.0736	0.91	80.5	0.667	0.703	0.199	0.779	-0.553	1.332	0.373	2.524	1.498	4.117	0.253	0.065	89.4	15.0	train
1343	4	284	3	Significant	0.7216	1.097	1.409	2.819	54.7	0.0535	0.0524	26.7	46.5	43.6	15.9	-19.1	39.9	23.7	0.0853	0.969	69.3	0.751	0.63	0.257	0.693	-0.652	1.345	0.233	3.311	1.033	3.74	0.235	0.075	85.6	18.0	train
1344	4	285	3	Significant	0.7254	1.114	1.316	2.631	53.8	0.0602	0.0636	26.8	43.9	43.5	15.1	-22.8	40.3	26.9	0.0899	0.916	77.5	0.718	0.488	0.2355	0.71	-0.67	1.38	0.31	2.266	1.325	4.051	0.236	0.094	89.2	17.0	train
1345	4	286	3	Significant	0.7293	1.093	1.274	2.548	54.9	0.0652	0.06	27.9	46.8	43.5	11.9	-22.9	34.8	29.5	0.0662	0.917	78.6	0.714	0.603	0.225	0.787	-0.551	1.338	0.336	3.056	1.453	3.67	0.241	0.055	87.8	16.0	train
1346	4	287	3	Significant	0.7331	1.121	1.381	2.762	53.5	0.0579	0.0535	27.7	45.1	42.0	12.7	-17.6	34.3	29.8	0.0782	0.925	82.6	0.626	0.82	0.2279	0.845	-0.536	1.38	0.301	2.693	1.373	4.971	0.262	0.07	84.3	16.0	train
1347	4	288	3	Significant	0.7369	1.1	1.454	2.907	54.6	0.0663	0.062	27.8	47.4	41.8	16.5	-23.7	36.4	29.8	0.0741	1.116	93.7	0.767	0.518	0.2597	0.816	-0.517	1.333	0.211	2.433	1.407	4.269	0.267	0.044	89.1	17.0	train
1348	4	289	3	Significant	0.7408	1.11	1.386	2.772	54.0	0.0617	0.0589	26.2	48.8	44.8	13.8	-18.9	33.3	27.9	0.0621	1.048	68.9	0.707	0.637	0.2566	0.79	-0.554	1.343	0.378	3.107	0.943	3.879	0.283	0.099	87.1	19.0	train
1349	4	290	3	Significant	0.7446	1.118	1.352	2.703	53.7	0.0515	0.0635	26.8	45.5	43.0	14.3	-16.8	38.7	26.8	0.0721	1.075	80.2	0.748	0.635	0.2472	0.87	-0.629	1.499	0.379	2.785	1.233	4.323	0.248	0.05	90.5	17.0	train
1350	4	291	3	Significant	0.7485	1.119	1.386	2.771	53.6	0.0571	0.0545	25.5	47.7	44.1	13.4	-17.7	39.0	29.0	0.1001	0.928	85.7	0.687	0.567	0.2358	0.736	-0.747	1.483	0.337	2.421	1.601	4.444	0.28	0.063	89.3	17.0	train
1351	4	292	3	Significant	0.7523	1.105	1.307	2.613	54.3	0.0612	0.0627	27.7	44.4	44.2	16.0	-20.2	36.5	27.3	0.0762	0.968	82.2	0.736	0.723	0.2721	0.655	-0.72	1.375	0.381	2.394	1.078	3.665	0.263	0.1	88.6	17.0	train
1352	4	293	3	Significant	0.7562	1.089	1.439	2.879	55.1	0.0622	0.0579	26.7	47.8	42.4	12.6	-21.5	38.3	29.9	0.0837	1.003	83.6	0.728	0.565	0.2314	0.871	-0.651	1.522	0.314	2.472	0.846	5.04	0.34	0.082	85.9	20.0	train
1353	4	294	3	Significant	0.7601	1.085	1.405	2.809	55.3	0.0494	0.0495	27.6	46.6	42.9	16.6	-20.9	39.9	26.3	0.0938	1.058	83.5	0.737	0.528	0.2328	0.807	-0.612	1.42	0.238	2.323	1.206	4.189	0.239	0.046	81.3	19.0	train
1354	4	295	3	Significant	0.764	1.118	1.312	2.625	53.7	0.0634	0.068	27.5	47.1	44.6	15.0	-19.5	33.2	21.8	0.0897	0.977	81.2	0.761	0.497	0.2373	0.744	-0.595	1.339	0.353	2.801	1.247	3.916	0.28	0.062	86.8	18.0	train
1355	4	296	3	Significant	0.7678	1.101	1.361	2.722	54.5	0.0645	0.0573	27.6	46.6	42.5	13.1	-23.1	39.3	30.7	0.0914	1.006	63.7	0.752	0.602	0.2243	0.799	-0.636	1.435	0.391	2.802	1.279	3.927	0.289	0.047	87.8	15.0	train
1356	4	297	3	Significant	0.7717	1.124	1.415	2.831	53.4	0.0547	0.0554	28.2	44.4	43.6	13.8	-21.9	39.2	28.2	0.0967	0.95	71.3	0.718	0.674	0.2341	0.904	-0.55	1.454	0.305	2.714	0.936	4.56	0.247	0.074	88.7	15.0	train
1357	4	298	3	Significant	0.7756	1.132	1.33	2.659	53.0	0.0562	0.0653	26.3	48.7	41.1	11.7	-20.7	42.1	28.1	0.0919	0.919	82.4	0.705	0.461	0.2008	0.716	-0.518	1.233	0.347	2.473	0.885	3.912	0.255	0.077	88.8	18.0	train
1358	4	299	3	Significant	0.7796	1.132	1.379	2.757	53.0	0.0587	0.0614	25.5	47.2	45.1	13.9	-22.4	37.5	27.1	0.0826	0.97	61.8	0.722	0.891	0.207	0.839	-0.621	1.46	0.284	2.26	1.399	4.243	0.221	0.087	88.2	18.0	train
1359	4	300	3	Significant	0.7835	1.131	1.426	2.853	53.1	0.0542	0.0714	26.3	47.5	41.8	13.9	-21.0	38.8	30.6	0.0766	0.941	62.9	0.724	0.597	0.2418	0.728	-0.59	1.318	0.307	2.809	1.334	3.642	0.247	0.087	92.2	18.0	train
1360	4	301	3	Significant	0.7874	1.114	1.269	2.537	53.9	0.051	0.0602	25.6	48.0	41.3	13.3	-17.2	40.4	28.9	0.0852	0.946	95.6	0.725	0.601	0.2547	0.798	-0.742	1.539	0.387	2.669	1.36	3.479	0.228	0.045	95.0	19.0	train
1361	4	302	3	Significant	0.7913	1.084	1.305	2.609	55.4	0.057	0.0672	27.8	50.0	42.1	12.5	-20.7	37.0	28.0	0.0844	1.089	88.3	0.671	0.583	0.257	0.792	-0.609	1.401	0.241	2.193	1.313	4.275	0.243	0.097	91.6	17.0	train
1362	4	303	3	Significant	0.7952	1.174	1.356	2.713	51.1	0.0579	0.0597	27.1	43.5	43.6	15.4	-19.4	36.2	27.0	0.0898	0.994	77.6	0.63	0.57	0.2523	0.782	-0.79	1.572	0.383	3.298	1.265	3.979	0.253	0.064	93.7	16.0	train
1363	4	304	3	Significant	0.7992	1.124	1.365	2.731	53.4	0.0609	0.0605	27.9	47.7	43.0	13.4	-19.2	35.3	29.1	0.0788	0.993	75.9	0.764	0.464	0.2369	0.6	-0.556	1.156	0.423	2.314	1.416	3.935	0.287	0.098	91.3	16.0	train
1364	4	305	3	Significant	0.8031	1.106	1.361	2.722	54.3	0.0565	0.0659	27.9	48.1	41.8	15.9	-17.3	33.7	26.9	0.0832	1.023	102.6	0.641	0.537	0.2677	0.657	-0.588	1.245	0.368	2.953	1.522	3.874	0.261	0.064	90.9	15.0	train
1365	4	306	3	Significant	0.8071	1.13	1.464	2.928	53.1	0.0613	0.0617	27.1	46.6	44.2	13.7	-21.2	33.6	28.2	0.0725	0.953	97.3	0.756	0.679	0.2695	0.584	-0.515	1.099	0.289	2.799	1.196	4.204	0.271	0.09	95.0	18.0	train
1366	4	307	3	Significant	0.811	1.119	1.454	2.908	53.6	0.0521	0.0595	26.8	44.9	41.3	15.1	-20.8	37.0	31.3	0.0804	1.032	84.0	0.702	0.527	0.2055	0.674	-0.814	1.489	0.351	2.601	1.589	3.735	0.262	0.092	93.1	17.0	train
1367	4	308	3	Significant	0.815	1.101	1.406	2.812	54.5	0.0593	0.06	28.3	48.4	41.1	16.9	-21.0	39.6	32.3	0.0836	0.993	95.6	0.778	0.625	0.2602	0.664	-0.789	1.452	0.299	2.483	1.566	4.027	0.251	0.055	89.3	18.0	train
1368	4	309	3	Significant	0.819	1.104	1.37	2.74	54.3	0.059	0.0645	28.8	44.1	42.8	13.7	-21.8	37.5	32.3	0.0848	0.975	82.9	0.728	0.498	0.2439	0.775	-0.733	1.509	0.427	3.211	1.852	4.315	0.284	0.069	90.8	18.0	train
1369	4	310	4	Severe	0.823	1.123	1.368	2.736	53.4	0.0639	0.0598	28.5	45.4	43.5	12.3	-20.9	36.3	27.2	0.0745	1.031	93.0	0.651	0.597	0.2359	0.771	-0.672	1.443	0.398	3.019	1.844	3.052	0.315	0.084	90.2	17.0	train
1370	4	311	4	Severe	0.8269	1.122	1.387	2.775	53.5	0.0586	0.0551	26.4	44.8	43.2	11.6	-19.5	34.0	28.9	0.0917	0.971	87.9	0.739	0.551	0.2488	0.702	-0.523	1.225	0.368	2.368	1.758	4.505	0.231	0.043	87.2	16.0	train
1371	4	312	4	Severe	0.8309	1.127	1.378	2.757	53.2	0.0652	0.0617	26.6	45.6	44.0	10.3	-21.4	41.0	28.2	0.0835	0.936	98.0	0.689	0.564	0.2745	0.638	-0.516	1.154	0.347	2.716	1.414	4.061	0.254	0.076	89.5	18.0	train
1372	4	313	4	Severe	0.8349	1.171	1.407	2.814	51.2	0.0608	0.0647	26.5	44.9	42.1	14.6	-18.9	43.2	29.5	0.0758	0.912	86.7	0.75	0.599	0.2371	0.816	-0.662	1.478	0.396	2.22	1.458	3.25	0.28	0.086	86.1	15.0	train
1373	4	314	4	Severe	0.8389	1.142	1.396	2.791	52.5	0.0565	0.0648	26.3	44.9	41.9	11.3	-19.0	34.4	28.2	0.0936	0.934	84.4	0.686	0.842	0.2641	0.802	-0.466	1.268	0.358	2.6	1.027	3.732	0.276	0.086	89.2	19.0	train
1374	4	315	4	Severe	0.843	1.095	1.354	2.708	54.8	0.0642	0.0644	27.3	45.5	43.2	13.3	-21.5	35.0	33.0	0.0867	0.997	85.2	0.773	0.625	0.2501	0.653	-0.506	1.158	0.35	3.295	1.216	3.846	0.254	0.065	93.2	16.0	train
1375	4	316	4	Severe	0.847	1.125	1.333	2.666	53.3	0.0579	0.0662	27.1	46.9	42.8	14.1	-22.0	34.7	29.4	0.0852	0.994	87.7	0.621	0.688	0.2272	0.811	-0.825	1.636	0.445	2.518	1.459	3.723	0.252	0.082	90.7	18.0	train
1376	4	317	4	Severe	0.851	1.144	1.381	2.762	52.4	0.0648	0.0609	27.4	45.4	42.8	14.4	-18.5	38.7	25.3	0.0821	0.985	92.4	0.65	0.503	0.2691	0.912	-0.807	1.719	0.353	2.728	1.581	4.263	0.298	0.03	91.4	17.0	train
1377	4	318	4	Severe	0.855	1.11	1.309	2.619	54.1	0.0639	0.0659	27.3	44.3	44.2	12.0	-23.8	37.9	26.4	0.0937	0.94	81.0	0.677	0.536	0.2427	0.753	-0.726	1.48	0.272	2.876	1.441	4.359	0.237	0.055	94.0	19.0	train
1378	4	319	4	Severe	0.8591	1.12	1.322	2.645	53.6	0.0594	0.0595	27.5	46.5	42.3	12.5	-22.7	35.5	25.9	0.091	1.01	97.2	0.667	0.554	0.2295	0.824	-0.78	1.604	0.338	2.43	1.311	4.347	0.261	0.057	93.9	18.0	train
1379	4	320	4	Severe	0.8631	1.138	1.383	2.766	52.7	0.0571	0.071	26.5	46.8	41.6	14.7	-18.8	39.7	28.2	0.0857	0.901	73.4	0.749	0.526	0.2627	0.814	-0.622	1.436	0.361	2.336	1.051	3.739	0.325	0.094	91.8	19.0	train
1380	4	321	4	Severe	0.8672	1.111	1.35	2.701	54.0	0.0713	0.0752	27.4	41.9	44.1	13.2	-19.4	37.5	30.3	0.0898	1.107	99.3	0.651	0.419	0.2028	0.785	-0.577	1.362	0.191	3.115	1.435	4.756	0.24	0.075	92.7	17.0	train
1381	4	322	4	Severe	0.8712	1.105	1.415	2.83	54.3	0.0647	0.0668	28.0	44.9	42.6	14.3	-20.1	33.3	27.9	0.1013	0.964	82.5	0.742	0.632	0.2282	0.652	-0.667	1.319	0.302	3.012	1.185	4.154	0.285	0.081	95.0	17.0	train
1382	4	323	4	Severe	0.8753	1.143	1.399	2.798	52.5	0.0583	0.0663	26.2	47.8	41.2	13.3	-21.7	34.9	24.3	0.0817	0.977	91.4	0.735	0.764	0.2535	0.803	-0.617	1.419	0.277	2.843	1.36	3.775	0.272	0.076	91.4	19.0	train
1383	4	324	4	Severe	0.8793	1.138	1.411	2.822	52.7	0.0702	0.0632	26.1	47.3	40.9	13.5	-21.9	34.4	29.0	0.0877	0.922	99.1	0.646	0.613	0.2657	0.813	-0.626	1.439	0.29	2.772	1.439	3.828	0.284	0.044	86.9	17.0	train
1384	4	325	4	Severe	0.8834	1.146	1.409	2.819	52.4	0.0578	0.0727	26.6	41.8	42.5	16.0	-21.9	39.9	31.2	0.0911	0.931	102.0	0.748	0.473	0.2417	0.795	-0.595	1.39	0.323	2.408	1.715	4.063	0.266	0.059	91.6	16.0	train
1385	4	326	4	Severe	0.8875	1.152	1.352	2.705	52.1	0.0539	0.0606	27.5	44.6	40.8	13.9	-21.5	37.5	28.6	0.0828	0.939	79.7	0.67	0.554	0.2373	0.674	-0.65	1.323	0.322	2.491	0.923	3.617	0.26	0.086	92.1	16.0	train
1386	4	327	4	Severe	0.8916	1.135	1.343	2.685	52.9	0.0674	0.0584	27.7	45.8	41.7	10.9	-23.9	39.1	29.7	0.1017	1.05	97.2	0.715	0.936	0.2312	0.72	-0.801	1.52	0.376	2.656	1.22	3.751	0.246	0.066	88.1	17.0	train
1387	4	328	4	Severe	0.8957	1.112	1.334	2.667	54.0	0.0625	0.0556	25.9	43.1	43.1	12.0	-18.8	42.0	30.6	0.0818	0.992	77.1	0.664	0.538	0.2481	0.649	-0.661	1.31	0.412	2.364	0.996	3.731	0.319	0.081	90.0	17.0	train
1388	4	329	4	Severe	0.8998	1.141	1.369	2.738	52.6	0.0681	0.0602	26.3	46.6	43.6	11.4	-21.1	36.3	25.9	0.0846	0.994	79.5	0.692	0.697	0.2879	0.755	-0.601	1.356	0.355	2.658	1.311	3.962	0.203	0.064	93.9	17.0	train
1389	4	330	4	Severe	0.9039	1.164	1.37	2.739	51.5	0.0645	0.0703	27.0	47.0	43.9	16.3	-19.9	34.2	27.3	0.1087	0.978	83.4	0.674	0.499	0.2677	0.687	-0.752	1.439	0.291	1.872	1.523	3.906	0.232	0.093	92.9	16.0	train
1390	4	331	4	Severe	0.908	1.15	1.312	2.625	52.2	0.0684	0.0688	26.5	42.2	40.0	13.5	-22.9	40.5	27.6	0.0826	1.014	66.0	0.69	0.707	0.2201	0.688	-0.725	1.413	0.277	2.752	1.557	4.902	0.298	0.064	95.0	17.0	train
1391	4	332	4	Severe	0.9121	1.125	1.41	2.82	53.3	0.0623	0.0668	25.6	44.3	41.7	14.5	-20.6	39.1	28.7	0.091	0.933	77.9	0.583	0.622	0.2175	0.647	-0.692	1.34	0.311	2.907	1.326	4.732	0.345	0.064	90.4	16.0	train
1392	4	333	4	Severe	0.9162	1.173	1.325	2.651	51.1	0.0631	0.0632	26.0	43.7	43.1	8.6	-21.3	39.1	26.2	0.0992	0.967	80.3	0.62	0.689	0.2536	0.659	-0.598	1.258	0.314	3.068	1.434	4.664	0.285	0.069	87.4	18.0	train
1393	4	334	4	Severe	0.9204	1.133	1.442	2.883	53.0	0.0671	0.0707	27.7	47.3	41.7	17.5	-22.0	40.8	26.1	0.1022	0.914	96.1	0.659	0.506	0.2222	0.772	-0.622	1.394	0.369	2.803	1.255	3.682	0.239	0.05	95.0	17.0	train
1394	4	335	4	Severe	0.9245	1.119	1.31	2.621	53.6	0.0596	0.0685	25.7	44.3	41.6	14.1	-20.7	40.3	26.2	0.088	0.957	88.0	0.632	0.437	0.2428	0.852	-0.535	1.386	0.278	2.59	1.403	4.136	0.241	0.098	91.5	19.0	train
1395	4	336	4	Severe	0.9286	1.132	1.343	2.687	53.0	0.0702	0.0721	26.9	42.8	39.7	18.4	-20.3	34.5	30.0	0.0852	1.059	84.1	0.727	0.634	0.2089	0.636	-0.735	1.372	0.303	2.794	0.813	4.085	0.208	0.075	90.9	19.0	train
1396	4	337	4	Severe	0.9328	1.113	1.328	2.655	53.9	0.0564	0.0611	27.6	47.4	39.9	13.0	-20.0	37.2	26.4	0.0791	1.004	83.0	0.625	0.634	0.2382	0.679	-0.656	1.335	0.33	3.101	1.16	3.654	0.299	0.112	95.0	19.0	train
1397	4	338	4	Severe	0.9369	1.133	1.332	2.664	53.0	0.0649	0.0588	26.9	47.2	41.5	17.4	-15.2	39.5	26.2	0.0864	0.998	101.6	0.664	0.492	0.2046	0.63	-0.705	1.335	0.404	2.546	0.669	3.703	0.262	0.063	85.8	18.0	train
1398	4	339	4	Severe	0.9411	1.167	1.335	2.669	51.4	0.0637	0.0638	26.3	41.4	40.0	15.6	-19.5	35.5	28.9	0.0861	0.912	77.8	0.626	0.629	0.2962	0.544	-0.518	1.061	0.187	2.899	0.946	4.219	0.247	0.081	91.2	19.0	train
1399	4	340	4	Severe	0.9453	1.137	1.418	2.835	52.8	0.0663	0.0688	26.2	46.2	43.1	13.6	-24.6	34.3	29.5	0.0801	0.921	81.9	0.68	0.593	0.2481	0.627	-0.746	1.373	0.444	3.195	1.486	4.26	0.282	0.067	91.0	20.0	train
1400	4	341	4	Severe	0.9494	1.179	1.328	2.656	50.9	0.0729	0.0657	25.3	43.5	41.0	14.6	-22.0	39.2	25.9	0.095	0.898	73.3	0.702	0.651	0.2351	0.637	-0.775	1.412	0.361	2.498	1.735	4.051	0.29	0.092	91.2	19.0	train
1401	4	342	4	Severe	0.9536	1.152	1.329	2.657	52.1	0.0599	0.0572	25.1	46.6	40.4	15.3	-22.6	37.0	28.9	0.1063	0.932	81.3	0.607	0.584	0.3292	0.701	-0.798	1.499	0.333	2.972	1.228	3.491	0.356	0.075	95.0	18.0	train
1402	4	343	4	Severe	0.9578	1.178	1.401	2.801	50.9	0.0704	0.0622	25.3	45.2	41.1	14.2	-22.0	38.1	26.2	0.1011	0.905	85.3	0.678	0.528	0.232	0.749	-0.606	1.355	0.357	2.906	1.392	3.675	0.217	0.059	93.6	18.0	train
1403	4	344	4	Severe	0.962	1.175	1.369	2.737	51.1	0.0676	0.0712	28.0	43.8	40.1	14.1	-23.4	34.3	31.0	0.1099	0.987	94.1	0.637	0.54	0.2809	0.677	-0.741	1.418	0.332	2.93	1.326	3.902	0.202	0.067	95.0	19.0	train
1404	4	345	4	Severe	0.9662	1.186	1.318	2.636	50.6	0.0659	0.0653	25.3	45.4	41.1	17.1	-20.4	34.5	25.4	0.114	0.965	105.1	0.689	0.647	0.2816	0.756	-0.637	1.394	0.32	3.028	1.357	3.733	0.345	0.063	91.8	20.0	train
1405	4	346	4	Severe	0.9704	1.158	1.32	2.641	51.8	0.0681	0.0722	26.2	45.8	41.5	15.0	-21.6	35.1	30.1	0.1005	0.988	104.2	0.662	0.714	0.3062	0.708	-0.778	1.486	0.391	2.195	1.123	3.979	0.273	0.072	95.0	19.0	train
1406	4	347	4	Severe	0.9746	1.134	1.321	2.642	52.9	0.0665	0.0629	26.5	44.8	42.2	15.0	-19.7	33.1	27.0	0.0956	1.022	107.1	0.667	0.518	0.2527	0.693	-0.678	1.371	0.414	2.832	1.265	3.683	0.227	0.078	95.0	19.0	train
1407	4	348	4	Severe	0.9788	1.146	1.299	2.599	52.4	0.0692	0.0749	26.0	47.5	41.8	17.1	-16.7	34.4	26.2	0.0937	0.867	95.2	0.701	0.672	0.2185	0.865	-0.839	1.704	0.268	3.037	1.449	3.7	0.276	0.07	95.0	18.0	train
1408	4	349	4	Severe	0.9831	1.153	1.405	2.811	52.1	0.0642	0.0691	25.8	40.9	41.9	14.2	-17.8	36.8	28.6	0.1134	0.919	75.6	0.688	0.622	0.2469	0.683	-0.746	1.429	0.398	2.739	1.892	3.511	0.341	0.073	94.7	18.0	train
1409	4	350	4	Severe	0.9873	1.134	1.414	2.828	52.9	0.056	0.0605	24.3	46.5	42.4	11.7	-22.0	37.2	30.0	0.0889	0.957	85.7	0.678	0.532	0.2546	0.65	-0.663	1.313	0.434	3.091	1.697	4.106	0.312	0.037	89.6	18.0	train
1410	4	351	4	Severe	0.9915	1.129	1.403	2.805	53.1	0.062	0.0629	25.7	44.4	42.7	13.0	-21.4	39.3	25.5	0.1005	0.978	85.4	0.716	0.538	0.2886	0.692	-0.711	1.403	0.261	2.379	1.192	3.468	0.236	0.069	95.0	19.0	train
1411	4	352	4	Severe	0.9958	1.085	1.298	2.595	55.3	0.0755	0.0631	25.7	41.9	43.3	12.1	-19.6	34.8	22.0	0.1044	0.853	79.0	0.755	1.056	0.2503	0.64	-0.669	1.309	0.269	2.61	1.748	4.055	0.228	0.075	89.8	17.0	train
1412	5	0	0	Fresh	0.0	1.053	1.603	3.206	57.0	0.0217	0.0238	32.6	64.5	45.1	15.8	-22.5	37.7	30.1	0.0181	1.185	90.2	0.774	0.352	0.2092	0.737	-0.653	1.391	0.246	2.601	1.245	4.56	0.233	0.065	60.0	7.0	val
1413	5	1	0	Fresh	0.0002	1.102	1.592	3.184	54.4	0.0225	0.0349	32.3	65.6	49.0	14.8	-19.3	42.9	32.1	0.0091	1.221	65.8	0.811	0.329	0.2027	0.622	-0.568	1.19	0.368	2.659	1.21	5.267	0.26	0.063	60.5	8.0	val
1414	5	2	0	Fresh	0.0004	1.049	1.468	2.935	57.2	0.0231	0.0289	32.9	64.5	45.3	12.1	-16.8	40.0	25.1	0.0319	1.282	87.3	0.829	0.473	0.2028	0.94	-0.644	1.584	0.262	2.709	1.442	4.473	0.27	0.082	60.0	6.0	val
1415	5	3	0	Fresh	0.0008	1.048	1.506	3.012	57.3	0.0152	0.0314	34.7	67.4	46.8	16.7	-19.4	41.5	28.7	0.0314	1.277	73.2	0.886	0.61	0.1907	0.792	-0.594	1.385	0.245	2.633	1.405	4.428	0.26	0.108	60.0	6.0	val
1416	5	4	0	Fresh	0.0012	1.059	1.507	3.013	56.6	0.0218	0.0313	34.0	67.1	48.9	18.3	-17.9	41.0	31.3	0.0171	1.212	79.9	0.854	0.58	0.2254	0.79	-0.761	1.551	0.402	2.305	1.239	4.863	0.292	0.116	60.0	7.0	val
1417	5	5	0	Fresh	0.0017	1.075	1.674	3.347	55.8	0.0256	0.0292	32.7	61.7	49.2	17.0	-18.5	32.9	26.9	0.0249	1.31	74.5	0.904	0.397	0.2042	0.772	-0.505	1.277	0.273	3.004	1.139	3.964	0.219	0.068	61.6	6.0	val
1418	5	6	0	Fresh	0.0022	1.055	1.581	3.162	56.9	0.0041	0.0279	32.1	65.2	48.6	14.6	-20.6	43.6	30.0	0.0382	1.256	65.4	0.946	0.528	0.2376	0.773	-0.578	1.352	0.322	2.45	1.455	5.465	0.181	0.096	60.0	6.0	val
1419	5	7	0	Fresh	0.0028	1.081	1.562	3.124	55.5	0.0235	0.032	34.3	65.8	48.6	16.4	-17.3	40.1	29.5	0.0197	1.16	82.7	0.777	0.54	0.2018	0.645	-0.72	1.364	0.257	2.397	1.497	4.443	0.266	0.105	63.9	6.0	val
1420	5	8	0	Fresh	0.0034	1.057	1.561	3.122	56.8	0.0167	0.0392	34.3	67.4	49.0	15.4	-20.7	41.5	29.4	0.0396	1.185	80.1	0.81	0.421	0.1644	0.841	-0.643	1.484	0.354	2.625	1.23	3.793	0.268	0.067	60.0	7.0	val
1421	5	9	0	Fresh	0.0041	1.046	1.431	2.863	57.4	0.0267	0.0274	31.7	65.0	47.1	17.3	-23.3	36.0	32.4	0.0158	1.231	70.1	0.95	0.371	0.2059	0.95	-0.63	1.58	0.262	2.731	1.402	4.098	0.294	0.081	62.4	8.0	val
1422	5	10	0	Fresh	0.0048	1.087	1.536	3.072	55.2	0.0169	0.0437	32.6	67.6	48.9	16.1	-15.7	40.1	29.8	0.0359	1.213	83.8	0.859	0.593	0.2148	0.759	-0.748	1.507	0.216	1.949	1.183	3.322	0.245	0.083	63.6	7.0	val
1423	5	11	0	Fresh	0.0055	1.09	1.557	3.113	55.1	0.0187	0.0297	32.6	67.4	45.8	17.1	-21.9	40.4	30.8	0.0321	1.136	71.8	0.877	0.676	0.1995	0.74	-0.438	1.178	0.34	2.914	0.959	4.757	0.218	0.054	62.8	7.0	val
1424	5	12	0	Fresh	0.0063	1.062	1.607	3.215	56.5	0.0185	0.0289	33.4	66.4	50.1	12.9	-21.5	36.4	34.7	0.0173	1.181	72.2	0.891	0.567	0.1888	0.76	-0.717	1.477	0.307	2.887	1.085	4.814	0.233	0.058	63.2	9.0	val
1425	5	13	0	Fresh	0.0071	1.083	1.515	3.03	55.4	0.0186	0.0398	33.7	65.4	48.1	15.4	-19.1	44.5	33.2	0.0225	1.217	79.1	0.818	0.599	0.1963	0.848	-0.463	1.312	0.328	2.571	1.098	4.457	0.216	0.091	60.0	7.0	val
1426	5	14	0	Fresh	0.0079	1.087	1.54	3.081	55.2	0.0177	0.0302	31.6	68.6	47.9	18.0	-19.2	40.7	31.0	0.0109	1.197	76.5	0.834	0.443	0.1947	0.804	-0.415	1.219	0.284	2.299	1.171	5.246	0.297	0.119	61.6	7.0	val
1427	5	15	0	Fresh	0.0088	1.051	1.518	3.035	57.1	0.0149	0.0327	33.4	67.4	46.9	16.7	-24.8	39.2	29.7	0.0005	1.238	73.4	0.877	0.702	0.2069	0.896	-0.49	1.387	0.325	2.242	0.873	4.682	0.238	0.106	60.1	7.0	val
1428	5	16	0	Fresh	0.0096	1.049	1.518	3.036	57.2	0.0158	0.0261	33.3	65.7	52.1	16.7	-17.8	39.6	30.2	0.0165	1.35	74.1	0.818	0.426	0.2072	0.941	-0.514	1.455	0.263	2.268	1.451	5.544	0.246	0.104	60.0	6.0	val
1429	5	17	0	Fresh	0.0106	1.052	1.556	3.111	57.0	0.0196	0.0316	34.6	65.6	48.3	12.3	-17.7	43.3	30.9	0.022	1.193	61.2	0.863	0.577	0.241	0.76	-0.579	1.339	0.356	2.846	1.077	4.355	0.234	0.062	66.1	7.0	val
1430	5	18	0	Fresh	0.0115	1.071	1.547	3.095	56.0	0.0208	0.0294	32.6	70.0	47.3	13.1	-20.2	46.4	27.9	0.028	1.206	77.6	0.894	0.329	0.1826	0.89	-0.593	1.483	0.311	2.717	1.024	5.021	0.275	0.085	63.2	8.0	val
1431	5	19	0	Fresh	0.0125	1.061	1.568	3.136	56.6	0.0293	0.0337	33.2	71.5	48.5	17.8	-20.9	43.2	28.6	0.0242	1.188	94.2	0.837	0.391	0.2025	0.853	-0.603	1.456	0.26	2.815	1.455	3.671	0.224	0.077	60.3	7.0	val
1432	5	20	0	Fresh	0.0135	1.11	1.516	3.031	54.1	0.0286	0.0232	33.8	65.7	48.8	11.5	-22.6	41.4	28.4	0.0178	1.31	76.6	0.893	0.426	0.1738	0.791	-0.72	1.511	0.266	2.575	1.18	4.66	0.268	0.056	60.0	6.0	val
1433	5	21	0	Fresh	0.0145	1.066	1.571	3.143	56.3	0.0282	0.0315	34.7	67.6	48.3	13.8	-24.8	43.6	29.8	0.035	1.17	99.6	0.835	0.433	0.1964	0.816	-0.607	1.423	0.275	1.962	1.041	5.028	0.224	0.046	60.0	7.0	val
1434	5	22	0	Fresh	0.0156	1.058	1.52	3.041	56.7	0.0168	0.0357	33.9	71.3	47.5	14.4	-17.6	41.1	27.6	0.0268	1.238	57.2	0.815	0.521	0.2298	0.868	-0.646	1.515	0.265	2.744	0.716	4.089	0.293	0.086	60.0	6.0	val
1435	5	23	0	Fresh	0.0166	1.09	1.538	3.076	55.0	0.0197	0.0325	33.5	67.0	46.1	12.9	-18.5	41.6	30.9	0.0155	1.256	71.5	0.912	0.427	0.1903	0.784	-0.533	1.317	0.299	2.515	1.124	4.625	0.248	0.064	62.7	7.0	val
1436	5	24	0	Fresh	0.0177	1.12	1.503	3.007	53.5	0.0167	0.0321	32.4	64.7	45.9	13.4	-21.5	36.1	29.3	0.0	1.242	69.7	0.827	0.562	0.2084	0.736	-0.565	1.301	0.378	2.2	1.354	3.935	0.286	0.066	60.1	8.0	val
1437	5	25	0	Fresh	0.0188	1.088	1.5	3.0	55.1	0.0216	0.0272	31.7	67.2	47.6	13.1	-17.4	37.2	30.3	0.0323	1.204	67.9	0.862	0.549	0.2186	0.985	-0.638	1.623	0.311	2.123	1.337	4.581	0.245	0.067	61.4	7.0	val
1438	5	26	0	Fresh	0.02	1.055	1.518	3.036	56.9	0.0211	0.0231	32.3	65.5	50.4	13.3	-20.1	36.8	28.0	0.0072	1.25	62.0	0.892	0.55	0.1995	0.892	-0.353	1.245	0.325	2.168	1.502	4.582	0.314	0.07	66.4	7.0	val
1439	5	27	0	Fresh	0.0212	1.127	1.519	3.039	53.2	0.0361	0.033	34.2	70.2	46.9	16.9	-20.6	40.4	30.2	0.0274	1.243	69.5	0.853	0.268	0.221	0.967	-0.586	1.554	0.22	2.729	1.051	4.58	0.271	0.091	65.9	7.0	val
1440	5	28	0	Fresh	0.0223	1.078	1.57	3.14	55.7	0.0208	0.0275	33.8	64.5	48.0	12.2	-21.1	38.4	27.5	0.0328	1.267	88.5	0.837	0.46	0.2173	0.811	-0.592	1.403	0.173	2.733	1.329	4.485	0.275	0.092	60.7	7.0	val
1441	5	29	0	Fresh	0.0235	1.054	1.606	3.212	56.9	0.0261	0.0269	33.9	67.3	47.0	15.2	-18.3	42.7	35.8	0.0228	1.204	81.0	0.837	0.445	0.1826	0.456	-0.543	0.999	0.219	2.241	1.263	4.327	0.315	0.05	69.6	8.0	val
1442	5	30	0	Fresh	0.0248	1.093	1.605	3.21	54.9	0.0233	0.0225	33.8	63.8	47.3	14.8	-21.8	42.8	29.4	0.0261	1.216	76.6	0.802	0.385	0.1981	0.702	-0.49	1.192	0.232	3.209	1.265	4.521	0.234	0.093	62.4	7.0	val
1443	5	31	0	Fresh	0.026	1.092	1.566	3.132	55.0	0.0275	0.0337	32.3	62.6	48.4	15.4	-16.2	39.6	30.9	0.0299	1.241	83.9	0.805	0.406	0.1957	0.581	-0.605	1.186	0.268	2.603	1.151	3.98	0.29	0.081	65.7	7.0	val
1444	5	32	0	Fresh	0.0273	1.084	1.464	2.929	55.3	0.0278	0.0355	33.3	67.3	49.6	14.2	-23.2	38.9	30.3	0.0219	1.281	65.8	0.804	0.397	0.21	0.646	-0.542	1.188	0.254	2.274	1.56	5.1	0.254	0.054	69.2	7.0	val
1445	5	33	0	Fresh	0.0286	1.08	1.578	3.156	55.5	0.0116	0.0279	33.2	67.0	46.1	15.6	-20.0	44.9	32.4	0.0196	1.206	85.6	0.859	0.366	0.2436	0.699	-0.403	1.102	0.323	2.316	0.73	4.872	0.204	0.087	69.1	6.0	val
1446	5	34	0	Fresh	0.0299	1.09	1.491	2.983	55.0	0.0272	0.0315	33.2	69.1	49.0	13.4	-16.5	35.3	30.6	0.0142	1.141	64.0	0.842	0.54	0.2228	0.945	-0.58	1.525	0.279	2.82	1.082	3.689	0.279	0.106	60.9	9.0	val
1447	5	35	0	Fresh	0.0312	1.087	1.554	3.107	55.2	0.019	0.0363	31.7	66.0	46.9	12.3	-18.3	40.9	31.9	0.0197	1.264	76.2	0.821	0.44	0.1616	0.914	-0.518	1.431	0.448	2.407	1.072	3.636	0.28	0.094	68.1	6.0	val
1448	5	36	0	Fresh	0.0326	1.09	1.506	3.011	55.0	0.0283	0.034	31.7	66.4	45.1	12.6	-22.2	38.0	29.3	0.0243	1.22	75.2	0.861	0.379	0.2031	0.94	-0.616	1.556	0.326	2.629	1.379	4.625	0.276	0.09	65.5	8.0	val
1449	5	37	0	Fresh	0.0339	1.056	1.473	2.946	56.8	0.0199	0.0391	33.1	67.3	45.1	15.3	-19.9	31.9	30.6	0.0062	1.178	85.5	0.852	0.46	0.1909	0.756	-0.59	1.345	0.241	2.847	0.975	3.622	0.281	0.071	63.9	8.0	val
1450	5	38	0	Fresh	0.0353	1.062	1.538	3.076	56.5	0.025	0.0396	32.7	65.7	48.8	15.4	-20.3	44.7	25.7	0.0086	1.131	87.6	0.87	0.367	0.1993	0.794	-0.78	1.574	0.311	2.154	1.348	3.91	0.257	0.105	66.7	8.0	val
1451	5	39	0	Fresh	0.0367	1.075	1.456	2.912	55.8	0.0196	0.0303	32.9	63.6	48.6	12.6	-16.9	40.3	32.4	0.0325	1.318	77.4	0.824	0.468	0.232	0.666	-0.673	1.339	0.314	2.463	1.401	3.814	0.249	0.076	60.7	8.0	val
1452	5	40	0	Fresh	0.0381	1.075	1.524	3.048	55.8	0.0178	0.0297	32.2	68.3	49.5	18.3	-19.2	38.9	28.7	0.028	1.224	73.8	0.831	0.624	0.1932	0.931	-0.588	1.519	0.283	2.273	1.176	4.73	0.24	0.096	62.7	7.0	val
1453	5	41	0	Fresh	0.0396	1.051	1.559	3.117	57.1	0.0206	0.0395	33.9	66.8	49.8	15.7	-18.0	37.3	31.1	0.0282	1.136	90.8	0.786	0.374	0.1444	0.844	-0.735	1.579	0.276	2.762	1.246	4.168	0.203	0.077	66.6	8.0	val
1454	5	42	0	Fresh	0.041	1.113	1.498	2.995	53.9	0.0155	0.0332	33.4	66.6	46.8	9.7	-22.1	41.5	30.6	0.0329	1.23	83.0	0.881	0.508	0.2026	0.507	-0.656	1.163	0.271	2.477	1.02	4.944	0.224	0.101	61.3	7.0	val
1455	5	43	0	Fresh	0.0425	1.064	1.505	3.011	56.4	0.028	0.0301	32.9	65.1	47.6	15.4	-20.5	39.4	32.4	0.0261	1.155	74.8	0.816	0.559	0.2042	0.909	-0.663	1.572	0.292	2.19	1.199	3.713	0.261	0.078	64.7	8.0	val
1456	5	44	0	Fresh	0.044	1.082	1.466	2.932	55.4	0.0194	0.0314	32.8	66.1	50.4	15.1	-19.3	33.9	31.8	0.052	1.28	71.2	0.956	0.509	0.2084	0.77	-0.627	1.397	0.189	2.748	1.148	4.383	0.259	0.071	65.2	9.0	val
1457	5	45	0	Fresh	0.0455	1.086	1.522	3.044	55.2	0.0217	0.0328	32.3	66.9	49.0	15.1	-20.9	39.0	31.5	0.0126	1.171	59.5	0.844	0.594	0.2292	0.951	-0.659	1.609	0.315	2.39	1.54	5.124	0.256	0.067	60.0	6.0	val
1458	5	46	0	Fresh	0.047	1.041	1.457	2.914	57.6	0.0317	0.0254	32.1	64.7	51.8	14.8	-18.1	40.4	24.9	0.0391	1.232	74.5	0.929	0.472	0.1994	0.762	-0.517	1.279	0.343	2.596	0.997	4.291	0.219	0.102	60.0	9.0	val
1459	5	47	0	Fresh	0.0486	1.104	1.483	2.967	54.3	0.0203	0.0284	33.6	69.3	49.7	14.1	-17.5	43.3	29.4	0.0238	1.289	86.4	0.902	0.77	0.2135	0.829	-0.494	1.323	0.402	2.328	1.168	3.967	0.262	0.097	61.8	9.0	val
1460	5	48	0	Fresh	0.0501	1.07	1.502	3.004	56.1	0.0282	0.0289	31.7	68.0	47.7	17.3	-18.4	34.6	33.2	0.043	1.263	86.6	0.829	0.459	0.2068	0.888	-0.532	1.419	0.28	2.35	0.909	4.794	0.24	0.073	69.9	8.0	val
1461	5	49	0	Fresh	0.0517	1.085	1.57	3.14	55.3	0.0297	0.024	32.6	66.0	46.4	14.4	-23.2	42.6	28.6	0.0261	1.214	81.4	0.719	0.553	0.197	0.836	-0.699	1.535	0.323	2.904	1.248	4.116	0.231	0.091	66.6	8.0	val
1462	5	50	0	Fresh	0.0533	1.078	1.539	3.077	55.6	0.0223	0.0302	33.9	67.1	49.8	17.1	-19.5	41.6	27.5	0.0235	1.228	59.8	0.862	0.411	0.1854	0.743	-0.606	1.349	0.235	2.772	1.245	5.428	0.26	0.091	62.4	7.0	val
1463	5	51	0	Fresh	0.0549	1.092	1.474	2.947	55.0	0.026	0.0407	34.0	67.6	48.3	14.2	-20.3	38.1	26.6	0.0247	1.266	62.8	0.91	0.632	0.2108	0.836	-0.619	1.455	0.305	2.374	1.216	4.54	0.308	0.091	64.4	8.0	val
1464	5	52	0	Fresh	0.0565	1.065	1.501	3.001	56.3	0.0274	0.0298	32.5	65.2	46.8	17.2	-19.8	39.0	29.9	0.0267	1.173	61.8	0.907	0.609	0.2105	0.887	-0.45	1.337	0.276	2.176	1.344	3.741	0.253	0.073	67.2	7.0	val
1465	5	53	0	Fresh	0.0582	1.104	1.49	2.981	54.3	0.0264	0.029	33.6	64.4	47.8	17.5	-19.8	43.3	29.8	0.0196	1.219	82.1	0.746	0.562	0.1838	0.677	-0.561	1.238	0.37	2.58	0.937	4.136	0.239	0.083	65.0	8.0	val
1466	5	54	0	Fresh	0.0598	1.1	1.545	3.089	54.5	0.0275	0.031	36.4	67.5	48.9	18.4	-19.9	37.9	33.1	0.0384	1.217	93.7	0.836	0.604	0.2338	0.805	-0.568	1.372	0.354	2.404	1.046	5.129	0.261	0.069	65.6	8.0	val
1467	5	55	0	Fresh	0.0615	1.049	1.563	3.126	57.2	0.0251	0.0407	32.8	69.1	47.8	15.2	-19.5	46.1	26.8	0.0299	1.211	75.6	0.868	0.622	0.2139	0.918	-0.625	1.542	0.3	2.213	1.611	4.374	0.243	0.091	68.8	7.0	val
1468	5	56	0	Fresh	0.0632	1.105	1.512	3.024	54.3	0.0303	0.0298	33.8	66.4	46.2	12.1	-21.6	42.8	25.0	0.0284	1.221	58.9	0.8	0.428	0.2042	0.941	-0.518	1.459	0.285	2.265	0.897	4.278	0.224	0.079	65.6	8.0	val
1469	5	57	0	Fresh	0.0649	1.072	1.492	2.984	56.0	0.0207	0.0398	33.5	67.4	49.3	16.7	-17.2	41.5	30.4	0.0193	1.167	84.9	0.833	0.371	0.1607	1.008	-0.684	1.692	0.268	2.887	0.968	4.729	0.307	0.121	64.3	8.0	val
1470	5	58	0	Fresh	0.0666	1.073	1.526	3.051	55.9	0.0298	0.0257	33.7	65.9	49.9	17.5	-20.9	39.5	32.1	0.0352	1.085	85.0	0.92	0.536	0.2226	0.922	-0.587	1.509	0.344	2.52	1.201	4.136	0.257	0.117	63.0	9.0	val
1471	5	59	0	Fresh	0.0683	1.088	1.6	3.2	55.1	0.0317	0.0281	32.4	65.3	47.1	14.1	-19.4	37.2	28.1	0.0176	1.233	75.4	0.826	0.424	0.1708	0.957	-0.628	1.585	0.44	2.751	1.582	4.956	0.256	0.067	62.9	9.0	val
1472	5	60	0	Fresh	0.0701	1.087	1.557	3.113	55.2	0.0276	0.0346	32.5	68.3	47.5	15.1	-18.6	39.6	25.3	0.036	1.27	57.5	0.787	0.717	0.2082	0.795	-0.639	1.434	0.251	2.459	1.41	4.454	0.27	0.114	64.2	9.0	val
1473	5	61	0	Fresh	0.0718	1.102	1.479	2.958	54.4	0.0245	0.0422	32.6	68.4	47.6	18.5	-23.4	40.0	26.2	0.0187	1.172	73.4	0.779	0.503	0.213	0.642	-0.656	1.299	0.432	2.617	0.845	3.767	0.259	0.081	64.3	10.0	val
1474	5	62	0	Fresh	0.0736	1.135	1.512	3.024	52.9	0.028	0.0376	34.0	65.0	50.7	14.8	-19.2	39.8	29.5	0.0287	1.148	56.1	0.827	0.421	0.2148	0.837	-0.604	1.441	0.378	2.517	0.918	4.349	0.287	0.042	65.9	9.0	val
1475	5	63	0	Fresh	0.0754	1.136	1.585	3.171	52.8	0.0244	0.0356	31.1	64.1	48.7	15.2	-19.5	39.9	29.8	0.0271	1.154	73.8	0.776	0.448	0.2281	0.776	-0.557	1.333	0.309	2.403	1.01	4.261	0.257	0.091	66.6	9.0	val
1476	5	64	0	Fresh	0.0772	1.053	1.568	3.136	57.0	0.0182	0.038	33.5	62.5	48.9	16.9	-17.6	37.5	30.3	0.0331	1.243	80.3	0.816	0.613	0.2241	0.779	-0.669	1.447	0.267	2.932	1.406	4.448	0.246	0.044	66.1	7.0	val
1477	5	65	0	Fresh	0.079	1.087	1.584	3.168	55.2	0.019	0.0344	33.9	66.6	47.0	14.9	-18.2	40.5	29.8	0.0379	1.232	64.0	0.868	0.609	0.1787	0.569	-0.69	1.258	0.298	2.825	1.034	4.732	0.165	0.083	65.2	10.0	val
1478	5	66	0	Fresh	0.0808	1.046	1.524	3.047	57.4	0.0146	0.0305	31.2	70.8	47.2	14.5	-20.2	36.4	32.4	0.0329	1.252	63.8	0.892	0.617	0.1993	0.882	-0.584	1.466	0.223	2.465	1.117	4.499	0.283	0.047	65.2	8.0	val
1479	5	67	0	Fresh	0.0827	1.068	1.483	2.966	56.2	0.0245	0.0359	33.3	66.5	48.7	19.6	-19.8	42.8	32.2	0.0444	1.233	67.7	0.851	0.538	0.2208	0.707	-0.504	1.21	0.304	2.775	1.278	4.516	0.259	0.092	72.5	6.0	val
1480	5	68	0	Fresh	0.0845	1.095	1.526	3.052	54.8	0.0233	0.0216	33.5	65.9	46.5	15.0	-20.7	34.5	30.0	0.0326	1.178	78.9	0.841	0.62	0.2021	0.873	-0.631	1.504	0.403	2.389	1.076	4.405	0.23	0.054	68.9	6.0	val
1481	5	69	0	Fresh	0.0864	1.07	1.456	2.913	56.1	0.025	0.0225	33.4	67.4	45.3	15.2	-19.0	42.5	26.1	0.0108	1.28	67.9	0.809	0.578	0.1804	0.767	-0.534	1.301	0.232	2.37	0.987	4.07	0.288	0.107	67.6	9.0	val
1482	5	70	0	Fresh	0.0883	1.095	1.489	2.979	54.8	0.0256	0.0271	31.9	65.9	46.1	12.3	-21.5	43.1	33.7	0.0267	1.234	70.6	0.734	0.422	0.1981	0.807	-0.615	1.421	0.29	2.348	1.286	3.778	0.276	0.067	73.1	8.0	val
1483	5	71	0	Fresh	0.0902	1.076	1.495	2.989	55.8	0.0222	0.0366	32.8	68.1	48.4	14.9	-19.3	43.3	31.4	0.03	1.225	64.6	0.961	0.568	0.2174	0.79	-0.792	1.582	0.291	2.546	1.049	4.04	0.242	0.094	70.8	9.0	val
1484	5	72	0	Fresh	0.0921	1.074	1.504	3.009	55.9	0.0251	0.0348	33.3	65.2	48.5	15.8	-20.9	34.6	27.6	0.043	1.119	89.8	0.75	0.434	0.1969	0.969	-0.605	1.574	0.293	2.24	1.322	4.197	0.245	0.072	69.3	9.0	val
1485	5	73	0	Fresh	0.094	1.068	1.491	2.982	56.2	0.0211	0.0347	33.7	66.4	44.4	16.4	-22.8	37.6	30.3	0.0267	1.247	70.2	0.787	0.482	0.2247	0.855	-0.6	1.455	0.371	2.87	1.377	3.867	0.276	0.075	66.1	8.0	val
1486	5	74	0	Fresh	0.096	1.083	1.491	2.981	55.4	0.0256	0.033	33.0	67.1	47.2	13.4	-24.1	42.0	30.0	0.0259	1.262	63.3	0.836	0.415	0.2182	0.572	-0.542	1.114	0.343	2.244	1.231	4.003	0.265	0.095	64.3	7.0	val
1487	5	75	0	Fresh	0.0979	1.108	1.619	3.237	54.1	0.0274	0.0368	32.5	66.4	48.2	14.5	-17.4	40.2	30.5	0.0262	1.2	88.9	0.841	0.532	0.2086	0.756	-0.721	1.477	0.384	2.848	1.471	3.917	0.296	0.118	70.6	10.0	val
1488	5	76	0	Fresh	0.0999	1.103	1.479	2.958	54.4	0.0275	0.0289	32.2	66.6	47.9	15.8	-23.7	39.2	31.1	0.0355	1.243	79.1	0.814	0.567	0.1989	0.881	-0.573	1.454	0.301	2.292	1.445	4.722	0.316	0.089	69.4	7.0	val
1489	5	77	0	Fresh	0.1019	1.093	1.505	3.01	54.9	0.0292	0.0357	33.8	70.2	46.4	16.7	-18.7	45.6	31.5	0.0342	1.244	85.9	0.904	0.431	0.197	0.964	-0.766	1.73	0.3	2.571	1.182	5.226	0.267	0.071	65.7	9.0	val
1490	5	78	0	Fresh	0.1039	1.111	1.528	3.055	54.0	0.0245	0.0307	33.1	66.6	46.5	16.9	-16.7	39.8	30.5	0.0173	1.238	81.3	0.816	0.439	0.2431	0.83	-0.682	1.511	0.348	2.596	1.231	4.927	0.173	0.043	71.9	9.0	val
1491	5	79	0	Fresh	0.1059	1.079	1.453	2.907	55.6	0.0263	0.0358	34.2	66.7	47.1	15.6	-17.9	42.3	31.3	0.0312	1.172	66.0	0.774	0.557	0.2155	0.9	-0.562	1.462	0.358	2.487	1.376	3.948	0.251	0.043	67.9	10.0	val
1492	5	80	0	Fresh	0.1079	1.089	1.556	3.112	55.1	0.0268	0.0315	32.6	68.3	48.7	13.6	-22.9	40.3	28.3	0.0269	1.128	87.3	0.827	0.522	0.1883	0.764	-0.598	1.362	0.274	2.462	1.501	3.578	0.258	0.063	71.9	9.0	val
1493	5	81	0	Fresh	0.1099	1.067	1.509	3.018	56.2	0.0272	0.0483	30.6	63.5	49.5	11.9	-20.1	38.2	28.1	0.0271	1.184	87.5	0.896	0.561	0.2006	0.817	-0.543	1.359	0.356	2.64	1.53	4.136	0.287	0.093	66.2	9.0	val
1494	5	82	0	Fresh	0.112	1.095	1.512	3.025	54.8	0.0248	0.0269	32.0	65.4	46.7	13.1	-18.0	39.3	35.1	0.0312	1.252	74.6	0.799	0.544	0.2322	0.782	-0.572	1.354	0.318	2.498	1.211	3.947	0.252	0.092	69.0	9.0	val
1495	5	83	0	Fresh	0.114	1.103	1.529	3.058	54.4	0.0258	0.0382	32.8	65.4	48.2	14.8	-20.7	40.1	30.1	0.0181	1.216	95.6	0.783	0.465	0.2629	0.71	-0.504	1.213	0.293	2.547	1.194	4.648	0.205	0.082	67.0	7.0	val
1496	5	84	0	Fresh	0.1161	1.112	1.413	2.827	54.0	0.0365	0.0377	31.3	68.5	46.4	13.4	-23.7	37.1	27.9	0.0375	1.258	64.0	0.843	0.327	0.2115	1.004	-0.753	1.757	0.254	2.75	1.393	3.973	0.298	0.063	73.3	10.0	val
1497	5	85	0	Fresh	0.1182	1.115	1.537	3.074	53.8	0.0292	0.0383	33.8	65.7	46.2	14.7	-21.5	37.8	33.8	0.0357	1.228	87.8	0.86	0.711	0.1628	0.692	-0.665	1.357	0.235	2.564	1.254	5.41	0.28	0.069	69.9	7.0	val
1498	5	86	0	Fresh	0.1203	1.093	1.523	3.045	54.9	0.0215	0.0338	32.0	63.9	48.5	16.9	-19.1	38.3	28.1	0.0256	1.188	67.9	0.881	0.497	0.2218	0.652	-0.665	1.317	0.349	2.795	0.977	4.584	0.263	0.065	69.6	8.0	val
1499	5	87	0	Fresh	0.1224	1.072	1.548	3.096	56.0	0.0263	0.0353	32.5	66.8	48.4	16.4	-19.9	38.5	28.3	0.0192	1.178	70.6	0.907	0.41	0.2275	0.764	-0.626	1.389	0.326	2.1	1.059	3.822	0.242	0.061	72.6	9.0	val
1500	5	88	0	Fresh	0.1245	1.043	1.501	3.002	57.5	0.0303	0.0431	32.4	64.7	47.5	15.6	-22.4	38.9	29.6	0.0304	1.191	67.3	0.845	0.514	0.2053	0.683	-0.557	1.24	0.257	3.022	0.982	4.808	0.195	0.034	67.1	7.0	val
1501	5	89	0	Fresh	0.1266	1.106	1.516	3.032	54.3	0.0333	0.0342	32.9	65.2	46.2	14.0	-22.5	40.7	28.9	0.0291	1.339	72.8	0.844	0.513	0.2302	0.813	-0.631	1.445	0.422	2.27	1.183	4.883	0.228	0.094	67.4	10.0	val
1502	5	90	0	Fresh	0.1287	1.111	1.512	3.025	54.0	0.0214	0.0332	32.6	67.5	47.9	15.9	-19.4	42.1	29.2	0.0319	1.198	72.4	0.877	0.622	0.2313	0.714	-0.581	1.295	0.361	2.989	0.916	4.429	0.247	0.11	62.3	8.0	val
1503	5	91	0	Fresh	0.1309	1.12	1.493	2.986	53.6	0.02	0.0428	31.2	67.7	45.1	12.0	-19.7	37.1	30.4	0.0485	1.189	93.7	0.844	0.619	0.1579	0.852	-0.57	1.423	0.288	3.109	1.123	3.638	0.277	0.051	69.3	11.0	val
1504	5	92	0	Fresh	0.1331	1.102	1.504	3.008	54.4	0.0249	0.0416	31.4	67.2	50.7	15.9	-20.6	39.1	28.5	0.0241	1.202	84.0	0.906	0.316	0.1562	0.95	-0.605	1.555	0.312	2.686	1.186	5.4	0.268	0.07	68.0	9.0	val
1505	5	93	0	Fresh	0.1352	1.077	1.6	3.201	55.7	0.0274	0.0296	33.0	68.5	49.0	13.3	-22.4	43.8	25.7	0.0345	1.167	90.5	0.776	0.437	0.2195	0.868	-0.499	1.367	0.33	2.64	1.438	3.753	0.227	0.053	61.2	10.0	val
1506	5	94	0	Fresh	0.1374	1.121	1.543	3.087	53.5	0.0288	0.0359	32.6	69.0	49.7	13.6	-17.9	43.2	31.3	0.0349	1.213	61.8	0.75	0.602	0.1841	0.652	-0.779	1.431	0.282	2.648	1.318	4.844	0.242	0.08	71.9	10.0	val
1507	5	95	0	Fresh	0.1396	1.081	1.53	3.06	55.5	0.0171	0.0356	31.9	68.6	45.9	15.0	-21.0	37.9	30.6	0.027	1.288	56.8	0.857	0.512	0.2059	0.819	-0.529	1.348	0.32	2.839	1.235	3.916	0.251	0.101	68.2	8.0	val
1508	5	96	0	Fresh	0.1418	1.106	1.532	3.063	54.3	0.0232	0.0345	32.3	65.6	48.4	14.0	-18.7	38.0	33.8	0.0482	1.152	64.5	0.873	0.548	0.2185	0.724	-0.621	1.345	0.289	2.628	0.971	4.375	0.215	0.068	69.2	10.0	val
1509	5	97	0	Fresh	0.144	1.106	1.553	3.105	54.3	0.0198	0.0421	31.9	64.4	47.8	14.1	-19.4	41.2	27.8	0.0297	1.186	87.0	0.803	0.469	0.186	0.699	-0.72	1.419	0.271	3.021	1.367	5.05	0.225	0.04	70.6	11.0	val
1510	5	98	0	Fresh	0.1463	1.084	1.519	3.039	55.3	0.0195	0.036	32.4	61.3	45.8	12.6	-23.3	37.4	30.9	0.0254	1.251	73.5	0.841	0.574	0.2391	0.718	-0.575	1.292	0.258	3.061	1.014	4.609	0.301	0.055	71.5	9.0	val
1511	5	99	0	Fresh	0.1485	1.141	1.419	2.839	52.6	0.0198	0.0303	31.4	66.5	50.0	17.1	-19.7	39.6	28.1	0.0358	1.183	79.2	0.789	0.397	0.208	0.788	-0.659	1.448	0.268	2.707	1.32	5.341	0.296	0.055	69.2	8.0	val
1512	5	100	1	Mild	0.1508	1.058	1.623	3.247	56.7	0.0349	0.0329	33.7	68.3	44.5	16.4	-21.1	40.7	37.1	0.0479	1.187	91.9	0.731	0.575	0.2185	0.857	-0.652	1.51	0.326	2.798	0.752	4.263	0.226	0.091	74.0	9.0	val
1513	5	101	1	Mild	0.153	1.073	1.519	3.038	55.9	0.0219	0.035	32.1	66.6	47.8	15.1	-16.9	40.3	28.6	0.0293	1.154	66.8	0.757	0.642	0.1927	0.819	-0.635	1.454	0.305	2.89	1.264	3.964	0.237	0.095	71.5	11.0	val
1514	5	102	1	Mild	0.1553	1.091	1.443	2.886	55.0	0.0303	0.0375	32.7	62.7	46.3	12.9	-19.4	40.8	29.5	0.0421	1.267	81.0	0.856	0.467	0.1927	0.887	-0.682	1.569	0.343	3.063	1.362	4.376	0.213	0.081	73.1	10.0	val
1515	5	103	1	Mild	0.1576	1.116	1.531	3.061	53.7	0.0293	0.0347	31.0	64.6	46.6	15.9	-20.2	42.7	30.3	0.0276	1.151	71.1	0.831	0.485	0.1855	0.886	-0.599	1.485	0.321	2.289	1.015	4.335	0.192	0.093	68.1	10.0	val
1516	5	104	1	Mild	0.1599	1.105	1.501	3.002	54.3	0.0222	0.0439	30.9	60.9	48.6	11.9	-17.6	40.6	30.3	0.0271	1.15	73.5	0.78	0.651	0.1925	0.837	-0.53	1.367	0.262	2.655	1.046	4.329	0.24	0.065	70.8	9.0	val
1517	5	105	1	Mild	0.1622	1.115	1.458	2.915	53.8	0.0218	0.0352	32.0	66.1	47.4	11.6	-18.2	38.7	30.2	0.055	1.255	79.6	0.756	0.382	0.2323	0.747	-0.625	1.373	0.249	2.676	1.463	5.159	0.24	0.091	70.1	11.0	val
1518	5	106	1	Mild	0.1645	1.097	1.47	2.94	54.7	0.0348	0.0371	32.0	65.7	46.2	15.6	-20.6	37.1	35.5	0.0231	1.208	78.1	0.772	0.489	0.1803	0.99	-0.634	1.624	0.298	3.134	1.061	5.046	0.272	0.039	69.4	10.0	val
1519	5	107	1	Mild	0.1669	1.098	1.513	3.026	54.6	0.0253	0.0331	32.0	69.2	45.9	13.8	-20.1	35.1	30.7	0.0205	1.136	65.8	0.742	0.658	0.2192	0.877	-0.544	1.422	0.299	2.533	1.438	5.213	0.216	0.127	66.7	9.0	val
1520	5	108	1	Mild	0.1692	1.099	1.519	3.038	54.6	0.0383	0.0418	32.7	67.4	47.7	13.4	-19.2	39.7	27.5	0.0462	1.187	66.0	0.775	0.582	0.2303	0.834	-0.572	1.406	0.266	2.571	1.163	4.313	0.251	0.065	73.0	9.0	val
1521	5	109	1	Mild	0.1716	1.072	1.471	2.942	56.0	0.033	0.0386	30.5	66.5	47.1	13.9	-20.7	35.5	30.0	0.0211	1.172	74.0	0.858	0.53	0.2233	0.669	-0.621	1.29	0.335	2.922	0.997	3.996	0.27	0.109	71.7	9.0	val
1522	5	110	1	Mild	0.174	1.077	1.517	3.033	55.7	0.0305	0.0359	31.2	67.4	46.7	15.8	-23.8	43.0	27.9	0.0474	1.219	62.8	0.832	0.7	0.1962	0.949	-0.581	1.53	0.377	2.592	1.206	5.305	0.276	0.073	72.2	9.0	val
1523	5	111	1	Mild	0.1763	1.101	1.569	3.139	54.5	0.028	0.0327	31.3	65.4	46.0	11.9	-22.6	42.9	29.2	0.0347	1.14	71.6	0.79	0.497	0.1742	0.893	-0.614	1.507	0.318	2.823	1.404	4.123	0.273	0.089	72.0	11.0	val
1524	5	112	1	Mild	0.1787	1.115	1.546	3.091	53.8	0.0358	0.0373	32.3	66.8	46.9	15.7	-21.3	32.7	31.0	0.0188	1.153	86.2	0.86	0.651	0.1667	0.815	-0.634	1.449	0.359	2.996	0.963	4.411	0.28	0.071	76.3	10.0	val
1525	5	113	1	Mild	0.1811	1.094	1.455	2.91	54.9	0.0298	0.0222	32.0	67.7	45.1	11.6	-17.9	43.1	26.2	0.0518	1.209	88.6	0.781	0.684	0.2035	0.755	-0.574	1.328	0.288	2.081	1.26	4.247	0.231	0.102	78.4	9.0	val
1526	5	114	1	Mild	0.1835	1.104	1.489	2.977	54.3	0.0406	0.0398	33.2	67.5	47.3	14.4	-17.1	41.7	27.5	0.0274	1.167	89.8	0.89	0.755	0.1944	0.799	-0.646	1.445	0.299	2.83	1.224	5.044	0.239	0.092	70.0	8.0	val
1527	5	115	1	Mild	0.1859	1.08	1.514	3.029	55.6	0.0389	0.0351	32.1	66.1	46.2	13.8	-20.0	38.1	25.2	0.0284	1.217	84.5	0.883	0.66	0.1905	0.712	-0.671	1.383	0.301	2.356	1.198	3.973	0.279	0.059	68.4	11.0	val
1528	5	116	1	Mild	0.1884	1.115	1.496	2.993	53.8	0.0338	0.0415	34.1	66.6	49.7	14.8	-17.4	43.6	29.2	0.0282	1.16	82.1	0.763	0.48	0.2345	0.85	-0.806	1.656	0.24	3.207	1.476	4.113	0.209	0.053	73.0	12.0	val
1529	5	117	1	Mild	0.1908	1.14	1.429	2.857	52.7	0.0281	0.0333	32.3	62.4	46.3	13.0	-19.1	37.9	28.6	0.0404	1.268	99.8	0.839	0.519	0.2371	0.899	-0.542	1.441	0.227	2.917	1.308	3.96	0.234	0.089	64.1	10.0	val
1530	5	118	1	Mild	0.1933	1.089	1.469	2.938	55.1	0.0274	0.0303	33.2	60.8	47.3	13.0	-16.2	39.4	24.3	0.0409	1.131	88.1	0.847	0.685	0.2136	0.865	-0.61	1.475	0.278	2.874	0.982	4.378	0.237	0.094	68.9	10.0	val
1531	5	119	1	Mild	0.1957	1.103	1.581	3.162	54.4	0.0271	0.0358	30.8	63.1	47.7	14.8	-20.1	44.5	25.4	0.0588	1.244	74.6	0.836	0.457	0.2165	0.995	-0.667	1.662	0.297	2.317	1.113	4.198	0.221	0.073	72.0	10.0	val
1532	5	120	1	Mild	0.1982	1.056	1.498	2.997	56.8	0.0297	0.0474	32.2	66.9	46.4	17.2	-22.1	40.9	31.6	0.0428	1.292	71.9	0.884	0.652	0.2109	0.964	-0.626	1.591	0.31	2.548	0.973	4.765	0.273	0.076	77.2	10.0	val
1533	5	121	1	Mild	0.2007	1.068	1.601	3.202	56.2	0.0351	0.0412	31.8	65.7	45.2	14.3	-22.0	40.1	31.8	0.0256	1.22	80.1	0.849	0.504	0.2248	0.716	-0.752	1.468	0.234	2.396	0.904	5.148	0.252	0.095	74.4	10.0	val
1534	5	122	1	Mild	0.2032	1.174	1.652	3.304	51.1	0.0371	0.0336	33.5	61.4	49.1	9.7	-20.8	42.9	30.5	0.0215	1.192	82.1	0.825	0.487	0.2281	0.896	-0.627	1.523	0.387	2.503	1.136	5.052	0.295	0.066	69.8	12.0	val
1535	5	123	1	Mild	0.2057	1.102	1.505	3.01	54.5	0.029	0.0448	34.2	65.1	50.6	13.6	-20.8	41.3	27.5	0.0431	1.157	62.0	0.731	0.496	0.2191	0.65	-0.6	1.25	0.319	2.5	1.046	4.506	0.251	0.097	68.3	11.0	val
1536	5	124	1	Mild	0.2082	1.079	1.493	2.986	55.6	0.0249	0.0337	32.1	63.8	49.2	17.0	-18.6	41.6	29.8	0.0497	1.168	100.2	0.769	0.411	0.1811	0.664	-0.749	1.412	0.32	2.814	1.245	3.712	0.241	0.094	71.3	10.0	val
1537	5	125	1	Mild	0.2107	1.074	1.483	2.966	55.9	0.027	0.038	32.5	64.3	47.3	15.6	-22.7	44.9	27.7	0.042	1.125	79.3	0.821	0.708	0.2056	0.91	-0.591	1.502	0.405	2.007	1.337	3.084	0.253	0.097	76.7	11.0	val
1538	5	126	1	Mild	0.2133	1.099	1.531	3.062	54.6	0.0432	0.0389	33.0	64.0	48.6	16.5	-21.4	41.6	31.5	0.0445	1.179	91.0	0.769	0.533	0.213	0.898	-0.695	1.592	0.322	2.402	1.261	4.576	0.216	0.102	73.8	10.0	val
1539	5	127	1	Mild	0.2158	1.098	1.578	3.156	54.6	0.0329	0.0338	31.2	66.1	48.1	15.4	-20.8	41.7	28.7	0.0287	1.26	83.3	0.776	0.547	0.2114	0.748	-0.596	1.345	0.262	2.822	1.238	3.6	0.248	0.065	63.6	11.0	val
1540	5	128	1	Mild	0.2183	1.126	1.498	2.995	53.3	0.0345	0.0388	31.5	63.3	45.0	16.5	-18.7	38.5	24.5	0.0422	1.135	79.8	0.739	0.543	0.2081	0.547	-0.483	1.03	0.293	2.475	1.35	4.357	0.267	0.055	72.3	9.0	val
1541	5	129	1	Mild	0.2209	1.101	1.575	3.15	54.5	0.0235	0.0371	29.9	64.8	47.6	15.4	-21.4	33.0	26.4	0.0502	1.224	77.4	0.82	0.424	0.2383	0.712	-0.58	1.292	0.241	2.501	1.498	3.92	0.279	0.056	70.1	11.0	val
1542	5	130	1	Mild	0.2235	1.126	1.487	2.975	53.3	0.0343	0.0447	31.2	61.7	46.4	17.2	-21.9	42.3	28.8	0.0554	1.292	89.1	0.733	0.277	0.2125	0.871	-0.575	1.446	0.273	2.1	1.432	5.284	0.235	0.093	80.7	11.0	val
1543	5	131	1	Mild	0.2261	1.104	1.53	3.06	54.4	0.0299	0.0457	31.5	64.7	44.7	14.2	-22.3	40.3	25.4	0.0479	1.136	97.0	0.877	0.591	0.1788	0.721	-0.69	1.41	0.27	3.04	1.209	4.058	0.233	0.067	74.6	9.0	val
1544	5	132	1	Mild	0.2287	1.109	1.523	3.045	54.1	0.0228	0.0321	31.9	67.6	48.7	13.5	-17.4	38.3	28.6	0.0392	1.221	72.1	0.792	0.401	0.2189	0.873	-0.535	1.408	0.24	2.44	1.499	4.489	0.257	0.077	74.7	11.0	val
1545	5	133	1	Mild	0.2313	1.096	1.545	3.09	54.7	0.0255	0.0459	31.0	65.8	46.6	13.7	-17.5	41.4	29.3	0.056	1.227	70.0	0.703	0.546	0.2408	0.841	-0.487	1.328	0.279	2.522	1.222	4.492	0.279	0.109	78.7	13.0	val
1546	5	134	1	Mild	0.2339	1.122	1.484	2.967	53.5	0.0328	0.0426	32.0	62.8	46.2	16.3	-20.7	39.3	29.2	0.0298	1.169	73.7	0.777	0.422	0.2096	0.842	-0.525	1.366	0.238	3.052	1.303	3.826	0.243	0.041	68.4	13.0	val
1547	5	135	1	Mild	0.2365	1.095	1.527	3.054	54.8	0.0313	0.0395	32.3	60.4	48.8	14.5	-21.3	40.6	27.7	0.041	1.169	86.0	0.8	0.425	0.2195	0.755	-0.767	1.522	0.321	2.394	1.314	3.957	0.219	0.1	75.9	11.0	val
1548	5	136	1	Mild	0.2391	1.118	1.54	3.081	53.7	0.0319	0.0335	32.2	66.6	47.7	14.8	-19.1	38.6	32.0	0.0526	1.112	90.3	0.916	0.592	0.2328	0.718	-0.659	1.376	0.3	2.436	0.971	4.287	0.282	0.052	74.0	11.0	val
1549	5	137	1	Mild	0.2418	1.103	1.524	3.049	54.4	0.0341	0.0378	32.9	65.7	49.2	14.5	-20.9	38.6	32.3	0.0379	1.172	99.2	0.745	0.575	0.2108	0.756	-0.696	1.452	0.276	2.435	1.346	4.783	0.201	0.054	75.2	12.0	val
1550	5	138	1	Mild	0.2444	1.081	1.543	3.086	55.5	0.0322	0.0435	31.0	61.8	46.3	14.1	-20.9	38.1	33.6	0.0226	1.134	74.3	0.81	0.613	0.2306	0.885	-0.578	1.463	0.221	2.05	1.482	4.893	0.276	0.061	72.7	11.0	val
1551	5	139	1	Mild	0.2471	1.09	1.512	3.023	55.1	0.0431	0.0374	33.1	62.7	44.5	16.6	-20.7	42.9	33.0	0.037	1.242	69.5	0.766	0.652	0.1795	0.78	-0.515	1.295	0.379	2.429	1.454	3.822	0.236	0.081	74.9	10.0	val
1552	5	140	1	Mild	0.2498	1.148	1.404	2.809	52.3	0.0328	0.041	30.0	67.1	45.7	14.8	-19.6	34.9	26.8	0.0556	1.172	50.4	0.793	0.534	0.2171	0.585	-0.62	1.206	0.268	2.63	1.35	4.559	0.299	0.119	70.5	11.0	val
1553	5	141	1	Mild	0.2524	1.126	1.492	2.983	53.3	0.019	0.0391	33.0	61.7	47.1	10.9	-18.5	39.9	28.0	0.036	1.099	89.4	0.769	0.592	0.1922	0.994	-0.49	1.484	0.419	3.237	1.114	3.935	0.319	0.074	76.5	11.0	val
1554	5	142	1	Mild	0.2551	1.1	1.539	3.078	54.6	0.0229	0.0441	32.3	63.4	46.8	15.0	-19.8	41.2	27.4	0.0674	1.164	77.5	0.899	0.341	0.2539	0.789	-0.662	1.451	0.253	2.173	1.175	4.497	0.276	0.082	72.5	13.0	val
1555	5	143	1	Mild	0.2578	1.166	1.572	3.144	51.5	0.0311	0.0428	32.3	67.6	46.2	12.7	-18.0	40.4	26.7	0.0477	1.265	71.6	0.764	0.542	0.2274	0.772	-0.525	1.297	0.325	2.876	1.097	3.766	0.246	0.051	75.4	9.0	val
1556	5	144	1	Mild	0.2605	1.103	1.482	2.965	54.4	0.0278	0.0389	31.7	66.9	45.1	15.3	-19.1	39.1	28.2	0.0295	1.268	79.7	0.791	0.768	0.2178	1.027	-0.736	1.762	0.299	2.143	1.222	4.298	0.242	0.078	73.0	11.0	val
1557	5	145	1	Mild	0.2633	1.098	1.568	3.137	54.7	0.0276	0.0416	30.5	62.7	45.6	14.3	-19.9	35.9	28.4	0.0311	1.121	90.9	0.739	0.548	0.2494	0.896	-0.584	1.48	0.311	2.793	1.324	5.047	0.252	0.096	73.4	13.0	val
1558	5	146	1	Mild	0.266	1.11	1.415	2.83	54.0	0.0337	0.0445	33.3	62.3	44.1	15.6	-19.3	35.0	28.6	0.0384	1.213	74.6	0.784	0.552	0.1839	0.964	-0.542	1.506	0.275	2.222	1.032	4.64	0.226	0.072	69.4	12.0	val
1559	5	147	1	Mild	0.2687	1.125	1.486	2.972	53.3	0.0344	0.0447	31.8	65.8	44.9	15.3	-19.9	42.7	29.4	0.0405	1.144	94.7	0.693	0.596	0.213	0.761	-0.647	1.407	0.309	2.715	1.083	4.42	0.268	0.058	76.1	12.0	val
1560	5	148	1	Mild	0.2715	1.098	1.436	2.871	54.6	0.0295	0.0415	31.6	67.0	46.1	12.9	-18.9	36.3	27.4	0.0339	1.021	85.0	0.848	0.64	0.2538	0.925	-0.647	1.572	0.37	2.538	1.16	3.988	0.249	0.083	79.4	12.0	val
1561	5	149	1	Mild	0.2742	1.099	1.442	2.885	54.6	0.0366	0.0455	32.9	63.7	47.3	16.3	-23.0	39.9	31.6	0.047	1.166	106.6	0.895	0.542	0.2097	0.846	-0.624	1.471	0.379	2.178	1.199	4.683	0.288	0.048	71.9	10.0	val
1562	5	150	1	Mild	0.277	1.098	1.43	2.86	54.7	0.0365	0.0422	31.5	64.3	48.4	12.6	-24.2	41.2	28.4	0.032	1.198	58.4	0.762	0.283	0.2194	0.931	-0.667	1.598	0.271	3.119	1.381	5.501	0.262	0.081	79.2	11.0	val
1563	5	151	1	Mild	0.2798	1.121	1.373	2.745	53.5	0.0427	0.0431	31.5	66.0	44.8	13.5	-19.2	39.2	30.4	0.0449	1.201	65.2	0.863	0.49	0.2152	0.719	-0.644	1.363	0.325	2.797	1.438	4.558	0.239	0.084	75.7	12.0	val
1564	5	152	1	Mild	0.2826	1.127	1.429	2.859	53.3	0.024	0.0473	31.4	65.0	45.3	17.0	-19.6	38.6	30.0	0.0252	1.188	94.9	0.817	0.563	0.2073	0.883	-0.519	1.401	0.29	2.681	1.299	4.541	0.233	0.098	76.8	13.0	val
1565	5	153	1	Mild	0.2853	1.094	1.44	2.88	54.8	0.0446	0.0471	30.7	65.9	45.9	11.3	-24.5	39.0	33.1	0.058	1.231	88.1	0.816	0.668	0.1712	0.873	-0.713	1.587	0.265	2.786	1.445	4.051	0.277	0.087	74.2	12.0	val
1566	5	154	1	Mild	0.2882	1.159	1.478	2.957	51.8	0.0332	0.0423	31.4	65.7	48.7	14.1	-22.0	44.9	29.6	0.026	1.261	91.2	0.876	0.699	0.2711	0.676	-0.687	1.363	0.287	2.411	1.278	4.108	0.22	0.06	74.4	13.0	val
1567	5	155	1	Mild	0.291	1.106	1.532	3.065	54.3	0.0279	0.0256	31.4	62.8	45.2	12.6	-21.7	36.2	27.1	0.0297	1.061	56.0	0.916	0.537	0.2473	0.759	-0.633	1.392	0.329	2.77	0.992	4.16	0.267	0.04	79.3	13.0	val
1568	5	156	1	Mild	0.2938	1.076	1.448	2.895	55.8	0.0352	0.046	33.0	62.8	50.0	14.5	-20.7	40.7	30.1	0.0461	1.267	82.0	0.754	0.453	0.2463	0.843	-0.75	1.593	0.229	2.581	1.382	4.014	0.205	0.055	80.4	12.0	val
1569	5	157	1	Mild	0.2966	1.138	1.549	3.099	52.7	0.0317	0.04	31.3	64.8	48.1	18.2	-18.6	41.5	34.0	0.0417	1.226	85.6	0.828	0.521	0.1849	0.81	-0.592	1.402	0.283	2.544	1.069	3.919	0.243	0.051	73.8	12.0	val
1570	5	158	1	Mild	0.2994	1.148	1.594	3.189	52.3	0.033	0.048	31.8	63.5	47.1	16.7	-21.3	37.5	28.3	0.0377	1.226	71.4	0.771	0.579	0.2199	0.736	-0.482	1.218	0.281	2.522	0.851	4.191	0.217	0.059	69.8	11.0	val
1571	5	159	1	Mild	0.3023	1.118	1.478	2.956	53.7	0.033	0.0405	30.9	63.9	46.3	15.1	-20.7	37.8	31.2	0.0502	1.164	92.2	0.802	0.528	0.2136	0.792	-0.698	1.49	0.216	2.663	1.429	3.854	0.291	0.045	74.1	14.0	val
1572	5	160	1	Mild	0.3052	1.127	1.475	2.949	53.2	0.0365	0.0482	30.0	66.6	45.7	15.9	-21.6	44.0	29.2	0.0311	1.188	93.4	0.854	0.556	0.2327	0.735	-0.573	1.308	0.333	1.681	1.046	4.435	0.263	0.076	76.1	13.0	val
1573	5	161	1	Mild	0.308	1.127	1.373	2.745	53.2	0.0451	0.0328	32.4	60.8	48.6	14.0	-19.5	33.2	31.0	0.0488	1.195	89.7	0.806	0.523	0.1979	0.732	-0.522	1.255	0.27	2.007	1.049	4.625	0.248	0.088	70.0	9.0	val
1574	5	162	1	Mild	0.3109	1.126	1.539	3.078	53.3	0.027	0.0451	32.6	63.9	47.8	14.9	-20.8	41.4	33.9	0.0393	1.159	69.1	0.804	0.53	0.2405	0.913	-0.557	1.47	0.369	2.36	1.056	4.542	0.258	0.114	70.3	13.0	val
1575	5	163	1	Mild	0.3138	1.133	1.45	2.901	53.0	0.0309	0.0409	29.7	66.7	50.4	13.9	-21.6	35.2	26.6	0.0392	1.224	113.6	0.763	0.448	0.1905	0.819	-0.594	1.413	0.319	2.441	1.541	4.698	0.28	0.083	75.6	11.0	val
1576	5	164	1	Mild	0.3167	1.132	1.509	3.018	53.0	0.0387	0.0348	31.7	63.2	45.1	15.9	-20.0	45.9	30.4	0.0424	1.157	67.3	0.854	0.582	0.223	0.672	-0.558	1.23	0.265	2.408	1.283	4.05	0.233	0.075	79.3	13.0	val
1577	5	165	1	Mild	0.3196	1.136	1.512	3.024	52.8	0.0336	0.0484	29.6	64.6	47.6	14.3	-21.8	38.9	27.4	0.0507	1.209	84.5	0.814	0.631	0.2349	0.699	-0.751	1.45	0.329	2.866	0.926	4.361	0.293	0.074	80.9	13.0	val
1578	5	166	1	Mild	0.3225	1.119	1.469	2.937	53.6	0.0344	0.0436	30.1	61.0	42.9	14.5	-16.2	33.2	28.8	0.0437	1.154	93.2	0.754	0.335	0.2046	0.71	-0.809	1.518	0.327	2.213	1.241	4.151	0.225	0.093	75.6	12.0	val
1579	5	167	1	Mild	0.3254	1.135	1.501	3.002	52.9	0.037	0.0389	30.2	64.0	44.9	16.0	-20.6	40.9	26.8	0.0346	1.245	78.3	0.837	0.394	0.2101	0.9	-0.753	1.653	0.434	2.644	1.087	4.493	0.292	0.06	74.5	12.0	val
1580	5	168	1	Mild	0.3283	1.133	1.476	2.953	53.0	0.0384	0.0474	31.4	62.3	46.3	17.9	-19.7	42.6	28.0	0.0489	1.2	95.9	0.852	0.426	0.2413	0.937	-0.671	1.608	0.268	2.575	1.297	4.155	0.221	0.104	74.1	12.0	val
1581	5	169	1	Mild	0.3313	1.126	1.412	2.824	53.3	0.0288	0.0411	32.1	64.0	43.2	17.2	-18.7	39.5	29.6	0.0532	1.276	89.4	0.808	0.415	0.2201	0.848	-0.633	1.482	0.287	2.754	1.052	4.738	0.245	0.036	75.4	12.0	val
1582	5	170	1	Mild	0.3342	1.135	1.507	3.014	52.8	0.0303	0.044	30.7	62.9	44.8	14.4	-14.0	44.4	26.8	0.0474	1.144	81.5	0.836	0.536	0.2013	0.885	-0.727	1.612	0.325	2.123	1.045	4.677	0.237	0.04	74.7	11.0	val
1583	5	171	1	Mild	0.3372	1.1	1.512	3.025	54.6	0.0291	0.0405	31.3	62.9	45.7	13.1	-22.8	37.1	30.8	0.0426	1.167	92.0	0.821	0.41	0.2266	0.874	-0.673	1.547	0.232	2.448	1.3	4.602	0.242	0.037	73.1	13.0	val
1584	5	172	1	Mild	0.3401	1.165	1.483	2.967	51.5	0.0436	0.0383	30.5	58.9	46.8	12.8	-19.1	37.4	34.1	0.0651	1.043	86.4	0.758	0.622	0.1878	0.912	-0.539	1.451	0.241	2.529	1.295	4.661	0.258	0.091	76.8	13.0	val
1585	5	173	1	Mild	0.3431	1.098	1.483	2.965	54.6	0.0429	0.0508	31.3	63.3	48.3	14.3	-18.0	38.6	29.3	0.0364	1.095	90.6	0.872	0.563	0.2135	0.871	-0.597	1.468	0.189	2.894	0.981	4.309	0.245	0.064	77.3	13.0	val
1586	5	174	1	Mild	0.3461	1.127	1.554	3.108	53.2	0.045	0.0515	31.1	62.6	46.2	16.7	-18.2	31.3	29.9	0.024	1.156	74.5	0.752	0.646	0.2032	0.771	-0.703	1.474	0.319	2.884	1.078	4.62	0.26	0.077	76.2	13.0	val
1587	5	175	1	Mild	0.3491	1.14	1.476	2.953	52.6	0.0385	0.0477	31.7	62.9	47.9	16.1	-16.1	34.3	30.9	0.0594	1.207	77.5	0.727	0.722	0.207	0.744	-0.453	1.196	0.249	2.842	1.104	3.94	0.264	0.089	80.2	14.0	val
1588	5	176	2	Moderate	0.3521	1.113	1.425	2.851	53.9	0.0359	0.0458	30.9	56.2	43.4	14.0	-18.6	36.2	30.9	0.0332	1.169	83.1	0.812	0.441	0.1839	0.842	-0.753	1.594	0.275	3.02	1.299	4.486	0.278	0.087	77.4	12.0	val
1589	5	177	2	Moderate	0.3551	1.181	1.467	2.935	50.8	0.0394	0.0464	30.6	62.6	48.4	13.0	-19.5	41.5	28.6	0.0475	1.203	78.9	0.693	0.72	0.1965	0.792	-0.735	1.528	0.289	2.453	1.301	3.888	0.32	0.076	80.2	13.0	val
1590	5	178	2	Moderate	0.3581	1.148	1.377	2.753	52.3	0.0344	0.0417	30.5	64.4	47.0	14.3	-20.5	46.0	29.9	0.0264	1.194	86.4	0.843	0.62	0.1982	0.857	-0.617	1.475	0.371	3.071	1.239	4.726	0.291	0.079	83.5	14.0	val
1591	5	179	2	Moderate	0.3611	1.117	1.494	2.988	53.7	0.0424	0.054	31.7	63.9	48.0	14.0	-22.4	40.9	28.2	0.076	1.167	88.0	0.759	0.694	0.2175	0.759	-0.634	1.393	0.248	2.512	1.38	3.566	0.291	0.071	78.5	10.0	val
1592	5	180	2	Moderate	0.3641	1.134	1.429	2.857	52.9	0.0364	0.0367	30.1	63.0	45.7	16.2	-24.2	38.7	28.9	0.0446	1.108	92.3	0.883	0.364	0.198	0.674	-0.65	1.324	0.383	2.755	1.233	4.311	0.249	0.09	80.4	13.0	val
1593	5	181	2	Moderate	0.3672	1.086	1.481	2.962	55.3	0.0374	0.0496	31.2	64.4	45.3	16.3	-17.9	34.1	26.0	0.057	1.145	91.5	0.799	0.632	0.202	0.803	-0.598	1.401	0.28	2.903	0.866	4.401	0.219	0.056	80.9	12.0	val
1594	5	182	2	Moderate	0.3702	1.107	1.509	3.018	54.2	0.033	0.0499	31.6	61.7	47.5	10.7	-19.4	35.2	27.8	0.045	1.217	75.2	0.783	0.507	0.197	0.671	-0.601	1.272	0.315	2.83	1.216	4.2	0.283	0.069	73.7	14.0	val
1595	5	183	2	Moderate	0.3733	1.117	1.483	2.965	53.7	0.0355	0.0401	29.1	63.9	41.0	16.9	-18.3	36.2	33.0	0.0705	1.139	85.0	0.793	0.724	0.1882	0.748	-0.55	1.298	0.36	2.58	1.561	4.41	0.263	0.089	78.0	13.0	val
1596	5	184	2	Moderate	0.3763	1.115	1.625	3.251	53.8	0.0364	0.0487	32.9	60.5	46.9	14.5	-16.7	36.2	27.3	0.0496	1.127	75.7	0.88	0.571	0.2016	0.732	-0.593	1.326	0.335	2.414	0.924	4.273	0.257	0.063	82.1	13.0	val
1597	5	185	2	Moderate	0.3794	1.134	1.46	2.921	52.9	0.0476	0.0394	30.4	62.3	46.5	15.7	-23.1	36.8	30.2	0.0437	1.131	82.5	0.74	0.588	0.2324	0.773	-0.508	1.281	0.355	2.582	1.2	5.133	0.239	0.07	77.1	13.0	val
1598	5	186	2	Moderate	0.3825	1.177	1.49	2.98	51.0	0.0375	0.0462	29.6	62.8	48.6	15.7	-17.9	41.7	27.4	0.0697	1.062	84.3	0.69	0.366	0.2396	0.703	-0.523	1.226	0.202	2.568	1.012	4.137	0.308	0.109	80.0	11.0	val
1599	5	187	2	Moderate	0.3856	1.108	1.485	2.971	54.1	0.0352	0.0487	32.6	61.1	44.6	12.2	-20.9	38.9	29.1	0.0598	1.17	80.2	0.786	0.567	0.218	0.704	-0.728	1.433	0.325	2.441	1.38	4.326	0.26	0.094	74.3	15.0	val
1600	5	188	2	Moderate	0.3887	1.089	1.549	3.099	55.1	0.0404	0.0429	29.4	61.9	45.7	14.8	-17.4	39.0	29.8	0.0546	1.133	78.8	0.779	0.628	0.1994	0.72	-0.598	1.318	0.261	2.633	1.154	4.531	0.303	0.065	80.9	13.0	val
1601	5	189	2	Moderate	0.3918	1.126	1.477	2.954	53.3	0.0461	0.0448	32.2	62.8	43.8	14.1	-23.4	37.8	28.2	0.0695	1.229	81.8	0.839	0.514	0.1882	0.819	-0.598	1.417	0.268	2.319	1.469	3.486	0.277	0.069	80.4	14.0	val
1602	5	190	2	Moderate	0.3949	1.117	1.419	2.838	53.7	0.0471	0.0455	31.2	64.8	44.5	16.1	-19.1	43.0	32.6	0.0522	1.186	81.4	0.79	0.433	0.2148	0.596	-0.64	1.236	0.388	2.841	1.295	4.191	0.243	0.058	81.3	11.0	val
1603	5	191	2	Moderate	0.398	1.103	1.521	3.041	54.4	0.0409	0.0461	31.0	67.0	46.0	15.0	-16.2	38.5	33.2	0.0308	1.09	73.8	0.809	0.758	0.2069	0.862	-0.441	1.303	0.401	2.474	1.456	4.447	0.239	0.083	77.5	13.0	val
1604	5	192	2	Moderate	0.4011	1.108	1.387	2.774	54.2	0.0386	0.0476	29.7	64.0	46.0	15.6	-18.5	42.6	30.5	0.0491	1.157	106.2	0.827	0.568	0.2167	0.71	-0.728	1.439	0.409	2.75	1.003	4.224	0.3	0.067	76.6	13.0	val
1605	5	193	2	Moderate	0.4043	1.149	1.452	2.904	52.2	0.0372	0.0485	29.6	61.8	45.7	15.8	-21.3	40.3	31.9	0.0473	1.308	96.4	0.794	0.54	0.208	0.927	-0.611	1.539	0.242	2.067	1.297	4.346	0.231	0.047	73.2	12.0	val
1606	5	194	2	Moderate	0.4074	1.129	1.509	3.017	53.2	0.0397	0.0516	31.3	63.9	47.3	11.7	-21.5	45.7	24.4	0.0496	1.17	60.8	0.746	0.785	0.2241	0.712	-0.612	1.324	0.288	3.137	1.063	4.031	0.214	0.07	78.7	14.0	val
1607	5	195	2	Moderate	0.4106	1.116	1.498	2.995	53.8	0.041	0.037	30.0	61.3	48.4	15.4	-20.1	26.2	24.4	0.0601	1.185	73.1	0.781	0.557	0.2243	0.731	-0.561	1.293	0.377	2.303	1.02	3.9	0.262	0.082	81.7	14.0	val
1608	5	196	2	Moderate	0.4137	1.144	1.485	2.969	52.4	0.0489	0.0466	31.3	63.5	45.6	14.1	-17.7	38.4	28.2	0.0457	1.166	75.7	0.795	0.582	0.2113	0.633	-0.716	1.349	0.272	2.29	1.371	5.288	0.244	0.068	77.7	14.0	val
1609	5	197	2	Moderate	0.4169	1.146	1.472	2.944	52.4	0.0348	0.0418	30.9	63.2	45.8	15.6	-22.9	39.5	29.6	0.0438	1.114	88.8	0.727	0.84	0.2331	0.761	-0.651	1.412	0.361	2.476	1.196	4.965	0.246	0.078	77.3	14.0	val
1610	5	198	2	Moderate	0.4201	1.15	1.556	3.112	52.2	0.0363	0.0396	30.4	61.5	45.8	15.4	-15.8	37.3	23.7	0.0512	1.161	70.8	0.789	0.578	0.2267	0.842	-0.637	1.479	0.348	2.043	1.071	4.111	0.229	0.075	78.6	13.0	val
1611	5	199	2	Moderate	0.4233	1.156	1.476	2.952	51.9	0.0357	0.0439	31.4	63.1	47.6	16.0	-21.2	42.8	32.7	0.036	1.145	75.4	0.766	0.472	0.2003	0.852	-0.729	1.581	0.324	2.184	1.546	4.286	0.284	0.079	79.0	13.0	val
1612	5	200	2	Moderate	0.4265	1.169	1.426	2.853	51.3	0.0286	0.0431	29.4	64.6	45.5	15.9	-20.4	38.7	29.4	0.0689	1.152	93.4	0.825	0.546	0.2197	0.73	-0.523	1.253	0.269	2.38	1.218	3.725	0.242	0.096	81.8	13.0	val
1613	5	201	2	Moderate	0.4297	1.156	1.575	3.149	51.9	0.043	0.0543	31.4	62.1	46.0	15.4	-22.0	31.1	27.0	0.0328	1.104	62.9	0.817	0.431	0.2335	0.839	-0.572	1.411	0.22	2.959	1.367	4.649	0.318	0.09	76.4	14.0	val
1614	5	202	2	Moderate	0.4329	1.11	1.467	2.934	54.0	0.0391	0.0474	29.1	59.8	45.0	13.9	-21.3	42.8	30.0	0.0586	1.122	66.4	0.776	0.769	0.2266	0.872	-0.527	1.399	0.349	2.677	1.068	4.167	0.25	0.081	75.8	13.0	val
1615	5	203	2	Moderate	0.4361	1.149	1.435	2.869	52.2	0.0372	0.0435	30.3	57.8	44.6	16.2	-19.8	39.8	24.5	0.0507	1.135	86.6	0.827	0.673	0.2088	0.711	-0.513	1.224	0.3	2.27	1.234	4.904	0.233	0.067	77.5	14.0	val
1616	5	204	2	Moderate	0.4393	1.147	1.515	3.031	52.3	0.0498	0.04	29.8	61.7	45.8	15.3	-21.4	36.6	31.3	0.0606	1.156	58.2	0.83	0.587	0.2184	0.687	-0.685	1.371	0.272	1.984	1.105	3.505	0.259	0.053	82.4	12.0	val
1617	5	205	2	Moderate	0.4426	1.166	1.51	3.021	51.5	0.0368	0.0472	29.6	63.7	48.3	16.6	-21.8	38.9	32.6	0.0606	1.19	88.7	0.778	0.559	0.1952	0.691	-0.708	1.399	0.301	2.642	1.257	4.363	0.282	0.067	82.5	15.0	val
1618	5	206	2	Moderate	0.4458	1.151	1.441	2.882	52.1	0.047	0.0502	31.1	65.6	46.7	17.3	-20.7	37.3	31.7	0.0458	1.233	95.9	0.778	0.703	0.237	0.641	-0.701	1.342	0.335	2.661	1.559	4.402	0.221	0.064	82.7	12.0	val
1619	5	207	2	Moderate	0.449	1.115	1.449	2.898	53.8	0.0471	0.0469	30.9	62.5	45.4	13.1	-18.7	34.9	28.4	0.0674	1.1	64.8	0.677	0.643	0.2388	0.731	-0.739	1.471	0.312	2.982	1.01	4.758	0.208	0.053	80.9	15.0	val
1620	5	208	2	Moderate	0.4523	1.173	1.517	3.033	51.2	0.0504	0.049	29.8	64.8	47.6	16.1	-19.2	42.6	29.7	0.056	1.174	87.0	0.813	0.553	0.2429	0.846	-0.615	1.46	0.28	3.002	1.023	3.803	0.267	0.028	85.3	14.0	val
1621	5	209	2	Moderate	0.4556	1.175	1.557	3.114	51.1	0.042	0.055	29.4	63.3	44.9	15.6	-18.7	38.1	30.2	0.0659	1.147	109.5	0.766	0.757	0.2483	0.586	-0.507	1.093	0.378	2.65	1.361	4.487	0.305	0.067	85.5	13.0	val
1622	5	210	2	Moderate	0.4588	1.109	1.496	2.992	54.1	0.0492	0.0475	28.1	59.4	46.2	14.3	-17.8	38.7	27.1	0.0598	1.187	96.6	0.767	0.576	0.2403	0.692	-0.571	1.263	0.308	2.591	1.283	4.313	0.322	0.066	79.6	15.0	val
1623	5	211	2	Moderate	0.4621	1.154	1.504	3.008	52.0	0.038	0.0497	31.2	61.0	46.5	13.9	-21.8	41.4	31.6	0.0583	1.159	96.4	0.753	0.609	0.2145	0.666	-0.667	1.332	0.261	2.749	1.118	3.591	0.285	0.087	79.9	14.0	val
1624	5	212	2	Moderate	0.4654	1.129	1.447	2.893	53.1	0.0453	0.0538	30.0	61.1	47.0	15.5	-20.2	41.9	33.6	0.0609	1.106	87.4	0.734	0.711	0.2076	0.744	-0.704	1.449	0.331	2.685	1.443	4.305	0.263	0.064	80.2	12.0	val
1625	5	213	2	Moderate	0.4687	1.174	1.46	2.92	51.1	0.0516	0.0481	28.4	61.4	45.5	14.4	-19.1	39.0	28.1	0.0483	1.114	88.6	0.809	0.493	0.2459	0.817	-0.709	1.525	0.334	2.733	1.057	3.606	0.277	0.066	85.7	16.0	val
1626	5	214	2	Moderate	0.472	1.156	1.512	3.023	51.9	0.0385	0.0422	30.2	59.7	45.9	12.8	-20.1	38.0	30.4	0.061	1.114	67.1	0.777	0.372	0.2515	0.813	-0.563	1.375	0.269	2.73	1.142	4.315	0.23	0.073	77.1	14.0	val
1627	5	215	2	Moderate	0.4753	1.114	1.551	3.102	53.9	0.0446	0.049	31.0	59.6	44.3	15.3	-20.1	36.4	30.4	0.0611	1.159	86.4	0.738	0.563	0.1822	0.713	-0.655	1.368	0.355	2.78	1.124	3.878	0.303	0.069	81.7	15.0	val
1628	5	216	2	Moderate	0.4787	1.146	1.456	2.911	52.4	0.0424	0.0466	30.4	58.5	44.9	15.3	-19.6	42.5	30.9	0.0624	1.134	77.2	0.791	0.609	0.2156	0.679	-0.639	1.318	0.383	2.654	1.292	4.441	0.277	0.079	81.3	13.0	val
1629	5	217	2	Moderate	0.482	1.168	1.441	2.882	51.4	0.052	0.0501	30.3	63.7	44.4	15.4	-20.2	39.6	27.2	0.0516	1.041	77.2	0.745	0.496	0.2215	0.768	-0.592	1.36	0.352	2.825	1.435	4.369	0.264	0.091	83.6	13.0	val
1630	5	218	2	Moderate	0.4853	1.145	1.372	2.744	52.4	0.0352	0.0469	30.1	61.3	42.7	15.7	-21.9	39.9	27.2	0.0538	1.153	78.4	0.775	0.605	0.1923	0.807	-0.714	1.521	0.262	2.393	1.462	3.484	0.283	0.08	81.8	14.0	val
1631	5	219	2	Moderate	0.4887	1.143	1.496	2.991	52.5	0.0423	0.0414	30.1	63.7	46.1	17.7	-21.0	38.0	28.3	0.0513	1.107	70.9	0.663	0.507	0.225	0.821	-0.684	1.505	0.292	2.946	1.002	4.159	0.292	0.061	77.1	16.0	val
1632	5	220	2	Moderate	0.492	1.166	1.503	3.005	51.5	0.0442	0.0529	27.7	61.2	46.8	11.6	-21.2	39.3	26.9	0.0594	1.15	85.7	0.748	0.479	0.2335	0.793	-0.611	1.404	0.328	2.73	1.477	4.38	0.265	0.064	86.0	13.0	val
1633	5	221	2	Moderate	0.4954	1.146	1.435	2.87	52.3	0.0356	0.0516	29.9	62.1	45.1	15.7	-18.7	35.2	33.0	0.0572	1.159	84.4	0.771	0.638	0.2544	0.834	-0.656	1.491	0.318	2.446	1.443	4.51	0.252	0.099	85.1	16.0	val
1634	5	222	2	Moderate	0.4987	1.135	1.455	2.91	52.9	0.044	0.063	30.1	64.5	46.9	14.1	-20.4	39.9	31.8	0.0582	1.104	92.7	0.714	0.604	0.2488	0.801	-0.684	1.485	0.269	2.999	1.252	3.807	0.298	0.089	78.9	17.0	val
1635	5	223	2	Moderate	0.5021	1.14	1.499	2.997	52.6	0.055	0.0545	30.4	59.1	48.4	15.9	-23.4	42.8	28.9	0.0574	1.1	84.4	0.801	0.518	0.228	1.081	-0.596	1.677	0.375	2.324	0.998	4.917	0.3	0.106	81.9	15.0	val
1636	5	224	2	Moderate	0.5055	1.101	1.486	2.972	54.5	0.0504	0.0468	31.1	61.5	45.2	13.8	-17.3	37.1	27.4	0.0519	1.11	84.7	0.793	0.489	0.2337	0.818	-0.716	1.533	0.326	2.6	1.307	3.978	0.258	0.075	87.8	14.0	val
1637	5	225	2	Moderate	0.5089	1.179	1.529	3.058	50.9	0.0388	0.0489	31.5	62.2	45.1	15.7	-18.3	38.3	28.1	0.0371	1.13	78.4	0.718	0.553	0.216	0.775	-0.66	1.436	0.347	2.682	1.566	3.974	0.319	0.094	86.8	15.0	val
1638	5	226	2	Moderate	0.5123	1.147	1.431	2.862	52.3	0.0544	0.056	29.0	63.8	44.0	14.8	-18.8	42.6	29.3	0.0596	1.129	94.4	0.798	0.575	0.1836	0.528	-0.618	1.146	0.259	2.461	1.243	5.198	0.267	0.087	83.9	12.0	val
1639	5	227	2	Moderate	0.5157	1.145	1.396	2.793	52.4	0.0544	0.0415	29.6	61.3	43.7	14.4	-20.6	38.8	30.0	0.0636	1.145	95.0	0.688	0.658	0.2022	0.698	-0.627	1.325	0.345	2.796	1.089	4.987	0.25	0.061	78.7	13.0	val
1640	5	228	2	Moderate	0.5191	1.126	1.473	2.945	53.3	0.049	0.0464	28.8	61.3	45.4	14.7	-22.5	37.9	32.5	0.0496	1.124	88.3	0.718	0.649	0.1957	0.819	-0.634	1.452	0.247	2.847	1.1	4.148	0.283	0.056	81.0	16.0	val
1641	5	229	2	Moderate	0.5225	1.113	1.527	3.055	53.9	0.0388	0.0474	30.3	62.9	45.6	14.3	-21.4	42.8	30.6	0.0736	1.104	57.1	0.807	0.62	0.2303	0.704	-0.667	1.372	0.291	2.645	1.049	4.575	0.327	0.063	77.9	14.0	val
1642	5	230	2	Moderate	0.5259	1.161	1.479	2.957	51.7	0.0543	0.0551	28.1	59.2	45.8	13.4	-17.4	35.6	31.0	0.0556	1.137	73.7	0.786	0.703	0.232	0.939	-0.699	1.638	0.329	2.899	1.09	4.245	0.284	0.091	86.2	14.0	val
1643	5	231	2	Moderate	0.5294	1.161	1.39	2.779	51.7	0.0428	0.0503	31.1	62.7	45.2	15.1	-19.5	39.4	27.4	0.0528	1.112	74.2	0.788	0.757	0.2392	0.586	-0.692	1.278	0.325	2.179	1.302	4.434	0.308	0.107	79.3	14.0	val
1644	5	232	2	Moderate	0.5328	1.154	1.419	2.838	52.0	0.0471	0.0509	30.5	64.3	45.3	13.3	-22.6	44.2	30.9	0.0666	1.115	100.8	0.752	0.381	0.2326	0.641	-0.615	1.257	0.397	2.105	1.102	4.617	0.248	0.081	84.3	15.0	val
1645	5	233	2	Moderate	0.5363	1.144	1.327	2.653	52.5	0.0488	0.0436	30.8	61.5	44.7	15.5	-24.1	37.7	29.8	0.0654	1.098	77.7	0.828	0.686	0.2117	0.885	-0.574	1.459	0.351	2.801	1.049	4.915	0.293	0.078	83.8	14.0	val
1646	5	234	2	Moderate	0.5397	1.146	1.48	2.961	52.4	0.043	0.0523	30.0	62.3	46.5	15.0	-19.1	32.7	29.8	0.0639	1.14	77.2	0.81	0.61	0.2101	0.703	-0.562	1.265	0.32	2.633	1.254	4.681	0.279	0.052	80.3	15.0	val
1647	5	235	2	Moderate	0.5432	1.145	1.345	2.69	52.4	0.0434	0.0503	29.4	63.0	41.7	12.7	-18.9	36.3	25.8	0.0566	1.143	80.3	0.725	0.638	0.2357	0.637	-0.631	1.268	0.254	3.006	1.564	4.072	0.297	0.06	82.9	14.0	val
1648	5	236	2	Moderate	0.5466	1.158	1.456	2.912	51.8	0.0473	0.0514	29.9	64.0	42.0	17.8	-21.3	38.0	31.9	0.0698	1.147	97.0	0.75	0.689	0.1987	0.796	-0.591	1.387	0.387	2.861	1.343	4.056	0.253	0.068	79.5	16.0	val
1649	5	237	2	Moderate	0.5501	1.179	1.465	2.93	50.9	0.0516	0.0558	28.8	62.7	46.9	12.9	-23.7	34.9	28.4	0.0518	1.111	76.0	0.756	0.523	0.2267	0.813	-0.721	1.534	0.34	2.368	1.298	4.165	0.275	0.077	87.2	15.0	val
1650	5	238	2	Moderate	0.5536	1.147	1.498	2.996	52.3	0.0493	0.0566	29.6	58.8	48.4	13.0	-22.9	40.3	26.4	0.0604	1.125	81.7	0.74	0.768	0.2251	0.671	-0.557	1.227	0.286	2.604	1.104	4.3	0.265	0.073	84.0	16.0	val
1651	5	239	2	Moderate	0.5571	1.174	1.399	2.798	51.1	0.0445	0.0569	29.0	62.4	46.2	11.1	-21.4	40.6	28.3	0.0605	1.16	95.6	0.725	0.79	0.1872	0.613	-0.679	1.292	0.307	2.548	1.184	3.861	0.257	0.063	85.7	15.0	val
1652	5	240	2	Moderate	0.5606	1.156	1.447	2.894	51.9	0.0536	0.05	28.4	59.4	44.6	15.1	-18.8	42.9	30.4	0.056	1.108	59.3	0.741	0.513	0.1753	0.954	-0.673	1.627	0.211	2.553	1.659	5.087	0.266	0.075	87.5	15.0	val
1653	5	241	2	Moderate	0.5641	1.17	1.492	2.984	51.3	0.0428	0.0602	28.8	60.1	45.1	15.9	-19.2	38.1	29.3	0.0759	1.118	74.4	0.727	0.691	0.2097	0.607	-0.667	1.274	0.321	2.914	0.985	4.357	0.301	0.058	84.1	13.0	val
1654	5	242	2	Moderate	0.5676	1.179	1.489	2.978	50.9	0.0483	0.0461	30.3	60.8	40.8	15.6	-18.2	42.0	25.6	0.0462	1.096	89.3	0.712	0.399	0.2449	0.722	-0.588	1.31	0.326	2.589	1.288	4.026	0.25	0.053	85.4	16.0	val
1655	5	243	2	Moderate	0.5711	1.152	1.542	3.084	52.1	0.0504	0.0541	30.3	63.2	44.2	15.2	-18.4	37.1	28.6	0.058	1.091	79.7	0.713	0.578	0.2361	0.795	-0.71	1.505	0.293	2.913	1.171	4.575	0.241	0.08	86.4	12.0	val
1656	5	244	2	Moderate	0.5747	1.18	1.514	3.027	50.8	0.0472	0.0547	28.8	61.9	48.6	10.0	-21.6	40.4	31.6	0.0521	1.083	77.1	0.723	0.573	0.1961	0.73	-0.721	1.451	0.322	2.42	1.267	3.707	0.295	0.067	84.2	15.0	val
1657	5	245	2	Moderate	0.5782	1.164	1.448	2.896	51.6	0.0529	0.0517	28.9	61.3	43.9	14.0	-22.7	41.2	26.8	0.0783	1.112	93.2	0.718	0.356	0.1912	0.99	-0.693	1.682	0.386	2.233	1.343	4.35	0.354	0.067	82.2	15.0	val
1658	5	246	2	Moderate	0.5818	1.146	1.468	2.935	52.4	0.0488	0.0495	30.1	61.4	46.0	17.2	-21.6	37.0	25.4	0.0718	1.082	87.6	0.803	0.507	0.2182	0.849	-0.581	1.43	0.359	2.521	0.992	3.855	0.232	0.084	85.2	14.0	val
1659	5	247	2	Moderate	0.5853	1.156	1.47	2.941	51.9	0.0477	0.0505	31.5	60.0	45.8	14.9	-23.7	36.2	30.5	0.0655	1.04	88.2	0.725	0.639	0.2909	0.789	-0.59	1.379	0.313	2.291	1.528	3.902	0.257	0.106	83.5	16.0	val
1660	5	248	2	Moderate	0.5889	1.173	1.419	2.837	51.2	0.0512	0.05	30.4	63.6	44.9	16.6	-20.3	40.7	35.6	0.0919	1.104	87.1	0.703	0.682	0.2384	0.68	-0.541	1.221	0.312	2.482	1.393	3.966	0.264	0.105	82.7	16.0	val
1661	5	249	2	Moderate	0.5924	1.154	1.397	2.794	52.0	0.0492	0.0671	30.3	62.0	44.0	13.4	-23.6	43.2	29.2	0.0692	1.122	107.3	0.762	0.566	0.2709	0.74	-0.788	1.528	0.244	2.587	1.37	4.562	0.236	0.069	82.3	16.0	val
1662	5	250	2	Moderate	0.596	1.192	1.543	3.086	50.3	0.0516	0.0632	28.8	61.4	43.2	15.2	-20.0	31.1	31.2	0.0762	1.084	87.1	0.683	0.499	0.2682	0.644	-0.642	1.286	0.251	2.756	1.43	4.514	0.28	0.099	83.1	14.0	val
1663	5	251	2	Moderate	0.5996	1.155	1.377	2.754	51.9	0.0504	0.0533	29.9	57.7	44.7	16.4	-19.4	32.7	28.5	0.0606	1.111	79.7	0.825	0.6	0.2373	0.748	-0.602	1.35	0.315	2.896	1.222	4.815	0.281	0.07	87.4	16.0	val
1664	5	252	3	Significant	0.6032	1.184	1.448	2.897	50.7	0.049	0.0548	28.9	62.9	46.9	15.2	-17.7	41.3	27.9	0.0766	1.046	86.1	0.695	0.578	0.197	0.855	-0.677	1.532	0.377	2.627	0.906	3.95	0.248	0.072	89.5	17.0	val
1665	5	253	3	Significant	0.6068	1.163	1.38	2.761	51.6	0.0466	0.0567	29.3	57.7	43.9	16.6	-20.0	38.2	27.6	0.0639	1.137	85.7	0.781	0.656	0.2308	0.788	-0.695	1.482	0.325	3.078	1.312	4.072	0.272	0.052	85.7	17.0	val
1666	5	254	3	Significant	0.6104	1.153	1.456	2.912	52.1	0.0504	0.0542	29.3	62.3	43.0	15.4	-20.5	33.0	29.4	0.07	1.065	86.0	0.688	0.511	0.2314	0.593	-0.743	1.336	0.273	2.678	1.406	3.757	0.235	0.075	85.5	15.0	val
1667	5	255	3	Significant	0.614	1.206	1.452	2.903	49.8	0.0498	0.0526	30.4	61.9	42.0	12.8	-21.5	38.0	30.0	0.0584	1.104	103.3	0.747	0.51	0.1999	0.705	-0.737	1.442	0.306	2.826	1.319	3.946	0.208	0.088	84.2	15.0	val
1668	5	256	3	Significant	0.6176	1.152	1.421	2.843	52.1	0.048	0.048	28.4	60.8	45.1	12.8	-23.1	37.0	30.4	0.06	1.108	76.8	0.794	0.533	0.2462	0.846	-0.512	1.358	0.254	2.209	1.566	4.63	0.246	0.014	85.6	14.0	val
1669	5	257	3	Significant	0.6212	1.154	1.45	2.901	52.0	0.0526	0.0628	28.9	58.8	46.0	14.8	-21.4	38.1	27.6	0.0766	1.191	76.2	0.763	0.412	0.2063	0.803	-0.651	1.454	0.267	2.658	1.504	3.495	0.321	0.083	87.3	15.0	val
1670	5	258	3	Significant	0.6248	1.206	1.489	2.978	49.8	0.0494	0.0588	28.6	60.1	46.8	14.8	-19.3	41.3	29.8	0.0619	1.189	90.2	0.769	0.6	0.2569	0.93	-0.677	1.607	0.386	2.667	0.875	3.513	0.279	0.091	87.4	16.0	val
1671	5	259	3	Significant	0.6285	1.223	1.466	2.933	49.0	0.0501	0.0545	30.9	58.1	46.4	14.1	-22.3	33.9	32.0	0.0617	1.109	73.5	0.829	0.606	0.2003	0.71	-0.525	1.235	0.275	2.542	1.573	4.319	0.227	0.077	85.2	16.0	val
1672	5	260	3	Significant	0.6321	1.191	1.452	2.903	50.4	0.0511	0.0546	30.3	59.2	41.3	13.6	-19.9	36.8	27.2	0.0669	1.104	69.9	0.771	0.278	0.2441	0.779	-0.603	1.382	0.223	2.751	1.195	4.899	0.277	0.051	80.7	15.0	val
1673	5	261	3	Significant	0.6358	1.189	1.497	2.993	50.5	0.0527	0.0558	28.9	60.6	46.4	13.4	-19.3	36.5	30.9	0.0766	1.153	105.8	0.629	0.685	0.2427	0.791	-0.625	1.416	0.342	2.766	1.513	4.538	0.265	0.069	85.9	15.0	val
1674	5	262	3	Significant	0.6394	1.209	1.375	2.75	49.6	0.0557	0.0593	28.7	61.2	46.4	13.4	-17.9	41.1	26.8	0.0601	1.112	70.6	0.615	0.538	0.2824	0.707	-0.613	1.32	0.367	2.647	1.242	4.722	0.267	0.071	88.4	15.0	val
1675	5	263	3	Significant	0.6431	1.149	1.357	2.713	52.2	0.055	0.0549	30.0	60.6	42.4	13.4	-18.8	37.2	31.3	0.0669	1.139	64.5	0.731	0.55	0.1997	0.853	-0.701	1.554	0.288	3.076	1.351	4.513	0.212	0.058	92.3	17.0	val
1676	5	264	3	Significant	0.6468	1.153	1.449	2.897	52.0	0.0474	0.0628	26.9	61.0	44.9	11.9	-21.2	39.0	24.2	0.0589	1.094	75.3	0.72	0.595	0.2112	0.746	-0.621	1.367	0.372	2.264	1.179	4.422	0.219	0.074	86.3	13.0	val
1677	5	265	3	Significant	0.6504	1.165	1.453	2.906	51.5	0.0515	0.0536	29.3	62.4	45.3	12.6	-23.7	39.4	25.6	0.0668	1.112	97.7	0.795	0.605	0.2207	0.636	-0.478	1.114	0.313	2.879	1.36	3.92	0.249	0.047	89.6	16.0	val
1678	5	266	3	Significant	0.6541	1.204	1.414	2.827	49.8	0.0512	0.0505	28.8	57.9	45.0	14.2	-17.6	33.8	31.3	0.0625	1.118	71.9	0.748	0.298	0.2171	0.758	-0.496	1.253	0.213	2.663	1.204	3.264	0.23	0.064	87.8	16.0	val
1679	5	267	3	Significant	0.6578	1.15	1.344	2.688	52.2	0.055	0.0553	30.7	59.7	46.1	15.0	-19.0	39.1	29.5	0.0497	1.088	77.4	0.793	0.479	0.2264	0.822	-0.621	1.444	0.339	3.019	1.376	3.894	0.225	0.081	84.2	16.0	val
1680	5	268	3	Significant	0.6615	1.198	1.424	2.848	50.1	0.0509	0.0551	28.8	58.4	46.9	13.0	-19.0	35.0	29.7	0.0746	1.101	86.9	0.756	0.572	0.2289	0.801	-0.746	1.547	0.259	2.723	0.877	3.368	0.324	0.1	84.9	17.0	val
1681	5	269	3	Significant	0.6652	1.198	1.458	2.916	50.1	0.0529	0.0597	29.8	61.6	42.0	17.8	-15.7	32.4	29.6	0.0937	1.149	96.5	0.675	0.695	0.2388	0.82	-0.737	1.557	0.271	2.621	1.236	4.068	0.251	0.068	84.7	16.0	val
1682	5	270	3	Significant	0.6689	1.15	1.46	2.919	52.2	0.0547	0.0504	30.3	58.6	46.1	14.6	-18.6	38.4	29.7	0.0834	1.193	97.2	0.756	0.438	0.177	0.734	-0.71	1.444	0.293	2.641	1.466	3.853	0.295	0.073	86.9	18.0	val
1683	5	271	3	Significant	0.6727	1.182	1.431	2.861	50.8	0.0563	0.0659	28.9	61.1	44.2	13.8	-21.7	36.3	32.4	0.0683	1.02	86.5	0.78	0.75	0.2057	0.85	-0.47	1.32	0.293	2.612	1.05	4.989	0.219	0.065	89.2	15.0	val
1684	5	272	3	Significant	0.6764	1.159	1.43	2.86	51.7	0.0658	0.0558	28.7	58.0	44.9	15.6	-21.9	39.4	27.0	0.0552	1.12	108.7	0.683	0.623	0.2644	0.736	-0.772	1.508	0.333	3.146	1.21	4.241	0.233	0.07	88.1	16.0	val
1685	5	273	3	Significant	0.6801	1.171	1.454	2.909	51.2	0.0574	0.0609	28.6	58.9	47.2	14.2	-21.2	33.6	26.2	0.068	1.118	81.2	0.735	0.429	0.2669	0.677	-0.629	1.305	0.301	2.568	1.147	4.269	0.236	0.077	86.7	17.0	val
1686	5	274	3	Significant	0.6839	1.195	1.416	2.831	50.2	0.056	0.0551	30.2	59.4	43.9	13.1	-22.2	43.6	29.5	0.0754	1.072	97.9	0.71	0.617	0.2858	0.656	-0.603	1.259	0.347	2.84	1.26	3.859	0.274	0.064	80.2	15.0	val
1687	5	275	3	Significant	0.6876	1.175	1.377	2.754	51.1	0.0551	0.0537	28.8	64.4	46.1	15.1	-16.9	37.6	28.2	0.0645	1.159	107.6	0.772	0.775	0.1702	0.963	-0.659	1.621	0.461	3.227	1.494	3.971	0.272	0.037	90.1	14.0	val
1688	5	276	3	Significant	0.6914	1.176	1.508	3.015	51.0	0.0582	0.05	27.5	58.8	44.3	15.6	-19.4	34.8	29.8	0.0826	1.118	113.6	0.764	0.721	0.2786	0.824	-0.698	1.521	0.4	2.544	1.108	3.715	0.307	0.083	90.5	17.0	val
1689	5	277	3	Significant	0.6951	1.186	1.446	2.891	50.6	0.0577	0.0548	27.5	59.0	45.0	12.8	-16.3	39.0	28.6	0.0695	1.139	71.6	0.745	0.552	0.2376	0.79	-0.749	1.539	0.239	2.375	1.519	4.296	0.254	0.107	91.3	17.0	val
1690	5	278	3	Significant	0.6989	1.168	1.481	2.962	51.4	0.0566	0.0543	28.7	57.9	43.1	11.8	-18.7	37.6	26.1	0.0811	1.093	97.5	0.737	0.431	0.2233	0.636	-0.602	1.238	0.391	2.179	1.298	4.651	0.217	0.064	87.6	17.0	val
1691	5	279	3	Significant	0.7027	1.194	1.466	2.932	50.2	0.0581	0.0562	30.4	58.6	40.0	10.6	-20.9	36.8	27.0	0.0777	1.152	90.7	0.758	0.475	0.2229	0.809	-0.641	1.45	0.358	2.873	1.363	4.845	0.25	0.057	82.4	17.0	val
1692	5	280	3	Significant	0.7064	1.173	1.491	2.983	51.2	0.0566	0.0566	27.7	61.6	44.0	14.4	-19.5	38.5	26.3	0.0817	1.132	89.7	0.757	0.694	0.226	0.703	-0.458	1.161	0.405	2.661	1.478	3.689	0.248	0.049	88.6	17.0	val
1693	5	281	3	Significant	0.7102	1.206	1.417	2.834	49.7	0.0608	0.0617	31.2	63.2	46.3	15.5	-22.6	38.6	33.6	0.0819	1.049	89.5	0.687	0.503	0.2452	0.812	-0.72	1.532	0.301	2.219	1.299	3.226	0.258	0.073	82.6	15.0	val
1694	5	282	3	Significant	0.714	1.184	1.417	2.834	50.7	0.0549	0.06	27.0	61.2	43.6	12.8	-24.6	37.0	29.5	0.0785	1.098	81.8	0.726	0.473	0.2356	0.697	-0.749	1.446	0.374	2.172	1.445	4.383	0.251	0.09	86.3	16.0	val
1695	5	283	3	Significant	0.7178	1.162	1.426	2.852	51.6	0.0511	0.0548	28.6	59.7	45.9	15.7	-19.6	37.3	27.3	0.0772	1.061	77.8	0.725	0.501	0.2166	0.831	-0.772	1.603	0.275	3.089	1.242	4.741	0.23	0.073	90.4	16.0	val
1696	5	284	3	Significant	0.7216	1.22	1.406	2.812	49.2	0.0586	0.0555	30.1	60.3	47.2	16.1	-19.0	35.0	28.5	0.0746	1.09	87.5	0.689	0.589	0.2338	0.649	-0.582	1.231	0.345	2.942	1.438	3.328	0.241	0.101	90.5	15.0	val
1697	5	285	3	Significant	0.7254	1.197	1.384	2.767	50.1	0.0458	0.0673	28.7	60.1	42.1	11.8	-24.0	41.7	24.4	0.0942	1.038	71.8	0.724	0.526	0.2386	0.661	-0.679	1.34	0.291	2.958	1.444	4.221	0.302	0.076	88.8	16.0	val
1698	5	286	3	Significant	0.7293	1.173	1.389	2.778	51.1	0.0572	0.0643	29.2	60.8	42.3	14.9	-21.6	38.2	29.5	0.0668	1.095	88.6	0.769	0.546	0.235	0.757	-0.697	1.455	0.303	2.498	1.303	4.903	0.265	0.08	88.5	16.0	val
1699	5	287	3	Significant	0.7331	1.188	1.462	2.925	50.5	0.0564	0.0585	28.3	57.6	45.5	13.1	-17.7	38.3	31.5	0.0766	1.05	98.0	0.701	0.767	0.2504	0.877	-0.738	1.615	0.386	2.444	0.8	4.513	0.268	0.088	88.7	17.0	val
1700	5	288	3	Significant	0.7369	1.219	1.429	2.859	49.2	0.0545	0.059	28.7	53.9	44.7	16.4	-20.8	36.5	29.1	0.0964	1.109	88.5	0.708	0.48	0.2374	0.745	-0.821	1.566	0.293	3.058	1.275	2.983	0.32	0.055	87.1	18.0	val
1701	5	289	3	Significant	0.7408	1.175	1.324	2.649	51.1	0.0581	0.0636	28.0	59.3	42.2	12.0	-21.4	39.5	28.5	0.0895	1.168	96.3	0.656	0.576	0.2578	0.73	-0.794	1.524	0.303	1.953	1.272	3.788	0.257	0.092	84.7	16.0	val
1702	5	290	3	Significant	0.7446	1.167	1.476	2.952	51.4	0.0629	0.0616	28.8	57.1	44.2	11.8	-20.7	36.6	26.8	0.0799	1.118	106.6	0.747	0.89	0.242	0.906	-0.616	1.521	0.347	2.632	1.401	4.294	0.223	0.084	84.3	17.0	val
1703	5	291	3	Significant	0.7485	1.203	1.493	2.985	49.9	0.0531	0.055	29.6	57.3	42.1	14.3	-20.8	38.0	29.5	0.0853	1.08	86.8	0.72	0.617	0.2045	0.81	-0.562	1.373	0.369	2.868	1.114	3.452	0.296	0.072	89.4	17.0	val
1704	5	292	3	Significant	0.7523	1.197	1.453	2.907	50.1	0.0571	0.0506	29.1	60.6	41.9	11.7	-18.9	40.7	21.9	0.0846	1.072	87.1	0.728	0.519	0.2531	0.676	-0.589	1.265	0.388	2.407	1.147	4.145	0.317	0.06	87.7	17.0	val
1705	5	293	3	Significant	0.7562	1.205	1.447	2.894	49.8	0.058	0.0587	28.7	53.0	46.6	13.5	-20.4	43.5	26.4	0.1038	1.119	91.5	0.749	0.51	0.1986	0.63	-0.56	1.19	0.282	2.155	1.318	4.353	0.27	0.082	92.5	17.0	val
1706	5	294	3	Significant	0.7601	1.19	1.393	2.785	50.4	0.0619	0.0618	27.5	62.0	44.2	15.1	-21.6	40.8	24.5	0.0976	0.984	70.5	0.731	0.549	0.2302	0.69	-0.723	1.413	0.352	2.674	1.534	4.126	0.256	0.085	83.7	14.0	val
1707	5	295	3	Significant	0.764	1.162	1.402	2.804	51.7	0.0602	0.0472	28.3	58.6	44.0	10.3	-15.3	37.6	25.3	0.0824	1.155	71.6	0.657	0.6	0.2374	0.804	-0.526	1.331	0.378	2.243	1.099	3.725	0.294	0.082	93.0	17.0	val
1708	5	296	3	Significant	0.7678	1.181	1.409	2.818	50.8	0.0511	0.0639	27.7	61.7	44.7	17.4	-19.9	38.7	27.7	0.0776	1.067	98.0	0.662	0.623	0.1987	0.773	-0.695	1.468	0.363	2.452	1.281	4.372	0.273	0.098	87.9	16.0	val
1709	5	297	3	Significant	0.7717	1.219	1.4	2.799	49.2	0.0565	0.0628	28.1	58.6	42.7	16.4	-21.1	35.9	27.5	0.0853	1.152	84.6	0.682	0.852	0.2418	0.728	-0.649	1.378	0.265	2.678	1.508	4.637	0.258	0.074	93.2	17.0	val
1710	5	298	3	Significant	0.7756	1.21	1.439	2.877	49.6	0.0555	0.0564	29.3	53.8	42.7	11.3	-18.6	41.4	26.4	0.1097	1.147	88.9	0.782	0.537	0.2322	0.781	-0.716	1.497	0.263	2.391	1.296	4.294	0.258	0.042	91.0	18.0	val
1711	5	299	3	Significant	0.7796	1.183	1.5	3.0	50.7	0.0633	0.0559	27.6	58.5	43.4	9.3	-22.3	35.9	32.6	0.0846	1.038	81.6	0.735	0.57	0.225	0.687	-0.614	1.301	0.258	2.343	1.133	3.579	0.243	0.086	92.8	17.0	val
1712	5	300	3	Significant	0.7835	1.201	1.383	2.766	50.0	0.0488	0.0621	28.5	57.8	42.1	11.5	-20.4	37.7	30.9	0.0746	1.063	87.0	0.694	0.721	0.2688	0.635	-0.697	1.332	0.409	2.8	1.367	4.232	0.291	0.077	90.4	17.0	val
1713	5	301	3	Significant	0.7874	1.224	1.402	2.805	49.0	0.0594	0.0693	28.5	58.9	44.6	14.2	-22.3	38.2	26.2	0.1013	1.088	76.0	0.7	0.712	0.2133	0.988	-0.784	1.772	0.387	2.539	1.161	4.318	0.255	0.099	85.6	18.0	val
1714	5	302	3	Significant	0.7913	1.192	1.43	2.86	50.3	0.0621	0.053	28.4	61.2	44.3	13.1	-23.7	38.9	32.5	0.0899	1.134	97.7	0.699	0.63	0.2604	0.591	-0.6	1.191	0.406	2.681	1.525	3.822	0.271	0.066	91.3	17.0	val
1715	5	303	3	Significant	0.7952	1.165	1.379	2.757	51.5	0.0695	0.0646	26.0	61.4	41.9	15.5	-18.1	37.7	25.8	0.0765	1.106	73.8	0.69	0.683	0.2241	0.867	-0.748	1.615	0.152	2.447	1.413	4.461	0.257	0.066	89.9	19.0	val
1716	5	304	3	Significant	0.7992	1.207	1.389	2.778	49.7	0.0702	0.062	26.0	56.2	44.4	10.5	-19.8	35.3	30.8	0.0856	0.992	97.6	0.771	0.462	0.2207	0.782	-0.598	1.38	0.468	2.988	1.882	4.077	0.282	0.06	88.6	17.0	val
1717	5	305	3	Significant	0.8031	1.188	1.285	2.57	50.5	0.0568	0.0675	28.2	59.1	42.4	14.4	-17.4	41.4	28.9	0.0757	1.162	99.3	0.651	0.402	0.2059	0.69	-0.579	1.269	0.385	2.811	1.313	5.138	0.271	0.069	88.7	19.0	val
1718	5	306	3	Significant	0.8071	1.215	1.361	2.722	49.4	0.0546	0.0539	28.0	55.9	41.8	15.8	-19.0	41.6	24.6	0.0745	1.041	106.2	0.715	0.847	0.2554	0.725	-0.608	1.333	0.239	2.036	1.403	4.071	0.333	0.046	91.5	18.0	val
1719	5	307	3	Significant	0.811	1.208	1.467	2.934	49.7	0.0574	0.0666	28.6	61.2	42.7	11.6	-22.1	34.4	26.7	0.0815	1.027	87.3	0.663	0.613	0.2286	0.724	-0.624	1.348	0.313	2.45	1.199	4.524	0.312	0.061	90.0	16.0	val
1720	5	308	3	Significant	0.815	1.198	1.339	2.678	50.1	0.0583	0.068	26.5	57.0	42.1	10.7	-19.0	38.2	32.3	0.0752	0.983	98.2	0.696	0.564	0.2763	0.75	-0.579	1.33	0.302	2.468	1.265	4.362	0.272	0.078	82.7	15.0	val
1721	5	309	3	Significant	0.819	1.159	1.392	2.784	51.8	0.054	0.0712	28.0	59.2	41.8	11.7	-17.6	42.4	29.0	0.0652	1.049	90.9	0.701	0.359	0.2855	0.658	-0.777	1.435	0.335	3.089	1.463	3.465	0.222	0.032	89.8	17.0	val
1722	5	310	4	Severe	0.823	1.213	1.376	2.752	49.5	0.066	0.0662	27.2	59.5	45.4	12.0	-21.3	36.7	27.2	0.0939	1.114	92.1	0.725	0.553	0.2491	0.616	-0.441	1.058	0.413	3.016	1.44	4.24	0.216	0.048	87.3	17.0	val
1723	5	311	4	Severe	0.8269	1.198	1.45	2.9	50.1	0.0565	0.0682	27.1	57.8	44.8	14.7	-23.4	40.3	28.2	0.0647	1.027	82.6	0.661	0.792	0.2323	0.776	-0.641	1.417	0.377	3.25	1.501	4.838	0.293	0.072	91.8	15.0	val
1724	5	312	4	Severe	0.8309	1.195	1.402	2.804	50.2	0.0637	0.0631	28.2	56.0	41.0	11.6	-17.6	33.8	26.2	0.0875	0.989	77.3	0.737	0.57	0.2822	0.578	-0.69	1.268	0.313	2.705	1.074	3.79	0.296	0.065	87.7	20.0	val
1725	5	313	4	Severe	0.8349	1.206	1.439	2.878	49.8	0.0656	0.063	27.1	59.0	42.3	14.4	-21.2	40.2	25.3	0.094	1.098	84.7	0.738	0.678	0.2579	0.789	-0.656	1.444	0.304	2.511	1.302	4.428	0.291	0.088	94.4	17.0	val
1726	5	314	4	Severe	0.8389	1.245	1.403	2.805	48.2	0.0595	0.0652	28.3	57.1	43.1	12.9	-20.5	39.5	27.4	0.0928	0.998	98.0	0.689	0.567	0.2516	0.774	-0.67	1.445	0.288	2.554	1.372	4.267	0.244	0.059	91.9	17.0	val
1727	5	315	4	Severe	0.843	1.209	1.276	2.553	49.6	0.0607	0.068	27.2	59.5	41.5	10.9	-20.0	37.2	27.2	0.0959	1.051	80.3	0.676	0.507	0.2534	0.704	-0.56	1.264	0.172	3.011	1.433	4.004	0.229	0.041	93.5	18.0	val
1728	5	316	4	Severe	0.847	1.211	1.401	2.803	49.5	0.0666	0.0609	27.5	58.1	43.0	16.2	-23.5	31.8	24.6	0.0946	1.06	69.0	0.71	0.586	0.2559	0.805	-0.439	1.244	0.271	2.106	1.485	4.486	0.23	0.048	92.4	19.0	val
1729	5	317	4	Severe	0.851	1.19	1.41	2.82	50.4	0.0531	0.063	27.7	61.4	42.2	15.0	-22.5	37.5	32.8	0.106	1.163	92.4	0.697	0.663	0.2539	0.768	-0.724	1.492	0.296	2.519	1.595	4.57	0.375	0.077	89.1	17.0	val
1730	5	318	4	Severe	0.855	1.205	1.481	2.961	49.8	0.0664	0.0575	27.7	55.5	44.1	12.4	-22.1	32.0	29.7	0.1005	1.029	85.9	0.685	0.601	0.2229	0.631	-0.541	1.172	0.19	2.878	1.418	4.78	0.264	0.063	89.1	18.0	val
1731	5	319	4	Severe	0.8591	1.194	1.348	2.696	50.2	0.0593	0.0596	26.7	58.5	42.9	14.7	-20.6	33.9	23.0	0.0782	1.101	96.6	0.745	0.734	0.2694	0.768	-0.503	1.271	0.355	3.366	1.213	3.744	0.265	0.069	90.7	18.0	val
1732	5	320	4	Severe	0.8631	1.207	1.374	2.747	49.7	0.0612	0.0706	28.0	55.0	45.5	14.5	-19.5	39.8	30.2	0.0799	1.009	116.0	0.674	0.677	0.2828	0.69	-0.694	1.384	0.391	2.785	1.467	3.998	0.254	0.064	95.0	17.0	val
1733	5	321	4	Severe	0.8672	1.218	1.355	2.71	49.2	0.0736	0.0663	28.0	60.1	42.5	15.9	-24.0	35.5	26.1	0.0706	1.035	87.4	0.658	0.475	0.2444	0.723	-0.686	1.409	0.267	2.588	1.205	4.07	0.253	0.069	87.9	16.0	val
1734	5	322	4	Severe	0.8712	1.222	1.441	2.882	49.1	0.0616	0.065	27.2	60.4	42.9	12.8	-18.9	35.1	28.3	0.0792	1.094	97.6	0.649	0.448	0.2506	0.907	-0.585	1.492	0.327	2.439	1.082	4.351	0.302	0.059	91.2	18.0	val
1735	5	323	4	Severe	0.8753	1.247	1.405	2.811	48.1	0.0589	0.0592	26.7	60.7	43.9	13.1	-27.0	34.8	28.7	0.0935	1.078	72.3	0.709	0.508	0.2438	0.66	-0.568	1.228	0.358	2.672	1.67	3.861	0.226	0.088	92.8	18.0	val
1736	5	324	4	Severe	0.8793	1.199	1.427	2.854	50.0	0.068	0.0613	28.1	58.7	41.9	13.7	-22.0	40.6	26.4	0.1054	1.066	67.7	0.611	0.606	0.2765	0.842	-0.649	1.49	0.298	2.584	1.405	4.511	0.291	0.086	94.1	19.0	val
1737	5	325	4	Severe	0.8834	1.167	1.356	2.713	51.4	0.0586	0.0593	27.6	55.2	41.7	13.5	-24.2	35.8	29.4	0.0784	1.099	78.8	0.711	0.493	0.2552	0.702	-0.622	1.324	0.309	2.902	1.551	4.076	0.256	0.065	88.4	18.0	val
1738	5	326	4	Severe	0.8875	1.226	1.479	2.957	49.0	0.0709	0.0606	27.7	57.8	44.9	12.4	-19.1	34.4	27.6	0.0822	0.96	77.7	0.689	0.814	0.2178	0.674	-0.791	1.465	0.405	2.571	1.283	3.865	0.208	0.044	89.5	19.0	val
1739	5	327	4	Severe	0.8916	1.164	1.427	2.853	51.6	0.0663	0.0566	27.2	60.4	41.4	12.7	-15.1	38.1	27.3	0.0866	1.076	96.4	0.61	0.351	0.2202	0.715	-0.658	1.372	0.244	2.656	1.344	3.639	0.255	0.057	93.8	18.0	val
1740	5	328	4	Severe	0.8957	1.192	1.447	2.894	50.4	0.0579	0.0573	27.2	57.5	43.1	11.5	-19.0	41.9	27.8	0.0948	0.951	83.3	0.669	0.525	0.2287	0.678	-0.793	1.471	0.313	2.383	1.54	4.164	0.283	0.086	90.0	18.0	val
1741	5	329	4	Severe	0.8998	1.237	1.354	2.707	48.5	0.0548	0.0625	28.4	56.0	42.3	12.2	-21.3	34.2	24.4	0.0876	1.042	101.7	0.7	0.486	0.2271	0.793	-0.702	1.495	0.278	2.752	1.183	4.227	0.284	0.049	95.0	18.0	val
1742	5	330	4	Severe	0.9039	1.163	1.417	2.834	51.6	0.0522	0.0714	27.5	57.6	42.9	14.6	-22.1	36.8	27.9	0.0627	1.081	96.6	0.711	0.673	0.2823	0.716	-0.673	1.389	0.299	2.072	1.447	3.731	0.207	0.066	92.2	18.0	val
1743	5	331	4	Severe	0.908	1.217	1.315	2.63	49.3	0.0699	0.0681	28.5	56.6	43.5	10.1	-22.8	33.0	28.2	0.0807	1.028	87.6	0.675	0.458	0.2837	0.73	-0.526	1.256	0.277	2.576	1.364	4.655	0.324	0.06	90.4	18.0	val
1744	5	332	4	Severe	0.9121	1.239	1.399	2.798	48.4	0.0668	0.072	28.3	59.8	43.9	16.1	-23.5	43.3	30.3	0.0914	1.109	84.6	0.714	0.712	0.2668	0.685	-0.587	1.273	0.316	2.967	1.36	3.195	0.249	0.084	92.0	19.0	val
1745	5	333	4	Severe	0.9162	1.194	1.431	2.861	50.3	0.0656	0.0654	26.2	58.2	41.4	12.5	-21.2	36.1	30.2	0.0674	1.044	84.5	0.694	0.568	0.271	0.703	-0.654	1.357	0.392	2.746	1.076	3.815	0.269	0.041	90.9	18.0	val
1746	5	334	4	Severe	0.9204	1.259	1.414	2.828	47.7	0.0668	0.0753	27.9	59.2	42.3	11.3	-20.4	42.1	31.3	0.1002	1.018	70.4	0.66	0.666	0.2344	0.817	-0.799	1.616	0.334	2.479	1.591	4.244	0.246	0.084	88.2	17.0	val
1747	5	335	4	Severe	0.9245	1.201	1.295	2.591	49.9	0.0657	0.0666	26.9	58.8	41.8	11.3	-22.6	33.7	26.4	0.0999	0.963	84.8	0.732	0.776	0.2294	0.927	-0.76	1.687	0.329	2.348	1.465	5.246	0.334	0.083	91.4	18.0	val
1748	5	336	4	Severe	0.9286	1.242	1.431	2.863	48.3	0.0668	0.0679	28.3	60.3	40.6	14.0	-19.7	35.6	30.7	0.0914	1.116	84.6	0.703	0.67	0.2874	0.793	-0.708	1.5	0.326	2.642	1.371	3.579	0.271	0.092	95.0	17.0	val
1749	5	337	4	Severe	0.9328	1.186	1.364	2.727	50.6	0.0577	0.061	27.6	57.5	40.2	15.7	-21.8	35.6	30.1	0.0987	1.048	83.1	0.715	0.585	0.241	0.619	-0.566	1.184	0.43	2.803	1.257	4.412	0.293	0.061	95.0	18.0	val
1750	5	338	4	Severe	0.9369	1.195	1.389	2.779	50.2	0.0723	0.068	26.0	56.8	44.6	14.1	-21.0	36.6	30.2	0.1051	0.979	100.2	0.712	0.845	0.2451	0.828	-0.626	1.454	0.279	3.069	1.553	3.706	0.283	0.105	92.1	19.0	val
1751	5	339	4	Severe	0.9411	1.2	1.364	2.727	50.0	0.0711	0.0689	27.0	60.9	41.4	13.3	-19.9	34.6	28.9	0.106	1.043	81.0	0.677	0.298	0.2719	0.749	-0.683	1.432	0.247	3.099	1.27	4.243	0.273	0.041	95.0	20.0	val
1752	5	340	4	Severe	0.9453	1.238	1.407	2.814	48.5	0.0613	0.0722	29.3	57.7	42.9	11.6	-25.3	36.0	31.2	0.1091	1.044	94.3	0.64	0.656	0.2343	0.729	-0.693	1.422	0.326	3.063	1.819	3.914	0.32	0.047	93.4	17.0	val
1753	5	341	4	Severe	0.9494	1.217	1.427	2.853	49.3	0.0731	0.0641	27.6	59.9	44.3	14.0	-22.2	35.1	25.8	0.0956	1.006	97.3	0.698	0.666	0.2019	0.727	-0.709	1.436	0.466	2.317	1.324	4.157	0.242	0.102	95.0	18.0	val
1754	5	342	4	Severe	0.9536	1.212	1.497	2.995	49.5	0.0747	0.0663	27.5	54.6	46.0	13.7	-19.7	34.4	25.1	0.1008	1.142	82.9	0.648	0.682	0.2882	0.666	-0.691	1.357	0.391	3.049	1.307	4.471	0.291	0.069	95.0	19.0	val
1755	5	343	4	Severe	0.9578	1.204	1.464	2.927	49.9	0.0696	0.0752	27.1	57.9	43.3	14.6	-17.8	38.2	27.6	0.1067	1.067	124.6	0.699	0.803	0.2698	0.538	-0.735	1.273	0.318	2.246	1.282	3.376	0.237	0.073	95.0	17.0	val
1756	5	344	4	Severe	0.962	1.201	1.362	2.724	50.0	0.0674	0.0608	26.3	55.7	43.1	14.3	-21.3	35.9	26.1	0.0975	0.996	107.9	0.626	0.56	0.2696	0.687	-0.609	1.296	0.442	3.014	1.098	3.47	0.268	0.076	95.0	18.0	val
1757	5	345	4	Severe	0.9662	1.216	1.376	2.751	49.3	0.067	0.0761	26.9	57.6	44.0	16.4	-21.0	40.4	31.9	0.0962	1.015	115.6	0.731	0.647	0.2644	0.628	-0.571	1.199	0.24	3.094	1.209	3.247	0.208	0.06	95.0	17.0	val
1758	5	346	4	Severe	0.9704	1.202	1.363	2.726	49.9	0.0726	0.0735	27.1	59.2	43.6	12.8	-19.1	33.3	28.8	0.086	1.05	104.1	0.694	0.644	0.2541	0.782	-0.479	1.262	0.381	2.577	1.327	3.578	0.233	0.027	92.9	17.0	val
1759	5	347	4	Severe	0.9746	1.229	1.361	2.723	48.8	0.0633	0.0585	26.6	53.7	43.6	14.0	-21.5	40.9	27.7	0.1018	1.077	83.4	0.664	0.652	0.2152	0.883	-0.656	1.539	0.332	3.43	1.123	4.652	0.301	0.087	93.9	19.0	val
1760	5	348	4	Severe	0.9788	1.221	1.436	2.872	49.1	0.0709	0.0664	26.4	57.1	42.0	16.1	-19.3	39.1	28.2	0.09	1.076	64.6	0.691	0.542	0.2268	0.68	-0.678	1.358	0.343	3.005	1.336	3.927	0.229	0.047	95.0	19.0	val
1761	5	349	4	Severe	0.9831	1.223	1.432	2.864	49.0	0.0621	0.0713	26.0	55.2	41.4	13.4	-20.1	37.9	27.0	0.105	1.125	88.3	0.687	0.568	0.2394	0.834	-0.558	1.392	0.333	2.907	1.588	3.772	0.232	0.08	95.0	20.0	val
1762	5	350	4	Severe	0.9873	1.222	1.461	2.922	49.1	0.0708	0.0638	25.3	56.5	42.8	13.0	-16.8	38.0	25.4	0.0763	1.052	101.7	0.757	0.622	0.2923	0.599	-0.702	1.3	0.286	3.008	1.079	4.144	0.234	0.098	93.6	19.0	val
1763	5	351	4	Severe	0.9915	1.194	1.31	2.619	50.2	0.0657	0.0739	27.5	59.2	40.2	14.4	-22.2	34.6	26.4	0.0982	1.072	103.3	0.702	0.731	0.2951	0.783	-0.691	1.474	0.378	3.311	1.179	3.775	0.323	0.063	95.0	20.0	val
1764	5	352	4	Severe	0.9958	1.205	1.363	2.726	49.8	0.0758	0.0692	24.8	56.0	43.6	15.8	-20.9	38.1	26.8	0.1087	1.11	99.1	0.676	0.706	0.2736	0.723	-0.6	1.323	0.366	3.217	1.54	3.743	0.321	0.076	94.5	18.0	val
1765	6	0	0	Fresh	0.0	1.109	1.363	2.727	54.1	0.0267	0.0212	29.8	58.4	51.6	14.8	-22.6	32.7	27.6	0.0065	1.234	72.2	0.926	0.44	0.1894	0.79	-0.547	1.337	0.328	1.924	0.991	5.054	0.234	0.099	62.2	6.0	test
1766	6	1	0	Fresh	0.0002	1.078	1.413	2.826	55.6	0.022	0.0287	29.8	60.9	52.1	14.9	-24.7	39.1	29.2	0.0093	1.244	58.3	0.869	0.385	0.1976	0.751	-0.615	1.366	0.346	2.28	1.18	4.819	0.255	0.064	60.0	6.0	test
1767	6	2	0	Fresh	0.0004	1.115	1.427	2.855	53.8	0.0232	0.0284	29.3	57.8	50.4	12.9	-17.4	36.5	27.1	0.0129	1.333	79.7	0.837	0.342	0.1974	0.87	-0.501	1.371	0.183	2.218	1.186	5.039	0.205	0.055	60.0	6.0	test
1768	6	3	0	Fresh	0.0008	1.069	1.527	3.053	56.1	0.0179	0.0259	28.7	60.4	51.1	16.2	-22.5	39.4	29.4	0.0236	1.263	79.0	0.856	0.568	0.2082	0.763	-0.482	1.245	0.265	2.906	1.381	4.75	0.245	0.064	60.6	6.0	test
1769	6	4	0	Fresh	0.0012	1.108	1.452	2.905	54.1	0.0242	0.0255	29.3	58.1	52.7	18.0	-22.8	37.5	26.4	0.014	1.175	85.9	0.883	0.519	0.218	0.885	-0.605	1.49	0.233	2.273	1.183	4.111	0.302	0.083	60.7	7.0	test
1770	6	5	0	Fresh	0.0017	1.117	1.416	2.832	53.7	0.0277	0.0322	29.5	61.1	51.4	13.4	-18.4	38.5	28.1	0.0219	1.334	54.0	0.814	0.277	0.1324	0.805	-0.706	1.51	0.338	2.14	1.318	4.644	0.222	0.07	61.0	7.0	test
1771	6	6	0	Fresh	0.0022	1.139	1.44	2.88	52.7	0.0199	0.0302	29.8	59.8	50.8	15.8	-21.7	40.5	29.9	0.0266	1.293	67.3	0.794	0.604	0.1917	0.94	-0.81	1.749	0.309	2.757	1.218	4.605	0.267	0.097	62.4	7.0	test
1772	6	7	0	Fresh	0.0028	1.103	1.513	3.026	54.4	0.015	0.0349	30.4	65.3	52.7	16.4	-23.3	42.6	30.7	0.0276	1.234	70.1	0.859	0.493	0.2056	0.816	-0.64	1.456	0.288	2.277	1.752	4.668	0.303	0.059	60.4	6.0	test
1773	6	8	0	Fresh	0.0034	1.12	1.439	2.879	53.6	0.0145	0.0325	30.3	61.4	53.9	16.9	-16.8	41.0	32.3	0.0184	1.291	80.9	0.825	0.507	0.1745	0.923	-0.499	1.422	0.239	2.848	1.394	4.658	0.26	0.091	60.0	9.0	test
1774	6	9	0	Fresh	0.0041	1.069	1.356	2.712	56.1	0.0255	0.0348	31.7	61.0	50.8	15.1	-18.3	37.9	27.3	0.0206	1.245	73.3	0.818	0.559	0.1912	0.748	-0.544	1.292	0.245	2.229	1.269	4.061	0.289	0.059	60.5	6.0	test
1775	6	10	0	Fresh	0.0048	1.142	1.376	2.752	52.6	0.0298	0.0306	29.8	56.6	54.7	16.0	-22.4	38.4	25.9	0.0126	1.275	91.5	0.974	0.554	0.1691	1.032	-0.742	1.775	0.343	2.521	1.448	4.12	0.281	0.109	62.2	6.0	test
1776	6	11	0	Fresh	0.0055	1.133	1.496	2.992	53.0	0.0179	0.027	29.4	56.3	53.6	15.0	-20.6	38.7	31.1	0.0138	1.326	71.3	0.792	0.561	0.1829	0.792	-0.526	1.318	0.303	2.534	1.113	4.581	0.231	0.09	60.1	6.0	test
1777	6	12	0	Fresh	0.0063	1.092	1.455	2.909	54.9	0.0176	0.0248	29.5	62.4	53.1	10.5	-21.4	44.3	33.1	0.008	1.326	60.7	0.807	0.394	0.2151	0.803	-0.56	1.363	0.202	2.767	1.529	4.617	0.31	0.097	66.6	6.0	test
1778	6	13	0	Fresh	0.0071	1.119	1.395	2.79	53.6	0.0131	0.0262	30.3	58.2	52.4	10.6	-20.7	40.8	28.2	0.0174	1.279	71.2	0.863	0.332	0.1766	0.697	-0.617	1.314	0.391	2.676	0.858	4.6	0.234	0.071	60.0	6.0	test
1779	6	14	0	Fresh	0.0079	1.077	1.422	2.845	55.7	0.022	0.0263	29.5	58.3	51.6	15.2	-20.4	41.9	32.4	0.0147	1.269	64.1	0.825	0.506	0.2155	0.79	-0.576	1.365	0.233	2.575	1.027	5.28	0.305	0.111	60.0	7.0	test
1780	6	15	0	Fresh	0.0088	1.063	1.482	2.964	56.4	0.0203	0.0212	30.6	60.0	51.7	16.0	-18.0	40.8	24.2	0.0233	1.228	79.9	0.865	0.469	0.1974	0.614	-0.477	1.091	0.313	2.556	1.247	3.554	0.277	0.07	61.6	6.0	test
1781	6	16	0	Fresh	0.0096	1.087	1.397	2.793	55.2	0.0191	0.0299	29.4	60.3	51.6	12.1	-20.3	39.6	28.0	0.0291	1.275	78.1	0.801	0.425	0.1931	0.669	-0.755	1.424	0.364	2.306	1.157	4.601	0.242	0.056	64.5	6.0	test
1782	6	17	0	Fresh	0.0106	1.125	1.498	2.996	53.3	0.014	0.0344	30.1	58.9	52.8	15.2	-21.2	45.7	30.9	0.0099	1.296	73.3	0.792	0.478	0.2083	0.706	-0.713	1.419	0.232	2.105	1.309	4.698	0.223	0.076	60.0	6.0	test
1783	6	18	0	Fresh	0.0115	1.1	1.443	2.886	54.5	0.0265	0.025	29.1	61.2	50.0	13.2	-18.3	43.6	27.6	0.0127	1.313	84.8	0.833	0.431	0.2107	0.831	-0.607	1.438	0.39	2.565	0.966	4.684	0.229	0.076	64.0	7.0	test
1784	6	19	0	Fresh	0.0125	1.054	1.397	2.795	56.9	0.0179	0.0303	29.0	60.0	52.0	11.6	-20.4	42.8	26.8	0.0221	1.282	56.8	0.829	0.491	0.2253	0.76	-0.572	1.333	0.264	2.588	1.374	3.657	0.254	0.09	61.4	7.0	test
1785	6	20	0	Fresh	0.0135	1.129	1.359	2.718	53.2	0.0226	0.0364	29.5	59.4	51.2	15.6	-17.2	46.2	33.9	0.0176	1.236	59.8	0.87	0.797	0.2048	0.833	-0.604	1.438	0.328	2.317	1.268	4.343	0.265	0.08	63.5	6.0	test
1786	6	21	0	Fresh	0.0145	1.136	1.476	2.952	52.8	0.0192	0.0278	28.7	58.3	51.6	15.3	-19.6	45.2	28.7	0.015	1.274	66.0	0.924	0.682	0.2166	0.892	-0.614	1.506	0.334	2.879	1.138	5.207	0.25	0.078	60.0	7.0	test
1787	6	22	0	Fresh	0.0156	1.137	1.314	2.629	52.8	0.0225	0.0343	30.1	56.7	50.1	14.8	-23.4	48.0	33.2	0.0109	1.323	82.0	0.829	0.601	0.1589	0.765	-0.643	1.408	0.391	2.215	1.34	4.148	0.282	0.071	60.0	7.0	test
1788	6	23	0	Fresh	0.0166	1.131	1.453	2.907	53.0	0.0134	0.0227	29.3	58.7	50.8	14.1	-18.8	39.1	27.0	0.0122	1.301	74.1	0.812	0.566	0.217	0.875	-0.609	1.484	0.256	2.436	1.061	3.177	0.243	0.037	60.1	6.0	test
1789	6	24	0	Fresh	0.0177	1.145	1.368	2.736	52.4	0.0221	0.0291	30.4	59.3	49.8	15.2	-20.0	40.5	29.2	0.0179	1.319	82.4	0.807	0.488	0.1767	0.855	-0.564	1.42	0.372	2.726	1.239	5.777	0.261	0.091	60.0	8.0	test
1790	6	25	0	Fresh	0.0188	1.163	1.441	2.883	51.6	0.0249	0.0363	31.7	61.9	49.7	15.4	-18.5	42.0	29.6	0.0178	1.26	73.8	0.853	0.557	0.2085	0.755	-0.697	1.452	0.32	2.418	1.526	4.945	0.261	0.065	60.0	7.0	test
1791	6	26	0	Fresh	0.02	1.118	1.34	2.68	53.7	0.0234	0.031	27.2	58.9	50.9	12.5	-19.2	45.3	31.1	0.0279	1.239	80.4	0.837	0.503	0.1889	0.641	-0.528	1.169	0.309	2.436	1.57	3.992	0.27	0.121	63.8	6.0	test
1792	6	27	0	Fresh	0.0212	1.135	1.399	2.799	52.9	0.018	0.0263	31.5	59.8	50.7	17.5	-23.2	40.1	28.3	0.0278	1.257	61.1	0.854	0.457	0.218	0.805	-0.43	1.235	0.273	2.858	1.134	4.428	0.273	0.061	66.2	8.0	test
1793	6	28	0	Fresh	0.0223	1.131	1.473	2.947	53.0	0.024	0.0343	31.2	60.6	51.8	15.9	-19.8	42.7	34.6	0.0123	1.282	64.7	0.836	0.488	0.1933	0.888	-0.573	1.461	0.271	2.778	1.181	4.223	0.22	0.051	61.4	7.0	test
1794	6	29	0	Fresh	0.0235	1.134	1.324	2.648	52.9	0.0305	0.0271	29.5	59.9	51.1	14.4	-20.5	39.5	33.9	0.0145	1.369	80.8	0.769	0.42	0.1821	0.796	-0.496	1.292	0.342	2.2	1.448	3.967	0.224	0.101	66.0	8.0	test
1795	6	30	0	Fresh	0.0248	1.116	1.422	2.845	53.8	0.0154	0.0309	29.2	60.2	55.5	15.6	-22.2	43.6	33.3	0.0363	1.253	74.3	0.783	0.661	0.2037	0.661	-0.469	1.13	0.267	2.388	0.994	3.885	0.262	0.066	60.0	8.0	test
1796	6	31	0	Fresh	0.026	1.126	1.515	3.031	53.3	0.0194	0.0312	30.1	60.8	52.5	14.3	-23.6	40.8	31.4	0.0187	1.401	70.6	0.814	0.549	0.206	0.641	-0.538	1.179	0.278	2.879	1.285	4.369	0.289	0.069	60.0	6.0	test
1797	6	32	0	Fresh	0.0273	1.121	1.517	3.034	53.5	0.0207	0.0349	30.2	59.7	49.6	15.3	-18.4	41.3	29.1	0.0169	1.245	68.8	0.848	0.488	0.2115	0.701	-0.604	1.305	0.299	2.354	1.267	4.04	0.287	0.088	64.8	7.0	test
1798	6	33	0	Fresh	0.0286	1.11	1.389	2.779	54.1	0.0173	0.0235	30.0	61.9	50.2	17.6	-23.2	42.5	27.8	0.0331	1.314	102.1	0.814	0.279	0.1633	0.777	-0.589	1.366	0.265	2.617	1.385	4.776	0.25	0.063	65.8	9.0	test
1799	6	34	0	Fresh	0.0299	1.105	1.367	2.734	54.3	0.0273	0.0328	30.2	64.0	49.4	14.5	-19.3	45.9	29.8	0.0176	1.287	82.8	0.904	0.653	0.1629	0.721	-0.533	1.254	0.314	2.638	1.08	4.604	0.244	0.089	64.9	8.0	test
1800	6	35	0	Fresh	0.0312	1.122	1.417	2.833	53.5	0.0295	0.0368	29.9	62.2	55.1	13.2	-21.4	40.2	30.7	0.0172	1.311	74.6	0.899	0.437	0.1842	0.778	-0.614	1.392	0.256	2.54	1.074	5.429	0.249	0.087	60.0	8.0	test
1801	6	36	0	Fresh	0.0326	1.101	1.471	2.941	54.5	0.0139	0.0311	30.9	60.9	51.8	17.6	-21.7	36.4	27.3	0.0125	1.296	72.5	0.893	0.551	0.209	0.624	-0.556	1.181	0.364	2.539	1.012	3.709	0.281	0.082	60.0	8.0	test
1802	6	37	0	Fresh	0.0339	1.117	1.504	3.009	53.7	0.0177	0.0332	31.0	61.4	51.8	14.3	-20.7	38.4	28.2	0.0341	1.328	82.8	0.855	0.524	0.1701	0.867	-0.601	1.468	0.241	2.824	1.174	4.855	0.264	0.062	65.9	7.0	test
1803	6	38	0	Fresh	0.0353	1.084	1.462	2.924	55.3	0.0228	0.032	30.6	58.2	50.6	12.7	-21.0	40.9	35.0	0.0204	1.283	61.2	0.817	0.297	0.2477	0.609	-0.644	1.253	0.294	3.041	1.251	3.782	0.242	0.081	61.8	7.0	test
1804	6	39	0	Fresh	0.0367	1.101	1.385	2.77	54.5	0.0172	0.027	29.5	61.9	50.1	13.3	-20.0	41.4	33.6	0.0298	1.282	75.1	0.837	0.386	0.2094	0.752	-0.592	1.344	0.254	2.475	1.016	4.735	0.243	0.083	62.5	8.0	test
1805	6	40	0	Fresh	0.0381	1.125	1.381	2.763	53.4	0.0172	0.0358	27.5	63.2	50.9	16.2	-19.3	38.7	30.6	0.0234	1.312	67.6	0.875	0.307	0.2133	0.795	-0.567	1.361	0.331	2.94	1.226	4.033	0.305	0.086	66.5	7.0	test
1806	6	41	0	Fresh	0.0396	1.11	1.43	2.859	54.1	0.0247	0.033	28.8	63.5	50.2	15.6	-20.0	47.4	28.8	0.0109	1.307	70.5	0.896	0.595	0.2162	0.719	-0.533	1.253	0.418	2.396	1.168	4.408	0.242	0.082	64.1	7.0	test
1807	6	42	0	Fresh	0.041	1.101	1.483	2.967	54.5	0.0239	0.0365	30.4	55.1	53.3	16.6	-19.6	46.4	32.5	0.0334	1.189	89.2	0.877	0.37	0.2085	0.629	-0.548	1.177	0.311	2.33	1.349	4.101	0.255	0.102	63.1	7.0	test
1808	6	43	0	Fresh	0.0425	1.14	1.429	2.858	52.6	0.0322	0.0343	30.5	61.1	52.8	16.1	-18.7	36.5	27.8	0.03	1.278	67.9	0.858	0.67	0.206	0.839	-0.567	1.405	0.271	2.495	0.787	4.007	0.249	0.056	64.2	7.0	test
1809	6	44	0	Fresh	0.044	1.145	1.525	3.049	52.4	0.0219	0.0336	31.0	60.4	52.6	12.2	-19.0	43.7	27.1	0.0069	1.338	72.5	0.804	0.516	0.1912	0.693	-0.726	1.419	0.393	3.013	1.158	5.778	0.291	0.078	71.2	6.0	test
1810	6	45	0	Fresh	0.0455	1.115	1.511	3.022	53.8	0.0206	0.0377	28.8	59.1	52.5	16.2	-19.6	38.6	27.6	0.0473	1.291	86.8	0.891	0.459	0.2033	0.72	-0.541	1.261	0.294	3.002	0.884	4.726	0.328	0.065	64.9	7.0	test
1811	6	46	0	Fresh	0.047	1.137	1.323	2.646	52.8	0.0163	0.0269	30.6	60.0	51.0	15.7	-19.6	39.3	28.7	0.0147	1.344	90.8	0.777	0.468	0.2115	0.707	-0.544	1.25	0.313	2.763	1.675	3.645	0.295	0.069	66.7	8.0	test
1812	6	47	0	Fresh	0.0486	1.148	1.428	2.856	52.3	0.0186	0.0334	31.5	61.2	51.1	14.7	-19.4	40.3	30.0	0.0342	1.376	85.8	0.875	0.617	0.2165	0.816	-0.646	1.462	0.276	2.524	1.278	5.064	0.25	0.073	65.6	8.0	test
1813	6	48	0	Fresh	0.0501	1.109	1.389	2.778	54.1	0.026	0.0316	31.0	61.0	51.9	12.7	-19.9	37.1	26.8	0.0396	1.25	85.3	0.789	0.441	0.1873	0.869	-0.564	1.433	0.238	2.101	1.316	5.149	0.291	0.065	63.6	8.0	test
1814	6	49	0	Fresh	0.0517	1.132	1.435	2.87	53.0	0.0208	0.0344	29.9	60.7	53.3	17.1	-19.4	40.7	29.5	0.0255	1.31	80.8	0.814	0.447	0.1899	0.91	-0.737	1.648	0.234	2.328	1.361	4.339	0.226	0.086	66.1	9.0	test
1815	6	50	0	Fresh	0.0533	1.148	1.484	2.967	52.3	0.0254	0.0317	30.1	59.5	53.2	13.9	-21.6	42.7	26.3	0.0183	1.302	74.9	0.835	0.401	0.183	0.778	-0.725	1.502	0.302	2.856	1.421	4.736	0.257	0.078	65.1	7.0	test
1816	6	51	0	Fresh	0.0549	1.109	1.347	2.693	54.1	0.027	0.0317	31.5	59.2	51.9	16.2	-19.3	39.6	33.8	0.016	1.3	71.9	0.834	0.532	0.2004	0.781	-0.715	1.496	0.343	2.095	1.469	4.423	0.276	0.036	65.0	8.0	test
1817	6	52	0	Fresh	0.0565	1.105	1.46	2.921	54.3	0.02	0.0283	29.4	62.0	52.3	15.6	-18.7	39.2	32.2	0.0279	1.308	68.8	0.845	0.595	0.2362	0.89	-0.525	1.414	0.232	2.434	1.323	3.857	0.263	0.073	64.3	8.0	test
1818	6	53	0	Fresh	0.0582	1.128	1.458	2.916	53.2	0.0175	0.0371	30.3	59.8	53.3	11.6	-19.7	38.2	27.3	0.0098	1.302	81.0	0.899	0.576	0.1969	1.065	-0.522	1.588	0.245	2.475	1.256	4.338	0.313	0.074	64.1	9.0	test
1819	6	54	0	Fresh	0.0598	1.124	1.41	2.82	53.4	0.0338	0.0401	28.3	64.0	51.6	17.2	-16.1	42.2	35.5	0.0333	1.302	86.1	0.779	0.488	0.1812	0.778	-0.568	1.346	0.295	2.472	0.937	4.207	0.302	0.068	64.3	8.0	test
1820	6	55	0	Fresh	0.0615	1.129	1.414	2.828	53.1	0.0161	0.0352	31.6	63.9	50.8	15.7	-15.0	39.8	30.5	0.01	1.322	78.7	0.795	0.58	0.2229	0.726	-0.738	1.464	0.31	2.724	1.265	5.042	0.2	0.059	66.1	6.0	test
1821	6	56	0	Fresh	0.0632	1.107	1.394	2.789	54.2	0.0282	0.0391	30.4	64.0	53.9	16.5	-18.5	38.0	26.4	0.0179	1.312	72.8	0.869	0.323	0.2138	0.71	-0.663	1.373	0.387	3.165	0.995	4.351	0.248	0.094	64.1	7.0	test
1822	6	57	0	Fresh	0.0649	1.128	1.424	2.849	53.2	0.0276	0.0292	29.4	61.8	51.7	11.6	-16.8	39.5	29.7	0.0505	1.375	85.6	0.785	0.65	0.1672	0.808	-0.642	1.45	0.267	2.586	1.335	4.855	0.249	0.075	68.2	9.0	test
1823	6	58	0	Fresh	0.0666	1.125	1.377	2.754	53.3	0.0149	0.036	30.6	59.8	52.4	17.5	-16.0	38.6	29.6	0.0299	1.208	54.3	0.773	0.482	0.1886	0.714	-0.601	1.314	0.302	2.288	0.886	4.666	0.283	0.067	64.6	9.0	test
1824	6	59	0	Fresh	0.0683	1.144	1.397	2.794	52.5	0.0229	0.0401	30.5	57.9	49.2	14.3	-22.0	41.2	31.6	0.028	1.228	63.1	0.871	0.595	0.2259	0.766	-0.612	1.378	0.344	2.521	1.097	4.047	0.273	0.073	64.2	9.0	test
1825	6	60	0	Fresh	0.0701	1.109	1.391	2.782	54.1	0.0237	0.0305	31.0	61.2	52.0	17.7	-19.9	43.0	27.4	0.0193	1.22	81.2	0.762	0.543	0.1935	0.807	-0.607	1.414	0.331	3.193	1.621	4.867	0.241	0.083	64.8	7.0	test
1826	6	61	0	Fresh	0.0718	1.084	1.408	2.816	55.3	0.025	0.0359	29.7	58.8	51.0	16.7	-23.5	38.3	29.9	0.0216	1.192	85.6	0.895	0.41	0.1383	0.993	-0.639	1.632	0.254	2.484	1.278	4.149	0.256	0.077	64.0	7.0	test
1827	6	62	0	Fresh	0.0736	1.15	1.447	2.895	52.2	0.0198	0.035	28.7	60.1	52.7	15.8	-20.9	42.2	29.8	0.0206	1.351	64.7	0.857	0.656	0.169	0.957	-0.469	1.426	0.28	2.606	1.064	4.051	0.218	0.113	65.5	7.0	test
1828	6	63	0	Fresh	0.0754	1.145	1.453	2.905	52.4	0.0256	0.0297	29.2	64.3	52.3	13.8	-18.6	42.3	34.3	0.0267	1.304	81.5	0.802	0.372	0.2164	0.863	-0.802	1.664	0.33	2.495	1.302	4.221	0.296	0.099	62.1	7.0	test
1829	6	64	0	Fresh	0.0772	1.126	1.388	2.775	53.3	0.0293	0.028	30.6	55.2	51.1	17.6	-20.2	39.8	31.7	0.0315	1.261	89.5	0.843	0.567	0.2231	0.553	-0.664	1.216	0.274	2.718	1.567	3.534	0.239	0.101	61.1	9.0	test
1830	6	65	0	Fresh	0.079	1.134	1.445	2.891	52.9	0.0183	0.033	28.4	62.3	50.1	15.0	-15.9	43.1	25.4	0.0233	1.27	74.3	0.856	0.575	0.2413	0.747	-0.546	1.293	0.294	2.994	1.293	4.477	0.244	0.062	69.0	8.0	test
1831	6	66	0	Fresh	0.0808	1.088	1.37	2.74	55.2	0.0248	0.0271	28.7	56.3	50.5	18.3	-21.4	39.4	35.4	0.0298	1.281	66.5	0.847	0.69	0.1794	0.775	-0.701	1.476	0.385	2.163	1.072	3.882	0.21	0.081	65.5	9.0	test
1832	6	67	0	Fresh	0.0827	1.138	1.334	2.668	52.7	0.0256	0.0287	29.7	60.7	51.3	17.5	-23.0	36.4	30.4	0.0477	1.219	75.6	0.895	0.606	0.2167	0.722	-0.608	1.33	0.305	2.836	1.188	5.127	0.25	0.082	66.3	8.0	test
1833	6	68	0	Fresh	0.0845	1.124	1.419	2.839	53.4	0.0161	0.032	31.2	56.4	51.3	13.8	-19.4	41.2	30.2	0.0066	1.164	49.2	0.829	0.344	0.1563	0.702	-0.661	1.363	0.3	2.523	1.227	4.86	0.243	0.094	65.7	8.0	test
1834	6	69	0	Fresh	0.0864	1.115	1.416	2.831	53.8	0.0276	0.0367	30.1	60.6	50.0	20.3	-22.8	40.1	37.2	0.0357	1.23	88.7	0.845	0.429	0.2088	0.757	-0.624	1.381	0.306	2.733	1.398	4.093	0.263	0.074	69.1	8.0	test
1835	6	70	0	Fresh	0.0883	1.126	1.326	2.651	53.3	0.0279	0.0425	31.1	61.7	52.5	19.0	-21.2	39.0	33.3	0.0257	1.219	60.9	0.794	0.694	0.2023	0.718	-0.614	1.331	0.32	1.96	1.035	3.716	0.296	0.077	66.4	8.0	test
1836	6	71	0	Fresh	0.0902	1.104	1.443	2.885	54.3	0.0337	0.0305	30.4	59.8	50.5	16.7	-23.3	35.5	34.2	0.0232	1.324	75.2	0.71	0.583	0.212	0.719	-0.518	1.237	0.351	2.294	1.436	4.56	0.254	0.064	64.3	10.0	test
1837	6	72	0	Fresh	0.0921	1.135	1.464	2.927	52.9	0.0222	0.0362	29.1	61.3	49.6	12.1	-22.3	39.7	24.3	0.032	1.295	58.6	0.814	0.705	0.1956	0.693	-0.637	1.33	0.364	2.175	1.329	4.66	0.252	0.071	69.9	8.0	test
1838	6	73	0	Fresh	0.094	1.135	1.339	2.677	52.8	0.0295	0.0375	29.1	59.5	52.4	12.2	-20.7	39.7	25.5	0.0365	1.368	100.9	0.738	0.633	0.1918	0.782	-0.686	1.468	0.335	1.766	0.974	3.333	0.235	0.073	62.5	9.0	test
1839	6	74	0	Fresh	0.096	1.136	1.459	2.919	52.8	0.0318	0.0325	29.7	57.9	51.7	15.1	-17.0	41.3	31.1	0.0247	1.1	76.7	0.81	0.4	0.22	0.89	-0.688	1.578	0.306	2.491	1.448	4.664	0.274	0.072	68.6	10.0	test
1840	6	75	0	Fresh	0.0979	1.174	1.389	2.777	51.1	0.0231	0.0302	29.0	62.7	50.4	15.6	-18.1	43.3	33.4	0.0325	1.282	70.7	0.737	0.453	0.2082	0.893	-0.486	1.378	0.305	2.865	1.252	4.55	0.243	0.069	65.7	8.0	test
1841	6	76	0	Fresh	0.0999	1.115	1.458	2.916	53.8	0.0313	0.0302	28.5	59.5	50.3	12.8	-20.8	40.4	30.3	0.0249	1.236	82.7	0.852	0.533	0.1934	0.924	-0.713	1.637	0.276	2.226	1.218	4.116	0.255	0.089	71.3	9.0	test
1842	6	77	0	Fresh	0.1019	1.133	1.437	2.873	53.0	0.0137	0.0344	28.3	58.6	51.4	16.7	-23.7	40.4	30.0	0.0325	1.374	92.4	0.847	0.573	0.2043	0.867	-0.604	1.471	0.326	2.324	1.265	5.118	0.27	0.081	60.0	9.0	test
1843	6	78	0	Fresh	0.1039	1.127	1.361	2.722	53.2	0.0249	0.0338	29.4	61.3	51.3	14.4	-20.8	40.4	31.1	0.0412	1.288	87.6	0.874	0.531	0.1903	0.832	-0.481	1.313	0.36	2.913	0.844	3.473	0.238	0.088	66.6	9.0	test
1844	6	79	0	Fresh	0.1059	1.1	1.384	2.768	54.6	0.0209	0.03	28.7	57.6	48.0	17.6	-20.3	37.6	29.4	0.0318	1.267	69.1	0.881	0.455	0.2005	0.962	-0.441	1.403	0.363	2.324	1.133	4.058	0.245	0.089	62.2	8.0	test
1845	6	80	0	Fresh	0.1079	1.132	1.409	2.819	53.0	0.0232	0.0273	28.8	58.9	49.6	13.2	-20.5	41.1	32.0	0.0182	1.244	74.1	0.822	0.489	0.1813	0.838	-0.633	1.472	0.307	2.551	1.096	4.819	0.239	0.082	68.2	9.0	test
1846	6	81	0	Fresh	0.1099	1.151	1.378	2.756	52.1	0.0254	0.0342	29.1	60.8	49.8	17.6	-17.2	37.8	29.5	0.0109	1.228	100.3	0.861	0.587	0.1953	0.781	-0.613	1.394	0.234	2.563	1.372	5.312	0.26	0.076	67.6	9.0	test
1847	6	82	0	Fresh	0.112	1.146	1.467	2.934	52.4	0.015	0.0398	28.2	57.8	51.2	15.8	-22.8	37.9	30.4	0.0338	1.283	86.3	0.887	0.528	0.2042	0.713	-0.655	1.368	0.236	2.949	1.206	4.807	0.334	0.122	71.5	9.0	test
1848	6	83	0	Fresh	0.114	1.147	1.413	2.826	52.3	0.021	0.03	30.2	61.2	53.4	14.4	-21.0	36.4	25.6	0.0206	1.227	65.1	0.806	0.713	0.1915	0.608	-0.596	1.204	0.338	2.26	1.375	5.328	0.246	0.093	71.0	9.0	test
1849	6	84	0	Fresh	0.1161	1.149	1.44	2.879	52.2	0.0211	0.0234	29.5	59.3	49.1	14.4	-20.4	40.5	32.5	0.0212	1.156	72.6	0.87	0.656	0.1934	0.849	-0.698	1.546	0.306	1.664	1.154	4.595	0.239	0.051	68.6	11.0	test
1850	6	85	0	Fresh	0.1182	1.115	1.377	2.754	53.8	0.0247	0.043	28.0	58.2	52.5	12.4	-21.8	44.9	34.0	0.0354	1.276	70.8	0.83	0.439	0.2372	0.805	-0.621	1.426	0.308	2.337	1.326	4.328	0.341	0.07	70.9	11.0	test
1851	6	86	0	Fresh	0.1203	1.076	1.391	2.782	55.8	0.0337	0.0236	30.5	60.4	53.8	14.2	-19.6	36.1	29.1	0.0218	1.229	78.3	0.791	0.287	0.2111	0.812	-0.548	1.36	0.305	2.201	1.532	4.268	0.224	0.107	73.6	6.0	test
1852	6	87	0	Fresh	0.1224	1.113	1.403	2.806	53.9	0.0275	0.0382	31.8	57.5	51.7	11.9	-19.7	44.5	22.8	0.0154	1.297	85.1	0.789	0.603	0.233	0.845	-0.49	1.335	0.322	2.451	1.28	4.849	0.204	0.084	68.2	9.0	test
1853	6	88	0	Fresh	0.1245	1.11	1.318	2.636	54.1	0.0236	0.032	30.2	61.9	50.2	13.1	-21.3	42.9	28.0	0.0496	1.264	81.4	0.806	0.687	0.2152	0.743	-0.716	1.459	0.341	2.337	1.186	3.972	0.225	0.067	68.5	8.0	test
1854	6	89	0	Fresh	0.1266	1.128	1.376	2.751	53.2	0.0257	0.0396	29.5	58.4	51.4	16.0	-18.7	40.2	34.1	0.0213	1.284	76.2	0.878	0.52	0.2493	0.799	-0.55	1.348	0.296	2.636	1.098	4.643	0.194	0.068	66.8	11.0	test
1855	6	90	0	Fresh	0.1287	1.119	1.387	2.774	53.6	0.0226	0.0372	28.9	58.7	54.6	15.1	-18.8	40.8	27.6	0.0245	1.201	64.3	0.83	0.53	0.2038	0.827	-0.623	1.45	0.369	2.38	1.423	4.802	0.175	0.049	63.7	10.0	test
1856	6	91	0	Fresh	0.1309	1.112	1.463	2.926	54.0	0.0211	0.0361	28.2	60.8	50.9	13.9	-21.5	36.3	30.6	0.0237	1.376	93.3	0.815	0.477	0.2025	0.938	-0.438	1.376	0.206	2.939	1.165	4.024	0.287	0.08	73.1	10.0	test
1857	6	92	0	Fresh	0.1331	1.14	1.492	2.984	52.6	0.0259	0.0298	31.2	59.1	51.7	13.7	-19.9	40.5	26.9	0.0197	1.212	75.7	0.848	0.655	0.2573	0.807	-0.646	1.453	0.185	2.612	1.189	4.252	0.233	0.066	70.1	10.0	test
1858	6	93	0	Fresh	0.1352	1.134	1.45	2.899	52.9	0.0332	0.0349	30.4	57.7	51.8	14.0	-19.1	33.2	32.6	0.0303	1.278	69.0	0.908	0.556	0.1989	0.582	-0.638	1.22	0.188	2.573	1.345	4.776	0.227	0.066	68.9	9.0	test
1859	6	94	0	Fresh	0.1374	1.101	1.379	2.758	54.5	0.0289	0.0332	29.0	58.5	54.9	15.0	-19.7	37.9	30.8	0.032	1.168	92.4	0.821	0.576	0.1937	0.833	-0.556	1.389	0.231	2.693	1.203	3.92	0.304	0.06	70.0	8.0	test
1860	6	95	0	Fresh	0.1396	1.113	1.463	2.925	53.9	0.0252	0.0428	28.8	58.6	50.2	13.8	-18.9	39.8	28.9	0.0381	1.283	74.2	0.9	0.36	0.2154	0.777	-0.569	1.346	0.312	2.615	0.86	4.536	0.285	0.066	72.4	9.0	test
1861	6	96	0	Fresh	0.1418	1.123	1.381	2.762	53.4	0.022	0.036	28.6	58.4	50.3	15.4	-22.7	41.3	30.9	0.0364	1.206	79.6	0.889	0.395	0.2108	0.679	-0.632	1.311	0.305	2.343	1.072	4.549	0.223	0.088	74.7	8.0	test
1862	6	97	0	Fresh	0.144	1.109	1.333	2.667	54.1	0.0248	0.0401	30.1	60.3	51.6	17.3	-21.1	41.2	34.6	0.0439	1.198	71.2	0.924	0.462	0.2403	0.746	-0.627	1.372	0.26	2.309	1.186	4.513	0.241	0.092	68.4	8.0	test
1863	6	98	0	Fresh	0.1463	1.132	1.385	2.77	53.0	0.0348	0.0403	30.1	60.9	52.0	15.6	-18.3	41.3	28.3	0.0175	1.159	68.5	0.789	0.512	0.2048	0.96	-0.565	1.524	0.268	2.954	1.179	4.699	0.268	0.079	74.0	9.0	test
1864	6	99	0	Fresh	0.1485	1.139	1.363	2.727	52.7	0.0292	0.038	29.2	59.6	51.0	15.5	-18.9	35.9	29.0	0.0283	1.286	89.7	0.845	0.537	0.1915	0.972	-0.686	1.657	0.243	2.756	1.122	4.795	0.297	0.073	71.2	9.0	test
1865	6	100	1	Mild	0.1508	1.138	1.402	2.803	52.7	0.0323	0.0333	28.5	59.0	52.3	13.2	-22.5	43.0	24.1	0.019	1.361	59.2	0.803	0.455	0.1599	0.689	-0.589	1.278	0.345	2.874	1.151	3.511	0.255	0.105	74.5	11.0	test
1866	6	101	1	Mild	0.153	1.11	1.398	2.796	54.1	0.0288	0.0381	27.3	63.5	53.3	14.8	-19.9	38.0	32.7	0.0207	1.258	68.7	0.823	0.645	0.1943	0.806	-0.621	1.427	0.269	2.35	1.103	3.531	0.249	0.08	65.5	9.0	test
1867	6	102	1	Mild	0.1553	1.133	1.448	2.896	53.0	0.0364	0.0382	27.7	57.5	51.4	13.9	-20.2	42.0	29.2	0.0569	1.173	82.9	0.743	0.434	0.2252	0.585	-0.587	1.172	0.243	2.518	1.099	4.423	0.266	0.099	70.5	10.0	test
1868	6	103	1	Mild	0.1576	1.137	1.34	2.68	52.8	0.0222	0.0438	27.9	59.7	51.5	15.0	-18.1	37.6	29.1	0.0292	1.138	69.5	0.875	0.736	0.2276	0.826	-0.723	1.549	0.317	2.569	1.708	3.558	0.216	0.102	74.8	10.0	test
1869	6	104	1	Mild	0.1599	1.131	1.435	2.871	53.1	0.0389	0.0332	29.5	58.9	51.8	16.3	-21.3	42.4	28.4	0.0385	1.154	85.3	0.78	0.472	0.1611	0.765	-0.503	1.268	0.227	2.599	0.811	4.34	0.28	0.076	72.7	9.0	test
1870	6	105	1	Mild	0.1622	1.19	1.462	2.923	50.4	0.0292	0.045	30.5	58.3	52.0	14.2	-18.3	44.1	26.0	0.0342	1.324	85.3	0.843	0.637	0.1803	0.843	-0.511	1.354	0.336	2.169	1.152	4.418	0.229	0.06	71.9	12.0	test
1871	6	106	1	Mild	0.1645	1.101	1.382	2.764	54.5	0.0246	0.0441	29.8	62.1	52.5	17.1	-19.6	40.9	30.9	0.0335	1.25	82.4	0.844	0.547	0.212	0.857	-0.622	1.479	0.245	2.604	1.046	4.92	0.236	0.068	71.8	10.0	test
1872	6	107	1	Mild	0.1669	1.163	1.395	2.791	51.6	0.0269	0.0329	27.8	58.2	51.8	17.3	-18.5	37.8	30.0	0.0336	1.308	91.1	0.728	0.671	0.1756	0.814	-0.783	1.596	0.36	2.438	1.369	4.269	0.284	0.045	72.4	10.0	test
1873	6	108	1	Mild	0.1692	1.147	1.431	2.862	52.3	0.0341	0.0417	27.6	59.5	51.7	14.6	-19.9	40.9	31.5	0.0392	1.292	97.9	0.811	0.511	0.2231	0.786	-0.64	1.426	0.284	2.734	1.323	5.322	0.223	0.058	70.9	9.0	test
1874	6	109	1	Mild	0.1716	1.105	1.384	2.768	54.3	0.0394	0.0493	29.5	57.0	50.0	14.9	-21.2	39.9	29.7	0.0215	1.246	82.4	0.803	0.625	0.2097	0.773	-0.607	1.381	0.28	2.667	1.055	5.577	0.316	0.076	72.5	11.0	test
1875	6	110	1	Mild	0.174	1.152	1.439	2.878	52.1	0.0325	0.0404	28.2	60.1	50.0	15.8	-18.3	40.6	31.4	0.0361	1.341	81.9	0.776	0.475	0.2178	0.915	-0.58	1.495	0.319	2.202	1.62	3.756	0.207	0.069	72.7	10.0	test
1876	6	111	1	Mild	0.1763	1.129	1.363	2.727	53.2	0.0377	0.0387	29.9	63.3	54.2	13.0	-19.7	41.8	29.8	0.0273	1.115	91.6	0.909	0.604	0.2083	0.732	-0.602	1.334	0.376	2.712	0.785	5.19	0.275	0.057	72.8	10.0	test
1877	6	112	1	Mild	0.1787	1.145	1.354	2.707	52.4	0.0276	0.0291	30.2	57.5	52.8	15.9	-21.0	37.2	30.1	0.0451	1.288	83.5	0.812	0.613	0.1767	0.81	-0.612	1.422	0.245	2.438	1.58	4.683	0.283	0.069	66.1	12.0	test
1878	6	113	1	Mild	0.1811	1.127	1.387	2.775	53.2	0.0223	0.0442	29.3	58.9	52.0	14.0	-21.4	35.9	26.3	0.0452	1.31	60.1	0.817	0.538	0.1955	0.705	-0.605	1.31	0.272	2.555	1.011	4.117	0.246	0.071	74.6	10.0	test
1879	6	114	1	Mild	0.1835	1.161	1.255	2.509	51.7	0.0292	0.0269	30.2	63.2	51.0	18.1	-21.8	42.3	31.6	0.0331	1.246	81.2	0.829	0.564	0.2539	0.982	-0.544	1.526	0.415	2.211	1.402	4.822	0.242	0.12	76.2	11.0	test
1880	6	115	1	Mild	0.1859	1.128	1.326	2.653	53.2	0.0241	0.0456	28.6	61.4	51.6	10.7	-20.7	36.6	31.6	0.0438	1.237	93.8	0.87	0.483	0.2207	0.707	-0.641	1.348	0.34	2.564	0.942	4.603	0.245	0.062	68.1	10.0	test
1881	6	116	1	Mild	0.1884	1.148	1.391	2.782	52.3	0.0309	0.0362	29.5	58.8	48.6	12.4	-21.3	43.1	27.2	0.039	1.266	65.2	0.805	0.545	0.2036	0.841	-0.57	1.411	0.319	2.828	1.233	4.454	0.263	0.056	73.2	10.0	test
1882	6	117	1	Mild	0.1908	1.139	1.43	2.859	52.7	0.0318	0.0305	27.5	57.1	51.3	17.3	-21.2	36.6	27.2	0.0396	1.299	88.4	0.785	0.368	0.2113	0.93	-0.578	1.508	0.239	2.527	1.027	4.558	0.253	0.072	69.7	11.0	test
1883	6	118	1	Mild	0.1933	1.168	1.483	2.966	51.4	0.0317	0.0441	27.9	58.4	49.6	13.8	-22.3	44.2	28.6	0.034	1.167	57.0	0.899	0.504	0.2578	0.77	-0.716	1.486	0.31	2.571	1.264	4.362	0.209	0.048	75.2	12.0	test
1884	6	119	1	Mild	0.1957	1.138	1.31	2.62	52.7	0.0358	0.0336	29.2	58.0	50.3	13.0	-17.4	40.7	30.3	0.036	1.263	65.6	0.842	0.657	0.2144	0.869	-0.647	1.517	0.33	2.431	0.896	4.279	0.289	0.052	76.7	10.0	test
1885	6	120	1	Mild	0.1982	1.156	1.477	2.955	51.9	0.039	0.046	28.1	61.3	50.1	12.9	-21.4	43.1	28.4	0.0281	1.324	76.6	0.848	0.43	0.2016	0.764	-0.662	1.426	0.305	2.278	1.22	4.949	0.204	0.075	70.5	10.0	test
1886	6	121	1	Mild	0.2007	1.184	1.473	2.947	50.7	0.0276	0.0313	30.3	59.8	49.2	12.9	-20.0	44.5	28.6	0.0406	1.214	82.9	0.738	0.598	0.2151	0.703	-0.889	1.592	0.393	2.018	1.496	3.988	0.267	0.09	77.0	9.0	test
1887	6	122	1	Mild	0.2032	1.145	1.352	2.705	52.4	0.0249	0.0386	29.7	63.9	50.6	14.6	-20.2	39.8	30.1	0.0247	1.105	75.2	0.91	0.538	0.2074	0.782	-0.672	1.453	0.304	2.565	1.245	4.445	0.258	0.076	75.5	12.0	test
1888	6	123	1	Mild	0.2057	1.112	1.372	2.745	54.0	0.0192	0.0407	30.0	59.2	51.1	13.6	-19.8	39.1	32.2	0.0569	1.32	101.7	0.846	0.567	0.21	0.82	-0.587	1.407	0.378	2.497	1.021	4.374	0.227	0.073	67.0	11.0	test
1889	6	124	1	Mild	0.2082	1.129	1.437	2.874	53.2	0.0285	0.0288	28.4	58.7	51.4	15.7	-21.8	37.1	29.4	0.0397	1.265	88.0	0.734	0.634	0.2276	0.867	-0.633	1.5	0.323	2.703	1.199	4.851	0.219	0.091	73.8	12.0	test
1890	6	125	1	Mild	0.2107	1.185	1.39	2.78	50.6	0.0382	0.0399	29.1	59.7	48.9	16.9	-23.0	40.8	23.3	0.0347	1.241	84.8	0.884	0.524	0.1843	0.739	-0.596	1.335	0.317	2.02	1.132	4.126	0.249	0.089	70.0	12.0	test
1891	6	126	1	Mild	0.2133	1.162	1.295	2.589	51.6	0.0286	0.0396	30.3	56.5	48.3	15.1	-22.2	39.1	27.7	0.0463	1.278	71.9	0.886	0.539	0.2176	0.718	-0.676	1.394	0.389	2.589	1.285	4.136	0.264	0.078	72.4	12.0	test
1892	6	127	1	Mild	0.2158	1.15	1.342	2.684	52.2	0.0333	0.0368	27.7	57.4	52.5	12.7	-22.2	39.5	28.7	0.0275	1.286	73.8	0.751	0.564	0.228	0.829	-0.562	1.39	0.343	2.472	1.143	4.056	0.255	0.046	69.1	12.0	test
1893	6	128	1	Mild	0.2183	1.166	1.406	2.812	51.5	0.0386	0.0406	28.7	56.1	50.5	16.6	-19.1	45.1	29.5	0.0119	1.259	52.7	0.79	0.628	0.2464	0.681	-0.583	1.264	0.391	2.584	1.112	5.281	0.286	0.079	68.1	10.0	test
1894	6	129	1	Mild	0.2209	1.134	1.312	2.624	52.9	0.0378	0.0417	28.0	57.6	50.2	12.7	-14.5	37.2	28.7	0.0308	1.15	65.4	0.863	0.498	0.2198	0.827	-0.578	1.405	0.274	3.073	1.43	4.612	0.263	0.051	75.3	11.0	test
1895	6	130	1	Mild	0.2235	1.133	1.347	2.693	53.0	0.0361	0.032	28.3	59.1	50.6	15.5	-17.8	41.1	29.6	0.0334	1.167	77.7	0.794	0.59	0.2083	0.884	-0.652	1.536	0.281	2.686	1.262	4.564	0.252	0.078	72.0	11.0	test
1896	6	131	1	Mild	0.2261	1.174	1.372	2.744	51.1	0.0283	0.0406	28.5	61.6	51.9	16.3	-18.3	37.3	29.7	0.0449	1.239	69.0	0.856	0.515	0.2177	0.839	-0.492	1.331	0.321	1.938	1.278	4.515	0.204	0.106	65.0	11.0	test
1897	6	132	1	Mild	0.2287	1.119	1.45	2.901	53.6	0.0343	0.0465	29.2	59.4	50.3	11.3	-15.8	37.8	30.3	0.0301	1.184	79.1	0.831	0.722	0.2327	0.809	-0.621	1.431	0.328	2.477	1.295	3.99	0.239	0.076	74.1	11.0	test
1898	6	133	1	Mild	0.2313	1.154	1.351	2.702	52.0	0.0256	0.039	27.0	60.4	48.7	13.9	-19.2	42.0	31.0	0.0434	1.366	67.4	0.826	0.602	0.2191	0.736	-0.572	1.308	0.335	2.94	1.34	3.451	0.28	0.069	72.6	10.0	test
1899	6	134	1	Mild	0.2339	1.153	1.495	2.99	52.0	0.037	0.0334	28.4	60.7	50.5	10.7	-21.3	43.3	33.1	0.0369	1.223	54.5	0.806	0.474	0.1716	0.688	-0.725	1.413	0.314	3.035	1.211	4.501	0.331	0.04	73.9	12.0	test
1900	6	135	1	Mild	0.2365	1.157	1.315	2.629	51.8	0.0415	0.0437	28.9	55.9	54.2	15.8	-19.3	41.0	31.8	0.0401	1.23	55.1	0.772	0.748	0.1942	0.752	-0.712	1.464	0.337	2.481	1.182	3.983	0.269	0.106	68.3	11.0	test
1901	6	136	1	Mild	0.2391	1.148	1.357	2.715	52.3	0.0377	0.0454	28.8	57.3	52.5	14.1	-18.3	46.4	29.4	0.0407	1.201	89.3	0.819	0.401	0.1968	0.972	-0.637	1.609	0.254	2.617	1.133	4.281	0.273	0.084	73.6	10.0	test
1902	6	137	1	Mild	0.2418	1.116	1.491	2.982	53.8	0.0414	0.0398	29.4	58.5	49.6	14.8	-20.0	43.6	29.7	0.0564	1.227	72.7	0.88	0.686	0.2137	0.814	-0.594	1.408	0.322	2.446	1.74	4.175	0.273	0.081	66.0	11.0	test
1903	6	138	1	Mild	0.2444	1.147	1.367	2.734	52.3	0.027	0.0488	27.5	58.2	49.9	12.6	-18.7	40.5	28.2	0.0304	1.261	83.2	0.802	0.691	0.2456	0.731	-0.446	1.176	0.297	2.48	1.392	4.537	0.257	0.04	68.9	10.0	test
1904	6	139	1	Mild	0.2471	1.153	1.368	2.737	52.0	0.0305	0.0384	29.5	60.1	50.1	14.0	-22.0	38.2	32.6	0.049	1.253	67.4	0.805	0.496	0.2091	0.857	-0.529	1.386	0.438	2.286	1.5	4.3	0.234	0.119	79.1	11.0	test
1905	6	140	1	Mild	0.2498	1.139	1.306	2.612	52.7	0.0388	0.0298	28.4	56.7	52.8	18.2	-23.7	39.4	30.1	0.0371	1.202	95.2	0.783	0.751	0.1984	0.855	-0.549	1.404	0.277	2.016	1.067	3.793	0.282	0.07	78.0	12.0	test
1906	6	141	1	Mild	0.2524	1.15	1.398	2.796	52.2	0.026	0.0391	28.7	57.7	49.8	16.6	-22.2	40.9	32.1	0.0451	1.173	80.0	0.85	0.507	0.1945	0.693	-0.592	1.285	0.294	2.373	0.81	5.238	0.247	0.093	78.0	15.0	test
1907	6	142	1	Mild	0.2551	1.168	1.41	2.82	51.4	0.025	0.0301	26.1	58.1	49.1	13.7	-17.3	40.7	29.4	0.0424	1.198	73.8	0.741	0.622	0.2504	0.912	-0.616	1.529	0.361	2.731	1.282	4.533	0.216	0.068	72.0	10.0	test
1908	6	143	1	Mild	0.2578	1.166	1.428	2.856	51.5	0.0202	0.0402	28.1	57.2	48.2	14.7	-20.2	38.1	31.4	0.0483	1.139	86.9	0.761	0.509	0.248	0.775	-0.534	1.309	0.298	2.853	1.235	4.23	0.26	0.055	72.6	12.0	test
1909	6	144	1	Mild	0.2605	1.172	1.347	2.694	51.2	0.0416	0.0495	27.5	57.5	50.6	17.0	-19.1	38.3	26.3	0.0213	1.246	98.1	0.806	0.584	0.2175	0.62	-0.489	1.109	0.271	2.319	1.344	4.011	0.216	0.095	74.7	12.0	test
1910	6	145	1	Mild	0.2633	1.148	1.369	2.739	52.3	0.0344	0.0423	27.8	56.9	51.9	15.3	-19.7	33.4	30.0	0.0448	1.215	84.9	0.772	0.576	0.1807	0.867	-0.683	1.55	0.334	2.949	1.453	4.566	0.282	0.106	74.7	12.0	test
1911	6	146	1	Mild	0.266	1.132	1.356	2.711	53.0	0.0408	0.0394	27.9	57.8	49.5	14.3	-22.4	37.5	29.6	0.057	1.228	60.8	0.852	0.627	0.1964	0.856	-0.63	1.486	0.387	3.302	1.331	4.728	0.306	0.095	75.8	11.0	test
1912	6	147	1	Mild	0.2687	1.134	1.377	2.755	52.9	0.0323	0.0409	26.6	57.6	50.2	11.9	-19.4	41.9	29.3	0.0291	1.225	86.8	0.837	0.535	0.2222	0.717	-0.558	1.275	0.291	2.332	1.446	4.419	0.259	0.087	74.4	10.0	test
1913	6	148	1	Mild	0.2715	1.152	1.316	2.633	52.1	0.0394	0.0353	30.3	56.8	51.5	18.2	-19.7	38.2	29.4	0.0331	1.128	85.4	0.708	0.393	0.2148	0.714	-0.579	1.293	0.395	2.489	1.122	5.209	0.278	0.094	77.2	11.0	test
1914	6	149	1	Mild	0.2742	1.15	1.343	2.686	52.2	0.0373	0.0429	29.0	54.6	51.9	13.7	-24.5	35.3	28.1	0.0348	1.23	84.0	0.798	0.49	0.2167	0.793	-0.515	1.308	0.281	2.534	1.592	3.762	0.246	0.059	71.0	12.0	test
1915	6	150	1	Mild	0.277	1.184	1.495	2.99	50.7	0.0336	0.0436	28.9	57.9	52.4	14.3	-18.1	38.1	26.5	0.0313	1.148	92.5	0.863	0.464	0.191	0.702	-0.605	1.308	0.264	2.739	1.187	4.874	0.278	0.055	71.1	12.0	test
1916	6	151	1	Mild	0.2798	1.155	1.453	2.907	52.0	0.0359	0.0389	30.0	57.4	48.5	14.2	-21.9	42.0	26.6	0.0509	1.215	62.5	0.823	0.671	0.2162	0.759	-0.466	1.226	0.375	2.808	0.831	4.012	0.25	0.086	77.7	11.0	test
1917	6	152	1	Mild	0.2826	1.17	1.331	2.662	51.3	0.0377	0.0358	29.6	58.7	49.9	15.2	-21.6	39.2	26.9	0.0456	1.215	77.1	0.8	0.446	0.2586	0.758	-0.529	1.287	0.252	1.875	1.304	4.862	0.295	0.094	74.4	12.0	test
1918	6	153	1	Mild	0.2853	1.146	1.358	2.717	52.3	0.0354	0.0426	27.8	58.6	52.2	12.8	-18.9	35.1	25.2	0.0459	1.224	80.5	0.806	0.647	0.2257	0.823	-0.506	1.329	0.36	2.627	1.472	4.213	0.249	0.102	74.5	12.0	test
1919	6	154	1	Mild	0.2882	1.167	1.396	2.792	51.4	0.0434	0.0409	30.1	56.0	50.4	14.1	-18.7	35.1	30.2	0.0523	1.21	72.8	0.772	0.597	0.1804	0.65	-0.614	1.264	0.343	2.657	1.377	3.839	0.203	0.093	71.5	12.0	test
1920	6	155	1	Mild	0.291	1.124	1.422	2.844	53.4	0.0345	0.0468	29.1	57.5	49.6	15.2	-21.3	29.5	28.6	0.0347	1.199	82.5	0.859	0.743	0.2251	0.719	-0.541	1.26	0.234	2.359	1.204	3.414	0.265	0.061	76.1	11.0	test
1921	6	156	1	Mild	0.2938	1.144	1.338	2.675	52.5	0.0344	0.0454	29.0	58.7	51.3	14.7	-21.6	43.2	27.7	0.0593	1.257	76.7	0.74	0.581	0.2137	0.894	-0.707	1.601	0.368	3.029	1.103	4.697	0.301	0.102	78.6	13.0	test
1922	6	157	1	Mild	0.2966	1.162	1.385	2.77	51.6	0.0427	0.0301	28.0	56.5	50.4	15.4	-19.1	39.3	29.7	0.0534	1.196	75.8	0.757	0.543	0.18	0.902	-0.555	1.458	0.262	2.956	1.198	4.002	0.269	0.045	74.5	12.0	test
1923	6	158	1	Mild	0.2994	1.197	1.323	2.646	50.1	0.029	0.0408	27.9	59.6	52.6	16.5	-21.2	43.3	29.1	0.0491	1.245	84.2	0.84	0.633	0.2306	0.725	-0.694	1.419	0.352	2.678	1.438	4.115	0.28	0.071	74.6	13.0	test
1924	6	159	1	Mild	0.3023	1.184	1.397	2.795	50.7	0.0334	0.0417	28.4	57.3	50.8	13.6	-17.1	33.2	27.7	0.0519	1.303	73.2	0.788	0.595	0.2259	0.789	-0.557	1.346	0.329	2.673	1.582	4.257	0.25	0.071	74.0	12.0	test
1925	6	160	1	Mild	0.3052	1.15	1.409	2.818	52.2	0.0376	0.0434	28.6	59.6	48.8	15.1	-17.0	37.5	35.4	0.0414	1.236	82.7	0.731	0.459	0.2295	0.753	-0.694	1.447	0.377	2.672	1.225	5.436	0.227	0.057	74.7	12.0	test
1926	6	161	1	Mild	0.308	1.172	1.349	2.699	51.2	0.0284	0.0452	27.7	58.0	50.4	16.4	-21.3	43.7	28.9	0.0312	1.172	68.4	0.763	0.574	0.2371	0.56	-0.548	1.108	0.388	3.211	1.343	3.477	0.216	0.093	76.2	11.0	test
1927	6	162	1	Mild	0.3109	1.134	1.331	2.663	52.9	0.0382	0.0448	29.1	60.6	49.0	16.3	-21.8	38.6	27.5	0.0526	1.193	86.5	0.82	0.671	0.2281	0.956	-0.676	1.632	0.356	2.702	1.098	4.793	0.284	0.064	71.0	12.0	test
1928	6	163	1	Mild	0.3138	1.15	1.393	2.786	52.2	0.0357	0.0515	27.4	59.1	48.2	12.6	-21.2	36.5	30.3	0.0448	1.263	68.8	0.805	0.466	0.2431	0.676	-0.769	1.444	0.283	2.231	1.286	4.611	0.28	0.036	78.3	12.0	test
1929	6	164	1	Mild	0.3167	1.178	1.428	2.857	50.9	0.0327	0.0381	28.5	59.8	48.4	14.6	-21.4	37.5	28.3	0.0519	1.25	70.3	0.732	0.665	0.2332	0.895	-0.577	1.472	0.384	1.862	1.233	3.995	0.319	0.053	72.2	11.0	test
1930	6	165	1	Mild	0.3196	1.154	1.365	2.73	52.0	0.0405	0.0502	29.1	62.8	52.2	13.3	-20.5	41.3	26.4	0.0424	1.253	100.1	0.797	0.569	0.2271	0.607	-0.653	1.26	0.27	2.821	1.166	4.912	0.271	0.073	74.7	11.0	test
1931	6	166	1	Mild	0.3225	1.198	1.282	2.564	50.1	0.0357	0.0433	25.8	60.5	50.5	15.9	-18.8	41.6	31.2	0.0539	1.239	90.4	0.923	0.455	0.2272	0.855	-0.751	1.606	0.414	2.782	1.323	4.153	0.284	0.055	81.6	13.0	test
1932	6	167	1	Mild	0.3254	1.163	1.455	2.91	51.6	0.0276	0.038	28.1	58.0	50.9	14.9	-17.8	34.7	24.6	0.0321	1.155	80.4	0.789	0.586	0.2245	0.802	-0.75	1.552	0.304	2.431	1.521	4.506	0.317	0.058	75.8	13.0	test
1933	6	168	1	Mild	0.3283	1.157	1.403	2.806	51.9	0.0335	0.0491	26.7	61.7	51.4	15.5	-19.5	37.0	31.0	0.0415	1.115	81.3	0.761	0.569	0.2169	0.64	-0.488	1.128	0.282	2.924	1.117	4.347	0.268	0.038	74.9	12.0	test
1934	6	169	1	Mild	0.3313	1.169	1.386	2.771	51.3	0.0413	0.0394	28.1	55.1	49.4	16.9	-20.3	37.6	27.3	0.0329	1.267	102.8	0.775	0.352	0.2502	0.688	-0.592	1.279	0.343	2.933	1.212	4.545	0.248	0.038	75.5	13.0	test
[truncated: 13,950 more rows]
