# Supplementary material for: Physics-informed hierarchical transformer for wearable sensor-based gait fatigue assessment
Source: Front Public Health. 2026 Apr 13;14:1794241. doi: 10.3389/fpubh.2026.1794241 (PMC13111241; doi:10.3389/fpubh.2026.1794241)
Supplement: Supplementary file 1 [file Data_Sheet_1.zip › data/gait_cycles_test.csv]

cycle_id	subject_id	cycle_index	fatigue_level	fatigue_label	fatigue_score_continuous	stride_time_s	step_length_m	stride_length_m	cadence_steps_per_min	stride_time_cv	step_length_cv	rom_ankle_deg	rom_knee_deg	rom_hip_deg	peak_ankle_dorsiflexion_deg	peak_ankle_plantarflexion_deg	peak_knee_flexion_deg	peak_hip_flexion_deg	symmetry_index	peak_grf_vertical_BW	loading_rate_BW_per_s	trunk_stability_index	trunk_acc_rms	cost_of_transport	positive_work_J_per_kg	negative_work_J_per_kg	total_mechanical_work_J_per_kg	head_acc_magnitude_g	pelvis_acc_range_g	pelvis_angular_vel_rad_per_s	shank_acc_peak_g	contact_time_s	flight_time_s	heart_rate_pct_max	perceived_exertion_rpe	split
1765	6	0	0	Fresh	0.0	1.109	1.363	2.727	54.1	0.0267	0.0212	29.8	58.4	51.6	14.8	-22.6	32.7	27.6	0.0065	1.234	72.2	0.926	0.44	0.1894	0.79	-0.547	1.337	0.328	1.924	0.991	5.054	0.234	0.099	62.2	6.0	test
1766	6	1	0	Fresh	0.0002	1.078	1.413	2.826	55.6	0.022	0.0287	29.8	60.9	52.1	14.9	-24.7	39.1	29.2	0.0093	1.244	58.3	0.869	0.385	0.1976	0.751	-0.615	1.366	0.346	2.28	1.18	4.819	0.255	0.064	60.0	6.0	test
1767	6	2	0	Fresh	0.0004	1.115	1.427	2.855	53.8	0.0232	0.0284	29.3	57.8	50.4	12.9	-17.4	36.5	27.1	0.0129	1.333	79.7	0.837	0.342	0.1974	0.87	-0.501	1.371	0.183	2.218	1.186	5.039	0.205	0.055	60.0	6.0	test
1768	6	3	0	Fresh	0.0008	1.069	1.527	3.053	56.1	0.0179	0.0259	28.7	60.4	51.1	16.2	-22.5	39.4	29.4	0.0236	1.263	79.0	0.856	0.568	0.2082	0.763	-0.482	1.245	0.265	2.906	1.381	4.75	0.245	0.064	60.6	6.0	test
1769	6	4	0	Fresh	0.0012	1.108	1.452	2.905	54.1	0.0242	0.0255	29.3	58.1	52.7	18.0	-22.8	37.5	26.4	0.014	1.175	85.9	0.883	0.519	0.218	0.885	-0.605	1.49	0.233	2.273	1.183	4.111	0.302	0.083	60.7	7.0	test
1770	6	5	0	Fresh	0.0017	1.117	1.416	2.832	53.7	0.0277	0.0322	29.5	61.1	51.4	13.4	-18.4	38.5	28.1	0.0219	1.334	54.0	0.814	0.277	0.1324	0.805	-0.706	1.51	0.338	2.14	1.318	4.644	0.222	0.07	61.0	7.0	test
1771	6	6	0	Fresh	0.0022	1.139	1.44	2.88	52.7	0.0199	0.0302	29.8	59.8	50.8	15.8	-21.7	40.5	29.9	0.0266	1.293	67.3	0.794	0.604	0.1917	0.94	-0.81	1.749	0.309	2.757	1.218	4.605	0.267	0.097	62.4	7.0	test
1772	6	7	0	Fresh	0.0028	1.103	1.513	3.026	54.4	0.015	0.0349	30.4	65.3	52.7	16.4	-23.3	42.6	30.7	0.0276	1.234	70.1	0.859	0.493	0.2056	0.816	-0.64	1.456	0.288	2.277	1.752	4.668	0.303	0.059	60.4	6.0	test
1773	6	8	0	Fresh	0.0034	1.12	1.439	2.879	53.6	0.0145	0.0325	30.3	61.4	53.9	16.9	-16.8	41.0	32.3	0.0184	1.291	80.9	0.825	0.507	0.1745	0.923	-0.499	1.422	0.239	2.848	1.394	4.658	0.26	0.091	60.0	9.0	test
1774	6	9	0	Fresh	0.0041	1.069	1.356	2.712	56.1	0.0255	0.0348	31.7	61.0	50.8	15.1	-18.3	37.9	27.3	0.0206	1.245	73.3	0.818	0.559	0.1912	0.748	-0.544	1.292	0.245	2.229	1.269	4.061	0.289	0.059	60.5	6.0	test
1775	6	10	0	Fresh	0.0048	1.142	1.376	2.752	52.6	0.0298	0.0306	29.8	56.6	54.7	16.0	-22.4	38.4	25.9	0.0126	1.275	91.5	0.974	0.554	0.1691	1.032	-0.742	1.775	0.343	2.521	1.448	4.12	0.281	0.109	62.2	6.0	test
1776	6	11	0	Fresh	0.0055	1.133	1.496	2.992	53.0	0.0179	0.027	29.4	56.3	53.6	15.0	-20.6	38.7	31.1	0.0138	1.326	71.3	0.792	0.561	0.1829	0.792	-0.526	1.318	0.303	2.534	1.113	4.581	0.231	0.09	60.1	6.0	test
1777	6	12	0	Fresh	0.0063	1.092	1.455	2.909	54.9	0.0176	0.0248	29.5	62.4	53.1	10.5	-21.4	44.3	33.1	0.008	1.326	60.7	0.807	0.394	0.2151	0.803	-0.56	1.363	0.202	2.767	1.529	4.617	0.31	0.097	66.6	6.0	test
1778	6	13	0	Fresh	0.0071	1.119	1.395	2.79	53.6	0.0131	0.0262	30.3	58.2	52.4	10.6	-20.7	40.8	28.2	0.0174	1.279	71.2	0.863	0.332	0.1766	0.697	-0.617	1.314	0.391	2.676	0.858	4.6	0.234	0.071	60.0	6.0	test
1779	6	14	0	Fresh	0.0079	1.077	1.422	2.845	55.7	0.022	0.0263	29.5	58.3	51.6	15.2	-20.4	41.9	32.4	0.0147	1.269	64.1	0.825	0.506	0.2155	0.79	-0.576	1.365	0.233	2.575	1.027	5.28	0.305	0.111	60.0	7.0	test
1780	6	15	0	Fresh	0.0088	1.063	1.482	2.964	56.4	0.0203	0.0212	30.6	60.0	51.7	16.0	-18.0	40.8	24.2	0.0233	1.228	79.9	0.865	0.469	0.1974	0.614	-0.477	1.091	0.313	2.556	1.247	3.554	0.277	0.07	61.6	6.0	test
1781	6	16	0	Fresh	0.0096	1.087	1.397	2.793	55.2	0.0191	0.0299	29.4	60.3	51.6	12.1	-20.3	39.6	28.0	0.0291	1.275	78.1	0.801	0.425	0.1931	0.669	-0.755	1.424	0.364	2.306	1.157	4.601	0.242	0.056	64.5	6.0	test
1782	6	17	0	Fresh	0.0106	1.125	1.498	2.996	53.3	0.014	0.0344	30.1	58.9	52.8	15.2	-21.2	45.7	30.9	0.0099	1.296	73.3	0.792	0.478	0.2083	0.706	-0.713	1.419	0.232	2.105	1.309	4.698	0.223	0.076	60.0	6.0	test
1783	6	18	0	Fresh	0.0115	1.1	1.443	2.886	54.5	0.0265	0.025	29.1	61.2	50.0	13.2	-18.3	43.6	27.6	0.0127	1.313	84.8	0.833	0.431	0.2107	0.831	-0.607	1.438	0.39	2.565	0.966	4.684	0.229	0.076	64.0	7.0	test
1784	6	19	0	Fresh	0.0125	1.054	1.397	2.795	56.9	0.0179	0.0303	29.0	60.0	52.0	11.6	-20.4	42.8	26.8	0.0221	1.282	56.8	0.829	0.491	0.2253	0.76	-0.572	1.333	0.264	2.588	1.374	3.657	0.254	0.09	61.4	7.0	test
1785	6	20	0	Fresh	0.0135	1.129	1.359	2.718	53.2	0.0226	0.0364	29.5	59.4	51.2	15.6	-17.2	46.2	33.9	0.0176	1.236	59.8	0.87	0.797	0.2048	0.833	-0.604	1.438	0.328	2.317	1.268	4.343	0.265	0.08	63.5	6.0	test
1786	6	21	0	Fresh	0.0145	1.136	1.476	2.952	52.8	0.0192	0.0278	28.7	58.3	51.6	15.3	-19.6	45.2	28.7	0.015	1.274	66.0	0.924	0.682	0.2166	0.892	-0.614	1.506	0.334	2.879	1.138	5.207	0.25	0.078	60.0	7.0	test
1787	6	22	0	Fresh	0.0156	1.137	1.314	2.629	52.8	0.0225	0.0343	30.1	56.7	50.1	14.8	-23.4	48.0	33.2	0.0109	1.323	82.0	0.829	0.601	0.1589	0.765	-0.643	1.408	0.391	2.215	1.34	4.148	0.282	0.071	60.0	7.0	test
1788	6	23	0	Fresh	0.0166	1.131	1.453	2.907	53.0	0.0134	0.0227	29.3	58.7	50.8	14.1	-18.8	39.1	27.0	0.0122	1.301	74.1	0.812	0.566	0.217	0.875	-0.609	1.484	0.256	2.436	1.061	3.177	0.243	0.037	60.1	6.0	test
1789	6	24	0	Fresh	0.0177	1.145	1.368	2.736	52.4	0.0221	0.0291	30.4	59.3	49.8	15.2	-20.0	40.5	29.2	0.0179	1.319	82.4	0.807	0.488	0.1767	0.855	-0.564	1.42	0.372	2.726	1.239	5.777	0.261	0.091	60.0	8.0	test
1790	6	25	0	Fresh	0.0188	1.163	1.441	2.883	51.6	0.0249	0.0363	31.7	61.9	49.7	15.4	-18.5	42.0	29.6	0.0178	1.26	73.8	0.853	0.557	0.2085	0.755	-0.697	1.452	0.32	2.418	1.526	4.945	0.261	0.065	60.0	7.0	test
1791	6	26	0	Fresh	0.02	1.118	1.34	2.68	53.7	0.0234	0.031	27.2	58.9	50.9	12.5	-19.2	45.3	31.1	0.0279	1.239	80.4	0.837	0.503	0.1889	0.641	-0.528	1.169	0.309	2.436	1.57	3.992	0.27	0.121	63.8	6.0	test
1792	6	27	0	Fresh	0.0212	1.135	1.399	2.799	52.9	0.018	0.0263	31.5	59.8	50.7	17.5	-23.2	40.1	28.3	0.0278	1.257	61.1	0.854	0.457	0.218	0.805	-0.43	1.235	0.273	2.858	1.134	4.428	0.273	0.061	66.2	8.0	test
1793	6	28	0	Fresh	0.0223	1.131	1.473	2.947	53.0	0.024	0.0343	31.2	60.6	51.8	15.9	-19.8	42.7	34.6	0.0123	1.282	64.7	0.836	0.488	0.1933	0.888	-0.573	1.461	0.271	2.778	1.181	4.223	0.22	0.051	61.4	7.0	test
1794	6	29	0	Fresh	0.0235	1.134	1.324	2.648	52.9	0.0305	0.0271	29.5	59.9	51.1	14.4	-20.5	39.5	33.9	0.0145	1.369	80.8	0.769	0.42	0.1821	0.796	-0.496	1.292	0.342	2.2	1.448	3.967	0.224	0.101	66.0	8.0	test
1795	6	30	0	Fresh	0.0248	1.116	1.422	2.845	53.8	0.0154	0.0309	29.2	60.2	55.5	15.6	-22.2	43.6	33.3	0.0363	1.253	74.3	0.783	0.661	0.2037	0.661	-0.469	1.13	0.267	2.388	0.994	3.885	0.262	0.066	60.0	8.0	test
1796	6	31	0	Fresh	0.026	1.126	1.515	3.031	53.3	0.0194	0.0312	30.1	60.8	52.5	14.3	-23.6	40.8	31.4	0.0187	1.401	70.6	0.814	0.549	0.206	0.641	-0.538	1.179	0.278	2.879	1.285	4.369	0.289	0.069	60.0	6.0	test
1797	6	32	0	Fresh	0.0273	1.121	1.517	3.034	53.5	0.0207	0.0349	30.2	59.7	49.6	15.3	-18.4	41.3	29.1	0.0169	1.245	68.8	0.848	0.488	0.2115	0.701	-0.604	1.305	0.299	2.354	1.267	4.04	0.287	0.088	64.8	7.0	test
1798	6	33	0	Fresh	0.0286	1.11	1.389	2.779	54.1	0.0173	0.0235	30.0	61.9	50.2	17.6	-23.2	42.5	27.8	0.0331	1.314	102.1	0.814	0.279	0.1633	0.777	-0.589	1.366	0.265	2.617	1.385	4.776	0.25	0.063	65.8	9.0	test
1799	6	34	0	Fresh	0.0299	1.105	1.367	2.734	54.3	0.0273	0.0328	30.2	64.0	49.4	14.5	-19.3	45.9	29.8	0.0176	1.287	82.8	0.904	0.653	0.1629	0.721	-0.533	1.254	0.314	2.638	1.08	4.604	0.244	0.089	64.9	8.0	test
1800	6	35	0	Fresh	0.0312	1.122	1.417	2.833	53.5	0.0295	0.0368	29.9	62.2	55.1	13.2	-21.4	40.2	30.7	0.0172	1.311	74.6	0.899	0.437	0.1842	0.778	-0.614	1.392	0.256	2.54	1.074	5.429	0.249	0.087	60.0	8.0	test
1801	6	36	0	Fresh	0.0326	1.101	1.471	2.941	54.5	0.0139	0.0311	30.9	60.9	51.8	17.6	-21.7	36.4	27.3	0.0125	1.296	72.5	0.893	0.551	0.209	0.624	-0.556	1.181	0.364	2.539	1.012	3.709	0.281	0.082	60.0	8.0	test
1802	6	37	0	Fresh	0.0339	1.117	1.504	3.009	53.7	0.0177	0.0332	31.0	61.4	51.8	14.3	-20.7	38.4	28.2	0.0341	1.328	82.8	0.855	0.524	0.1701	0.867	-0.601	1.468	0.241	2.824	1.174	4.855	0.264	0.062	65.9	7.0	test
1803	6	38	0	Fresh	0.0353	1.084	1.462	2.924	55.3	0.0228	0.032	30.6	58.2	50.6	12.7	-21.0	40.9	35.0	0.0204	1.283	61.2	0.817	0.297	0.2477	0.609	-0.644	1.253	0.294	3.041	1.251	3.782	0.242	0.081	61.8	7.0	test
1804	6	39	0	Fresh	0.0367	1.101	1.385	2.77	54.5	0.0172	0.027	29.5	61.9	50.1	13.3	-20.0	41.4	33.6	0.0298	1.282	75.1	0.837	0.386	0.2094	0.752	-0.592	1.344	0.254	2.475	1.016	4.735	0.243	0.083	62.5	8.0	test
1805	6	40	0	Fresh	0.0381	1.125	1.381	2.763	53.4	0.0172	0.0358	27.5	63.2	50.9	16.2	-19.3	38.7	30.6	0.0234	1.312	67.6	0.875	0.307	0.2133	0.795	-0.567	1.361	0.331	2.94	1.226	4.033	0.305	0.086	66.5	7.0	test
1806	6	41	0	Fresh	0.0396	1.11	1.43	2.859	54.1	0.0247	0.033	28.8	63.5	50.2	15.6	-20.0	47.4	28.8	0.0109	1.307	70.5	0.896	0.595	0.2162	0.719	-0.533	1.253	0.418	2.396	1.168	4.408	0.242	0.082	64.1	7.0	test
1807	6	42	0	Fresh	0.041	1.101	1.483	2.967	54.5	0.0239	0.0365	30.4	55.1	53.3	16.6	-19.6	46.4	32.5	0.0334	1.189	89.2	0.877	0.37	0.2085	0.629	-0.548	1.177	0.311	2.33	1.349	4.101	0.255	0.102	63.1	7.0	test
1808	6	43	0	Fresh	0.0425	1.14	1.429	2.858	52.6	0.0322	0.0343	30.5	61.1	52.8	16.1	-18.7	36.5	27.8	0.03	1.278	67.9	0.858	0.67	0.206	0.839	-0.567	1.405	0.271	2.495	0.787	4.007	0.249	0.056	64.2	7.0	test
1809	6	44	0	Fresh	0.044	1.145	1.525	3.049	52.4	0.0219	0.0336	31.0	60.4	52.6	12.2	-19.0	43.7	27.1	0.0069	1.338	72.5	0.804	0.516	0.1912	0.693	-0.726	1.419	0.393	3.013	1.158	5.778	0.291	0.078	71.2	6.0	test
1810	6	45	0	Fresh	0.0455	1.115	1.511	3.022	53.8	0.0206	0.0377	28.8	59.1	52.5	16.2	-19.6	38.6	27.6	0.0473	1.291	86.8	0.891	0.459	0.2033	0.72	-0.541	1.261	0.294	3.002	0.884	4.726	0.328	0.065	64.9	7.0	test
1811	6	46	0	Fresh	0.047	1.137	1.323	2.646	52.8	0.0163	0.0269	30.6	60.0	51.0	15.7	-19.6	39.3	28.7	0.0147	1.344	90.8	0.777	0.468	0.2115	0.707	-0.544	1.25	0.313	2.763	1.675	3.645	0.295	0.069	66.7	8.0	test
1812	6	47	0	Fresh	0.0486	1.148	1.428	2.856	52.3	0.0186	0.0334	31.5	61.2	51.1	14.7	-19.4	40.3	30.0	0.0342	1.376	85.8	0.875	0.617	0.2165	0.816	-0.646	1.462	0.276	2.524	1.278	5.064	0.25	0.073	65.6	8.0	test
1813	6	48	0	Fresh	0.0501	1.109	1.389	2.778	54.1	0.026	0.0316	31.0	61.0	51.9	12.7	-19.9	37.1	26.8	0.0396	1.25	85.3	0.789	0.441	0.1873	0.869	-0.564	1.433	0.238	2.101	1.316	5.149	0.291	0.065	63.6	8.0	test
1814	6	49	0	Fresh	0.0517	1.132	1.435	2.87	53.0	0.0208	0.0344	29.9	60.7	53.3	17.1	-19.4	40.7	29.5	0.0255	1.31	80.8	0.814	0.447	0.1899	0.91	-0.737	1.648	0.234	2.328	1.361	4.339	0.226	0.086	66.1	9.0	test
1815	6	50	0	Fresh	0.0533	1.148	1.484	2.967	52.3	0.0254	0.0317	30.1	59.5	53.2	13.9	-21.6	42.7	26.3	0.0183	1.302	74.9	0.835	0.401	0.183	0.778	-0.725	1.502	0.302	2.856	1.421	4.736	0.257	0.078	65.1	7.0	test
1816	6	51	0	Fresh	0.0549	1.109	1.347	2.693	54.1	0.027	0.0317	31.5	59.2	51.9	16.2	-19.3	39.6	33.8	0.016	1.3	71.9	0.834	0.532	0.2004	0.781	-0.715	1.496	0.343	2.095	1.469	4.423	0.276	0.036	65.0	8.0	test
1817	6	52	0	Fresh	0.0565	1.105	1.46	2.921	54.3	0.02	0.0283	29.4	62.0	52.3	15.6	-18.7	39.2	32.2	0.0279	1.308	68.8	0.845	0.595	0.2362	0.89	-0.525	1.414	0.232	2.434	1.323	3.857	0.263	0.073	64.3	8.0	test
1818	6	53	0	Fresh	0.0582	1.128	1.458	2.916	53.2	0.0175	0.0371	30.3	59.8	53.3	11.6	-19.7	38.2	27.3	0.0098	1.302	81.0	0.899	0.576	0.1969	1.065	-0.522	1.588	0.245	2.475	1.256	4.338	0.313	0.074	64.1	9.0	test
1819	6	54	0	Fresh	0.0598	1.124	1.41	2.82	53.4	0.0338	0.0401	28.3	64.0	51.6	17.2	-16.1	42.2	35.5	0.0333	1.302	86.1	0.779	0.488	0.1812	0.778	-0.568	1.346	0.295	2.472	0.937	4.207	0.302	0.068	64.3	8.0	test
1820	6	55	0	Fresh	0.0615	1.129	1.414	2.828	53.1	0.0161	0.0352	31.6	63.9	50.8	15.7	-15.0	39.8	30.5	0.01	1.322	78.7	0.795	0.58	0.2229	0.726	-0.738	1.464	0.31	2.724	1.265	5.042	0.2	0.059	66.1	6.0	test
1821	6	56	0	Fresh	0.0632	1.107	1.394	2.789	54.2	0.0282	0.0391	30.4	64.0	53.9	16.5	-18.5	38.0	26.4	0.0179	1.312	72.8	0.869	0.323	0.2138	0.71	-0.663	1.373	0.387	3.165	0.995	4.351	0.248	0.094	64.1	7.0	test
1822	6	57	0	Fresh	0.0649	1.128	1.424	2.849	53.2	0.0276	0.0292	29.4	61.8	51.7	11.6	-16.8	39.5	29.7	0.0505	1.375	85.6	0.785	0.65	0.1672	0.808	-0.642	1.45	0.267	2.586	1.335	4.855	0.249	0.075	68.2	9.0	test
1823	6	58	0	Fresh	0.0666	1.125	1.377	2.754	53.3	0.0149	0.036	30.6	59.8	52.4	17.5	-16.0	38.6	29.6	0.0299	1.208	54.3	0.773	0.482	0.1886	0.714	-0.601	1.314	0.302	2.288	0.886	4.666	0.283	0.067	64.6	9.0	test
1824	6	59	0	Fresh	0.0683	1.144	1.397	2.794	52.5	0.0229	0.0401	30.5	57.9	49.2	14.3	-22.0	41.2	31.6	0.028	1.228	63.1	0.871	0.595	0.2259	0.766	-0.612	1.378	0.344	2.521	1.097	4.047	0.273	0.073	64.2	9.0	test
1825	6	60	0	Fresh	0.0701	1.109	1.391	2.782	54.1	0.0237	0.0305	31.0	61.2	52.0	17.7	-19.9	43.0	27.4	0.0193	1.22	81.2	0.762	0.543	0.1935	0.807	-0.607	1.414	0.331	3.193	1.621	4.867	0.241	0.083	64.8	7.0	test
1826	6	61	0	Fresh	0.0718	1.084	1.408	2.816	55.3	0.025	0.0359	29.7	58.8	51.0	16.7	-23.5	38.3	29.9	0.0216	1.192	85.6	0.895	0.41	0.1383	0.993	-0.639	1.632	0.254	2.484	1.278	4.149	0.256	0.077	64.0	7.0	test
1827	6	62	0	Fresh	0.0736	1.15	1.447	2.895	52.2	0.0198	0.035	28.7	60.1	52.7	15.8	-20.9	42.2	29.8	0.0206	1.351	64.7	0.857	0.656	0.169	0.957	-0.469	1.426	0.28	2.606	1.064	4.051	0.218	0.113	65.5	7.0	test
1828	6	63	0	Fresh	0.0754	1.145	1.453	2.905	52.4	0.0256	0.0297	29.2	64.3	52.3	13.8	-18.6	42.3	34.3	0.0267	1.304	81.5	0.802	0.372	0.2164	0.863	-0.802	1.664	0.33	2.495	1.302	4.221	0.296	0.099	62.1	7.0	test
1829	6	64	0	Fresh	0.0772	1.126	1.388	2.775	53.3	0.0293	0.028	30.6	55.2	51.1	17.6	-20.2	39.8	31.7	0.0315	1.261	89.5	0.843	0.567	0.2231	0.553	-0.664	1.216	0.274	2.718	1.567	3.534	0.239	0.101	61.1	9.0	test
1830	6	65	0	Fresh	0.079	1.134	1.445	2.891	52.9	0.0183	0.033	28.4	62.3	50.1	15.0	-15.9	43.1	25.4	0.0233	1.27	74.3	0.856	0.575	0.2413	0.747	-0.546	1.293	0.294	2.994	1.293	4.477	0.244	0.062	69.0	8.0	test
1831	6	66	0	Fresh	0.0808	1.088	1.37	2.74	55.2	0.0248	0.0271	28.7	56.3	50.5	18.3	-21.4	39.4	35.4	0.0298	1.281	66.5	0.847	0.69	0.1794	0.775	-0.701	1.476	0.385	2.163	1.072	3.882	0.21	0.081	65.5	9.0	test
1832	6	67	0	Fresh	0.0827	1.138	1.334	2.668	52.7	0.0256	0.0287	29.7	60.7	51.3	17.5	-23.0	36.4	30.4	0.0477	1.219	75.6	0.895	0.606	0.2167	0.722	-0.608	1.33	0.305	2.836	1.188	5.127	0.25	0.082	66.3	8.0	test
1833	6	68	0	Fresh	0.0845	1.124	1.419	2.839	53.4	0.0161	0.032	31.2	56.4	51.3	13.8	-19.4	41.2	30.2	0.0066	1.164	49.2	0.829	0.344	0.1563	0.702	-0.661	1.363	0.3	2.523	1.227	4.86	0.243	0.094	65.7	8.0	test
1834	6	69	0	Fresh	0.0864	1.115	1.416	2.831	53.8	0.0276	0.0367	30.1	60.6	50.0	20.3	-22.8	40.1	37.2	0.0357	1.23	88.7	0.845	0.429	0.2088	0.757	-0.624	1.381	0.306	2.733	1.398	4.093	0.263	0.074	69.1	8.0	test
1835	6	70	0	Fresh	0.0883	1.126	1.326	2.651	53.3	0.0279	0.0425	31.1	61.7	52.5	19.0	-21.2	39.0	33.3	0.0257	1.219	60.9	0.794	0.694	0.2023	0.718	-0.614	1.331	0.32	1.96	1.035	3.716	0.296	0.077	66.4	8.0	test
1836	6	71	0	Fresh	0.0902	1.104	1.443	2.885	54.3	0.0337	0.0305	30.4	59.8	50.5	16.7	-23.3	35.5	34.2	0.0232	1.324	75.2	0.71	0.583	0.212	0.719	-0.518	1.237	0.351	2.294	1.436	4.56	0.254	0.064	64.3	10.0	test
1837	6	72	0	Fresh	0.0921	1.135	1.464	2.927	52.9	0.0222	0.0362	29.1	61.3	49.6	12.1	-22.3	39.7	24.3	0.032	1.295	58.6	0.814	0.705	0.1956	0.693	-0.637	1.33	0.364	2.175	1.329	4.66	0.252	0.071	69.9	8.0	test
1838	6	73	0	Fresh	0.094	1.135	1.339	2.677	52.8	0.0295	0.0375	29.1	59.5	52.4	12.2	-20.7	39.7	25.5	0.0365	1.368	100.9	0.738	0.633	0.1918	0.782	-0.686	1.468	0.335	1.766	0.974	3.333	0.235	0.073	62.5	9.0	test
1839	6	74	0	Fresh	0.096	1.136	1.459	2.919	52.8	0.0318	0.0325	29.7	57.9	51.7	15.1	-17.0	41.3	31.1	0.0247	1.1	76.7	0.81	0.4	0.22	0.89	-0.688	1.578	0.306	2.491	1.448	4.664	0.274	0.072	68.6	10.0	test
1840	6	75	0	Fresh	0.0979	1.174	1.389	2.777	51.1	0.0231	0.0302	29.0	62.7	50.4	15.6	-18.1	43.3	33.4	0.0325	1.282	70.7	0.737	0.453	0.2082	0.893	-0.486	1.378	0.305	2.865	1.252	4.55	0.243	0.069	65.7	8.0	test
1841	6	76	0	Fresh	0.0999	1.115	1.458	2.916	53.8	0.0313	0.0302	28.5	59.5	50.3	12.8	-20.8	40.4	30.3	0.0249	1.236	82.7	0.852	0.533	0.1934	0.924	-0.713	1.637	0.276	2.226	1.218	4.116	0.255	0.089	71.3	9.0	test
1842	6	77	0	Fresh	0.1019	1.133	1.437	2.873	53.0	0.0137	0.0344	28.3	58.6	51.4	16.7	-23.7	40.4	30.0	0.0325	1.374	92.4	0.847	0.573	0.2043	0.867	-0.604	1.471	0.326	2.324	1.265	5.118	0.27	0.081	60.0	9.0	test
1843	6	78	0	Fresh	0.1039	1.127	1.361	2.722	53.2	0.0249	0.0338	29.4	61.3	51.3	14.4	-20.8	40.4	31.1	0.0412	1.288	87.6	0.874	0.531	0.1903	0.832	-0.481	1.313	0.36	2.913	0.844	3.473	0.238	0.088	66.6	9.0	test
1844	6	79	0	Fresh	0.1059	1.1	1.384	2.768	54.6	0.0209	0.03	28.7	57.6	48.0	17.6	-20.3	37.6	29.4	0.0318	1.267	69.1	0.881	0.455	0.2005	0.962	-0.441	1.403	0.363	2.324	1.133	4.058	0.245	0.089	62.2	8.0	test
1845	6	80	0	Fresh	0.1079	1.132	1.409	2.819	53.0	0.0232	0.0273	28.8	58.9	49.6	13.2	-20.5	41.1	32.0	0.0182	1.244	74.1	0.822	0.489	0.1813	0.838	-0.633	1.472	0.307	2.551	1.096	4.819	0.239	0.082	68.2	9.0	test
1846	6	81	0	Fresh	0.1099	1.151	1.378	2.756	52.1	0.0254	0.0342	29.1	60.8	49.8	17.6	-17.2	37.8	29.5	0.0109	1.228	100.3	0.861	0.587	0.1953	0.781	-0.613	1.394	0.234	2.563	1.372	5.312	0.26	0.076	67.6	9.0	test
1847	6	82	0	Fresh	0.112	1.146	1.467	2.934	52.4	0.015	0.0398	28.2	57.8	51.2	15.8	-22.8	37.9	30.4	0.0338	1.283	86.3	0.887	0.528	0.2042	0.713	-0.655	1.368	0.236	2.949	1.206	4.807	0.334	0.122	71.5	9.0	test
1848	6	83	0	Fresh	0.114	1.147	1.413	2.826	52.3	0.021	0.03	30.2	61.2	53.4	14.4	-21.0	36.4	25.6	0.0206	1.227	65.1	0.806	0.713	0.1915	0.608	-0.596	1.204	0.338	2.26	1.375	5.328	0.246	0.093	71.0	9.0	test
1849	6	84	0	Fresh	0.1161	1.149	1.44	2.879	52.2	0.0211	0.0234	29.5	59.3	49.1	14.4	-20.4	40.5	32.5	0.0212	1.156	72.6	0.87	0.656	0.1934	0.849	-0.698	1.546	0.306	1.664	1.154	4.595	0.239	0.051	68.6	11.0	test
1850	6	85	0	Fresh	0.1182	1.115	1.377	2.754	53.8	0.0247	0.043	28.0	58.2	52.5	12.4	-21.8	44.9	34.0	0.0354	1.276	70.8	0.83	0.439	0.2372	0.805	-0.621	1.426	0.308	2.337	1.326	4.328	0.341	0.07	70.9	11.0	test
1851	6	86	0	Fresh	0.1203	1.076	1.391	2.782	55.8	0.0337	0.0236	30.5	60.4	53.8	14.2	-19.6	36.1	29.1	0.0218	1.229	78.3	0.791	0.287	0.2111	0.812	-0.548	1.36	0.305	2.201	1.532	4.268	0.224	0.107	73.6	6.0	test
1852	6	87	0	Fresh	0.1224	1.113	1.403	2.806	53.9	0.0275	0.0382	31.8	57.5	51.7	11.9	-19.7	44.5	22.8	0.0154	1.297	85.1	0.789	0.603	0.233	0.845	-0.49	1.335	0.322	2.451	1.28	4.849	0.204	0.084	68.2	9.0	test
1853	6	88	0	Fresh	0.1245	1.11	1.318	2.636	54.1	0.0236	0.032	30.2	61.9	50.2	13.1	-21.3	42.9	28.0	0.0496	1.264	81.4	0.806	0.687	0.2152	0.743	-0.716	1.459	0.341	2.337	1.186	3.972	0.225	0.067	68.5	8.0	test
1854	6	89	0	Fresh	0.1266	1.128	1.376	2.751	53.2	0.0257	0.0396	29.5	58.4	51.4	16.0	-18.7	40.2	34.1	0.0213	1.284	76.2	0.878	0.52	0.2493	0.799	-0.55	1.348	0.296	2.636	1.098	4.643	0.194	0.068	66.8	11.0	test
1855	6	90	0	Fresh	0.1287	1.119	1.387	2.774	53.6	0.0226	0.0372	28.9	58.7	54.6	15.1	-18.8	40.8	27.6	0.0245	1.201	64.3	0.83	0.53	0.2038	0.827	-0.623	1.45	0.369	2.38	1.423	4.802	0.175	0.049	63.7	10.0	test
1856	6	91	0	Fresh	0.1309	1.112	1.463	2.926	54.0	0.0211	0.0361	28.2	60.8	50.9	13.9	-21.5	36.3	30.6	0.0237	1.376	93.3	0.815	0.477	0.2025	0.938	-0.438	1.376	0.206	2.939	1.165	4.024	0.287	0.08	73.1	10.0	test
1857	6	92	0	Fresh	0.1331	1.14	1.492	2.984	52.6	0.0259	0.0298	31.2	59.1	51.7	13.7	-19.9	40.5	26.9	0.0197	1.212	75.7	0.848	0.655	0.2573	0.807	-0.646	1.453	0.185	2.612	1.189	4.252	0.233	0.066	70.1	10.0	test
1858	6	93	0	Fresh	0.1352	1.134	1.45	2.899	52.9	0.0332	0.0349	30.4	57.7	51.8	14.0	-19.1	33.2	32.6	0.0303	1.278	69.0	0.908	0.556	0.1989	0.582	-0.638	1.22	0.188	2.573	1.345	4.776	0.227	0.066	68.9	9.0	test
1859	6	94	0	Fresh	0.1374	1.101	1.379	2.758	54.5	0.0289	0.0332	29.0	58.5	54.9	15.0	-19.7	37.9	30.8	0.032	1.168	92.4	0.821	0.576	0.1937	0.833	-0.556	1.389	0.231	2.693	1.203	3.92	0.304	0.06	70.0	8.0	test
1860	6	95	0	Fresh	0.1396	1.113	1.463	2.925	53.9	0.0252	0.0428	28.8	58.6	50.2	13.8	-18.9	39.8	28.9	0.0381	1.283	74.2	0.9	0.36	0.2154	0.777	-0.569	1.346	0.312	2.615	0.86	4.536	0.285	0.066	72.4	9.0	test
1861	6	96	0	Fresh	0.1418	1.123	1.381	2.762	53.4	0.022	0.036	28.6	58.4	50.3	15.4	-22.7	41.3	30.9	0.0364	1.206	79.6	0.889	0.395	0.2108	0.679	-0.632	1.311	0.305	2.343	1.072	4.549	0.223	0.088	74.7	8.0	test
1862	6	97	0	Fresh	0.144	1.109	1.333	2.667	54.1	0.0248	0.0401	30.1	60.3	51.6	17.3	-21.1	41.2	34.6	0.0439	1.198	71.2	0.924	0.462	0.2403	0.746	-0.627	1.372	0.26	2.309	1.186	4.513	0.241	0.092	68.4	8.0	test
1863	6	98	0	Fresh	0.1463	1.132	1.385	2.77	53.0	0.0348	0.0403	30.1	60.9	52.0	15.6	-18.3	41.3	28.3	0.0175	1.159	68.5	0.789	0.512	0.2048	0.96	-0.565	1.524	0.268	2.954	1.179	4.699	0.268	0.079	74.0	9.0	test
1864	6	99	0	Fresh	0.1485	1.139	1.363	2.727	52.7	0.0292	0.038	29.2	59.6	51.0	15.5	-18.9	35.9	29.0	0.0283	1.286	89.7	0.845	0.537	0.1915	0.972	-0.686	1.657	0.243	2.756	1.122	4.795	0.297	0.073	71.2	9.0	test
1865	6	100	1	Mild	0.1508	1.138	1.402	2.803	52.7	0.0323	0.0333	28.5	59.0	52.3	13.2	-22.5	43.0	24.1	0.019	1.361	59.2	0.803	0.455	0.1599	0.689	-0.589	1.278	0.345	2.874	1.151	3.511	0.255	0.105	74.5	11.0	test
1866	6	101	1	Mild	0.153	1.11	1.398	2.796	54.1	0.0288	0.0381	27.3	63.5	53.3	14.8	-19.9	38.0	32.7	0.0207	1.258	68.7	0.823	0.645	0.1943	0.806	-0.621	1.427	0.269	2.35	1.103	3.531	0.249	0.08	65.5	9.0	test
1867	6	102	1	Mild	0.1553	1.133	1.448	2.896	53.0	0.0364	0.0382	27.7	57.5	51.4	13.9	-20.2	42.0	29.2	0.0569	1.173	82.9	0.743	0.434	0.2252	0.585	-0.587	1.172	0.243	2.518	1.099	4.423	0.266	0.099	70.5	10.0	test
1868	6	103	1	Mild	0.1576	1.137	1.34	2.68	52.8	0.0222	0.0438	27.9	59.7	51.5	15.0	-18.1	37.6	29.1	0.0292	1.138	69.5	0.875	0.736	0.2276	0.826	-0.723	1.549	0.317	2.569	1.708	3.558	0.216	0.102	74.8	10.0	test
1869	6	104	1	Mild	0.1599	1.131	1.435	2.871	53.1	0.0389	0.0332	29.5	58.9	51.8	16.3	-21.3	42.4	28.4	0.0385	1.154	85.3	0.78	0.472	0.1611	0.765	-0.503	1.268	0.227	2.599	0.811	4.34	0.28	0.076	72.7	9.0	test
1870	6	105	1	Mild	0.1622	1.19	1.462	2.923	50.4	0.0292	0.045	30.5	58.3	52.0	14.2	-18.3	44.1	26.0	0.0342	1.324	85.3	0.843	0.637	0.1803	0.843	-0.511	1.354	0.336	2.169	1.152	4.418	0.229	0.06	71.9	12.0	test
1871	6	106	1	Mild	0.1645	1.101	1.382	2.764	54.5	0.0246	0.0441	29.8	62.1	52.5	17.1	-19.6	40.9	30.9	0.0335	1.25	82.4	0.844	0.547	0.212	0.857	-0.622	1.479	0.245	2.604	1.046	4.92	0.236	0.068	71.8	10.0	test
1872	6	107	1	Mild	0.1669	1.163	1.395	2.791	51.6	0.0269	0.0329	27.8	58.2	51.8	17.3	-18.5	37.8	30.0	0.0336	1.308	91.1	0.728	0.671	0.1756	0.814	-0.783	1.596	0.36	2.438	1.369	4.269	0.284	0.045	72.4	10.0	test
1873	6	108	1	Mild	0.1692	1.147	1.431	2.862	52.3	0.0341	0.0417	27.6	59.5	51.7	14.6	-19.9	40.9	31.5	0.0392	1.292	97.9	0.811	0.511	0.2231	0.786	-0.64	1.426	0.284	2.734	1.323	5.322	0.223	0.058	70.9	9.0	test
1874	6	109	1	Mild	0.1716	1.105	1.384	2.768	54.3	0.0394	0.0493	29.5	57.0	50.0	14.9	-21.2	39.9	29.7	0.0215	1.246	82.4	0.803	0.625	0.2097	0.773	-0.607	1.381	0.28	2.667	1.055	5.577	0.316	0.076	72.5	11.0	test
1875	6	110	1	Mild	0.174	1.152	1.439	2.878	52.1	0.0325	0.0404	28.2	60.1	50.0	15.8	-18.3	40.6	31.4	0.0361	1.341	81.9	0.776	0.475	0.2178	0.915	-0.58	1.495	0.319	2.202	1.62	3.756	0.207	0.069	72.7	10.0	test
1876	6	111	1	Mild	0.1763	1.129	1.363	2.727	53.2	0.0377	0.0387	29.9	63.3	54.2	13.0	-19.7	41.8	29.8	0.0273	1.115	91.6	0.909	0.604	0.2083	0.732	-0.602	1.334	0.376	2.712	0.785	5.19	0.275	0.057	72.8	10.0	test
1877	6	112	1	Mild	0.1787	1.145	1.354	2.707	52.4	0.0276	0.0291	30.2	57.5	52.8	15.9	-21.0	37.2	30.1	0.0451	1.288	83.5	0.812	0.613	0.1767	0.81	-0.612	1.422	0.245	2.438	1.58	4.683	0.283	0.069	66.1	12.0	test
1878	6	113	1	Mild	0.1811	1.127	1.387	2.775	53.2	0.0223	0.0442	29.3	58.9	52.0	14.0	-21.4	35.9	26.3	0.0452	1.31	60.1	0.817	0.538	0.1955	0.705	-0.605	1.31	0.272	2.555	1.011	4.117	0.246	0.071	74.6	10.0	test
1879	6	114	1	Mild	0.1835	1.161	1.255	2.509	51.7	0.0292	0.0269	30.2	63.2	51.0	18.1	-21.8	42.3	31.6	0.0331	1.246	81.2	0.829	0.564	0.2539	0.982	-0.544	1.526	0.415	2.211	1.402	4.822	0.242	0.12	76.2	11.0	test
1880	6	115	1	Mild	0.1859	1.128	1.326	2.653	53.2	0.0241	0.0456	28.6	61.4	51.6	10.7	-20.7	36.6	31.6	0.0438	1.237	93.8	0.87	0.483	0.2207	0.707	-0.641	1.348	0.34	2.564	0.942	4.603	0.245	0.062	68.1	10.0	test
1881	6	116	1	Mild	0.1884	1.148	1.391	2.782	52.3	0.0309	0.0362	29.5	58.8	48.6	12.4	-21.3	43.1	27.2	0.039	1.266	65.2	0.805	0.545	0.2036	0.841	-0.57	1.411	0.319	2.828	1.233	4.454	0.263	0.056	73.2	10.0	test
1882	6	117	1	Mild	0.1908	1.139	1.43	2.859	52.7	0.0318	0.0305	27.5	57.1	51.3	17.3	-21.2	36.6	27.2	0.0396	1.299	88.4	0.785	0.368	0.2113	0.93	-0.578	1.508	0.239	2.527	1.027	4.558	0.253	0.072	69.7	11.0	test
1883	6	118	1	Mild	0.1933	1.168	1.483	2.966	51.4	0.0317	0.0441	27.9	58.4	49.6	13.8	-22.3	44.2	28.6	0.034	1.167	57.0	0.899	0.504	0.2578	0.77	-0.716	1.486	0.31	2.571	1.264	4.362	0.209	0.048	75.2	12.0	test
1884	6	119	1	Mild	0.1957	1.138	1.31	2.62	52.7	0.0358	0.0336	29.2	58.0	50.3	13.0	-17.4	40.7	30.3	0.036	1.263	65.6	0.842	0.657	0.2144	0.869	-0.647	1.517	0.33	2.431	0.896	4.279	0.289	0.052	76.7	10.0	test
1885	6	120	1	Mild	0.1982	1.156	1.477	2.955	51.9	0.039	0.046	28.1	61.3	50.1	12.9	-21.4	43.1	28.4	0.0281	1.324	76.6	0.848	0.43	0.2016	0.764	-0.662	1.426	0.305	2.278	1.22	4.949	0.204	0.075	70.5	10.0	test
1886	6	121	1	Mild	0.2007	1.184	1.473	2.947	50.7	0.0276	0.0313	30.3	59.8	49.2	12.9	-20.0	44.5	28.6	0.0406	1.214	82.9	0.738	0.598	0.2151	0.703	-0.889	1.592	0.393	2.018	1.496	3.988	0.267	0.09	77.0	9.0	test
1887	6	122	1	Mild	0.2032	1.145	1.352	2.705	52.4	0.0249	0.0386	29.7	63.9	50.6	14.6	-20.2	39.8	30.1	0.0247	1.105	75.2	0.91	0.538	0.2074	0.782	-0.672	1.453	0.304	2.565	1.245	4.445	0.258	0.076	75.5	12.0	test
1888	6	123	1	Mild	0.2057	1.112	1.372	2.745	54.0	0.0192	0.0407	30.0	59.2	51.1	13.6	-19.8	39.1	32.2	0.0569	1.32	101.7	0.846	0.567	0.21	0.82	-0.587	1.407	0.378	2.497	1.021	4.374	0.227	0.073	67.0	11.0	test
1889	6	124	1	Mild	0.2082	1.129	1.437	2.874	53.2	0.0285	0.0288	28.4	58.7	51.4	15.7	-21.8	37.1	29.4	0.0397	1.265	88.0	0.734	0.634	0.2276	0.867	-0.633	1.5	0.323	2.703	1.199	4.851	0.219	0.091	73.8	12.0	test
1890	6	125	1	Mild	0.2107	1.185	1.39	2.78	50.6	0.0382	0.0399	29.1	59.7	48.9	16.9	-23.0	40.8	23.3	0.0347	1.241	84.8	0.884	0.524	0.1843	0.739	-0.596	1.335	0.317	2.02	1.132	4.126	0.249	0.089	70.0	12.0	test
1891	6	126	1	Mild	0.2133	1.162	1.295	2.589	51.6	0.0286	0.0396	30.3	56.5	48.3	15.1	-22.2	39.1	27.7	0.0463	1.278	71.9	0.886	0.539	0.2176	0.718	-0.676	1.394	0.389	2.589	1.285	4.136	0.264	0.078	72.4	12.0	test
1892	6	127	1	Mild	0.2158	1.15	1.342	2.684	52.2	0.0333	0.0368	27.7	57.4	52.5	12.7	-22.2	39.5	28.7	0.0275	1.286	73.8	0.751	0.564	0.228	0.829	-0.562	1.39	0.343	2.472	1.143	4.056	0.255	0.046	69.1	12.0	test
1893	6	128	1	Mild	0.2183	1.166	1.406	2.812	51.5	0.0386	0.0406	28.7	56.1	50.5	16.6	-19.1	45.1	29.5	0.0119	1.259	52.7	0.79	0.628	0.2464	0.681	-0.583	1.264	0.391	2.584	1.112	5.281	0.286	0.079	68.1	10.0	test
1894	6	129	1	Mild	0.2209	1.134	1.312	2.624	52.9	0.0378	0.0417	28.0	57.6	50.2	12.7	-14.5	37.2	28.7	0.0308	1.15	65.4	0.863	0.498	0.2198	0.827	-0.578	1.405	0.274	3.073	1.43	4.612	0.263	0.051	75.3	11.0	test
1895	6	130	1	Mild	0.2235	1.133	1.347	2.693	53.0	0.0361	0.032	28.3	59.1	50.6	15.5	-17.8	41.1	29.6	0.0334	1.167	77.7	0.794	0.59	0.2083	0.884	-0.652	1.536	0.281	2.686	1.262	4.564	0.252	0.078	72.0	11.0	test
1896	6	131	1	Mild	0.2261	1.174	1.372	2.744	51.1	0.0283	0.0406	28.5	61.6	51.9	16.3	-18.3	37.3	29.7	0.0449	1.239	69.0	0.856	0.515	0.2177	0.839	-0.492	1.331	0.321	1.938	1.278	4.515	0.204	0.106	65.0	11.0	test
1897	6	132	1	Mild	0.2287	1.119	1.45	2.901	53.6	0.0343	0.0465	29.2	59.4	50.3	11.3	-15.8	37.8	30.3	0.0301	1.184	79.1	0.831	0.722	0.2327	0.809	-0.621	1.431	0.328	2.477	1.295	3.99	0.239	0.076	74.1	11.0	test
1898	6	133	1	Mild	0.2313	1.154	1.351	2.702	52.0	0.0256	0.039	27.0	60.4	48.7	13.9	-19.2	42.0	31.0	0.0434	1.366	67.4	0.826	0.602	0.2191	0.736	-0.572	1.308	0.335	2.94	1.34	3.451	0.28	0.069	72.6	10.0	test
1899	6	134	1	Mild	0.2339	1.153	1.495	2.99	52.0	0.037	0.0334	28.4	60.7	50.5	10.7	-21.3	43.3	33.1	0.0369	1.223	54.5	0.806	0.474	0.1716	0.688	-0.725	1.413	0.314	3.035	1.211	4.501	0.331	0.04	73.9	12.0	test
1900	6	135	1	Mild	0.2365	1.157	1.315	2.629	51.8	0.0415	0.0437	28.9	55.9	54.2	15.8	-19.3	41.0	31.8	0.0401	1.23	55.1	0.772	0.748	0.1942	0.752	-0.712	1.464	0.337	2.481	1.182	3.983	0.269	0.106	68.3	11.0	test
1901	6	136	1	Mild	0.2391	1.148	1.357	2.715	52.3	0.0377	0.0454	28.8	57.3	52.5	14.1	-18.3	46.4	29.4	0.0407	1.201	89.3	0.819	0.401	0.1968	0.972	-0.637	1.609	0.254	2.617	1.133	4.281	0.273	0.084	73.6	10.0	test
1902	6	137	1	Mild	0.2418	1.116	1.491	2.982	53.8	0.0414	0.0398	29.4	58.5	49.6	14.8	-20.0	43.6	29.7	0.0564	1.227	72.7	0.88	0.686	0.2137	0.814	-0.594	1.408	0.322	2.446	1.74	4.175	0.273	0.081	66.0	11.0	test
1903	6	138	1	Mild	0.2444	1.147	1.367	2.734	52.3	0.027	0.0488	27.5	58.2	49.9	12.6	-18.7	40.5	28.2	0.0304	1.261	83.2	0.802	0.691	0.2456	0.731	-0.446	1.176	0.297	2.48	1.392	4.537	0.257	0.04	68.9	10.0	test
1904	6	139	1	Mild	0.2471	1.153	1.368	2.737	52.0	0.0305	0.0384	29.5	60.1	50.1	14.0	-22.0	38.2	32.6	0.049	1.253	67.4	0.805	0.496	0.2091	0.857	-0.529	1.386	0.438	2.286	1.5	4.3	0.234	0.119	79.1	11.0	test
1905	6	140	1	Mild	0.2498	1.139	1.306	2.612	52.7	0.0388	0.0298	28.4	56.7	52.8	18.2	-23.7	39.4	30.1	0.0371	1.202	95.2	0.783	0.751	0.1984	0.855	-0.549	1.404	0.277	2.016	1.067	3.793	0.282	0.07	78.0	12.0	test
1906	6	141	1	Mild	0.2524	1.15	1.398	2.796	52.2	0.026	0.0391	28.7	57.7	49.8	16.6	-22.2	40.9	32.1	0.0451	1.173	80.0	0.85	0.507	0.1945	0.693	-0.592	1.285	0.294	2.373	0.81	5.238	0.247	0.093	78.0	15.0	test
1907	6	142	1	Mild	0.2551	1.168	1.41	2.82	51.4	0.025	0.0301	26.1	58.1	49.1	13.7	-17.3	40.7	29.4	0.0424	1.198	73.8	0.741	0.622	0.2504	0.912	-0.616	1.529	0.361	2.731	1.282	4.533	0.216	0.068	72.0	10.0	test
1908	6	143	1	Mild	0.2578	1.166	1.428	2.856	51.5	0.0202	0.0402	28.1	57.2	48.2	14.7	-20.2	38.1	31.4	0.0483	1.139	86.9	0.761	0.509	0.248	0.775	-0.534	1.309	0.298	2.853	1.235	4.23	0.26	0.055	72.6	12.0	test
1909	6	144	1	Mild	0.2605	1.172	1.347	2.694	51.2	0.0416	0.0495	27.5	57.5	50.6	17.0	-19.1	38.3	26.3	0.0213	1.246	98.1	0.806	0.584	0.2175	0.62	-0.489	1.109	0.271	2.319	1.344	4.011	0.216	0.095	74.7	12.0	test
1910	6	145	1	Mild	0.2633	1.148	1.369	2.739	52.3	0.0344	0.0423	27.8	56.9	51.9	15.3	-19.7	33.4	30.0	0.0448	1.215	84.9	0.772	0.576	0.1807	0.867	-0.683	1.55	0.334	2.949	1.453	4.566	0.282	0.106	74.7	12.0	test
1911	6	146	1	Mild	0.266	1.132	1.356	2.711	53.0	0.0408	0.0394	27.9	57.8	49.5	14.3	-22.4	37.5	29.6	0.057	1.228	60.8	0.852	0.627	0.1964	0.856	-0.63	1.486	0.387	3.302	1.331	4.728	0.306	0.095	75.8	11.0	test
1912	6	147	1	Mild	0.2687	1.134	1.377	2.755	52.9	0.0323	0.0409	26.6	57.6	50.2	11.9	-19.4	41.9	29.3	0.0291	1.225	86.8	0.837	0.535	0.2222	0.717	-0.558	1.275	0.291	2.332	1.446	4.419	0.259	0.087	74.4	10.0	test
1913	6	148	1	Mild	0.2715	1.152	1.316	2.633	52.1	0.0394	0.0353	30.3	56.8	51.5	18.2	-19.7	38.2	29.4	0.0331	1.128	85.4	0.708	0.393	0.2148	0.714	-0.579	1.293	0.395	2.489	1.122	5.209	0.278	0.094	77.2	11.0	test
1914	6	149	1	Mild	0.2742	1.15	1.343	2.686	52.2	0.0373	0.0429	29.0	54.6	51.9	13.7	-24.5	35.3	28.1	0.0348	1.23	84.0	0.798	0.49	0.2167	0.793	-0.515	1.308	0.281	2.534	1.592	3.762	0.246	0.059	71.0	12.0	test
1915	6	150	1	Mild	0.277	1.184	1.495	2.99	50.7	0.0336	0.0436	28.9	57.9	52.4	14.3	-18.1	38.1	26.5	0.0313	1.148	92.5	0.863	0.464	0.191	0.702	-0.605	1.308	0.264	2.739	1.187	4.874	0.278	0.055	71.1	12.0	test
1916	6	151	1	Mild	0.2798	1.155	1.453	2.907	52.0	0.0359	0.0389	30.0	57.4	48.5	14.2	-21.9	42.0	26.6	0.0509	1.215	62.5	0.823	0.671	0.2162	0.759	-0.466	1.226	0.375	2.808	0.831	4.012	0.25	0.086	77.7	11.0	test
1917	6	152	1	Mild	0.2826	1.17	1.331	2.662	51.3	0.0377	0.0358	29.6	58.7	49.9	15.2	-21.6	39.2	26.9	0.0456	1.215	77.1	0.8	0.446	0.2586	0.758	-0.529	1.287	0.252	1.875	1.304	4.862	0.295	0.094	74.4	12.0	test
1918	6	153	1	Mild	0.2853	1.146	1.358	2.717	52.3	0.0354	0.0426	27.8	58.6	52.2	12.8	-18.9	35.1	25.2	0.0459	1.224	80.5	0.806	0.647	0.2257	0.823	-0.506	1.329	0.36	2.627	1.472	4.213	0.249	0.102	74.5	12.0	test
1919	6	154	1	Mild	0.2882	1.167	1.396	2.792	51.4	0.0434	0.0409	30.1	56.0	50.4	14.1	-18.7	35.1	30.2	0.0523	1.21	72.8	0.772	0.597	0.1804	0.65	-0.614	1.264	0.343	2.657	1.377	3.839	0.203	0.093	71.5	12.0	test
1920	6	155	1	Mild	0.291	1.124	1.422	2.844	53.4	0.0345	0.0468	29.1	57.5	49.6	15.2	-21.3	29.5	28.6	0.0347	1.199	82.5	0.859	0.743	0.2251	0.719	-0.541	1.26	0.234	2.359	1.204	3.414	0.265	0.061	76.1	11.0	test
1921	6	156	1	Mild	0.2938	1.144	1.338	2.675	52.5	0.0344	0.0454	29.0	58.7	51.3	14.7	-21.6	43.2	27.7	0.0593	1.257	76.7	0.74	0.581	0.2137	0.894	-0.707	1.601	0.368	3.029	1.103	4.697	0.301	0.102	78.6	13.0	test
1922	6	157	1	Mild	0.2966	1.162	1.385	2.77	51.6	0.0427	0.0301	28.0	56.5	50.4	15.4	-19.1	39.3	29.7	0.0534	1.196	75.8	0.757	0.543	0.18	0.902	-0.555	1.458	0.262	2.956	1.198	4.002	0.269	0.045	74.5	12.0	test
1923	6	158	1	Mild	0.2994	1.197	1.323	2.646	50.1	0.029	0.0408	27.9	59.6	52.6	16.5	-21.2	43.3	29.1	0.0491	1.245	84.2	0.84	0.633	0.2306	0.725	-0.694	1.419	0.352	2.678	1.438	4.115	0.28	0.071	74.6	13.0	test
1924	6	159	1	Mild	0.3023	1.184	1.397	2.795	50.7	0.0334	0.0417	28.4	57.3	50.8	13.6	-17.1	33.2	27.7	0.0519	1.303	73.2	0.788	0.595	0.2259	0.789	-0.557	1.346	0.329	2.673	1.582	4.257	0.25	0.071	74.0	12.0	test
1925	6	160	1	Mild	0.3052	1.15	1.409	2.818	52.2	0.0376	0.0434	28.6	59.6	48.8	15.1	-17.0	37.5	35.4	0.0414	1.236	82.7	0.731	0.459	0.2295	0.753	-0.694	1.447	0.377	2.672	1.225	5.436	0.227	0.057	74.7	12.0	test
1926	6	161	1	Mild	0.308	1.172	1.349	2.699	51.2	0.0284	0.0452	27.7	58.0	50.4	16.4	-21.3	43.7	28.9	0.0312	1.172	68.4	0.763	0.574	0.2371	0.56	-0.548	1.108	0.388	3.211	1.343	3.477	0.216	0.093	76.2	11.0	test
1927	6	162	1	Mild	0.3109	1.134	1.331	2.663	52.9	0.0382	0.0448	29.1	60.6	49.0	16.3	-21.8	38.6	27.5	0.0526	1.193	86.5	0.82	0.671	0.2281	0.956	-0.676	1.632	0.356	2.702	1.098	4.793	0.284	0.064	71.0	12.0	test
1928	6	163	1	Mild	0.3138	1.15	1.393	2.786	52.2	0.0357	0.0515	27.4	59.1	48.2	12.6	-21.2	36.5	30.3	0.0448	1.263	68.8	0.805	0.466	0.2431	0.676	-0.769	1.444	0.283	2.231	1.286	4.611	0.28	0.036	78.3	12.0	test
1929	6	164	1	Mild	0.3167	1.178	1.428	2.857	50.9	0.0327	0.0381	28.5	59.8	48.4	14.6	-21.4	37.5	28.3	0.0519	1.25	70.3	0.732	0.665	0.2332	0.895	-0.577	1.472	0.384	1.862	1.233	3.995	0.319	0.053	72.2	11.0	test
1930	6	165	1	Mild	0.3196	1.154	1.365	2.73	52.0	0.0405	0.0502	29.1	62.8	52.2	13.3	-20.5	41.3	26.4	0.0424	1.253	100.1	0.797	0.569	0.2271	0.607	-0.653	1.26	0.27	2.821	1.166	4.912	0.271	0.073	74.7	11.0	test
1931	6	166	1	Mild	0.3225	1.198	1.282	2.564	50.1	0.0357	0.0433	25.8	60.5	50.5	15.9	-18.8	41.6	31.2	0.0539	1.239	90.4	0.923	0.455	0.2272	0.855	-0.751	1.606	0.414	2.782	1.323	4.153	0.284	0.055	81.6	13.0	test
1932	6	167	1	Mild	0.3254	1.163	1.455	2.91	51.6	0.0276	0.038	28.1	58.0	50.9	14.9	-17.8	34.7	24.6	0.0321	1.155	80.4	0.789	0.586	0.2245	0.802	-0.75	1.552	0.304	2.431	1.521	4.506	0.317	0.058	75.8	13.0	test
1933	6	168	1	Mild	0.3283	1.157	1.403	2.806	51.9	0.0335	0.0491	26.7	61.7	51.4	15.5	-19.5	37.0	31.0	0.0415	1.115	81.3	0.761	0.569	0.2169	0.64	-0.488	1.128	0.282	2.924	1.117	4.347	0.268	0.038	74.9	12.0	test
1934	6	169	1	Mild	0.3313	1.169	1.386	2.771	51.3	0.0413	0.0394	28.1	55.1	49.4	16.9	-20.3	37.6	27.3	0.0329	1.267	102.8	0.775	0.352	0.2502	0.688	-0.592	1.279	0.343	2.933	1.212	4.545	0.248	0.038	75.5	13.0	test
1935	6	170	1	Mild	0.3342	1.147	1.387	2.773	52.3	0.0381	0.0501	27.1	58.2	48.5	10.3	-21.3	37.3	30.0	0.0583	1.223	73.1	0.755	0.678	0.2316	0.688	-0.738	1.426	0.269	2.89	1.062	4.54	0.311	0.061	75.7	12.0	test
1936	6	171	1	Mild	0.3372	1.136	1.346	2.692	52.8	0.0377	0.0386	30.1	56.7	49.9	13.4	-20.8	36.8	24.1	0.0434	1.307	97.4	0.744	0.375	0.1723	0.679	-0.671	1.35	0.336	2.456	1.445	4.603	0.269	0.074	79.9	13.0	test
1937	6	172	1	Mild	0.3401	1.139	1.407	2.815	52.7	0.0341	0.0482	28.6	61.1	47.1	15.1	-21.7	45.1	21.8	0.0516	1.244	57.3	0.816	0.329	0.2013	0.812	-0.706	1.518	0.319	2.583	1.374	3.804	0.287	0.021	81.6	12.0	test
1938	6	173	1	Mild	0.3431	1.166	1.396	2.792	51.5	0.0381	0.0437	29.2	54.6	48.7	15.3	-21.1	42.7	34.6	0.0475	1.13	70.7	0.697	0.62	0.1966	0.757	-0.649	1.406	0.375	2.603	1.205	3.874	0.277	0.055	73.4	12.0	test
1939	6	174	1	Mild	0.3461	1.211	1.375	2.751	49.5	0.037	0.0454	28.2	57.2	48.6	13.6	-20.8	34.8	28.6	0.0496	1.189	93.4	0.804	0.468	0.2083	0.891	-0.676	1.567	0.273	2.324	1.278	4.418	0.28	0.062	81.8	13.0	test
1940	6	175	1	Mild	0.3491	1.161	1.421	2.842	51.7	0.047	0.0464	29.7	55.6	47.2	15.5	-18.0	35.0	32.2	0.0436	1.245	83.1	0.812	0.615	0.2156	0.73	-0.596	1.327	0.301	2.372	1.33	4.025	0.253	0.066	82.0	13.0	test
1941	6	176	2	Moderate	0.3521	1.139	1.442	2.883	52.7	0.0285	0.0548	28.0	56.3	49.5	11.4	-20.6	37.6	29.0	0.0572	1.229	67.9	0.744	0.581	0.2283	0.765	-0.579	1.344	0.323	2.641	1.44	5.23	0.268	0.134	77.9	13.0	test
1942	6	177	2	Moderate	0.3551	1.21	1.371	2.741	49.6	0.0287	0.0387	28.8	58.5	48.6	10.7	-21.1	42.4	28.9	0.0448	1.159	76.9	0.814	0.532	0.2141	0.88	-0.691	1.57	0.341	2.54	1.609	4.723	0.3	0.087	76.1	14.0	test
1943	6	178	2	Moderate	0.3581	1.178	1.39	2.779	50.9	0.0339	0.048	27.5	56.5	50.4	13.3	-21.9	36.1	31.6	0.063	1.309	90.4	0.682	0.589	0.2125	1.002	-0.593	1.595	0.272	2.364	0.896	4.273	0.21	0.037	74.9	12.0	test
1944	6	179	2	Moderate	0.3611	1.173	1.397	2.795	51.1	0.0381	0.0439	28.3	59.8	48.5	15.1	-20.3	40.0	28.7	0.04	1.205	72.6	0.743	0.686	0.2214	0.581	-0.901	1.482	0.308	2.394	1.27	4.421	0.259	0.061	80.7	11.0	test
1945	6	180	2	Moderate	0.3641	1.197	1.407	2.814	50.1	0.0349	0.0468	27.5	60.2	49.0	16.0	-22.9	39.8	29.9	0.0555	1.237	77.2	0.698	0.406	0.1732	0.745	-0.532	1.277	0.277	2.468	1.141	4.422	0.264	0.068	74.9	13.0	test
1946	6	181	2	Moderate	0.3672	1.195	1.417	2.835	50.2	0.0326	0.0333	27.6	60.2	47.0	13.7	-17.1	41.7	29.7	0.0374	1.286	78.5	0.683	0.716	0.1957	1.077	-0.642	1.719	0.339	2.621	1.21	4.681	0.265	0.077	74.9	13.0	test
1947	6	182	2	Moderate	0.3702	1.15	1.397	2.794	52.2	0.0402	0.0457	29.1	59.0	53.0	16.3	-20.1	37.9	25.7	0.0634	1.239	75.7	0.801	0.571	0.2165	0.86	-0.756	1.616	0.362	3.003	1.032	3.365	0.274	0.094	75.4	11.0	test
1948	6	183	2	Moderate	0.3733	1.136	1.43	2.861	52.8	0.0381	0.0514	25.0	57.6	51.6	12.6	-18.9	35.7	26.8	0.0506	1.18	95.3	0.787	0.712	0.2334	0.682	-0.608	1.291	0.273	2.952	1.575	3.473	0.277	0.098	80.8	13.0	test
1949	6	184	2	Moderate	0.3763	1.229	1.388	2.775	48.8	0.0314	0.0485	28.9	58.6	50.2	11.8	-23.7	36.0	23.3	0.0654	1.213	77.0	0.72	0.413	0.2193	0.742	-0.616	1.358	0.247	2.713	1.538	4.16	0.284	0.072	77.1	13.0	test
1950	6	185	2	Moderate	0.3794	1.165	1.344	2.688	51.5	0.0444	0.0361	27.8	55.2	52.6	16.2	-17.8	39.4	30.6	0.0525	1.181	99.7	0.818	0.465	0.1847	0.672	-0.623	1.294	0.283	2.886	1.327	4.176	0.26	0.073	77.6	13.0	test
1951	6	186	2	Moderate	0.3825	1.165	1.317	2.633	51.5	0.0429	0.0413	29.0	57.0	49.2	12.6	-21.0	39.8	27.2	0.058	1.153	90.6	0.79	0.507	0.2275	0.924	-0.531	1.455	0.336	2.887	1.179	3.993	0.282	0.08	77.6	14.0	test
1952	6	187	2	Moderate	0.3856	1.177	1.439	2.878	51.0	0.0287	0.0429	28.6	60.6	51.8	13.2	-17.8	33.5	26.8	0.0483	1.23	70.2	0.778	0.71	0.1935	0.649	-0.694	1.343	0.444	2.727	1.088	4.73	0.202	0.073	78.9	14.0	test
1953	6	188	2	Moderate	0.3887	1.148	1.438	2.877	52.3	0.0446	0.0522	26.5	60.7	47.0	12.0	-20.0	37.7	25.8	0.0747	1.122	62.1	0.799	0.552	0.1873	0.978	-0.619	1.598	0.287	2.597	0.937	4.809	0.268	0.071	78.6	12.0	test
1954	6	189	2	Moderate	0.3918	1.2	1.341	2.682	50.0	0.0368	0.0467	25.7	58.3	49.7	15.4	-20.9	36.3	29.3	0.0613	1.179	89.8	0.77	0.508	0.239	0.802	-0.743	1.545	0.307	2.236	1.382	3.855	0.265	0.085	80.3	12.0	test
1955	6	190	2	Moderate	0.3949	1.178	1.338	2.677	50.9	0.0376	0.0411	27.7	58.2	48.5	12.8	-17.1	36.3	30.8	0.0617	1.22	84.9	0.786	0.407	0.2433	0.726	-0.559	1.284	0.317	2.748	1.329	4.064	0.285	0.05	82.5	14.0	test
1956	6	191	2	Moderate	0.398	1.173	1.385	2.771	51.2	0.0386	0.0418	27.6	57.7	51.7	14.0	-20.4	42.5	30.3	0.0379	1.204	90.0	0.895	0.58	0.1741	0.593	-0.686	1.28	0.268	2.858	1.668	4.654	0.288	0.088	80.0	12.0	test
1957	6	192	2	Moderate	0.4011	1.194	1.354	2.708	50.2	0.0442	0.0482	27.6	55.7	49.6	13.3	-23.9	35.5	29.7	0.0261	1.324	75.6	0.821	0.318	0.1985	0.87	-0.594	1.464	0.297	3.221	0.973	4.805	0.247	0.059	73.1	11.0	test
1958	6	193	2	Moderate	0.4043	1.182	1.376	2.751	50.8	0.0364	0.0451	27.5	56.2	48.2	15.4	-17.9	39.8	30.1	0.0599	1.192	74.1	0.69	0.499	0.2063	0.667	-0.609	1.276	0.308	2.734	1.034	3.556	0.281	0.091	76.6	13.0	test
1959	6	194	2	Moderate	0.4074	1.185	1.4	2.801	50.6	0.0316	0.0512	26.3	54.3	49.1	13.6	-20.3	39.2	33.1	0.0435	1.257	65.1	0.724	0.456	0.1778	0.81	-0.527	1.337	0.366	2.12	1.757	4.333	0.308	0.072	78.8	13.0	test
1960	6	195	2	Moderate	0.4106	1.221	1.44	2.881	49.1	0.0402	0.0448	28.3	53.3	46.4	12.4	-19.6	41.8	26.0	0.0682	1.176	85.8	0.755	0.548	0.2604	0.716	-0.709	1.424	0.354	2.907	0.954	4.453	0.277	0.108	78.1	15.0	test
1961	6	196	2	Moderate	0.4137	1.184	1.356	2.711	50.7	0.037	0.049	26.4	54.8	50.6	17.9	-23.3	36.6	29.7	0.0476	1.108	71.9	0.802	0.531	0.2288	0.636	-0.602	1.238	0.207	2.848	1.565	3.615	0.242	0.047	79.7	13.0	test
1962	6	197	2	Moderate	0.4169	1.154	1.341	2.682	52.0	0.0462	0.0495	27.7	59.2	52.3	14.6	-19.8	37.8	29.4	0.0463	1.117	89.9	0.811	0.57	0.2236	0.7	-0.529	1.229	0.254	3.044	1.399	4.414	0.271	0.094	77.8	14.0	test
1963	6	198	2	Moderate	0.4201	1.174	1.393	2.786	51.1	0.0331	0.0434	29.3	59.6	52.1	16.6	-21.7	37.2	31.4	0.0644	1.27	83.4	0.776	0.698	0.1872	0.75	-0.652	1.402	0.306	3.019	1.407	4.332	0.213	0.054	82.1	14.0	test
1964	6	199	2	Moderate	0.4233	1.207	1.334	2.667	49.7	0.0414	0.0461	28.4	61.1	48.7	10.5	-19.4	39.8	24.6	0.044	1.178	93.8	0.731	0.533	0.1776	0.813	-0.735	1.548	0.435	2.34	1.478	4.526	0.233	0.096	73.7	13.0	test
1965	6	200	2	Moderate	0.4265	1.197	1.357	2.713	50.1	0.0356	0.055	27.3	55.8	47.9	14.5	-20.9	37.8	33.0	0.0704	1.212	88.9	0.709	0.574	0.2273	0.745	-0.667	1.413	0.277	2.618	1.52	4.892	0.261	0.095	77.0	14.0	test
1966	6	201	2	Moderate	0.4297	1.181	1.334	2.668	50.8	0.0523	0.0448	27.1	56.0	50.1	16.9	-22.8	40.0	29.8	0.0383	1.267	84.4	0.81	0.33	0.2539	0.963	-0.644	1.606	0.281	1.841	1.001	4.665	0.26	0.046	84.5	13.0	test
1967	6	202	2	Moderate	0.4329	1.154	1.37	2.74	52.0	0.0442	0.0406	27.1	59.9	47.5	15.0	-21.1	40.2	26.4	0.057	1.151	59.8	0.712	0.54	0.2268	0.881	-0.601	1.482	0.402	2.545	1.395	3.801	0.271	0.068	78.6	14.0	test
1968	6	203	2	Moderate	0.4361	1.156	1.384	2.768	51.9	0.0453	0.0439	27.6	59.3	50.6	14.1	-19.6	42.9	29.6	0.0644	1.238	82.6	0.835	0.451	0.2313	0.712	-0.556	1.269	0.319	2.908	1.442	4.065	0.278	0.083	79.5	14.0	test
1969	6	204	2	Moderate	0.4393	1.183	1.328	2.656	50.7	0.0434	0.0498	24.4	61.6	53.7	12.7	-19.2	35.5	24.9	0.0506	1.128	87.4	0.815	0.765	0.223	0.847	-0.599	1.446	0.335	2.297	1.228	4.089	0.279	0.035	83.4	13.0	test
1970	6	205	2	Moderate	0.4426	1.172	1.384	2.767	51.2	0.042	0.0485	28.7	53.2	47.4	13.3	-17.6	40.9	28.6	0.0615	1.239	87.3	0.824	0.586	0.233	0.812	-0.666	1.478	0.313	2.77	1.072	3.918	0.253	0.076	80.3	14.0	test
1971	6	206	2	Moderate	0.4458	1.189	1.354	2.708	50.5	0.0389	0.048	28.0	58.5	46.5	12.4	-18.5	37.8	24.5	0.0679	1.246	68.8	0.721	0.905	0.2019	0.881	-0.502	1.383	0.243	2.326	1.5	3.614	0.228	0.071	80.0	15.0	test
1972	6	207	2	Moderate	0.449	1.198	1.376	2.752	50.1	0.0417	0.0427	28.6	57.0	50.4	14.7	-20.2	38.9	28.9	0.0545	1.166	87.5	0.825	0.595	0.2582	0.72	-0.451	1.171	0.344	1.743	1.689	3.807	0.268	0.084	80.7	14.0	test
1973	6	208	2	Moderate	0.4523	1.174	1.339	2.679	51.1	0.0486	0.043	27.4	58.1	47.8	15.2	-18.3	39.6	31.6	0.0558	1.153	80.1	0.711	0.838	0.2224	0.584	-0.688	1.272	0.31	2.212	1.006	4.093	0.278	0.092	84.0	13.0	test
1974	6	209	2	Moderate	0.4556	1.134	1.453	2.907	52.9	0.0417	0.046	28.5	56.0	50.1	14.8	-23.0	35.4	28.4	0.0563	1.163	75.0	0.769	0.488	0.2427	0.792	-0.677	1.47	0.352	3.031	1.32	3.571	0.311	0.106	84.4	14.0	test
1975	6	210	2	Moderate	0.4588	1.198	1.371	2.742	50.1	0.0434	0.0425	26.1	54.9	46.3	11.9	-20.5	32.1	26.6	0.0544	1.155	78.2	0.785	0.678	0.2065	0.734	-0.82	1.554	0.352	2.344	1.356	4.103	0.331	0.109	82.7	14.0	test
1976	6	211	2	Moderate	0.4621	1.194	1.341	2.681	50.3	0.0392	0.0438	26.6	57.4	49.0	10.4	-15.2	38.0	34.1	0.0529	1.181	92.1	0.758	0.615	0.2158	0.717	-0.504	1.221	0.256	2.455	1.674	4.095	0.215	0.086	80.8	14.0	test
1977	6	212	2	Moderate	0.4654	1.19	1.308	2.616	50.4	0.0445	0.055	26.7	54.8	49.1	13.9	-21.1	42.1	29.5	0.0738	1.204	85.9	0.87	0.609	0.2176	0.673	-0.706	1.379	0.299	2.538	0.842	4.241	0.176	0.098	75.4	14.0	test
1978	6	213	2	Moderate	0.4687	1.193	1.43	2.86	50.3	0.0441	0.0483	27.5	55.5	48.5	14.7	-21.1	40.4	26.8	0.067	1.215	82.3	0.701	0.666	0.2673	0.718	-0.561	1.279	0.315	2.273	1.12	4.196	0.276	0.047	79.0	14.0	test
1979	6	214	2	Moderate	0.472	1.165	1.382	2.764	51.5	0.0522	0.0484	27.9	53.9	48.3	16.2	-23.3	36.4	31.6	0.0517	1.091	75.9	0.849	0.735	0.2218	0.74	-0.435	1.175	0.271	2.416	1.512	3.836	0.273	0.051	85.7	13.0	test
1980	6	215	2	Moderate	0.4753	1.178	1.32	2.639	50.9	0.038	0.0473	24.8	54.3	49.3	14.5	-20.6	36.3	32.5	0.0667	1.185	80.9	0.748	0.498	0.2203	0.852	-0.672	1.524	0.39	2.414	1.605	4.103	0.283	0.117	88.6	13.0	test
1981	6	216	2	Moderate	0.4787	1.212	1.314	2.628	49.5	0.0458	0.0516	28.0	53.9	47.5	12.7	-19.3	39.2	29.8	0.0465	1.198	75.0	0.741	0.557	0.19	0.812	-0.756	1.568	0.3	2.853	0.962	3.58	0.295	0.054	84.3	14.0	test
1982	6	217	2	Moderate	0.482	1.165	1.369	2.739	51.5	0.0464	0.0423	27.2	58.1	49.1	14.6	-20.8	41.4	28.6	0.0516	1.178	65.1	0.632	0.478	0.2583	0.858	-0.774	1.632	0.265	2.424	1.246	3.754	0.243	0.093	78.5	15.0	test
1983	6	218	2	Moderate	0.4853	1.208	1.48	2.96	49.7	0.0408	0.0438	25.4	57.7	49.8	14.1	-19.8	38.7	27.9	0.0555	1.184	109.2	0.809	0.439	0.2332	0.761	-0.482	1.243	0.389	2.59	1.281	3.703	0.283	0.095	82.0	14.0	test
1984	6	219	2	Moderate	0.4887	1.187	1.404	2.808	50.6	0.0377	0.044	28.0	53.5	48.2	13.7	-19.5	38.9	21.4	0.0649	1.177	94.0	0.723	0.754	0.198	0.717	-0.528	1.245	0.443	2.253	1.823	3.116	0.286	0.107	78.6	15.0	test
1985	6	220	2	Moderate	0.492	1.183	1.322	2.644	50.7	0.0378	0.0493	27.2	53.9	51.3	13.1	-20.6	39.1	36.0	0.0722	1.228	77.5	0.783	0.629	0.2239	0.852	-0.37	1.222	0.263	2.753	1.373	4.123	0.241	0.061	88.5	14.0	test
1986	6	221	2	Moderate	0.4954	1.214	1.345	2.69	49.4	0.0469	0.0524	26.8	56.8	51.1	12.1	-20.0	40.1	30.7	0.0692	1.223	95.6	0.748	0.742	0.2275	0.843	-0.747	1.59	0.358	2.672	1.225	4.841	0.269	0.078	77.6	13.0	test
1987	6	222	2	Moderate	0.4987	1.198	1.325	2.649	50.1	0.0522	0.0485	26.1	54.0	48.9	15.9	-22.4	35.4	27.4	0.0592	1.133	83.8	0.835	0.573	0.2158	0.866	-0.734	1.6	0.351	2.633	1.654	4.82	0.201	0.078	77.6	15.0	test
1988	6	223	2	Moderate	0.5021	1.176	1.397	2.795	51.0	0.0509	0.041	28.5	58.5	47.5	16.5	-23.0	41.0	28.6	0.046	1.259	98.7	0.773	0.578	0.2161	0.812	-0.601	1.414	0.405	2.692	1.591	3.355	0.288	0.077	83.2	16.0	test
1989	6	224	2	Moderate	0.5055	1.218	1.34	2.68	49.3	0.041	0.0406	27.4	58.7	51.0	13.5	-17.9	42.0	31.1	0.061	1.182	88.5	0.795	0.521	0.2171	0.785	-0.689	1.474	0.295	2.072	1.074	4.577	0.294	0.073	84.6	12.0	test
1990	6	225	2	Moderate	0.5089	1.205	1.284	2.568	49.8	0.0412	0.0536	27.8	52.4	46.5	13.0	-24.2	37.2	30.9	0.0452	1.285	79.8	0.78	0.458	0.2489	0.781	-0.615	1.397	0.344	2.219	1.38	4.556	0.214	0.069	81.4	14.0	test
1991	6	226	2	Moderate	0.5123	1.211	1.397	2.795	49.5	0.0451	0.0553	25.6	56.7	46.0	13.3	-19.5	40.4	29.5	0.0767	1.189	63.9	0.661	0.462	0.2031	0.763	-0.684	1.446	0.272	2.444	1.219	3.831	0.264	0.091	80.5	14.0	test
1992	6	227	2	Moderate	0.5157	1.239	1.368	2.736	48.4	0.0512	0.0483	28.1	54.5	49.9	16.3	-17.4	38.7	28.1	0.0474	1.179	91.6	0.794	0.575	0.2342	0.917	-0.579	1.496	0.311	2.628	1.438	4.5	0.334	0.104	79.4	14.0	test
1993	6	228	2	Moderate	0.5191	1.224	1.317	2.633	49.0	0.0468	0.0589	27.2	58.0	49.3	14.1	-24.3	39.1	27.5	0.075	1.056	77.2	0.824	0.804	0.252	0.822	-0.784	1.606	0.266	2.923	1.015	4.11	0.253	0.082	84.6	12.0	test
1994	6	229	2	Moderate	0.5225	1.204	1.321	2.642	49.8	0.0489	0.042	27.9	54.6	48.4	17.3	-20.8	41.2	28.7	0.0785	1.198	88.5	0.769	0.544	0.2459	0.687	-0.576	1.263	0.375	2.8	1.091	4.428	0.296	0.05	78.1	15.0	test
1995	6	230	2	Moderate	0.5259	1.186	1.392	2.784	50.6	0.0549	0.0437	25.3	57.6	50.9	17.5	-18.9	37.9	29.0	0.0654	1.265	86.1	0.73	0.605	0.1909	0.705	-0.664	1.369	0.303	2.13	1.039	4.207	0.29	0.066	83.0	15.0	test
1996	6	231	2	Moderate	0.5294	1.253	1.338	2.676	47.9	0.0423	0.0551	27.7	53.4	47.2	11.6	-22.0	40.8	29.6	0.064	1.131	71.2	0.763	0.574	0.2376	0.889	-0.735	1.624	0.316	2.668	1.337	4.249	0.262	0.077	84.5	14.0	test
1997	6	232	2	Moderate	0.5328	1.21	1.379	2.758	49.6	0.0478	0.0592	27.0	56.7	47.4	16.2	-16.6	38.7	23.8	0.0734	1.248	85.4	0.736	0.728	0.2538	0.781	-0.541	1.323	0.285	3.042	1.355	4.07	0.267	0.088	83.9	16.0	test
1998	6	233	2	Moderate	0.5363	1.225	1.294	2.589	49.0	0.0514	0.0565	27.4	54.0	50.6	14.7	-22.6	39.3	31.4	0.0545	1.137	91.1	0.775	0.676	0.2284	0.995	-0.669	1.663	0.36	2.49	0.994	4.153	0.255	0.106	84.4	14.0	test
1999	6	234	2	Moderate	0.5397	1.203	1.308	2.615	49.9	0.0458	0.0568	27.3	52.6	47.7	12.6	-21.9	39.1	31.2	0.0598	1.147	92.4	0.772	0.52	0.2182	0.729	-0.544	1.274	0.348	3.215	1.416	3.794	0.211	0.062	78.3	14.0	test
2000	6	235	2	Moderate	0.5432	1.203	1.287	2.574	49.9	0.0511	0.0492	27.6	54.0	49.9	13.2	-21.0	36.4	28.3	0.0692	1.108	107.8	0.857	0.523	0.2498	0.643	-0.779	1.422	0.429	2.887	1.332	4.559	0.243	0.075	84.0	13.0	test
2001	6	236	2	Moderate	0.5466	1.226	1.329	2.659	48.9	0.0415	0.0603	28.0	55.4	46.9	15.2	-20.4	44.6	31.9	0.0592	1.25	98.3	0.68	0.651	0.2551	0.719	-0.744	1.462	0.488	3.144	1.362	3.222	0.252	0.11	87.6	14.0	test
2002	6	237	2	Moderate	0.5501	1.194	1.427	2.853	50.2	0.0465	0.0516	27.2	57.1	47.2	15.4	-22.5	42.1	28.0	0.0675	1.035	93.2	0.802	0.529	0.1976	0.629	-0.635	1.263	0.267	2.635	1.337	4.336	0.311	0.098	84.1	15.0	test
2003	6	238	2	Moderate	0.5536	1.213	1.427	2.854	49.5	0.0487	0.0571	29.0	56.7	48.2	13.5	-21.9	40.6	29.7	0.0614	1.256	79.7	0.763	0.501	0.2269	0.687	-0.642	1.329	0.272	2.5	1.161	3.926	0.237	0.068	76.2	15.0	test
2004	6	239	2	Moderate	0.5571	1.211	1.368	2.735	49.5	0.0472	0.0588	26.0	52.4	49.2	17.8	-17.5	40.9	34.2	0.0608	1.154	80.9	0.646	0.757	0.2284	0.698	-0.655	1.354	0.275	2.66	1.192	3.987	0.236	0.074	82.2	16.0	test
2005	6	240	2	Moderate	0.5606	1.216	1.284	2.568	49.3	0.0511	0.0541	26.7	55.4	50.5	12.1	-20.7	33.4	29.9	0.0642	1.125	85.5	0.815	0.597	0.1921	0.753	-0.615	1.369	0.288	3.343	0.987	3.011	0.234	0.038	86.6	16.0	test
2006	6	241	2	Moderate	0.5641	1.173	1.295	2.589	51.1	0.0421	0.0525	27.1	58.7	49.3	13.5	-21.3	38.5	29.0	0.0639	1.178	83.2	0.69	0.602	0.2082	0.774	-0.599	1.373	0.389	2.63	1.163	4.589	0.266	0.109	79.6	14.0	test
2007	6	242	2	Moderate	0.5676	1.192	1.441	2.881	50.3	0.0507	0.0434	24.8	57.3	47.1	14.2	-21.0	43.8	28.1	0.0612	1.201	95.9	0.759	0.316	0.2469	0.627	-0.772	1.399	0.299	2.682	1.619	3.244	0.269	0.1	83.7	16.0	test
2008	6	243	2	Moderate	0.5711	1.221	1.32	2.639	49.2	0.0516	0.0534	26.3	58.8	48.4	17.0	-21.3	37.8	28.1	0.0762	1.129	88.7	0.77	0.633	0.2754	0.734	-0.408	1.142	0.387	2.184	1.055	4.67	0.241	0.078	82.0	14.0	test
2009	6	244	2	Moderate	0.5747	1.202	1.397	2.794	49.9	0.0476	0.0601	25.6	57.2	49.0	11.8	-21.8	37.8	31.6	0.0647	1.275	80.1	0.757	0.741	0.1999	0.867	-0.697	1.564	0.313	2.723	1.128	5.429	0.271	0.076	82.4	14.0	test
2010	6	245	2	Moderate	0.5782	1.231	1.333	2.667	48.8	0.0506	0.0482	27.4	54.9	46.1	13.6	-19.0	39.8	29.5	0.0659	1.173	77.5	0.803	0.581	0.2169	0.923	-0.536	1.458	0.331	2.533	1.234	3.74	0.295	0.107	86.0	17.0	test
2011	6	246	2	Moderate	0.5818	1.226	1.273	2.546	48.9	0.0564	0.0521	26.8	53.7	46.0	13.0	-20.0	38.5	30.5	0.0694	1.178	77.7	0.841	0.819	0.2352	0.623	-0.61	1.233	0.258	2.202	1.522	3.789	0.249	0.09	85.8	16.0	test
2012	6	247	2	Moderate	0.5853	1.245	1.319	2.639	48.2	0.051	0.0609	25.6	55.2	49.9	11.8	-20.1	37.3	26.4	0.0789	1.215	89.7	0.782	0.541	0.2305	0.676	-0.576	1.252	0.277	2.488	1.083	4.285	0.256	0.08	82.5	14.0	test
2013	6	248	2	Moderate	0.5889	1.219	1.339	2.678	49.2	0.0637	0.0568	26.6	58.0	50.1	14.5	-14.3	41.4	25.9	0.0638	1.079	67.5	0.881	0.747	0.1908	0.752	-0.673	1.425	0.471	1.899	1.168	3.892	0.242	0.078	87.3	15.0	test
2014	6	249	2	Moderate	0.5924	1.209	1.297	2.595	49.6	0.0453	0.0558	27.1	51.7	47.4	13.5	-21.4	37.3	22.6	0.0781	1.164	115.3	0.777	0.634	0.2099	0.698	-0.574	1.272	0.312	2.428	1.718	4.353	0.29	0.067	88.3	15.0	test
2015	6	250	2	Moderate	0.596	1.235	1.322	2.644	48.6	0.058	0.0604	26.0	59.9	48.7	17.3	-22.9	40.1	29.5	0.0638	1.215	98.6	0.772	0.636	0.236	0.802	-0.574	1.376	0.368	2.843	1.211	4.648	0.283	0.08	84.1	16.0	test
2016	6	251	2	Moderate	0.5996	1.171	1.341	2.682	51.2	0.048	0.0516	26.2	53.3	48.0	11.9	-19.7	40.8	31.1	0.0735	1.139	71.6	0.719	0.553	0.2155	0.98	-0.583	1.563	0.359	2.749	1.198	4.24	0.287	0.09	85.8	16.0	test
2017	6	252	3	Significant	0.6032	1.203	1.265	2.53	49.9	0.0567	0.0512	25.8	53.5	48.9	13.1	-17.5	42.2	29.5	0.0613	1.259	97.0	0.718	0.64	0.2368	0.807	-0.631	1.438	0.328	3.586	1.439	3.873	0.253	0.107	84.1	14.0	test
2018	6	253	3	Significant	0.6068	1.215	1.337	2.674	49.4	0.0577	0.0626	26.2	57.1	48.4	12.7	-16.7	43.9	29.6	0.0632	1.121	92.6	0.81	0.621	0.2582	0.742	-0.682	1.424	0.348	2.051	1.231	4.612	0.192	0.052	85.1	14.0	test
2019	6	254	3	Significant	0.6104	1.206	1.247	2.495	49.7	0.0544	0.0606	25.0	55.9	48.3	15.2	-17.3	35.2	31.8	0.0871	1.085	96.8	0.714	0.683	0.2156	0.712	-0.688	1.4	0.282	2.934	1.445	4.469	0.258	0.07	86.7	15.0	test
2020	6	255	3	Significant	0.614	1.207	1.395	2.79	49.7	0.0533	0.061	23.9	58.4	50.0	16.1	-23.7	36.8	27.8	0.0721	1.259	88.0	0.803	0.773	0.2496	0.784	-0.527	1.311	0.249	2.896	1.674	4.296	0.288	0.094	84.5	19.0	test
2021	6	256	3	Significant	0.6176	1.193	1.253	2.507	50.3	0.055	0.0522	26.6	55.9	49.2	11.8	-22.0	41.5	27.4	0.0691	1.138	90.5	0.729	0.792	0.214	0.621	-0.744	1.364	0.393	2.283	1.023	4.541	0.324	0.112	85.1	12.0	test
2022	6	257	3	Significant	0.6212	1.212	1.404	2.809	49.5	0.046	0.0523	26.7	57.6	47.0	16.2	-19.0	37.4	30.5	0.0804	1.248	102.0	0.697	0.657	0.2315	0.791	-0.636	1.426	0.34	2.671	1.189	4.305	0.297	0.07	84.1	16.0	test
2023	6	258	3	Significant	0.6248	1.224	1.309	2.618	49.0	0.0495	0.0497	26.7	54.6	50.5	15.2	-19.1	38.6	30.7	0.0544	1.164	81.6	0.797	0.45	0.238	0.877	-0.647	1.524	0.326	2.768	1.281	4.383	0.303	0.08	85.7	16.0	test
2024	6	259	3	Significant	0.6285	1.248	1.311	2.622	48.1	0.0613	0.0526	26.7	55.9	49.0	11.1	-23.0	37.1	27.1	0.0761	1.224	62.0	0.695	0.538	0.2066	0.723	-0.715	1.438	0.358	3.539	1.137	4.763	0.351	0.061	92.3	15.0	test
2025	6	260	3	Significant	0.6321	1.243	1.301	2.603	48.3	0.0425	0.0607	26.8	55.0	45.9	16.6	-18.3	32.9	29.1	0.0764	1.105	96.1	0.853	0.726	0.2729	0.837	-0.74	1.577	0.376	2.248	1.204	4.048	0.255	0.058	85.0	15.0	test
2026	6	261	3	Significant	0.6358	1.243	1.36	2.721	48.3	0.0568	0.0543	27.2	51.2	46.3	15.9	-21.9	38.3	22.9	0.067	1.097	76.9	0.747	0.608	0.2262	0.834	-0.684	1.517	0.314	2.277	1.58	3.781	0.221	0.05	86.5	16.0	test
2027	6	262	3	Significant	0.6394	1.214	1.388	2.777	49.4	0.0471	0.0581	26.3	55.8	48.4	12.6	-25.2	40.3	28.4	0.0724	1.157	67.9	0.751	0.599	0.2303	0.91	-0.636	1.545	0.322	2.611	1.08	4.219	0.275	0.06	88.2	16.0	test
2028	6	263	3	Significant	0.6431	1.217	1.379	2.758	49.3	0.0502	0.0597	25.7	58.1	47.3	13.7	-22.4	39.5	25.8	0.0703	1.089	90.7	0.766	0.611	0.2199	0.814	-0.728	1.541	0.288	2.881	1.435	4.406	0.339	0.075	84.9	16.0	test
2029	6	264	3	Significant	0.6468	1.177	1.357	2.713	51.0	0.0594	0.0541	27.5	53.0	47.0	12.6	-23.7	42.1	29.7	0.078	1.121	93.7	0.718	0.542	0.2573	0.669	-0.733	1.402	0.268	2.615	1.769	4.031	0.225	0.061	84.8	16.0	test
2030	6	265	3	Significant	0.6504	1.227	1.232	2.464	48.9	0.0464	0.0495	27.1	52.8	48.6	14.9	-21.7	31.0	31.2	0.0851	1.156	77.0	0.818	0.512	0.251	0.608	-0.607	1.215	0.258	2.784	1.318	3.98	0.254	0.092	86.0	16.0	test
2031	6	266	3	Significant	0.6541	1.278	1.274	2.547	47.0	0.0489	0.0479	24.4	58.6	47.5	9.1	-21.2	36.5	25.9	0.0679	1.164	80.2	0.776	0.591	0.233	0.73	-0.754	1.483	0.264	2.702	1.151	4.422	0.256	0.058	87.2	16.0	test
2032	6	267	3	Significant	0.6578	1.188	1.245	2.489	50.5	0.0557	0.0526	26.2	55.3	49.9	17.1	-23.0	37.5	28.1	0.0878	1.083	101.1	0.763	0.533	0.2532	0.712	-0.787	1.499	0.336	2.58	1.212	3.781	0.286	0.072	85.0	15.0	test
2033	6	268	3	Significant	0.6615	1.213	1.306	2.612	49.5	0.051	0.0601	25.7	55.1	47.5	10.7	-20.2	35.8	30.0	0.0895	1.122	95.2	0.72	0.562	0.2419	0.563	-0.797	1.36	0.333	1.828	1.558	4.757	0.278	0.07	89.9	15.0	test
2034	6	269	3	Significant	0.6652	1.215	1.328	2.655	49.4	0.0491	0.0631	27.3	52.9	46.9	13.4	-18.2	36.9	28.8	0.0625	1.23	71.7	0.719	0.395	0.2621	0.744	-0.494	1.238	0.276	3.002	1.406	3.776	0.246	0.082	86.6	15.0	test
2035	6	270	3	Significant	0.6689	1.258	1.336	2.673	47.7	0.0516	0.0513	25.5	50.4	48.0	15.4	-17.7	36.7	29.5	0.0701	1.064	61.9	0.732	0.357	0.2275	0.707	-0.8	1.507	0.181	2.431	1.643	4.253	0.243	0.057	87.8	16.0	test
2036	6	271	3	Significant	0.6727	1.237	1.421	2.841	48.5	0.0591	0.0622	25.9	50.1	44.8	14.8	-21.9	42.4	31.8	0.0746	1.126	74.3	0.804	0.616	0.2163	0.734	-0.672	1.406	0.427	2.723	1.325	3.508	0.282	0.073	88.5	16.0	test
2037	6	272	3	Significant	0.6764	1.217	1.335	2.671	49.3	0.05	0.0578	27.3	56.4	47.6	13.6	-19.5	38.9	28.4	0.0685	1.107	74.9	0.728	0.642	0.1936	0.814	-0.741	1.555	0.293	2.588	1.406	4.827	0.252	0.091	85.8	17.0	test
2038	6	273	3	Significant	0.6801	1.224	1.258	2.516	49.0	0.0504	0.0573	25.7	52.6	46.0	15.5	-25.5	39.3	25.8	0.0934	1.05	61.3	0.716	0.724	0.2849	0.838	-0.636	1.474	0.277	2.425	1.177	3.946	0.259	0.075	85.3	16.0	test
2039	6	274	3	Significant	0.6839	1.233	1.277	2.554	48.7	0.0479	0.0628	26.1	54.3	45.8	15.4	-20.7	42.1	28.8	0.0721	1.12	103.2	0.777	0.629	0.2563	0.777	-0.806	1.583	0.383	2.895	1.082	4.4	0.24	0.064	87.6	16.0	test
2040	6	275	3	Significant	0.6876	1.225	1.25	2.501	49.0	0.0546	0.0659	26.2	54.2	49.0	14.2	-21.6	40.4	29.0	0.0791	1.14	84.2	0.768	0.542	0.2888	0.69	-0.702	1.392	0.388	2.664	1.456	4.825	0.28	0.078	85.6	15.0	test
2041	6	276	3	Significant	0.6914	1.196	1.295	2.59	50.2	0.0522	0.0539	25.6	53.5	49.2	11.5	-18.6	39.7	26.2	0.0626	1.177	91.7	0.698	0.444	0.2251	0.446	-0.602	1.048	0.296	2.736	1.72	3.946	0.289	0.067	86.0	18.0	test
2042	6	277	3	Significant	0.6951	1.216	1.358	2.715	49.3	0.0563	0.0599	26.5	55.5	47.0	13.2	-20.1	32.5	29.2	0.0698	1.2	63.1	0.752	0.637	0.2384	0.867	-0.649	1.516	0.345	2.283	1.353	4.007	0.259	0.043	92.7	15.0	test
2043	6	278	3	Significant	0.6989	1.222	1.255	2.511	49.1	0.0477	0.0508	27.4	51.2	47.0	13.2	-22.2	35.3	27.3	0.0635	1.194	103.2	0.785	0.372	0.1881	0.598	-0.604	1.202	0.303	3.444	1.331	4.612	0.302	0.054	85.0	18.0	test
2044	6	279	3	Significant	0.7027	1.195	1.321	2.642	50.2	0.0586	0.0605	25.4	53.5	45.9	12.2	-17.3	38.3	26.9	0.0824	1.124	73.1	0.705	0.434	0.2726	0.802	-0.597	1.399	0.302	2.657	1.217	3.473	0.297	0.086	88.9	16.0	test
2045	6	280	3	Significant	0.7064	1.212	1.345	2.691	49.5	0.0505	0.0541	24.8	53.1	46.7	15.3	-22.8	37.7	29.7	0.0886	1.165	63.9	0.72	0.693	0.2122	0.867	-0.537	1.404	0.36	2.983	1.595	4.147	0.296	0.051	89.9	17.0	test
2046	6	281	3	Significant	0.7102	1.28	1.309	2.618	46.9	0.0619	0.0632	25.7	50.7	47.2	13.7	-18.7	38.5	28.4	0.0851	1.184	96.7	0.693	0.724	0.2662	0.991	-0.608	1.599	0.392	2.825	1.468	4.616	0.216	0.077	88.8	16.0	test
2047	6	282	3	Significant	0.714	1.2	1.304	2.609	50.0	0.0573	0.0575	26.0	52.4	48.0	14.6	-23.3	33.8	30.2	0.0784	1.094	81.0	0.749	0.495	0.2721	0.795	-0.579	1.374	0.342	2.874	1.797	3.913	0.255	0.109	91.9	16.0	test
2048	6	283	3	Significant	0.7178	1.216	1.306	2.613	49.4	0.0661	0.0592	26.8	54.7	48.2	15.0	-21.0	37.0	32.0	0.0753	1.17	98.1	0.752	0.7	0.1974	0.764	-0.54	1.304	0.457	3.055	1.387	4.381	0.291	0.035	84.6	17.0	test
2049	6	284	3	Significant	0.7216	1.23	1.308	2.616	48.8	0.058	0.0614	24.2	51.5	47.1	15.0	-21.1	36.2	31.6	0.0844	1.134	106.5	0.732	0.724	0.2134	0.613	-0.722	1.335	0.362	2.639	1.292	4.218	0.273	0.093	86.5	15.0	test
2050	6	285	3	Significant	0.7254	1.265	1.303	2.605	47.4	0.0623	0.061	27.1	52.9	49.0	13.4	-22.1	42.4	26.5	0.0701	1.086	80.8	0.733	0.589	0.2455	0.595	-0.656	1.251	0.254	2.54	1.278	4.094	0.28	0.049	86.9	19.0	test
2051	6	286	3	Significant	0.7293	1.232	1.316	2.632	48.7	0.0468	0.06	24.1	49.2	48.3	14.7	-24.1	33.7	26.4	0.0978	1.156	92.5	0.779	0.795	0.2399	0.784	-0.651	1.435	0.223	2.775	1.21	2.771	0.243	0.062	91.1	16.0	test
2052	6	287	3	Significant	0.7331	1.219	1.259	2.518	49.2	0.0555	0.06	26.2	55.7	45.5	14.4	-21.1	36.9	28.7	0.0957	1.126	87.2	0.683	0.475	0.2092	0.593	-0.711	1.305	0.431	2.425	1.256	3.457	0.261	0.052	87.4	16.0	test
2053	6	288	3	Significant	0.7369	1.232	1.38	2.759	48.7	0.0658	0.0683	25.7	54.4	47.8	15.3	-22.2	34.8	23.5	0.0879	1.151	76.6	0.793	0.53	0.2726	0.66	-0.637	1.298	0.358	2.513	1.046	4.116	0.243	0.043	83.1	17.0	test
2054	6	289	3	Significant	0.7408	1.189	1.309	2.618	50.5	0.0608	0.0521	24.2	54.7	43.6	13.8	-21.8	41.7	32.0	0.0825	1.104	87.0	0.761	0.696	0.1811	0.604	-0.588	1.192	0.262	2.792	1.514	4.369	0.284	0.062	84.5	18.0	test
2055	6	290	3	Significant	0.7446	1.197	1.329	2.658	50.1	0.0544	0.0664	25.6	52.3	46.9	15.5	-18.5	39.4	28.5	0.0698	1.102	91.4	0.766	0.429	0.1965	0.721	-0.634	1.355	0.342	2.856	1.213	4.657	0.317	0.08	87.2	14.0	test
2056	6	291	3	Significant	0.7485	1.223	1.329	2.658	49.1	0.0606	0.0581	25.4	57.3	45.9	10.8	-25.7	40.3	25.0	0.0763	1.178	103.9	0.725	0.488	0.2455	0.641	-0.661	1.302	0.255	2.415	1.834	4.582	0.247	0.063	91.0	16.0	test
2057	6	292	3	Significant	0.7523	1.261	1.243	2.487	47.6	0.0573	0.0561	25.8	54.2	47.6	14.7	-20.2	34.4	27.9	0.0791	1.135	111.6	0.723	0.813	0.1912	0.685	-0.676	1.362	0.42	1.981	1.551	4.336	0.286	0.067	89.4	17.0	test
2058	6	293	3	Significant	0.7562	1.224	1.366	2.733	49.0	0.0582	0.0563	25.9	53.5	46.8	10.7	-21.8	36.0	28.9	0.0766	1.271	68.7	0.669	0.547	0.2465	0.709	-0.708	1.417	0.267	2.827	1.945	3.61	0.287	0.099	89.5	17.0	test
2059	6	294	3	Significant	0.7601	1.237	1.411	2.821	48.5	0.062	0.0661	25.3	55.2	47.4	15.3	-21.6	40.9	29.5	0.0762	1.179	82.8	0.668	0.58	0.2315	0.632	-0.611	1.243	0.358	2.685	1.519	3.924	0.221	0.059	86.7	16.0	test
2060	6	295	3	Significant	0.764	1.241	1.422	2.843	48.3	0.0505	0.065	24.4	54.8	46.5	14.3	-17.4	33.4	28.9	0.0846	1.186	87.3	0.866	0.76	0.2532	0.773	-0.603	1.376	0.342	2.738	0.999	4.353	0.288	0.077	90.4	18.0	test
2061	6	296	3	Significant	0.7678	1.249	1.324	2.649	48.0	0.06	0.0669	26.9	51.8	46.8	15.6	-19.6	35.7	28.3	0.0893	1.23	113.7	0.643	0.72	0.2235	0.845	-0.775	1.62	0.296	2.636	1.488	3.917	0.246	0.041	87.4	18.0	test
2062	6	297	3	Significant	0.7717	1.27	1.267	2.534	47.2	0.0538	0.0572	25.3	54.2	46.9	10.9	-25.0	36.1	29.4	0.0818	1.218	69.0	0.723	0.788	0.2315	0.62	-0.892	1.512	0.317	2.527	1.194	4.219	0.328	0.046	86.6	17.0	test
2063	6	298	3	Significant	0.7756	1.255	1.3	2.599	47.8	0.0617	0.0538	25.4	53.7	49.7	15.9	-20.5	34.8	22.7	0.0732	1.242	65.7	0.68	0.632	0.269	0.62	-0.615	1.235	0.291	2.3	1.207	4.061	0.228	0.09	93.9	16.0	test
2064	6	299	3	Significant	0.7796	1.257	1.242	2.484	47.7	0.0581	0.0654	26.1	54.0	49.2	12.5	-20.6	37.7	29.1	0.0884	1.067	94.6	0.667	0.731	0.2808	0.691	-0.738	1.43	0.428	2.673	1.04	3.662	0.242	0.092	86.6	15.0	test
2065	6	300	3	Significant	0.7835	1.241	1.332	2.665	48.3	0.062	0.0478	25.1	52.8	48.0	10.2	-20.5	38.0	30.8	0.0862	1.166	72.4	0.712	0.778	0.2272	0.809	-0.741	1.55	0.322	2.171	1.32	3.693	0.306	0.106	84.5	16.0	test
2066	6	301	3	Significant	0.7874	1.261	1.279	2.557	47.6	0.0589	0.069	26.8	51.0	50.2	15.0	-18.7	35.6	26.3	0.0655	1.068	94.7	0.735	0.715	0.2449	0.734	-0.719	1.453	0.319	2.986	1.523	4.187	0.239	0.062	85.8	17.0	test
2067	6	302	3	Significant	0.7913	1.21	1.3	2.599	49.6	0.0562	0.0616	24.5	55.0	44.8	10.9	-21.4	38.2	27.1	0.08	1.134	92.6	0.697	0.642	0.2631	0.611	-0.546	1.157	0.402	2.427	1.459	3.379	0.28	0.095	86.8	16.0	test
2068	6	303	3	Significant	0.7952	1.251	1.299	2.597	47.9	0.0607	0.074	24.8	50.4	46.3	14.1	-23.5	35.5	30.9	0.0999	1.109	82.7	0.663	0.651	0.2971	0.702	-0.686	1.389	0.364	2.552	1.246	4.695	0.228	0.051	92.0	17.0	test
2069	6	304	3	Significant	0.7992	1.223	1.33	2.66	49.0	0.0583	0.0628	25.0	50.6	48.8	16.9	-22.7	42.0	27.8	0.0536	1.149	61.5	0.694	0.707	0.2514	0.67	-0.603	1.272	0.386	2.505	1.267	4.158	0.232	0.056	93.1	19.0	test
2070	6	305	3	Significant	0.8031	1.258	1.328	2.656	47.7	0.0693	0.0575	25.3	55.1	46.0	10.8	-19.1	40.1	30.0	0.0929	1.132	88.7	0.723	0.758	0.2469	0.744	-0.629	1.372	0.361	2.358	1.656	3.767	0.272	0.054	89.6	18.0	test
2071	6	306	3	Significant	0.8071	1.252	1.287	2.575	47.9	0.0569	0.0636	26.3	56.3	50.2	12.5	-22.4	37.1	27.7	0.0703	1.169	78.1	0.686	0.675	0.2116	0.712	-0.593	1.305	0.339	2.944	1.565	4.026	0.162	0.092	90.2	18.0	test
2072	6	307	3	Significant	0.811	1.274	1.222	2.445	47.1	0.0605	0.0702	25.0	55.4	45.5	14.7	-23.4	39.9	27.0	0.0992	1.199	80.1	0.782	0.549	0.2569	0.732	-0.695	1.428	0.381	2.537	1.219	4.065	0.3	0.074	89.4	17.0	test
2073	6	308	3	Significant	0.815	1.243	1.34	2.681	48.3	0.0554	0.0593	25.9	51.7	46.3	13.7	-22.5	36.1	28.4	0.0924	1.087	77.7	0.759	0.542	0.2227	0.551	-0.561	1.113	0.414	2.697	1.391	4.06	0.235	0.081	94.6	17.0	test
2074	6	309	3	Significant	0.819	1.262	1.269	2.538	47.5	0.0561	0.0651	26.6	52.1	46.8	14.7	-21.7	38.7	25.8	0.0899	1.113	68.7	0.668	0.664	0.2736	0.614	-0.57	1.184	0.36	3.016	1.313	4.342	0.331	0.074	87.7	19.0	test
2075	6	310	4	Severe	0.823	1.259	1.324	2.649	47.6	0.0701	0.07	25.6	51.5	46.5	14.1	-20.9	36.0	27.6	0.0963	1.134	81.9	0.738	0.693	0.2403	0.632	-0.67	1.302	0.336	2.992	1.187	3.931	0.321	0.066	90.7	19.0	test
2076	6	311	4	Severe	0.8269	1.232	1.377	2.755	48.7	0.0594	0.0642	25.4	52.8	45.6	12.5	-21.3	35.2	28.0	0.0786	1.078	69.0	0.78	0.612	0.2251	0.644	-0.707	1.351	0.232	2.512	1.508	3.762	0.291	0.086	92.8	17.0	test
2077	6	312	4	Severe	0.8309	1.274	1.367	2.734	47.1	0.058	0.0589	24.6	52.6	48.8	15.2	-20.5	37.8	25.5	0.0975	1.131	75.2	0.639	0.466	0.2433	0.5	-0.763	1.263	0.364	2.566	0.95	3.767	0.268	0.086	92.3	18.0	test
2078	6	313	4	Severe	0.8349	1.265	1.227	2.453	47.4	0.068	0.0696	24.4	47.2	49.0	8.7	-20.0	36.1	26.6	0.0825	1.128	62.5	0.7	0.447	0.2296	0.748	-0.583	1.331	0.296	3.291	1.149	3.659	0.304	0.066	91.6	17.0	test
2079	6	314	4	Severe	0.8389	1.244	1.327	2.654	48.2	0.0683	0.0643	25.4	55.1	46.3	11.9	-23.0	34.8	25.6	0.0981	1.026	94.5	0.656	0.85	0.2517	0.653	-0.708	1.361	0.333	2.916	1.427	4.041	0.248	0.065	95.0	20.0	test
2080	6	315	4	Severe	0.843	1.274	1.261	2.523	47.1	0.0693	0.0621	25.0	50.6	47.1	12.3	-18.0	44.4	28.0	0.0922	1.104	89.0	0.682	0.665	0.2519	0.76	-0.595	1.355	0.317	3.586	1.205	3.747	0.189	0.083	82.7	17.0	test
2081	6	316	4	Severe	0.847	1.238	1.237	2.473	48.5	0.0627	0.0727	25.7	51.6	49.9	12.4	-18.6	32.4	27.4	0.0759	1.223	79.6	0.664	0.685	0.2363	0.929	-0.634	1.563	0.342	2.946	1.302	4.15	0.244	0.059	88.6	18.0	test
2082	6	317	4	Severe	0.851	1.24	1.347	2.694	48.4	0.0582	0.0592	25.2	53.3	48.2	11.6	-24.1	40.7	24.8	0.0964	1.001	94.4	0.705	0.678	0.2612	0.819	-0.62	1.439	0.385	3.078	1.641	4.273	0.24	0.065	91.1	17.0	test
2083	6	318	4	Severe	0.855	1.231	1.354	2.707	48.7	0.0643	0.0609	24.9	53.6	45.1	12.3	-21.5	36.8	24.2	0.0959	1.119	84.9	0.675	0.501	0.2431	0.746	-0.488	1.234	0.455	2.54	1.138	3.47	0.274	0.048	87.4	17.0	test
2084	6	319	4	Severe	0.8591	1.243	1.27	2.54	48.3	0.0549	0.0639	24.8	55.6	45.0	14.7	-17.1	33.2	25.4	0.0761	1.139	92.7	0.743	0.639	0.2867	0.781	-0.551	1.332	0.347	2.589	1.315	4.651	0.297	0.082	94.6	18.0	test
2085	6	320	4	Severe	0.8631	1.312	1.295	2.59	45.7	0.0637	0.0623	25.3	49.4	42.4	12.5	-19.6	40.1	25.0	0.0724	1.08	79.3	0.712	0.645	0.2788	0.693	-0.78	1.473	0.356	2.401	1.141	4.795	0.302	0.062	95.0	19.0	test
2086	6	321	4	Severe	0.8672	1.264	1.272	2.544	47.5	0.0531	0.0604	24.3	50.5	47.0	10.0	-18.1	35.9	29.6	0.0966	1.053	67.6	0.676	0.677	0.2467	0.837	-0.628	1.465	0.365	2.453	1.298	3.93	0.292	0.083	91.1	18.0	test
2087	6	322	4	Severe	0.8712	1.264	1.402	2.804	47.5	0.0549	0.0602	23.9	50.2	45.6	14.4	-18.9	37.9	28.4	0.0805	0.981	92.5	0.757	0.752	0.2413	0.737	-0.539	1.276	0.3	2.57	0.95	4.238	0.255	0.064	94.0	17.0	test
2088	6	323	4	Severe	0.8753	1.267	1.332	2.664	47.3	0.062	0.0692	24.7	54.3	45.8	14.8	-21.6	38.1	28.7	0.086	1.092	85.6	0.704	0.704	0.2495	0.456	-0.587	1.044	0.362	3.103	1.55	3.838	0.234	0.101	95.0	19.0	test
2089	6	324	4	Severe	0.8793	1.242	1.239	2.478	48.3	0.0618	0.0695	22.3	51.3	50.7	13.0	-20.8	37.1	31.9	0.0871	1.023	100.3	0.656	0.443	0.2812	0.797	-0.696	1.493	0.405	3.038	1.204	4.11	0.268	0.058	92.3	19.0	test
2090	6	325	4	Severe	0.8834	1.24	1.345	2.689	48.4	0.0549	0.0664	24.0	55.9	44.3	13.2	-22.6	35.6	25.2	0.0924	1.123	67.9	0.725	0.432	0.2449	0.89	-0.74	1.63	0.323	2.463	1.207	4.162	0.325	0.069	95.0	17.0	test
2091	6	326	4	Severe	0.8875	1.282	1.386	2.772	46.8	0.0705	0.0691	25.3	51.2	44.5	14.9	-22.5	35.2	24.4	0.0853	1.166	99.6	0.645	0.511	0.2004	0.762	-0.647	1.41	0.355	2.577	1.509	3.891	0.303	0.05	94.9	18.0	test
2092	6	327	4	Severe	0.8916	1.273	1.286	2.572	47.1	0.0733	0.0621	27.0	53.6	48.4	16.3	-19.3	42.4	30.1	0.0987	1.134	92.9	0.744	0.528	0.2409	0.775	-0.728	1.504	0.395	2.654	1.071	3.748	0.304	0.051	89.5	19.0	test
2093	6	328	4	Severe	0.8957	1.235	1.33	2.66	48.6	0.0545	0.0682	24.6	55.9	43.7	12.5	-19.8	37.0	26.7	0.074	1.131	115.1	0.667	0.644	0.2534	0.692	-0.668	1.36	0.282	2.271	1.702	3.962	0.29	0.077	89.7	17.0	test
2094	6	329	4	Severe	0.8998	1.249	1.312	2.624	48.0	0.0609	0.0637	22.6	52.5	46.7	13.6	-23.0	34.4	25.3	0.0877	1.073	105.1	0.771	0.75	0.2474	0.699	-0.739	1.438	0.344	2.672	1.127	3.661	0.209	0.052	93.8	19.0	test
2095	6	330	4	Severe	0.9039	1.273	1.275	2.551	47.1	0.0569	0.0602	25.0	53.4	45.6	12.9	-16.9	32.2	27.9	0.0802	1.05	93.5	0.766	0.714	0.2835	0.552	-0.622	1.173	0.392	2.646	1.551	5.162	0.278	0.062	95.0	19.0	test
2096	6	331	4	Severe	0.908	1.258	1.272	2.544	47.7	0.0709	0.0641	24.5	53.1	46.3	13.7	-22.6	38.7	26.9	0.108	1.113	100.8	0.721	0.779	0.2344	0.62	-0.745	1.365	0.286	2.459	1.096	3.958	0.297	0.047	90.8	19.0	test
2097	6	332	4	Severe	0.9121	1.233	1.299	2.599	48.7	0.0686	0.0769	22.2	49.9	47.0	13.0	-26.6	35.8	25.7	0.0765	1.087	73.0	0.66	0.802	0.2914	0.645	-0.655	1.3	0.376	2.451	1.144	4.291	0.265	0.065	89.4	17.0	test
2098	6	333	4	Severe	0.9162	1.266	1.277	2.554	47.4	0.0663	0.0714	24.7	51.1	47.9	13.6	-18.2	35.1	27.5	0.0899	1.111	91.5	0.694	0.74	0.2559	0.949	-0.435	1.383	0.301	2.556	1.072	4.723	0.258	0.073	89.4	18.0	test
2099	6	334	4	Severe	0.9204	1.23	1.358	2.716	48.8	0.0752	0.0703	23.6	53.5	46.8	16.1	-19.2	34.1	30.5	0.0928	1.171	70.3	0.715	0.6	0.2484	0.665	-0.622	1.287	0.288	2.217	1.195	3.674	0.263	0.081	90.3	19.0	test
2100	6	335	4	Severe	0.9245	1.277	1.348	2.696	47.0	0.0644	0.0748	24.2	54.2	49.0	15.8	-21.2	34.0	25.6	0.0841	1.07	88.5	0.719	0.738	0.2699	0.808	-0.677	1.485	0.379	2.644	1.436	3.9	0.272	0.063	87.9	18.0	test
2101	6	336	4	Severe	0.9286	1.278	1.344	2.689	46.9	0.0689	0.0624	24.0	49.1	47.4	12.0	-20.1	38.3	25.7	0.097	1.194	84.8	0.736	0.673	0.254	0.717	-0.584	1.301	0.333	2.929	1.58	4.45	0.292	0.082	93.4	18.0	test
2102	6	337	4	Severe	0.9328	1.274	1.313	2.627	47.1	0.0683	0.0729	24.5	49.6	43.3	13.9	-18.8	36.4	32.1	0.0963	1.223	88.0	0.756	0.588	0.2731	0.78	-0.635	1.415	0.362	3.202	1.332	4.053	0.363	0.078	95.0	18.0	test
2103	6	338	4	Severe	0.9369	1.257	1.335	2.67	47.7	0.068	0.0666	22.7	48.7	43.5	14.2	-23.2	32.2	25.7	0.0759	1.071	81.3	0.711	0.661	0.235	0.785	-0.778	1.563	0.315	2.476	1.355	3.076	0.348	0.075	94.7	16.0	test
2104	6	339	4	Severe	0.9411	1.273	1.284	2.568	47.1	0.0726	0.0662	24.0	52.1	48.4	10.7	-24.6	30.8	30.2	0.1049	1.041	72.2	0.729	0.456	0.24	0.675	-0.378	1.053	0.333	3.153	1.474	3.782	0.255	0.07	93.9	18.0	test
2105	6	340	4	Severe	0.9453	1.28	1.296	2.593	46.9	0.0638	0.066	24.9	50.1	44.7	11.3	-21.7	36.3	25.2	0.0956	1.1	100.2	0.726	0.385	0.2544	0.546	-0.617	1.163	0.374	2.407	1.447	3.531	0.269	0.07	92.9	19.0	test
2106	6	341	4	Severe	0.9494	1.254	1.319	2.638	47.8	0.0613	0.0574	22.6	50.2	47.3	14.6	-21.4	31.2	31.9	0.0807	1.117	84.4	0.705	0.812	0.2521	0.788	-0.394	1.183	0.401	2.202	0.742	4.223	0.258	0.082	86.2	20.0	test
2107	6	342	4	Severe	0.9536	1.269	1.398	2.796	47.3	0.0677	0.0708	23.9	51.2	46.7	13.0	-22.2	38.0	26.4	0.1003	1.02	89.4	0.68	0.355	0.2173	0.492	-0.66	1.151	0.297	2.632	1.676	3.985	0.283	0.06	91.7	17.0	test
2108	6	343	4	Severe	0.9578	1.286	1.37	2.74	46.7	0.0737	0.0624	25.5	51.7	48.4	14.3	-20.3	37.9	23.8	0.084	1.066	85.0	0.692	0.584	0.2354	0.835	-0.548	1.384	0.378	2.501	1.468	4.549	0.266	0.091	95.0	20.0	test
2109	6	344	4	Severe	0.962	1.284	1.309	2.619	46.7	0.0713	0.0706	23.0	54.7	46.3	18.0	-15.2	36.2	28.2	0.0927	1.049	88.7	0.688	0.476	0.2203	0.454	-0.774	1.228	0.392	3.215	0.922	3.388	0.314	0.054	92.7	18.0	test
2110	6	345	4	Severe	0.9662	1.291	1.375	2.75	46.5	0.0687	0.0665	24.0	53.8	47.0	13.1	-21.1	34.9	26.1	0.0833	1.153	62.5	0.697	0.641	0.246	0.667	-0.696	1.363	0.444	2.766	1.411	4.064	0.251	0.059	95.0	18.0	test
2111	6	346	4	Severe	0.9704	1.271	1.349	2.698	47.2	0.0652	0.0683	23.9	53.0	46.4	12.3	-22.1	35.1	26.0	0.0801	1.104	81.6	0.705	0.656	0.2391	0.681	-0.788	1.469	0.351	2.715	1.232	3.1	0.267	0.066	95.0	19.0	test
2112	6	347	4	Severe	0.9746	1.298	1.259	2.518	46.2	0.0674	0.0639	23.9	53.6	47.4	13.9	-23.8	33.0	27.1	0.0912	1.128	95.3	0.698	0.572	0.2524	0.752	-0.701	1.453	0.33	2.844	1.124	3.718	0.253	0.085	92.8	19.0	test
2113	6	348	4	Severe	0.9788	1.288	1.252	2.504	46.6	0.0733	0.074	22.0	52.6	47.7	12.8	-19.8	33.2	24.0	0.0941	1.045	93.9	0.697	0.875	0.2688	0.668	-0.666	1.334	0.357	2.919	0.896	3.772	0.309	0.075	94.6	18.0	test
2114	6	349	4	Severe	0.9831	1.273	1.291	2.582	47.1	0.0646	0.0707	24.2	51.0	45.4	11.3	-18.7	38.2	28.3	0.104	0.955	110.0	0.577	0.763	0.2515	0.625	-0.661	1.287	0.372	2.58	1.653	3.303	0.24	0.047	90.3	19.0	test
2115	6	350	4	Severe	0.9873	1.308	1.331	2.662	45.9	0.0678	0.0764	25.1	50.5	45.6	14.0	-22.6	34.1	29.3	0.1087	1.041	94.2	0.696	0.505	0.2574	0.768	-0.621	1.388	0.328	2.842	1.417	3.997	0.303	0.052	92.1	18.0	test
2116	6	351	4	Severe	0.9915	1.296	1.286	2.572	46.3	0.0664	0.0759	23.8	47.4	45.0	13.6	-20.3	34.9	26.6	0.0941	1.121	105.6	0.651	0.828	0.2533	0.704	-0.701	1.404	0.287	2.454	1.139	3.463	0.286	0.103	92.4	19.0	test
2117	6	352	4	Severe	0.9958	1.296	1.235	2.469	46.3	0.0626	0.0599	24.1	50.4	43.9	12.2	-19.3	35.5	29.4	0.1034	1.094	88.9	0.705	0.677	0.2527	0.538	-0.707	1.245	0.251	2.366	1.592	3.857	0.327	0.079	92.6	18.0	test
2824	9	0	0	Fresh	0.0	1.03	1.279	2.558	58.3	0.0204	0.0389	29.0	66.1	46.9	13.6	-17.8	45.7	25.6	0.0314	0.968	67.3	0.907	0.532	0.1908	1.023	-0.626	1.65	0.355	2.408	1.292	4.746	0.252	0.052	60.8	6.0	test
2825	9	1	0	Fresh	0.0002	1.034	1.417	2.833	58.1	0.0226	0.0262	29.4	65.4	44.0	13.4	-21.6	40.0	29.2	0.0221	0.998	73.3	0.845	0.533	0.2294	0.907	-0.606	1.513	0.22	2.346	1.384	4.472	0.212	0.076	60.0	7.0	test
2826	9	2	0	Fresh	0.0004	1.031	1.408	2.815	58.2	0.0235	0.0238	28.5	64.5	45.5	13.8	-22.8	37.0	32.3	0.0408	1.058	85.8	0.868	0.57	0.2148	0.868	-0.572	1.439	0.307	2.378	1.305	4.655	0.223	0.104	63.2	6.0	test
2827	9	3	0	Fresh	0.0008	1.066	1.423	2.846	56.3	0.0178	0.021	27.4	67.9	45.2	14.3	-21.3	40.2	32.3	0.0119	1.047	101.6	0.941	0.277	0.1637	0.981	-0.528	1.509	0.303	2.659	1.137	4.167	0.272	0.078	62.9	6.0	test
2828	9	4	0	Fresh	0.0012	1.057	1.402	2.805	56.8	0.0134	0.0374	27.8	68.0	46.0	16.3	-21.0	38.9	30.0	0.0072	1.071	71.4	0.744	0.689	0.2054	0.832	-0.655	1.488	0.317	2.721	0.909	4.801	0.218	0.054	60.0	8.0	test
2829	9	5	0	Fresh	0.0017	1.059	1.386	2.772	56.7	0.0286	0.0255	28.2	63.5	48.1	16.7	-21.6	37.9	30.7	0.0088	1.033	65.1	0.846	0.582	0.235	0.643	-0.552	1.195	0.334	2.431	1.082	4.202	0.194	0.096	60.0	6.0	test
2830	9	6	0	Fresh	0.0022	1.049	1.402	2.805	57.2	0.0243	0.0392	29.2	64.8	44.7	14.4	-21.5	38.7	28.2	0.0098	1.129	88.9	0.757	0.532	0.1988	0.814	-0.716	1.531	0.208	2.484	1.126	4.224	0.244	0.092	63.2	6.0	test
2831	9	7	0	Fresh	0.0028	1.025	1.394	2.788	58.5	0.0263	0.029	29.4	62.6	42.0	19.6	-19.4	36.9	24.6	0.0347	0.995	65.6	0.814	0.514	0.2129	0.77	-0.684	1.454	0.415	2.353	1.203	3.748	0.267	0.102	60.0	6.0	test
2832	9	8	0	Fresh	0.0034	1.036	1.481	2.963	57.9	0.017	0.0428	28.6	61.7	44.5	11.3	-21.4	41.1	28.8	0.0313	1.015	60.1	0.857	0.486	0.1997	0.672	-0.579	1.251	0.37	2.106	0.818	3.726	0.249	0.048	61.8	7.0	test
2833	9	9	0	Fresh	0.0041	1.051	1.516	3.032	57.1	0.0109	0.0216	30.5	66.4	47.0	10.9	-22.7	42.9	29.6	0.0335	1.021	72.9	0.964	0.396	0.215	0.643	-0.67	1.313	0.337	2.076	1.376	4.388	0.221	0.078	60.0	6.0	test
2834	9	10	0	Fresh	0.0048	1.033	1.317	2.633	58.1	0.0114	0.0196	29.7	66.2	44.1	14.7	-17.2	38.1	29.3	0.0398	1.061	84.1	0.885	0.551	0.1857	0.702	-0.546	1.249	0.326	2.571	1.259	4.112	0.215	0.065	60.2	6.0	test
2835	9	11	0	Fresh	0.0055	1.075	1.46	2.92	55.8	0.0245	0.0363	27.9	66.8	45.2	14.1	-20.6	39.2	29.0	0.0143	0.974	59.3	0.869	0.219	0.2392	0.737	-0.744	1.482	0.326	2.461	1.011	4.21	0.247	0.102	60.0	7.0	test
2836	9	12	0	Fresh	0.0063	1.077	1.345	2.691	55.7	0.0241	0.0336	31.1	65.8	46.3	17.1	-18.8	37.3	28.2	0.0232	1.085	78.5	0.797	0.476	0.1725	0.858	-0.442	1.3	0.327	1.915	1.222	4.489	0.234	0.039	62.6	7.0	test
2837	9	13	0	Fresh	0.0071	1.026	1.341	2.683	58.5	0.0188	0.039	28.9	63.8	44.6	16.1	-24.1	39.3	29.1	0.0195	1.006	61.8	0.895	0.317	0.2317	0.834	-0.546	1.38	0.303	2.856	1.309	5.148	0.276	0.102	60.0	6.0	test
2838	9	14	0	Fresh	0.0079	1.044	1.386	2.772	57.5	0.0233	0.0266	29.2	66.5	42.4	17.1	-15.9	37.2	33.7	0.0229	0.997	83.4	0.945	0.461	0.179	0.576	-0.612	1.188	0.309	3.047	1.574	4.164	0.274	0.057	61.6	6.0	test
2839	9	15	0	Fresh	0.0088	1.026	1.38	2.76	58.5	0.0247	0.0358	29.0	65.1	42.5	15.5	-20.5	39.7	28.8	0.0112	0.997	68.4	0.782	0.531	0.2117	0.786	-0.586	1.372	0.289	2.845	1.212	4.634	0.274	0.079	65.7	6.0	test
2840	9	16	0	Fresh	0.0096	1.079	1.376	2.752	55.6	0.0172	0.0225	30.0	64.5	45.4	15.5	-21.0	43.2	31.1	0.0123	0.974	83.0	0.836	0.571	0.1955	0.82	-0.536	1.357	0.225	3.009	1.277	3.474	0.291	0.1	61.0	8.0	test
2841	9	17	0	Fresh	0.0106	1.032	1.379	2.758	58.2	0.0323	0.033	30.2	66.9	43.1	15.6	-19.6	43.5	33.7	0.0337	1.017	60.8	0.873	0.493	0.1794	0.73	-0.605	1.335	0.313	2.336	1.199	4.458	0.259	0.06	60.0	8.0	test
2842	9	18	0	Fresh	0.0115	1.039	1.409	2.818	57.7	0.0145	0.0364	30.3	65.9	44.3	12.1	-15.5	38.7	26.4	0.015	1.06	62.7	0.819	0.357	0.2295	0.791	-0.717	1.508	0.255	2.309	1.207	4.039	0.239	0.067	60.0	6.0	test
2843	9	19	0	Fresh	0.0125	1.029	1.324	2.649	58.3	0.0134	0.0275	30.0	65.0	40.4	17.0	-21.4	44.3	32.0	0.0179	1.031	63.7	0.88	0.664	0.186	0.739	-0.443	1.182	0.305	2.045	0.929	5.344	0.265	0.059	62.9	6.0	test
2844	9	20	0	Fresh	0.0135	1.006	1.368	2.736	59.6	0.0206	0.0227	27.9	63.2	44.9	15.2	-22.9	38.2	28.8	0.0037	1.051	81.2	0.863	0.369	0.2127	0.789	-0.522	1.311	0.325	2.597	1.146	4.97	0.216	0.055	70.2	6.0	test
2845	9	21	0	Fresh	0.0145	1.021	1.425	2.85	58.8	0.0126	0.0343	30.4	67.9	45.3	12.6	-21.8	43.7	25.3	0.0294	0.96	74.3	0.816	0.458	0.2277	0.745	-0.517	1.262	0.265	2.582	1.177	3.807	0.21	0.075	60.9	7.0	test
2846	9	22	0	Fresh	0.0156	1.008	1.343	2.687	59.5	0.0229	0.0294	27.7	65.9	46.5	13.0	-18.1	38.2	29.1	0.0159	1.091	73.6	0.886	0.454	0.208	0.69	-0.521	1.211	0.285	2.879	1.192	4.539	0.319	0.095	62.8	6.0	test
2847	9	23	0	Fresh	0.0166	1.03	1.424	2.848	58.2	0.0192	0.0296	28.0	66.0	45.3	16.4	-17.5	41.3	27.0	0.0062	1.076	76.5	0.934	0.505	0.1661	0.672	-0.661	1.334	0.388	2.855	1.096	4.394	0.209	0.052	65.6	8.0	test
2848	9	24	0	Fresh	0.0177	1.04	1.477	2.953	57.7	0.0231	0.0318	29.3	63.1	46.6	16.9	-19.5	36.6	32.7	0.0034	1.001	81.1	0.827	0.403	0.2287	0.912	-0.516	1.428	0.317	2.515	1.552	5.207	0.248	0.134	62.0	7.0	test
2849	9	25	0	Fresh	0.0188	1.073	1.403	2.806	55.9	0.0196	0.0327	29.1	60.9	46.7	13.7	-22.3	43.5	30.9	0.0283	1.033	77.5	0.832	0.416	0.2147	0.822	-0.463	1.286	0.189	2.859	1.126	4.249	0.268	0.062	61.1	8.0	test
2850	9	26	0	Fresh	0.02	1.035	1.349	2.698	58.0	0.0175	0.0326	27.9	66.7	48.3	15.0	-19.1	40.7	27.6	0.0248	1.05	93.1	0.859	0.628	0.2096	0.748	-0.696	1.444	0.316	2.734	1.186	4.173	0.293	0.071	60.0	7.0	test
2851	9	27	0	Fresh	0.0212	1.048	1.347	2.695	57.3	0.0206	0.0224	29.5	63.1	44.6	13.6	-17.2	39.0	27.8	0.0426	1.129	83.7	0.874	0.416	0.2229	0.835	-0.653	1.487	0.308	2.366	0.898	5.17	0.196	0.123	62.0	7.0	test
2852	9	28	0	Fresh	0.0223	1.057	1.334	2.669	56.8	0.0201	0.0304	28.5	67.2	43.3	15.4	-23.4	40.6	30.4	0.0409	1.008	73.6	0.834	0.673	0.1895	0.821	-0.625	1.446	0.293	2.509	1.424	5.213	0.209	0.095	66.5	7.0	test
2853	9	29	0	Fresh	0.0235	1.07	1.321	2.643	56.1	0.0237	0.0372	28.5	62.6	46.9	14.1	-21.2	34.3	28.7	0.0149	0.949	69.5	0.905	0.538	0.1682	0.837	-0.543	1.38	0.306	2.495	1.045	4.696	0.268	0.085	68.1	7.0	test
2854	9	30	0	Fresh	0.0248	1.02	1.467	2.935	58.8	0.0118	0.029	28.2	64.9	44.9	13.1	-17.9	39.5	33.0	0.0103	0.984	64.3	0.872	0.68	0.1951	0.567	-0.564	1.131	0.334	2.195	1.318	4.891	0.189	0.102	66.5	7.0	test
2855	9	31	0	Fresh	0.026	1.06	1.482	2.964	56.6	0.018	0.0368	29.3	62.8	42.4	16.4	-22.6	42.8	24.5	0.0236	1.022	92.2	0.857	0.566	0.1926	0.78	-0.517	1.298	0.302	2.23	1.434	5.326	0.296	0.105	62.2	6.0	test
2856	9	32	0	Fresh	0.0273	1.023	1.318	2.636	58.6	0.0209	0.0399	27.4	65.1	44.7	12.6	-20.5	43.8	30.5	0.0285	1.092	79.3	0.827	0.514	0.1798	0.804	-0.592	1.396	0.367	2.409	1.14	3.73	0.27	0.05	61.7	6.0	test
2857	9	33	0	Fresh	0.0286	1.065	1.407	2.815	56.3	0.025	0.0359	28.4	63.4	42.6	15.2	-21.6	41.3	32.8	0.0316	1.044	76.2	0.845	0.719	0.1897	0.806	-0.617	1.422	0.262	2.393	1.211	3.894	0.3	0.094	66.5	7.0	test
2858	9	34	0	Fresh	0.0299	1.041	1.372	2.744	57.6	0.018	0.0377	30.4	66.2	47.7	19.7	-16.3	38.5	23.9	0.0298	1.059	76.5	0.833	0.641	0.1703	0.95	-0.463	1.413	0.309	2.593	0.967	4.984	0.289	0.095	60.0	6.0	test
2859	9	35	0	Fresh	0.0312	1.043	1.387	2.773	57.5	0.0266	0.03	30.1	67.3	45.8	16.7	-20.9	36.5	28.5	0.0142	1.098	84.1	0.744	0.523	0.1656	0.689	-0.535	1.225	0.215	2.097	1.0	3.694	0.208	0.079	60.0	7.0	test
2860	9	36	0	Fresh	0.0326	1.048	1.42	2.84	57.3	0.0263	0.0244	27.7	62.3	46.3	15.6	-20.7	36.3	30.3	0.0363	1.102	60.7	0.898	0.355	0.1935	0.746	-0.581	1.327	0.251	2.539	0.989	4.568	0.211	0.072	63.6	7.0	test
2861	9	37	0	Fresh	0.0339	1.065	1.269	2.539	56.3	0.0226	0.0272	29.6	65.1	46.7	14.5	-17.6	40.4	26.7	0.0146	1.008	76.7	0.889	0.567	0.2151	0.723	-0.532	1.254	0.307	2.748	0.909	4.707	0.232	0.054	65.6	7.0	test
2862	9	38	0	Fresh	0.0353	1.059	1.333	2.666	56.7	0.0319	0.0308	28.5	67.0	45.0	21.3	-17.7	38.5	30.1	0.0235	0.984	88.5	0.823	0.48	0.2062	0.706	-0.586	1.291	0.276	2.365	1.174	4.115	0.204	0.083	60.0	6.0	test
2863	9	39	0	Fresh	0.0367	1.049	1.373	2.746	57.2	0.0231	0.0348	27.0	63.8	44.4	15.6	-19.6	38.7	30.0	0.0202	0.991	76.1	0.737	0.53	0.2303	0.762	-0.437	1.199	0.332	2.948	1.284	4.755	0.255	0.048	60.0	7.0	test
2864	9	40	0	Fresh	0.0381	1.037	1.353	2.706	57.9	0.0156	0.0371	28.0	62.8	45.1	17.1	-18.3	37.9	29.4	0.0395	1.092	84.4	0.863	0.516	0.2425	0.909	-0.593	1.502	0.338	2.434	0.884	3.971	0.237	0.069	61.8	7.0	test
2865	9	41	0	Fresh	0.0396	1.075	1.473	2.946	55.8	0.0285	0.0208	30.1	66.5	45.0	14.0	-20.7	42.8	30.9	0.0354	1.077	90.1	0.875	0.391	0.1697	0.861	-0.555	1.416	0.271	2.584	1.116	4.233	0.208	0.08	62.5	8.0	test
2866	9	42	0	Fresh	0.041	1.014	1.411	2.823	59.2	0.0195	0.0263	28.5	61.8	44.6	15.2	-19.9	41.2	28.5	0.0311	1.049	83.8	0.925	0.349	0.1943	0.721	-0.431	1.152	0.332	2.597	1.448	4.484	0.265	0.07	60.1	8.0	test
2867	9	43	0	Fresh	0.0425	1.03	1.419	2.837	58.2	0.0275	0.0205	30.0	65.5	43.6	11.5	-20.2	39.3	32.6	0.024	0.981	60.0	0.85	0.507	0.2288	0.748	-0.569	1.317	0.295	1.696	1.352	4.265	0.271	0.083	61.3	7.0	test
2868	9	44	0	Fresh	0.044	1.049	1.39	2.78	57.2	0.0248	0.0319	30.7	66.6	46.5	16.6	-19.9	42.0	33.0	0.0248	1.088	62.5	0.897	0.428	0.1758	0.769	-0.586	1.355	0.319	2.9	1.096	5.294	0.301	0.084	61.9	10.0	test
2869	9	45	0	Fresh	0.0455	1.084	1.39	2.78	55.3	0.0155	0.0349	28.4	66.7	45.4	11.8	-22.4	37.6	34.0	0.0171	0.922	73.6	0.829	0.668	0.2329	0.666	-0.572	1.238	0.342	2.475	1.244	5.025	0.26	0.093	68.7	7.0	test
2870	9	46	0	Fresh	0.047	1.066	1.358	2.716	56.3	0.0277	0.0288	29.4	64.5	45.9	13.2	-20.6	39.7	27.2	0.0177	0.953	79.5	0.881	0.366	0.1787	0.701	-0.706	1.407	0.322	2.303	1.259	4.103	0.241	0.1	61.1	7.0	test
2871	9	47	0	Fresh	0.0486	1.059	1.364	2.729	56.7	0.0234	0.032	27.4	67.7	44.9	18.1	-19.4	43.8	32.4	0.0362	1.024	93.8	0.818	0.544	0.2199	1.112	-0.515	1.627	0.276	2.593	0.938	5.204	0.157	0.076	71.2	8.0	test
2872	9	48	0	Fresh	0.0501	1.06	1.32	2.641	56.6	0.0292	0.0274	28.0	67.5	43.6	12.0	-22.0	40.4	28.6	0.0422	1.036	63.2	0.749	0.599	0.2086	0.857	-0.638	1.494	0.31	2.872	1.21	3.903	0.273	0.072	67.7	8.0	test
2873	9	49	0	Fresh	0.0517	1.068	1.405	2.81	56.2	0.0291	0.0369	27.6	61.1	44.9	16.1	-21.5	41.2	30.9	0.0234	1.003	65.5	0.964	0.292	0.1775	1.055	-0.687	1.741	0.274	2.718	1.306	4.692	0.296	0.06	65.4	8.0	test
2874	9	50	0	Fresh	0.0533	1.033	1.385	2.77	58.1	0.0255	0.0351	30.0	64.8	43.5	12.2	-21.0	35.8	28.1	0.0124	1.001	93.8	0.835	0.668	0.2111	0.734	-0.614	1.348	0.219	2.413	0.945	4.769	0.238	0.073	63.7	9.0	test
2875	9	51	0	Fresh	0.0549	1.033	1.332	2.663	58.1	0.0245	0.0376	29.2	69.2	43.6	10.6	-19.1	39.4	31.0	0.033	0.957	72.9	0.87	0.534	0.1992	0.869	-0.524	1.393	0.199	2.989	0.963	4.766	0.241	0.104	67.2	8.0	test
2876	9	52	0	Fresh	0.0565	1.056	1.352	2.705	56.8	0.0179	0.0253	28.3	66.6	43.5	17.3	-22.1	39.3	31.0	0.0348	1.015	80.7	0.851	0.483	0.1818	0.839	-0.602	1.441	0.286	2.549	1.325	3.635	0.235	0.06	62.5	7.0	test
2877	9	53	0	Fresh	0.0582	1.074	1.396	2.791	55.9	0.0174	0.0333	29.3	64.1	43.0	12.7	-23.2	46.2	25.6	0.0121	1.032	57.4	0.783	0.52	0.207	0.836	-0.547	1.383	0.301	2.307	1.303	5.159	0.27	0.062	67.1	9.0	test
2878	9	54	0	Fresh	0.0598	1.027	1.367	2.734	58.4	0.0258	0.0382	28.2	61.9	45.7	14.4	-19.6	40.4	30.2	0.0207	1.078	67.3	0.853	0.549	0.199	0.874	-0.642	1.516	0.419	2.586	1.461	4.909	0.294	0.081	68.7	9.0	test
2879	9	55	0	Fresh	0.0615	1.058	1.344	2.687	56.7	0.0322	0.0326	28.9	65.3	43.8	15.6	-19.4	39.8	29.7	0.0227	1.014	83.3	0.854	0.604	0.1925	0.907	-0.533	1.44	0.291	2.314	1.331	3.68	0.239	0.085	65.0	7.0	test
2880	9	56	0	Fresh	0.0632	1.054	1.328	2.657	56.9	0.0245	0.0306	28.7	63.1	46.1	14.6	-21.5	39.4	34.2	0.0284	1.086	59.6	0.83	0.408	0.1926	0.719	-0.501	1.219	0.339	2.288	1.118	4.646	0.278	0.1	67.5	10.0	test
2881	9	57	0	Fresh	0.0649	1.061	1.356	2.711	56.5	0.0192	0.0272	27.6	66.1	47.3	15.1	-16.4	39.9	31.4	0.0094	1.073	69.5	0.88	0.641	0.2094	0.838	-0.595	1.433	0.335	3.082	1.214	4.547	0.198	0.088	63.3	8.0	test
2882	9	58	0	Fresh	0.0666	1.063	1.297	2.594	56.5	0.0257	0.0339	29.5	63.4	46.6	15.5	-21.5	35.7	28.5	0.034	1.054	54.3	0.822	0.523	0.2422	0.923	-0.619	1.542	0.312	2.105	0.681	4.267	0.282	0.083	63.5	9.0	test
2883	9	59	0	Fresh	0.0683	1.089	1.303	2.606	55.1	0.0232	0.0301	28.9	63.8	49.1	14.7	-19.5	40.3	26.7	0.0275	0.958	94.3	0.883	0.451	0.2	0.896	-0.583	1.479	0.22	2.568	1.432	3.306	0.256	0.063	69.7	8.0	test
2884	9	60	0	Fresh	0.0701	1.042	1.419	2.837	57.6	0.019	0.0332	29.1	64.3	42.9	13.2	-20.3	34.1	30.0	0.023	1.06	82.6	0.783	0.457	0.1846	0.742	-0.625	1.367	0.36	2.337	1.392	4.591	0.294	0.072	63.5	8.0	test
2885	9	61	0	Fresh	0.0718	1.022	1.385	2.77	58.7	0.0264	0.0384	29.2	64.4	47.8	14.9	-22.2	39.7	26.5	0.0134	1.043	62.6	0.807	0.391	0.2064	0.724	-0.562	1.286	0.326	2.124	1.399	4.376	0.215	0.087	71.3	8.0	test
2886	9	62	0	Fresh	0.0736	1.021	1.423	2.846	58.8	0.0316	0.0275	28.0	64.7	42.0	19.0	-20.2	39.9	30.7	0.0233	1.005	66.6	0.779	0.553	0.2312	0.888	-0.629	1.517	0.294	3.007	1.052	3.633	0.259	0.096	60.0	9.0	test
2887	9	63	0	Fresh	0.0754	1.032	1.306	2.611	58.1	0.0223	0.0272	27.0	64.8	44.8	11.5	-22.9	41.1	31.1	0.0	0.967	75.3	0.858	0.553	0.2161	0.722	-0.591	1.314	0.283	2.349	0.908	4.607	0.202	0.056	68.3	8.0	test
2888	9	64	0	Fresh	0.0772	1.076	1.359	2.719	55.8	0.0211	0.0388	28.4	65.2	44.6	15.1	-20.5	42.4	30.0	0.0229	1.043	60.4	0.887	0.357	0.1903	0.749	-0.585	1.334	0.385	2.831	0.916	4.019	0.21	0.053	64.6	10.0	test
2889	9	65	0	Fresh	0.079	1.05	1.37	2.74	57.1	0.0251	0.0285	28.7	65.1	48.5	16.7	-16.8	39.8	31.1	0.0289	0.941	51.2	0.781	0.639	0.1959	0.871	-0.5	1.371	0.239	2.966	0.979	4.355	0.219	0.084	66.0	9.0	test
2890	9	66	0	Fresh	0.0808	1.075	1.455	2.91	55.8	0.0278	0.0373	28.3	64.2	45.3	12.4	-17.8	39.3	30.3	0.0113	1.012	85.0	0.857	0.597	0.1972	0.806	-0.614	1.421	0.337	2.599	1.137	3.189	0.257	0.046	68.6	9.0	test
2891	9	67	0	Fresh	0.0827	1.01	1.39	2.781	59.4	0.0255	0.0352	27.5	65.5	42.9	16.2	-19.2	38.8	30.9	0.0171	1.001	88.1	0.891	0.4	0.1915	0.738	-0.601	1.339	0.297	2.911	1.525	5.348	0.317	0.048	66.1	8.0	test
2892	9	68	0	Fresh	0.0845	1.038	1.446	2.891	57.8	0.0263	0.0254	31.3	60.9	44.3	15.0	-22.4	41.4	28.3	0.035	1.049	50.8	0.759	0.6	0.2125	0.692	-0.66	1.352	0.299	1.908	1.675	3.969	0.253	0.112	66.2	9.0	test
2893	9	69	0	Fresh	0.0864	1.037	1.348	2.695	57.9	0.0197	0.0399	28.0	63.0	43.5	15.6	-18.9	33.8	30.0	0.0299	1.099	63.8	0.78	0.579	0.2031	0.93	-0.517	1.447	0.318	2.502	1.184	4.438	0.254	0.107	60.7	8.0	test
2894	9	70	0	Fresh	0.0883	1.061	1.345	2.689	56.6	0.023	0.0313	30.0	63.7	43.7	16.4	-21.2	39.2	27.0	0.023	1.027	63.5	0.83	0.566	0.1637	0.728	-0.4	1.128	0.294	2.867	1.21	4.289	0.28	0.103	64.3	7.0	test
2895	9	71	0	Fresh	0.0902	1.029	1.331	2.661	58.3	0.0302	0.0338	29.9	62.4	43.3	14.1	-19.5	39.3	31.5	0.0314	1.053	83.3	0.888	0.261	0.2043	0.876	-0.402	1.279	0.299	1.857	1.505	3.849	0.266	0.09	67.4	6.0	test
2896	9	72	0	Fresh	0.0921	1.05	1.296	2.591	57.2	0.0269	0.0293	26.6	65.9	42.9	15.1	-21.6	42.3	31.8	0.0297	1.023	71.9	0.775	0.453	0.2144	0.986	-0.56	1.547	0.34	2.49	1.323	3.388	0.23	0.093	69.3	8.0	test
2897	9	73	0	Fresh	0.094	1.031	1.37	2.741	58.2	0.0225	0.0385	29.4	67.5	46.4	14.3	-19.4	45.8	28.8	0.0293	1.027	76.6	0.791	0.649	0.1859	0.977	-0.474	1.451	0.317	2.525	1.059	4.484	0.285	0.065	71.6	10.0	test
2898	9	74	0	Fresh	0.096	1.056	1.413	2.827	56.8	0.0202	0.0333	30.9	66.8	45.5	15.0	-20.2	39.6	27.9	0.0342	1.08	73.9	0.857	0.44	0.2034	0.709	-0.625	1.334	0.31	2.707	1.093	4.684	0.223	0.085	74.0	8.0	test
2899	9	75	0	Fresh	0.0979	1.031	1.418	2.836	58.2	0.0263	0.0362	29.9	63.0	43.7	15.9	-18.0	40.4	29.6	0.0311	1.064	61.7	0.785	0.506	0.219	1.007	-0.616	1.623	0.317	2.323	1.351	3.905	0.252	0.06	61.1	11.0	test
2900	9	76	0	Fresh	0.0999	1.074	1.414	2.827	55.9	0.0295	0.0411	28.8	66.1	44.0	14.5	-23.2	40.3	28.4	0.0267	1.068	79.6	0.883	0.454	0.2128	0.729	-0.621	1.35	0.289	2.218	1.134	4.731	0.225	0.066	71.3	10.0	test
2901	9	77	0	Fresh	0.1019	1.075	1.458	2.917	55.8	0.0319	0.0336	30.6	67.5	44.6	15.3	-21.4	39.4	25.9	0.0223	1.066	66.1	0.817	0.573	0.1992	0.906	-0.51	1.416	0.273	2.393	1.227	4.117	0.302	0.071	70.4	7.0	test
2902	9	78	0	Fresh	0.1039	1.043	1.318	2.637	57.5	0.019	0.0316	29.0	67.4	44.4	15.0	-19.4	37.5	29.7	0.0492	1.046	97.9	0.834	0.452	0.2266	0.917	-0.648	1.564	0.323	2.507	0.938	3.791	0.246	0.101	70.3	8.0	test
2903	9	79	0	Fresh	0.1059	1.037	1.329	2.657	57.9	0.0205	0.0298	26.6	59.4	40.9	11.8	-17.8	50.4	34.8	0.031	0.987	72.2	0.839	0.729	0.1849	0.792	-0.6	1.392	0.3	1.917	1.163	3.775	0.322	0.09	71.2	8.0	test
2904	9	80	0	Fresh	0.1079	1.051	1.474	2.948	57.1	0.0305	0.0364	29.9	68.2	47.0	16.9	-17.8	38.7	30.2	0.0354	1.041	81.8	0.825	0.234	0.2193	0.802	-0.597	1.4	0.417	2.635	1.056	4.781	0.255	0.101	66.1	8.0	test
2905	9	81	0	Fresh	0.1099	1.049	1.285	2.571	57.2	0.0233	0.0423	27.9	61.6	43.9	15.3	-21.6	39.9	30.4	0.0288	1.021	94.7	0.84	0.435	0.221	0.785	-0.602	1.387	0.356	2.934	0.988	5.295	0.251	0.078	65.0	10.0	test
2906	9	82	0	Fresh	0.112	1.032	1.398	2.797	58.2	0.0339	0.0329	29.6	64.4	42.6	15.1	-20.5	42.3	28.8	0.0339	0.972	81.1	0.832	0.504	0.2062	0.762	-0.597	1.359	0.295	2.233	0.957	4.196	0.243	0.02	68.2	11.0	test
2907	9	83	0	Fresh	0.114	1.074	1.363	2.725	55.9	0.0216	0.0261	29.4	65.1	42.8	16.7	-18.4	37.6	29.0	0.0316	1.052	65.5	0.858	0.523	0.2286	0.866	-0.604	1.47	0.352	2.07	1.144	3.959	0.236	0.067	64.4	10.0	test
2908	9	84	0	Fresh	0.1161	1.076	1.341	2.681	55.8	0.0142	0.0321	28.5	66.9	43.8	16.8	-21.1	41.3	31.7	0.0351	0.976	73.0	0.859	0.354	0.2221	0.671	-0.718	1.389	0.278	2.321	1.258	4.569	0.255	0.059	72.0	9.0	test
2909	9	85	0	Fresh	0.1182	1.08	1.256	2.512	55.6	0.0286	0.0319	29.3	67.8	42.9	16.5	-21.3	34.1	32.0	0.0476	1.129	79.8	0.759	0.496	0.2037	0.899	-0.61	1.509	0.2	2.721	1.236	4.882	0.26	0.092	68.5	9.0	test
2910	9	86	0	Fresh	0.1203	1.043	1.388	2.776	57.5	0.0251	0.0373	27.3	67.0	45.0	16.4	-20.1	41.4	24.2	0.0285	0.984	73.1	0.879	0.352	0.2213	0.836	-0.505	1.341	0.2	2.709	1.273	4.409	0.297	0.037	68.9	10.0	test
2911	9	87	0	Fresh	0.1224	1.029	1.4	2.799	58.3	0.0277	0.0242	29.6	62.4	47.0	16.0	-19.5	42.6	31.9	0.0102	0.938	75.4	0.777	0.69	0.1857	0.799	-0.561	1.361	0.43	2.88	1.087	4.692	0.274	0.091	65.7	11.0	test
2912	9	88	0	Fresh	0.1245	1.038	1.404	2.807	57.8	0.0218	0.0369	28.3	61.5	40.9	16.6	-21.3	40.0	34.2	0.0362	0.878	64.3	0.739	0.432	0.2006	1.042	-0.527	1.57	0.324	2.666	1.319	3.57	0.21	0.087	68.7	10.0	test
2913	9	89	0	Fresh	0.1266	1.095	1.335	2.67	54.8	0.0245	0.0363	26.8	61.2	46.6	14.2	-21.1	40.3	25.6	0.0271	0.994	80.7	0.726	0.436	0.1968	0.742	-0.524	1.266	0.266	3.466	1.375	4.192	0.272	0.093	67.9	10.0	test
2914	9	90	0	Fresh	0.1287	1.043	1.398	2.797	57.5	0.0259	0.0366	28.7	64.1	47.5	13.7	-21.7	39.3	32.9	0.0307	1.019	71.2	0.804	0.63	0.2052	0.815	-0.666	1.481	0.345	2.904	1.034	3.986	0.228	0.099	66.0	9.0	test
2915	9	91	0	Fresh	0.1309	1.043	1.453	2.907	57.5	0.0239	0.0436	28.4	63.1	45.8	14.7	-17.3	38.9	28.6	0.0259	1.084	79.5	0.792	0.37	0.2109	0.697	-0.753	1.45	0.361	2.158	0.859	4.362	0.244	0.061	69.7	9.0	test
2916	9	92	0	Fresh	0.1331	1.107	1.359	2.718	54.2	0.0203	0.0368	28.8	63.4	42.1	17.9	-22.7	42.2	32.7	0.0275	1.066	86.9	0.775	0.673	0.2135	0.576	-0.593	1.169	0.277	2.669	1.093	4.116	0.222	0.083	70.7	9.0	test
2917	9	93	0	Fresh	0.1352	1.058	1.373	2.746	56.7	0.032	0.0302	27.1	61.6	42.1	12.8	-17.8	34.5	29.1	0.0375	1.022	86.0	0.799	0.469	0.1987	0.844	-0.388	1.232	0.306	2.462	1.028	5.283	0.242	0.066	68.6	11.0	test
2918	9	94	0	Fresh	0.1374	1.053	1.367	2.733	57.0	0.0143	0.0404	28.1	65.8	45.5	15.1	-21.0	39.7	26.4	0.0332	1.049	77.9	0.828	0.458	0.2035	0.681	-0.654	1.335	0.412	2.561	1.324	4.413	0.255	0.081	68.6	10.0	test
2919	9	95	0	Fresh	0.1396	1.05	1.293	2.587	57.1	0.028	0.0412	27.8	65.6	45.5	17.9	-16.4	41.3	29.4	0.015	1.069	88.7	0.814	0.558	0.1857	0.73	-0.718	1.447	0.32	2.413	1.48	4.54	0.264	0.079	74.2	11.0	test
2920	9	96	0	Fresh	0.1418	1.061	1.382	2.764	56.5	0.0342	0.0298	28.7	63.3	46.7	15.8	-23.6	38.3	33.1	0.0403	0.968	67.1	0.83	0.516	0.2018	0.749	-0.658	1.407	0.422	2.424	1.091	4.672	0.25	0.06	68.8	9.0	test
2921	9	97	0	Fresh	0.144	1.074	1.383	2.765	55.9	0.0221	0.0388	29.3	61.8	43.3	14.4	-19.7	40.3	29.5	0.0172	1.07	67.0	0.891	0.643	0.1841	0.823	-0.5	1.323	0.337	2.019	1.218	4.832	0.305	0.076	64.6	12.0	test
2922	9	98	0	Fresh	0.1463	1.063	1.439	2.878	56.4	0.026	0.0386	27.7	62.6	47.2	16.6	-20.2	42.3	28.0	0.0317	1.025	69.4	0.782	0.325	0.1873	0.968	-0.755	1.724	0.305	2.583	1.175	4.851	0.245	0.097	71.4	8.0	test
2923	9	99	0	Fresh	0.1485	1.089	1.351	2.701	55.1	0.0185	0.0383	28.1	67.2	46.1	13.0	-18.2	37.5	25.6	0.0257	0.953	77.1	0.918	0.53	0.217	0.689	-0.655	1.344	0.335	2.516	1.079	4.912	0.258	0.118	71.8	9.0	test
2924	9	100	1	Mild	0.1508	1.069	1.306	2.612	56.2	0.0376	0.0311	29.5	65.8	43.4	15.4	-19.6	42.0	30.1	0.0254	1.047	83.1	0.779	0.282	0.2198	0.825	-0.576	1.4	0.374	2.804	1.492	4.803	0.258	0.054	74.5	9.0	test
2925	9	101	1	Mild	0.153	1.054	1.398	2.795	56.9	0.0185	0.0324	27.7	62.6	47.4	14.6	-21.4	39.4	31.7	0.0132	1.024	72.6	0.837	0.403	0.2039	0.774	-0.715	1.489	0.402	2.665	1.416	4.244	0.26	0.055	68.1	9.0	test
2926	9	102	1	Mild	0.1553	1.073	1.451	2.902	55.9	0.0323	0.0453	29.1	64.7	43.1	15.4	-21.1	42.0	26.3	0.0313	1.019	95.8	0.774	0.646	0.2249	0.762	-0.578	1.34	0.294	2.543	1.382	5.665	0.283	0.083	74.4	8.0	test
2927	9	103	1	Mild	0.1576	1.059	1.368	2.737	56.6	0.0227	0.0336	26.6	61.3	44.1	12.9	-19.3	40.3	30.5	0.0276	1.072	82.5	0.834	0.548	0.2036	0.917	-0.518	1.435	0.288	2.59	1.147	5.624	0.246	0.101	78.3	10.0	test
2928	9	104	1	Mild	0.1599	1.033	1.44	2.881	58.1	0.0254	0.033	30.1	61.2	46.6	14.3	-23.9	42.1	24.1	0.0323	0.936	74.0	0.857	0.568	0.2123	0.887	-0.612	1.498	0.296	2.627	1.093	4.837	0.256	0.092	69.8	10.0	test
2929	9	105	1	Mild	0.1622	1.081	1.264	2.527	55.5	0.0208	0.0337	28.1	66.3	45.1	15.8	-17.1	43.6	27.1	0.0453	1.022	72.1	0.808	0.459	0.211	0.779	-0.511	1.29	0.406	2.417	0.964	4.74	0.283	0.085	65.8	9.0	test
2930	9	106	1	Mild	0.1645	1.071	1.333	2.667	56.0	0.0232	0.0473	27.3	66.2	45.0	15.9	-17.9	37.4	28.9	0.0379	0.924	94.5	0.828	0.426	0.231	0.796	-0.671	1.467	0.356	1.832	1.316	5.053	0.229	0.053	71.8	9.0	test
2931	9	107	1	Mild	0.1669	1.114	1.337	2.675	53.9	0.0274	0.0393	26.4	63.9	46.1	14.6	-22.5	38.2	24.9	0.0304	1.072	71.1	0.855	0.369	0.2475	0.898	-0.652	1.55	0.24	2.387	1.288	4.942	0.19	0.102	71.4	9.0	test
2932	9	108	1	Mild	0.1692	1.018	1.37	2.741	58.9	0.0296	0.0337	29.1	67.8	43.8	13.3	-16.7	38.8	31.2	0.0275	1.073	64.7	0.828	0.556	0.2047	0.724	-0.466	1.19	0.349	2.278	0.844	5.133	0.226	0.079	71.0	10.0	test
2933	9	109	1	Mild	0.1716	1.036	1.346	2.691	57.9	0.0285	0.0366	28.9	64.0	45.0	13.6	-16.7	38.6	30.4	0.0349	1.038	90.0	0.78	0.613	0.224	0.803	-0.594	1.397	0.248	2.439	0.84	4.257	0.252	0.051	71.7	11.0	test
2934	9	110	1	Mild	0.174	1.074	1.363	2.725	55.9	0.0261	0.0388	27.2	58.8	46.7	16.6	-22.4	35.2	29.8	0.0346	1.056	74.1	0.876	0.503	0.234	0.768	-0.683	1.451	0.289	2.743	1.304	4.432	0.222	0.077	68.9	9.0	test
2935	9	111	1	Mild	0.1763	1.09	1.324	2.648	55.0	0.0247	0.0386	27.3	62.5	47.2	14.4	-18.8	46.9	30.1	0.0394	1.03	74.3	0.826	0.508	0.1898	0.868	-0.761	1.628	0.308	2.459	1.019	4.71	0.223	0.07	73.2	8.0	test
2936	9	112	1	Mild	0.1787	1.092	1.36	2.721	54.9	0.0274	0.0303	28.3	63.7	45.1	13.8	-22.1	40.4	28.1	0.0393	0.963	85.9	0.891	0.509	0.2371	0.86	-0.585	1.445	0.307	2.378	1.478	4.891	0.223	0.08	68.7	11.0	test
2937	9	113	1	Mild	0.1811	1.086	1.284	2.567	55.3	0.0286	0.0394	28.3	67.2	41.9	17.4	-22.0	33.1	30.4	0.0332	1.019	83.1	0.846	0.471	0.226	0.587	-0.621	1.208	0.366	2.633	1.243	4.234	0.265	0.072	73.1	10.0	test
2938	9	114	1	Mild	0.1835	1.102	1.389	2.778	54.5	0.0382	0.0354	29.4	61.0	45.4	14.5	-19.9	41.6	31.4	0.0431	1.031	83.4	0.808	0.46	0.2127	0.575	-0.579	1.154	0.353	2.735	1.107	3.401	0.275	0.062	67.4	11.0	test
2939	9	115	1	Mild	0.1859	1.045	1.353	2.705	57.4	0.0382	0.0341	27.1	64.6	44.8	11.5	-20.1	42.9	33.0	0.0323	1.038	83.4	0.867	0.518	0.2364	0.714	-0.55	1.263	0.257	1.999	1.359	5.844	0.264	0.074	75.1	10.0	test
2940	9	116	1	Mild	0.1884	1.037	1.408	2.816	57.9	0.0372	0.0382	28.4	62.3	44.0	15.2	-20.1	39.5	21.8	0.0367	0.947	82.8	0.869	0.587	0.1854	0.703	-0.619	1.322	0.352	2.851	1.308	3.927	0.291	0.077	70.3	10.0	test
2941	9	117	1	Mild	0.1908	1.042	1.416	2.831	57.6	0.0289	0.0342	28.7	65.1	41.6	17.8	-15.7	39.7	30.1	0.0592	0.958	72.4	0.846	0.65	0.2103	0.705	-0.508	1.213	0.308	2.548	1.426	5.133	0.262	0.087	74.7	10.0	test
2942	9	118	1	Mild	0.1933	1.062	1.342	2.684	56.5	0.0251	0.0323	30.3	61.7	44.6	14.5	-18.1	39.7	33.0	0.0342	1.024	85.7	0.827	0.585	0.2156	0.646	-0.551	1.197	0.369	2.509	1.193	4.539	0.314	0.072	73.6	10.0	test
2943	9	119	1	Mild	0.1957	1.085	1.296	2.592	55.3	0.0388	0.0397	27.8	62.9	44.6	18.6	-17.1	38.6	29.8	0.0371	0.914	75.5	0.827	0.433	0.246	0.674	-0.697	1.371	0.344	2.634	1.142	4.886	0.262	0.114	66.5	10.0	test
2944	9	120	1	Mild	0.1982	1.107	1.384	2.767	54.2	0.0294	0.0359	28.4	61.1	42.1	15.8	-18.5	42.1	28.5	0.0312	1.011	67.6	0.848	0.498	0.2085	0.767	-0.572	1.339	0.324	3.133	1.157	5.268	0.2	0.087	67.1	9.0	test
2945	9	121	1	Mild	0.2007	1.055	1.307	2.613	56.9	0.027	0.049	27.2	60.2	44.9	15.2	-15.7	39.2	23.9	0.0318	0.989	65.2	0.789	0.514	0.2088	0.649	-0.565	1.213	0.393	2.636	1.464	4.48	0.223	0.083	70.5	9.0	test
2946	9	122	1	Mild	0.2032	1.073	1.4	2.8	55.9	0.0285	0.0478	29.0	62.3	43.3	18.9	-20.9	40.4	30.5	0.019	0.925	87.0	0.765	0.532	0.1784	0.752	-0.597	1.349	0.203	2.567	1.259	4.162	0.221	0.07	71.0	12.0	test
2947	9	123	1	Mild	0.2057	1.072	1.335	2.67	55.9	0.0297	0.0403	28.4	64.3	45.1	11.8	-19.2	39.9	28.0	0.0375	1.005	77.9	0.823	0.353	0.2158	0.847	-0.595	1.442	0.272	2.287	1.275	4.781	0.295	0.092	73.7	8.0	test
2948	9	124	1	Mild	0.2082	1.063	1.374	2.748	56.4	0.027	0.0337	26.9	66.9	42.2	14.3	-21.7	36.8	30.5	0.0449	0.951	78.7	0.809	0.483	0.1908	0.892	-0.7	1.592	0.242	2.889	1.279	3.812	0.253	0.065	76.8	10.0	test
2949	9	125	1	Mild	0.2107	1.086	1.357	2.713	55.2	0.0377	0.0394	29.1	64.4	43.3	14.7	-20.6	37.6	26.8	0.0505	0.906	92.0	0.75	0.589	0.1982	0.62	-0.521	1.141	0.186	2.797	1.265	4.898	0.274	0.089	75.1	11.0	test
2950	9	126	1	Mild	0.2133	1.085	1.341	2.681	55.3	0.0295	0.0391	27.7	67.7	44.0	12.4	-20.5	36.8	34.3	0.038	1.041	83.6	0.859	0.557	0.2023	0.788	-0.716	1.504	0.302	3.103	1.39	4.333	0.317	0.066	73.5	10.0	test
2951	9	127	1	Mild	0.2158	1.072	1.377	2.753	56.0	0.0337	0.0376	27.1	66.9	44.3	12.6	-22.3	45.2	35.5	0.0406	0.978	81.7	0.799	0.593	0.2182	0.78	-0.622	1.402	0.298	2.845	1.199	5.385	0.321	0.07	71.5	11.0	test
2952	9	128	1	Mild	0.2183	1.064	1.399	2.799	56.4	0.0368	0.0452	27.7	62.8	41.1	13.4	-22.1	36.0	28.3	0.0344	1.007	92.5	0.869	0.413	0.2199	0.704	-0.604	1.308	0.378	2.406	1.035	4.407	0.296	0.116	70.8	11.0	test
2953	9	129	1	Mild	0.2209	1.083	1.285	2.571	55.4	0.0237	0.0405	27.6	60.4	45.1	14.8	-20.2	36.1	25.3	0.0317	1.01	70.9	0.76	0.493	0.2118	0.921	-0.604	1.524	0.234	1.935	0.733	4.546	0.223	0.087	76.3	11.0	test
2954	9	130	1	Mild	0.2235	1.073	1.448	2.897	55.9	0.0289	0.0344	28.2	64.7	40.2	16.8	-23.5	33.2	28.6	0.0273	1.028	82.1	0.827	0.664	0.2045	0.818	-0.753	1.571	0.36	2.402	1.182	4.213	0.253	0.07	66.4	12.0	test
2955	9	131	1	Mild	0.2261	1.065	1.337	2.674	56.3	0.0303	0.0417	27.4	65.3	46.9	17.9	-19.7	37.6	28.0	0.0344	0.964	82.7	0.801	0.532	0.2048	0.826	-0.595	1.421	0.292	2.511	1.21	4.704	0.232	0.068	67.3	10.0	test
2956	9	132	1	Mild	0.2287	1.074	1.333	2.667	55.9	0.0216	0.0418	27.0	59.9	44.6	16.3	-25.2	41.3	28.9	0.0357	0.951	76.8	0.807	0.775	0.2225	0.781	-0.519	1.301	0.356	2.111	1.378	4.424	0.234	0.057	72.6	11.0	test
2957	9	133	1	Mild	0.2313	1.102	1.242	2.485	54.5	0.0253	0.0402	27.7	63.3	43.3	15.1	-23.4	45.4	30.5	0.0431	0.953	72.3	0.835	0.497	0.2172	0.705	-0.727	1.432	0.368	2.283	1.43	3.967	0.251	0.07	72.6	12.0	test
2958	9	134	1	Mild	0.2339	1.112	1.345	2.69	54.0	0.0323	0.038	27.9	61.6	42.5	15.3	-19.8	42.6	29.6	0.0382	1.032	88.8	0.803	0.26	0.1895	0.886	-0.477	1.362	0.38	2.424	1.174	4.733	0.274	0.029	73.4	11.0	test
2959	9	135	1	Mild	0.2365	1.057	1.324	2.649	56.8	0.0331	0.0384	28.8	66.6	45.4	15.5	-20.5	41.6	27.9	0.0335	0.944	62.3	0.871	0.564	0.2231	0.769	-0.462	1.23	0.402	2.554	1.237	4.265	0.222	0.069	72.4	9.0	test
2960	9	136	1	Mild	0.2391	1.034	1.351	2.701	58.0	0.0361	0.0357	29.6	62.5	42.7	11.9	-20.0	33.3	27.6	0.0396	0.935	73.1	0.811	0.405	0.2258	0.873	-0.7	1.573	0.3	2.522	1.315	4.226	0.234	0.057	76.0	10.0	test
2961	9	137	1	Mild	0.2418	1.065	1.406	2.812	56.3	0.0328	0.0346	27.6	61.1	42.2	13.6	-20.7	37.4	30.7	0.0459	0.969	76.8	0.786	0.43	0.2154	0.597	-0.696	1.294	0.251	2.283	1.018	3.585	0.247	0.07	73.6	11.0	test
2962	9	138	1	Mild	0.2444	1.089	1.313	2.626	55.1	0.0325	0.0385	27.7	62.1	42.7	14.2	-21.2	40.1	31.7	0.0301	0.977	103.0	0.722	0.364	0.2346	0.967	-0.498	1.465	0.327	2.429	1.187	4.563	0.285	0.087	67.6	10.0	test
2963	9	139	1	Mild	0.2471	1.087	1.284	2.567	55.2	0.0228	0.0443	28.0	66.0	45.4	13.4	-19.7	36.9	25.5	0.0517	0.994	92.9	0.813	0.567	0.2246	0.762	-0.637	1.4	0.324	2.945	1.349	4.375	0.244	0.075	71.2	10.0	test
2964	9	140	1	Mild	0.2498	1.077	1.353	2.705	55.7	0.0361	0.0343	27.8	63.8	42.4	13.7	-18.7	39.0	24.5	0.0477	1.008	61.9	0.766	0.524	0.2191	0.88	-0.692	1.573	0.288	2.834	1.462	4.208	0.24	0.087	67.7	11.0	test
2965	9	141	1	Mild	0.2524	1.082	1.329	2.657	55.5	0.035	0.0456	26.8	61.4	44.9	11.8	-21.3	45.6	29.9	0.0374	0.917	53.5	0.858	0.413	0.2136	0.904	-0.659	1.563	0.288	2.777	1.527	4.774	0.302	0.033	75.2	12.0	test
2966	9	142	1	Mild	0.2551	1.092	1.344	2.689	55.0	0.0266	0.0365	29.2	62.8	42.9	11.6	-19.3	36.8	29.3	0.0577	1.042	92.6	0.813	0.615	0.2411	0.699	-0.621	1.32	0.276	2.377	1.215	3.9	0.245	0.09	73.8	10.0	test
2967	9	143	1	Mild	0.2578	1.099	1.305	2.611	54.6	0.0274	0.0463	28.6	62.2	46.7	13.5	-18.9	34.5	26.9	0.0509	1.073	77.3	0.914	0.68	0.1981	0.743	-0.733	1.475	0.289	2.638	1.255	4.376	0.287	0.08	76.2	12.0	test
2968	9	144	1	Mild	0.2605	1.089	1.397	2.794	55.1	0.037	0.0348	29.5	63.1	42.4	14.5	-19.7	40.9	31.7	0.0485	1.094	80.0	0.798	0.381	0.2337	0.839	-0.665	1.504	0.324	2.562	1.283	4.226	0.26	0.048	73.1	12.0	test
2969	9	145	1	Mild	0.2633	1.07	1.37	2.74	56.1	0.0435	0.0348	25.9	65.2	47.0	15.3	-20.3	37.3	30.7	0.0409	1.044	60.9	0.821	0.449	0.2334	0.667	-0.567	1.234	0.282	2.432	1.424	3.972	0.21	0.078	72.4	10.0	test
2970	9	146	1	Mild	0.266	1.091	1.365	2.729	55.0	0.0339	0.0432	25.7	61.2	44.2	16.6	-19.8	42.6	27.7	0.0351	0.982	78.1	0.721	0.538	0.2126	0.719	-0.683	1.402	0.326	2.748	1.278	4.425	0.256	0.077	76.5	13.0	test
2971	9	147	1	Mild	0.2687	1.115	1.296	2.591	53.8	0.0229	0.0434	27.7	62.6	44.4	14.1	-23.6	35.8	26.7	0.0482	1.095	74.1	0.927	0.335	0.2026	0.796	-0.83	1.626	0.391	2.354	1.255	4.572	0.208	0.123	75.0	11.0	test
2972	9	148	1	Mild	0.2715	1.063	1.36	2.719	56.5	0.0257	0.0416	29.0	65.0	43.0	14.1	-19.2	42.6	33.1	0.058	0.953	87.0	0.738	0.491	0.1885	0.666	-0.6	1.266	0.276	2.656	0.997	4.588	0.244	0.071	70.8	12.0	test
2973	9	149	1	Mild	0.2742	1.088	1.376	2.752	55.1	0.0273	0.0443	27.7	61.7	45.9	15.4	-19.4	33.4	32.0	0.0464	1.061	72.9	0.77	0.716	0.2342	0.639	-0.618	1.258	0.366	2.623	1.135	4.029	0.259	0.096	71.8	9.0	test
2974	9	150	1	Mild	0.277	1.078	1.371	2.742	55.7	0.0372	0.036	27.9	61.4	44.9	14.3	-18.6	39.3	30.6	0.0377	0.964	76.2	0.832	0.815	0.2408	0.926	-0.629	1.554	0.285	1.89	1.125	3.684	0.281	0.073	70.9	12.0	test
2975	9	151	1	Mild	0.2798	1.093	1.291	2.583	54.9	0.0416	0.0374	28.2	62.4	46.2	16.4	-22.5	44.4	26.2	0.0318	1.08	78.9	0.817	0.588	0.1909	0.96	-0.439	1.399	0.215	2.431	1.392	4.295	0.24	0.087	77.0	13.0	test
2976	9	152	1	Mild	0.2826	1.052	1.297	2.595	57.0	0.0304	0.0533	29.1	63.2	43.6	15.4	-17.9	38.4	30.0	0.0392	0.928	60.3	0.769	0.502	0.2235	0.803	-0.735	1.539	0.313	2.402	1.199	4.386	0.297	0.068	80.1	10.0	test
2977	9	153	1	Mild	0.2853	1.07	1.343	2.685	56.1	0.0284	0.0348	27.6	59.9	42.3	14.4	-16.8	38.5	29.6	0.0313	0.945	55.1	0.755	0.626	0.2019	0.792	-0.602	1.394	0.351	3.083	1.378	4.231	0.282	0.082	68.5	10.0	test
2978	9	154	1	Mild	0.2882	1.083	1.318	2.636	55.4	0.0338	0.0294	28.4	62.4	45.5	14.6	-19.9	36.0	26.4	0.0444	0.997	62.0	0.845	0.549	0.2036	0.692	-0.558	1.251	0.277	2.645	1.217	4.088	0.217	0.101	72.3	11.0	test
2979	9	155	1	Mild	0.291	1.115	1.342	2.683	53.8	0.0361	0.0492	29.0	61.4	45.4	11.5	-23.9	39.2	29.1	0.0498	1.024	86.7	0.876	0.757	0.2334	0.775	-0.638	1.413	0.312	2.396	1.445	4.845	0.238	0.073	70.1	12.0	test
2980	9	156	1	Mild	0.2938	1.089	1.291	2.582	55.1	0.032	0.036	25.9	65.5	41.3	14.8	-18.3	43.2	26.7	0.0563	1.004	85.5	0.883	0.611	0.1948	0.577	-0.568	1.145	0.334	2.328	1.291	3.688	0.268	0.051	79.1	14.0	test
2981	9	157	1	Mild	0.2966	1.095	1.365	2.73	54.8	0.0378	0.0432	26.4	65.3	44.3	15.6	-18.2	41.9	32.3	0.0483	0.953	83.9	0.798	0.449	0.246	0.762	-0.602	1.364	0.275	2.557	1.448	5.326	0.212	0.077	66.2	11.0	test
2982	9	158	1	Mild	0.2994	1.092	1.354	2.707	55.0	0.0432	0.0408	29.0	62.9	42.9	14.9	-20.0	39.6	27.6	0.0369	1.052	90.7	0.76	0.53	0.2232	0.855	-0.606	1.461	0.374	2.551	1.577	5.568	0.26	0.084	72.8	12.0	test
2983	9	159	1	Mild	0.3023	1.094	1.38	2.76	54.9	0.0341	0.0458	27.1	64.4	44.3	15.3	-21.2	38.8	28.4	0.0529	0.927	72.0	0.855	0.566	0.2414	0.856	-0.544	1.401	0.336	2.372	1.27	3.735	0.252	0.066	70.2	12.0	test
2984	9	160	1	Mild	0.3052	1.097	1.408	2.816	54.7	0.0291	0.0476	25.1	62.1	46.6	14.5	-21.8	38.8	31.3	0.0416	1.014	83.6	0.824	0.659	0.2579	0.784	-0.595	1.379	0.252	2.868	1.54	4.667	0.215	0.069	76.0	11.0	test
2985	9	161	1	Mild	0.308	1.134	1.365	2.729	52.9	0.0401	0.0471	27.5	59.9	44.8	18.4	-21.1	37.4	31.3	0.0539	1.051	78.1	0.791	0.259	0.2165	0.721	-0.805	1.526	0.413	2.652	0.882	4.515	0.315	0.099	78.9	11.0	test
2986	9	162	1	Mild	0.3109	1.08	1.3	2.601	55.5	0.0356	0.0463	27.8	60.5	43.3	16.6	-19.3	40.2	27.1	0.0465	0.937	70.9	0.728	0.736	0.2537	0.678	-0.687	1.365	0.297	2.955	1.383	4.997	0.31	0.085	77.0	13.0	test
2987	9	163	1	Mild	0.3138	1.113	1.397	2.794	53.9	0.0381	0.0478	27.1	61.2	43.1	18.9	-22.4	41.8	34.1	0.0491	0.977	85.6	0.774	0.448	0.2447	0.899	-0.649	1.548	0.289	2.645	1.236	3.937	0.211	0.048	72.6	11.0	test
2988	9	164	1	Mild	0.3167	1.096	1.303	2.606	54.7	0.0319	0.0364	26.1	59.7	43.4	16.5	-17.3	39.1	31.8	0.0375	1.021	70.5	0.817	0.458	0.1999	0.77	-0.488	1.258	0.359	2.353	1.036	3.936	0.278	0.08	78.2	12.0	test
2989	9	165	1	Mild	0.3196	1.099	1.356	2.712	54.6	0.0423	0.0507	28.3	64.8	43.5	13.2	-20.4	38.6	28.7	0.0455	0.984	74.9	0.79	0.636	0.1973	0.905	-0.533	1.438	0.319	1.842	0.801	4.381	0.279	0.11	75.1	12.0	test
2990	9	166	1	Mild	0.3225	1.069	1.372	2.744	56.1	0.0362	0.0405	27.4	62.0	45.0	13.7	-20.3	41.5	28.6	0.0384	0.928	68.8	0.765	0.654	0.2002	0.753	-0.709	1.462	0.317	2.669	1.332	5.17	0.258	0.082	74.8	14.0	test
2991	9	167	1	Mild	0.3254	1.11	1.386	2.772	54.0	0.0417	0.0468	28.5	61.8	46.9	11.5	-20.9	44.0	28.8	0.0527	0.968	84.6	0.778	0.677	0.2226	0.605	-0.691	1.296	0.264	3.017	0.998	4.195	0.324	0.1	74.0	11.0	test
2992	9	168	1	Mild	0.3283	1.074	1.352	2.704	55.8	0.0339	0.0443	27.6	62.2	43.7	14.7	-21.9	34.7	29.3	0.0384	1.04	66.6	0.778	0.566	0.2437	0.736	-0.608	1.344	0.347	2.818	1.336	5.191	0.246	0.109	78.7	12.0	test
2993	9	169	1	Mild	0.3313	1.101	1.388	2.776	54.5	0.033	0.044	27.0	65.3	42.5	18.4	-21.2	34.9	27.1	0.038	1.073	65.6	0.809	0.711	0.2766	0.763	-0.615	1.377	0.254	2.465	1.718	4.74	0.296	0.088	80.0	14.0	test
2994	9	170	1	Mild	0.3342	1.086	1.378	2.755	55.3	0.0333	0.0332	27.5	62.3	43.4	13.3	-20.1	40.2	34.0	0.0521	1.019	72.0	0.749	0.442	0.2103	0.779	-0.606	1.385	0.272	1.889	1.172	4.769	0.247	0.075	72.1	12.0	test
2995	9	171	1	Mild	0.3372	1.104	1.312	2.623	54.4	0.0417	0.0495	29.4	60.2	43.9	12.2	-19.1	40.3	24.5	0.0497	0.98	67.4	0.779	0.778	0.2293	0.693	-0.652	1.345	0.214	2.249	1.615	4.758	0.272	0.083	81.2	13.0	test
2996	9	172	1	Mild	0.3401	1.09	1.335	2.67	55.0	0.0357	0.0422	28.9	59.9	42.7	11.0	-18.3	39.9	33.4	0.0408	0.949	67.7	0.813	0.512	0.2235	0.732	-0.505	1.237	0.382	2.612	1.483	4.253	0.257	0.035	78.6	12.0	test
2997	9	173	1	Mild	0.3431	1.114	1.375	2.75	53.9	0.0334	0.0428	26.7	64.1	45.8	16.0	-16.3	40.4	26.8	0.0336	0.943	75.3	0.76	0.557	0.2132	0.78	-0.421	1.201	0.361	2.669	1.485	3.928	0.232	0.093	77.2	12.0	test
2998	9	174	1	Mild	0.3461	1.074	1.315	2.631	55.9	0.0353	0.0414	29.3	66.2	45.1	14.7	-21.5	35.9	30.0	0.0604	1.027	81.3	0.822	0.55	0.2113	0.674	-0.652	1.327	0.332	2.457	1.022	4.368	0.268	0.069	77.2	10.0	test
2999	9	175	1	Mild	0.3491	1.112	1.353	2.706	54.0	0.0445	0.0429	27.9	64.3	43.4	15.1	-20.1	34.2	30.1	0.0385	0.945	85.8	0.851	0.639	0.2301	0.805	-0.553	1.357	0.404	2.408	1.148	4.662	0.206	0.074	78.1	12.0	test
3000	9	176	2	Moderate	0.3521	1.059	1.407	2.815	56.6	0.0346	0.0413	28.5	56.0	45.6	18.8	-22.2	37.4	30.3	0.0507	1.037	85.6	0.829	0.933	0.1829	0.901	-0.502	1.403	0.258	2.34	1.369	3.711	0.24	0.08	75.4	12.0	test
3001	9	177	2	Moderate	0.3551	1.081	1.291	2.581	55.5	0.0401	0.0437	27.3	63.3	43.6	13.8	-22.1	40.2	34.0	0.0572	0.912	58.6	0.755	0.383	0.1898	0.542	-0.606	1.149	0.255	2.226	1.124	4.001	0.251	0.049	80.5	13.0	test
3002	9	178	2	Moderate	0.3581	1.107	1.315	2.631	54.2	0.0433	0.0468	27.3	63.9	40.8	14.8	-21.7	36.7	31.1	0.0624	1.05	80.4	0.774	0.691	0.1965	0.935	-0.658	1.593	0.313	2.424	1.272	3.871	0.247	0.079	77.3	10.0	test
3003	9	179	2	Moderate	0.3611	1.149	1.416	2.832	52.2	0.0322	0.0413	26.9	63.2	44.0	12.3	-15.6	37.7	33.5	0.0428	1.039	84.4	0.749	0.619	0.2221	0.86	-0.691	1.551	0.312	2.842	0.88	3.753	0.26	0.079	77.5	13.0	test
3004	9	180	2	Moderate	0.3641	1.098	1.388	2.775	54.7	0.0398	0.039	27.3	61.6	42.3	11.5	-22.8	36.4	31.7	0.0459	1.047	69.5	0.755	0.492	0.2118	0.794	-0.574	1.368	0.383	1.907	1.692	3.796	0.262	0.094	79.8	14.0	test
3005	9	181	2	Moderate	0.3672	1.12	1.357	2.714	53.6	0.0421	0.0385	26.4	59.8	39.7	12.6	-22.5	36.1	30.7	0.0417	1.027	63.7	0.757	0.512	0.2443	0.777	-0.602	1.379	0.259	2.857	1.254	3.464	0.281	0.081	76.9	12.0	test
3006	9	182	2	Moderate	0.3702	1.079	1.394	2.787	55.6	0.0421	0.0395	27.1	60.3	41.4	17.4	-21.1	36.4	26.2	0.0472	0.878	78.9	0.843	0.659	0.229	1.002	-0.605	1.607	0.269	2.852	1.295	4.319	0.268	0.068	83.7	11.0	test
3007	9	183	2	Moderate	0.3733	1.117	1.342	2.684	53.7	0.0409	0.043	28.6	63.5	42.1	16.6	-19.8	37.1	25.0	0.0575	0.948	86.3	0.854	0.466	0.2481	0.66	-0.503	1.162	0.413	2.873	1.36	4.724	0.249	0.05	75.9	15.0	test
3008	9	184	2	Moderate	0.3763	1.078	1.383	2.765	55.6	0.0383	0.0433	28.7	61.9	44.6	19.1	-20.8	40.2	30.8	0.0469	1.008	92.8	0.822	0.569	0.1557	0.631	-0.474	1.104	0.267	2.958	1.009	3.837	0.281	0.105	80.2	13.0	test
3009	9	185	2	Moderate	0.3794	1.075	1.228	2.456	55.8	0.0368	0.0459	27.0	66.1	40.9	13.8	-17.0	40.7	26.4	0.0282	0.963	69.8	0.765	0.812	0.1968	0.707	-0.551	1.258	0.333	3.062	1.441	3.966	0.276	0.078	73.1	15.0	test
3010	9	186	2	Moderate	0.3825	1.081	1.329	2.657	55.5	0.0368	0.0459	27.2	62.8	42.5	16.5	-21.8	37.2	24.9	0.0529	1.059	78.1	0.866	0.436	0.1894	0.903	-0.642	1.545	0.266	2.677	1.339	4.744	0.249	0.05	77.6	13.0	test
3011	9	187	2	Moderate	0.3856	1.125	1.258	2.516	53.3	0.0374	0.0469	28.5	60.3	42.0	15.7	-25.0	37.1	30.5	0.0544	0.992	63.1	0.726	0.708	0.2172	0.748	-0.694	1.442	0.318	2.444	1.451	3.789	0.286	0.106	80.4	12.0	test
3012	9	188	2	Moderate	0.3887	1.12	1.309	2.617	53.6	0.0368	0.0462	26.7	60.6	44.2	14.6	-24.3	41.7	32.0	0.0571	1.015	78.4	0.729	0.578	0.2534	0.795	-0.489	1.284	0.408	2.586	1.172	4.086	0.256	0.057	80.3	14.0	test
3013	9	189	2	Moderate	0.3918	1.067	1.422	2.844	56.2	0.0369	0.0442	27.2	59.9	42.3	12.8	-20.4	37.1	30.0	0.0382	1.003	68.7	0.83	0.65	0.1726	0.85	-0.847	1.696	0.256	2.92	1.156	5.032	0.282	0.067	77.0	14.0	test
3014	9	190	2	Moderate	0.3949	1.095	1.239	2.478	54.8	0.0351	0.0464	26.1	66.3	42.2	13.2	-22.4	41.3	28.4	0.0597	1.038	84.8	0.797	0.425	0.1865	0.625	-0.622	1.247	0.44	2.422	1.488	4.537	0.261	0.071	77.5	13.0	test
3015	9	191	2	Moderate	0.398	1.117	1.375	2.75	53.7	0.0378	0.0437	26.3	63.5	44.4	17.2	-22.1	36.9	33.0	0.0651	0.931	71.3	0.794	0.699	0.2	0.777	-0.537	1.314	0.307	2.576	1.573	4.086	0.3	0.072	75.7	14.0	test
3016	9	192	2	Moderate	0.4011	1.093	1.273	2.546	54.9	0.0499	0.0481	26.6	60.8	45.4	17.5	-21.5	39.5	28.1	0.0598	0.962	60.1	0.734	0.677	0.2042	0.843	-0.598	1.441	0.28	2.552	1.14	4.102	0.204	0.073	77.3	13.0	test
3017	9	193	2	Moderate	0.4043	1.116	1.362	2.724	53.7	0.0374	0.0429	26.7	63.6	42.3	13.1	-22.7	40.2	28.3	0.0423	0.939	88.3	0.788	0.486	0.2329	0.867	-0.574	1.441	0.329	3.125	1.554	4.311	0.292	0.087	77.5	15.0	test
3018	9	194	2	Moderate	0.4074	1.14	1.39	2.781	52.6	0.0435	0.051	26.5	63.6	41.1	13.8	-25.5	39.9	31.5	0.0691	0.968	83.6	0.78	0.764	0.2277	0.945	-0.525	1.47	0.358	2.428	1.043	4.322	0.263	0.053	82.5	13.0	test
3019	9	195	2	Moderate	0.4106	1.119	1.415	2.83	53.6	0.0366	0.036	26.2	64.8	43.1	14.0	-21.5	38.7	27.6	0.0479	1.03	109.2	0.742	0.501	0.2082	0.92	-0.566	1.486	0.305	2.446	1.606	4.298	0.259	0.035	81.7	13.0	test
3020	9	196	2	Moderate	0.4137	1.109	1.335	2.669	54.1	0.0454	0.0354	25.6	65.2	41.2	12.9	-17.9	38.8	29.2	0.069	0.949	75.4	0.815	0.58	0.2434	0.705	-0.613	1.318	0.315	2.481	1.002	4.077	0.244	0.099	81.1	14.0	test
3021	9	197	2	Moderate	0.4169	1.104	1.285	2.569	54.3	0.042	0.0538	25.9	62.2	42.3	14.4	-20.7	40.0	28.6	0.0483	0.898	83.6	0.807	0.57	0.2192	0.909	-0.494	1.403	0.376	2.709	1.296	3.774	0.201	0.101	79.9	17.0	test
3022	9	198	2	Moderate	0.4201	1.097	1.35	2.7	54.7	0.0461	0.0435	26.5	60.9	42.4	15.1	-20.3	32.8	29.3	0.0573	0.975	99.2	0.795	0.566	0.2411	0.984	-0.642	1.626	0.375	3.18	1.227	3.716	0.274	0.1	78.8	14.0	test
3023	9	199	2	Moderate	0.4233	1.092	1.316	2.632	55.0	0.0407	0.0462	25.9	60.6	40.0	15.7	-20.3	42.0	28.8	0.0359	0.992	74.2	0.827	0.54	0.2657	0.681	-0.61	1.29	0.351	2.503	0.993	4.176	0.204	0.062	79.2	14.0	test
3024	9	200	2	Moderate	0.4265	1.115	1.308	2.615	53.8	0.039	0.0443	27.6	58.2	41.7	11.5	-19.2	43.0	30.4	0.0606	0.949	86.7	0.743	0.499	0.2205	0.77	-0.48	1.25	0.365	2.643	1.641	5.41	0.261	0.082	76.1	14.0	test
3025	9	201	2	Moderate	0.4297	1.096	1.233	2.466	54.7	0.0464	0.0477	25.8	57.5	42.0	13.1	-20.7	33.6	30.0	0.0608	0.91	63.0	0.823	0.548	0.2357	0.776	-0.638	1.415	0.374	2.87	1.359	4.483	0.247	0.085	84.6	14.0	test
3026	9	202	2	Moderate	0.4329	1.073	1.35	2.699	55.9	0.0443	0.053	27.9	62.1	41.1	14.1	-22.1	35.2	32.3	0.05	1.074	77.3	0.744	0.633	0.2199	0.792	-0.677	1.468	0.291	2.455	1.056	4.724	0.267	0.078	82.0	14.0	test
3027	9	203	2	Moderate	0.4361	1.156	1.348	2.696	51.9	0.0315	0.045	25.7	62.0	42.3	15.3	-21.8	39.2	27.7	0.0515	0.985	86.4	0.841	0.693	0.2427	0.806	-0.672	1.479	0.353	2.983	1.533	4.272	0.25	0.09	72.8	15.0	test
3028	9	204	2	Moderate	0.4393	1.136	1.312	2.624	52.8	0.0403	0.058	25.6	60.5	45.5	12.3	-20.1	37.9	33.9	0.0497	0.906	84.2	0.751	0.633	0.2316	0.653	-0.477	1.13	0.287	2.452	1.402	5.036	0.221	0.066	83.1	13.0	test
3029	9	205	2	Moderate	0.4426	1.115	1.305	2.61	53.8	0.0446	0.0415	27.0	62.0	43.9	13.3	-17.5	32.5	27.3	0.0798	0.975	93.9	0.783	0.763	0.2179	0.786	-0.558	1.344	0.402	2.033	1.39	3.857	0.259	0.065	73.6	15.0	test
3030	9	206	2	Moderate	0.4458	1.086	1.322	2.643	55.2	0.0418	0.0439	27.3	60.3	41.8	11.6	-22.3	39.8	24.1	0.0724	0.965	72.2	0.801	0.519	0.2421	0.663	-0.716	1.378	0.352	2.987	1.322	4.368	0.235	0.065	78.5	15.0	test
3031	9	207	2	Moderate	0.449	1.141	1.351	2.701	52.6	0.0525	0.0511	27.8	60.5	42.6	14.0	-22.4	37.3	29.7	0.0499	1.0	73.7	0.738	0.569	0.177	0.867	-0.573	1.44	0.364	2.845	1.256	4.373	0.273	0.048	81.1	13.0	test
3032	9	208	2	Moderate	0.4523	1.15	1.315	2.629	52.2	0.042	0.042	26.2	56.7	45.6	15.4	-21.2	40.0	26.6	0.0544	0.916	65.1	0.808	0.556	0.1841	0.685	-0.522	1.207	0.282	2.808	1.124	4.371	0.278	0.062	80.2	14.0	test
3033	9	209	2	Moderate	0.4556	1.103	1.313	2.627	54.4	0.0381	0.0487	27.6	58.6	41.7	10.4	-19.4	33.9	30.1	0.0622	1.017	85.9	0.704	0.553	0.2271	0.814	-0.585	1.399	0.298	2.58	1.261	3.656	0.231	0.073	78.2	12.0	test
3034	9	210	2	Moderate	0.4588	1.084	1.358	2.716	55.3	0.0447	0.0491	26.2	59.7	39.8	15.4	-21.3	40.3	26.6	0.0732	0.98	80.6	0.726	0.588	0.2367	0.549	-0.644	1.194	0.314	2.756	0.924	4.63	0.285	0.089	78.8	15.0	test
3035	9	211	2	Moderate	0.4621	1.099	1.217	2.434	54.6	0.0447	0.0482	27.7	58.8	42.2	13.5	-18.8	35.4	32.0	0.0496	0.948	82.4	0.725	0.614	0.229	0.704	-0.609	1.313	0.338	2.795	1.519	4.447	0.277	0.054	76.3	13.0	test
3036	9	212	2	Moderate	0.4654	1.122	1.343	2.686	53.5	0.0306	0.0493	27.6	65.3	44.9	13.3	-21.7	39.9	30.8	0.0685	0.999	68.6	0.708	0.736	0.2196	0.67	-0.729	1.4	0.292	3.117	1.232	4.59	0.273	0.073	75.1	15.0	test
3037	9	213	2	Moderate	0.4687	1.101	1.239	2.478	54.5	0.0342	0.0517	27.3	56.2	41.9	15.0	-20.2	37.0	28.7	0.067	0.991	89.1	0.751	0.425	0.2289	0.839	-0.691	1.53	0.334	2.616	0.928	4.172	0.267	0.066	84.4	13.0	test
3038	9	214	2	Moderate	0.472	1.159	1.321	2.643	51.7	0.0426	0.0535	25.0	65.3	41.7	16.0	-20.5	35.6	31.3	0.0631	1.121	86.3	0.741	0.359	0.207	0.787	-0.666	1.452	0.362	2.732	1.018	4.052	0.235	0.081	82.5	13.0	test
3039	9	215	2	Moderate	0.4753	1.084	1.462	2.923	55.3	0.0454	0.0506	24.6	62.2	44.3	14.9	-20.2	38.9	26.7	0.0511	0.957	94.2	0.781	0.487	0.2093	0.556	-0.596	1.152	0.31	2.678	1.935	4.032	0.269	0.063	80.8	13.0	test
3040	9	216	2	Moderate	0.4787	1.096	1.23	2.461	54.8	0.0385	0.0503	26.1	60.2	42.0	14.6	-20.3	38.6	28.1	0.0656	0.867	73.8	0.733	0.646	0.2119	0.669	-0.62	1.289	0.364	2.852	1.485	4.298	0.271	0.069	80.4	13.0	test
3041	9	217	2	Moderate	0.482	1.132	1.23	2.461	53.0	0.0376	0.0586	26.3	60.9	40.8	15.2	-17.7	42.6	25.2	0.0702	0.967	54.5	0.698	0.357	0.2376	0.744	-0.69	1.433	0.317	3.173	1.224	4.395	0.282	0.052	83.2	15.0	test
3042	9	218	2	Moderate	0.4853	1.139	1.312	2.625	52.7	0.0489	0.0519	26.5	62.4	45.3	16.0	-20.6	37.0	30.1	0.0604	1.023	71.9	0.814	0.413	0.2203	0.817	-0.644	1.461	0.345	3.057	1.166	3.577	0.226	0.073	85.4	14.0	test
3043	9	219	2	Moderate	0.4887	1.162	1.256	2.511	51.6	0.0357	0.0507	25.8	59.1	42.7	11.9	-19.4	39.0	28.0	0.0612	1.062	79.6	0.745	0.65	0.2095	0.807	-0.566	1.372	0.397	2.521	1.005	4.115	0.268	0.063	82.1	16.0	test
3044	9	220	2	Moderate	0.492	1.108	1.278	2.557	54.1	0.0493	0.0435	26.4	59.5	40.1	14.0	-21.8	39.9	29.3	0.0611	0.918	76.2	0.778	0.472	0.2237	0.794	-0.572	1.366	0.293	2.5	1.331	3.89	0.219	0.081	81.0	15.0	test
3045	9	221	2	Moderate	0.4954	1.109	1.323	2.645	54.1	0.0357	0.0529	25.8	60.2	42.4	13.6	-20.4	38.5	29.3	0.047	1.003	81.1	0.781	0.559	0.2008	1.001	-0.625	1.626	0.238	2.595	1.205	4.156	0.211	0.075	79.3	16.0	test
3046	9	222	2	Moderate	0.4987	1.119	1.354	2.708	53.6	0.0494	0.0522	26.5	62.7	41.6	15.7	-21.4	38.7	25.9	0.0469	0.961	94.3	0.756	0.769	0.2339	0.744	-0.51	1.254	0.393	2.196	1.282	4.472	0.285	0.085	81.5	14.0	test
3047	9	223	2	Moderate	0.5021	1.119	1.28	2.56	53.6	0.0383	0.0527	26.9	64.0	41.7	14.9	-21.0	38.0	27.3	0.0606	1.033	77.8	0.783	0.507	0.1922	0.745	-0.474	1.219	0.279	2.321	1.102	5.078	0.297	0.086	86.2	15.0	test
3048	9	224	2	Moderate	0.5055	1.12	1.294	2.589	53.6	0.0504	0.0508	25.4	61.5	42.1	16.4	-22.5	40.0	29.2	0.0623	0.977	80.5	0.787	0.608	0.2279	0.874	-0.75	1.624	0.354	2.696	1.399	4.51	0.283	0.067	80.3	15.0	test
3049	9	225	2	Moderate	0.5089	1.152	1.306	2.612	52.1	0.0404	0.0543	25.4	61.0	41.0	13.7	-20.5	37.5	29.3	0.0639	0.937	76.6	0.82	0.549	0.2321	0.629	-0.484	1.113	0.347	1.989	1.074	3.887	0.317	0.121	83.9	15.0	test
3050	9	226	2	Moderate	0.5123	1.148	1.261	2.522	52.3	0.0453	0.0501	27.6	64.5	45.8	15.2	-19.7	37.1	28.9	0.0716	1.01	88.8	0.725	0.8	0.2363	0.778	-0.561	1.339	0.289	2.397	1.213	3.75	0.266	0.036	81.0	12.0	test
3051	9	227	2	Moderate	0.5157	1.118	1.305	2.61	53.7	0.0516	0.0521	25.4	59.5	44.6	12.2	-16.1	39.6	25.7	0.0509	1.003	90.9	0.782	0.591	0.2234	0.685	-0.604	1.289	0.41	2.619	1.349	4.703	0.246	0.081	84.9	14.0	test
3052	9	228	2	Moderate	0.5191	1.098	1.304	2.607	54.7	0.0502	0.0434	26.4	59.9	42.1	14.8	-24.0	41.8	26.6	0.0652	0.996	98.9	0.76	0.409	0.19	0.879	-0.685	1.564	0.303	2.274	1.21	5.037	0.264	0.059	85.8	12.0	test
3053	9	229	2	Moderate	0.5225	1.124	1.297	2.593	53.4	0.0447	0.0437	26.0	59.4	41.0	13.5	-24.5	44.6	20.5	0.0603	0.952	76.6	0.75	0.652	0.1977	0.59	-0.683	1.273	0.177	2.354	1.177	4.261	0.304	0.079	83.7	14.0	test
3054	9	230	2	Moderate	0.5259	1.113	1.285	2.569	53.9	0.0457	0.0488	26.5	61.5	44.3	14.7	-19.9	41.6	30.5	0.0585	0.908	77.6	0.724	0.593	0.2374	0.719	-0.669	1.388	0.181	2.452	1.972	4.742	0.305	0.083	85.6	14.0	test
3055	9	231	2	Moderate	0.5294	1.109	1.388	2.776	54.1	0.041	0.0536	27.9	62.1	42.0	16.6	-20.1	37.9	30.5	0.0535	0.888	80.3	0.731	0.411	0.2272	0.706	-0.719	1.426	0.323	2.333	1.546	5.047	0.285	0.066	84.1	14.0	test
3056	9	232	2	Moderate	0.5328	1.139	1.349	2.698	52.7	0.0506	0.0495	26.8	61.1	42.8	14.4	-22.7	39.5	28.1	0.0498	0.924	87.8	0.738	0.513	0.1795	0.861	-0.732	1.593	0.327	2.485	1.353	4.329	0.257	0.079	83.1	13.0	test
3057	9	233	2	Moderate	0.5363	1.151	1.389	2.777	52.1	0.0424	0.0437	27.3	58.0	44.3	16.4	-20.9	37.8	26.3	0.0636	0.983	87.1	0.786	0.704	0.2257	1.024	-0.6	1.624	0.346	2.758	1.384	4.397	0.296	0.027	82.4	13.0	test
3058	9	234	2	Moderate	0.5397	1.154	1.242	2.483	52.0	0.043	0.0483	24.9	59.5	39.2	17.1	-19.7	36.1	30.1	0.0664	0.911	90.9	0.749	0.713	0.216	0.629	-0.556	1.185	0.312	2.627	1.355	3.749	0.254	0.064	82.0	16.0	test
3059	9	235	2	Moderate	0.5432	1.112	1.27	2.541	54.0	0.0542	0.0468	26.1	61.4	43.3	11.5	-22.0	33.3	30.7	0.0739	1.008	82.9	0.747	0.516	0.1926	0.806	-0.722	1.528	0.214	3.052	1.164	4.321	0.259	0.094	78.9	15.0	test
3060	9	236	2	Moderate	0.5466	1.127	1.334	2.668	53.2	0.0453	0.05	26.9	58.5	41.5	13.7	-23.5	37.5	28.2	0.0706	0.931	62.3	0.758	0.527	0.2004	0.787	-0.609	1.395	0.358	2.756	1.458	4.361	0.328	0.1	84.1	13.0	test
3061	9	237	2	Moderate	0.5501	1.166	1.297	2.595	51.5	0.0506	0.0544	25.9	59.0	41.8	9.1	-23.0	36.8	28.8	0.0699	0.928	90.8	0.746	0.54	0.2287	0.825	-0.66	1.485	0.345	2.874	1.417	3.891	0.249	0.084	83.1	14.0	test
3062	9	238	2	Moderate	0.5536	1.13	1.349	2.698	53.1	0.0523	0.0572	26.0	60.7	43.9	13.0	-18.5	40.2	30.3	0.0474	0.928	76.5	0.819	0.48	0.2034	0.641	-0.672	1.313	0.347	3.22	1.217	3.847	0.313	0.105	78.3	14.0	test
3063	9	239	2	Moderate	0.5571	1.134	1.319	2.638	52.9	0.0589	0.0495	24.8	58.4	43.9	14.1	-17.3	40.1	27.0	0.0732	1.015	99.6	0.693	0.616	0.2025	0.728	-0.66	1.388	0.34	2.791	1.169	4.767	0.306	0.077	88.9	15.0	test
3064	9	240	2	Moderate	0.5606	1.093	1.263	2.526	54.9	0.0458	0.057	25.0	59.8	46.0	14.6	-17.3	34.8	23.8	0.0488	1.009	80.8	0.74	0.785	0.2528	0.799	-0.538	1.337	0.317	2.751	1.038	3.841	0.256	0.073	86.8	16.0	test
3065	9	241	2	Moderate	0.5641	1.188	1.424	2.848	50.5	0.0539	0.0451	27.4	63.6	42.4	11.0	-20.1	40.8	29.2	0.0611	0.95	97.8	0.775	0.757	0.2531	0.737	-0.569	1.305	0.407	2.689	1.448	3.487	0.25	0.071	80.8	15.0	test
3066	9	242	2	Moderate	0.5676	1.165	1.324	2.647	51.5	0.0551	0.0563	27.6	59.7	41.2	15.6	-23.8	39.9	23.4	0.0567	0.971	69.3	0.735	0.431	0.2446	0.862	-0.641	1.502	0.445	2.568	1.013	3.528	0.26	0.079	91.5	14.0	test
3067	9	243	2	Moderate	0.5711	1.119	1.332	2.663	53.6	0.049	0.0498	25.8	57.5	41.5	12.0	-18.4	40.3	28.5	0.0659	0.964	78.5	0.678	0.546	0.2397	0.844	-0.635	1.479	0.293	2.821	1.341	3.707	0.207	0.063	88.7	16.0	test
3068	9	244	2	Moderate	0.5747	1.162	1.306	2.611	51.6	0.0485	0.0395	23.9	60.7	42.4	9.9	-20.3	41.0	29.4	0.0606	0.828	88.1	0.713	0.646	0.2447	0.841	-0.609	1.45	0.307	2.83	1.083	4.804	0.243	0.106	83.4	15.0	test
3069	9	245	2	Moderate	0.5782	1.136	1.217	2.433	52.8	0.0516	0.0493	25.7	59.8	40.6	13.0	-18.0	34.4	30.0	0.0625	1.002	91.6	0.721	0.667	0.2159	0.915	-0.631	1.546	0.308	2.511	1.227	4.051	0.287	0.064	81.8	16.0	test
3070	9	246	2	Moderate	0.5818	1.161	1.267	2.535	51.7	0.0476	0.0595	26.3	62.9	43.2	15.0	-21.3	35.3	25.7	0.0662	1.022	72.0	0.746	0.392	0.2608	0.677	-0.448	1.125	0.351	3.135	0.927	3.034	0.252	0.074	86.3	17.0	test
3071	9	247	2	Moderate	0.5853	1.128	1.285	2.569	53.2	0.0481	0.0552	24.6	56.0	42.6	11.6	-18.2	31.8	26.7	0.0533	0.917	74.0	0.8	0.918	0.2012	0.688	-0.655	1.342	0.269	2.824	1.004	4.468	0.267	0.087	84.5	16.0	test
3072	9	248	2	Moderate	0.5889	1.145	1.296	2.593	52.4	0.0522	0.0607	24.0	55.5	44.0	15.8	-17.6	37.8	32.8	0.096	1.008	90.3	0.782	0.608	0.2368	0.795	-0.448	1.243	0.285	2.577	1.307	4.473	0.273	0.049	84.8	15.0	test
3073	9	249	2	Moderate	0.5924	1.135	1.347	2.694	52.9	0.0556	0.0495	27.7	56.6	41.0	13.7	-19.1	33.2	33.9	0.0494	1.027	79.3	0.753	0.327	0.2467	0.738	-0.542	1.28	0.251	3.102	0.933	4.297	0.218	0.109	87.5	17.0	test
3074	9	250	2	Moderate	0.596	1.131	1.289	2.577	53.1	0.0496	0.0532	25.3	59.1	43.8	15.9	-23.0	40.1	25.2	0.0826	0.901	92.8	0.777	0.553	0.221	0.731	-0.601	1.332	0.373	3.352	1.686	4.447	0.273	0.063	86.7	17.0	test
3075	9	251	2	Moderate	0.5996	1.159	1.318	2.636	51.7	0.047	0.0547	26.4	61.9	42.4	15.9	-18.4	37.3	27.2	0.0849	0.984	90.3	0.724	0.348	0.241	0.798	-0.584	1.382	0.327	2.471	1.367	4.76	0.282	0.048	84.3	15.0	test
3076	9	252	3	Significant	0.6032	1.169	1.292	2.585	51.3	0.0576	0.0552	25.3	57.5	41.5	14.1	-22.9	39.9	26.5	0.0537	0.882	78.7	0.772	0.784	0.2246	0.783	-0.649	1.432	0.211	2.771	1.304	3.443	0.319	0.084	80.0	16.0	test
3077	9	253	3	Significant	0.6068	1.198	1.303	2.606	50.1	0.0538	0.0514	25.2	62.5	42.9	16.1	-21.1	39.3	28.4	0.0747	0.942	104.0	0.736	0.641	0.1889	0.863	-0.744	1.608	0.292	2.258	0.998	4.623	0.24	0.046	80.5	16.0	test
3078	9	254	3	Significant	0.6104	1.131	1.3	2.6	53.1	0.0551	0.0574	25.8	61.9	40.0	13.5	-18.7	43.3	33.2	0.0569	0.951	89.7	0.739	0.674	0.2826	0.667	-0.752	1.418	0.362	2.505	1.457	4.26	0.259	0.06	85.5	15.0	test
3079	9	255	3	Significant	0.614	1.161	1.307	2.614	51.7	0.0443	0.0616	25.5	63.5	41.5	12.6	-21.2	37.7	27.9	0.0628	0.924	102.7	0.735	0.846	0.2548	0.745	-0.588	1.333	0.299	2.993	1.601	4.445	0.249	0.083	83.2	14.0	test
3080	9	256	3	Significant	0.6176	1.144	1.22	2.44	52.4	0.0488	0.0565	27.2	58.0	40.4	15.6	-20.2	38.2	25.0	0.0803	0.84	86.5	0.799	0.606	0.2252	0.653	-0.694	1.347	0.448	2.48	1.411	3.781	0.256	0.043	85.2	15.0	test
3081	9	257	3	Significant	0.6212	1.167	1.259	2.517	51.4	0.0489	0.0594	25.6	59.0	41.6	12.2	-21.5	38.2	25.7	0.0591	1.006	89.9	0.758	0.529	0.2362	0.525	-0.748	1.273	0.362	2.44	1.266	4.33	0.242	0.061	84.4	16.0	test
3082	9	258	3	Significant	0.6248	1.108	1.315	2.631	54.2	0.0511	0.0555	24.8	59.1	43.3	15.3	-18.1	35.4	30.1	0.0637	0.831	94.9	0.778	0.77	0.1974	0.765	-0.664	1.43	0.391	2.213	1.257	4.206	0.289	0.08	85.5	15.0	test
3083	9	259	3	Significant	0.6285	1.139	1.337	2.675	52.7	0.0473	0.054	25.3	55.0	38.9	11.3	-21.1	39.4	27.0	0.054	0.991	87.6	0.733	0.623	0.207	0.846	-0.618	1.464	0.32	2.549	1.329	4.384	0.21	0.058	84.7	15.0	test
3084	9	260	3	Significant	0.6321	1.127	1.338	2.676	53.2	0.0482	0.0499	25.1	62.2	41.9	13.1	-21.3	33.0	28.0	0.0729	0.965	82.7	0.71	0.702	0.2229	0.658	-0.712	1.369	0.31	2.564	1.195	4.303	0.263	0.088	86.0	15.0	test
3085	9	261	3	Significant	0.6358	1.132	1.279	2.558	53.0	0.0464	0.0542	26.0	60.7	42.1	20.4	-20.0	33.0	29.5	0.0822	0.93	68.0	0.663	0.584	0.2083	0.73	-0.678	1.408	0.409	2.926	1.191	3.965	0.296	0.075	86.8	17.0	test
3086	9	262	3	Significant	0.6394	1.127	1.346	2.692	53.2	0.05	0.0444	24.3	57.2	43.8	13.8	-21.3	42.2	26.6	0.0672	0.944	84.0	0.756	0.661	0.2127	0.574	-0.612	1.186	0.227	2.763	1.476	4.674	0.262	0.109	81.8	17.0	test
3087	9	263	3	Significant	0.6431	1.128	1.3	2.599	53.2	0.0529	0.0625	24.4	63.3	38.6	13.9	-19.5	40.9	25.1	0.0518	1.007	87.4	0.658	0.536	0.215	0.855	-0.678	1.532	0.319	2.579	1.682	4.571	0.288	0.076	86.7	15.0	test
3088	9	264	3	Significant	0.6468	1.161	1.278	2.557	51.7	0.0459	0.0551	25.5	61.7	43.0	12.2	-18.5	30.5	29.4	0.0649	0.871	71.4	0.804	0.651	0.2411	0.839	-0.667	1.506	0.405	2.591	0.625	4.892	0.172	0.067	88.4	13.0	test
3089	9	265	3	Significant	0.6504	1.141	1.289	2.577	52.6	0.0571	0.0584	24.1	57.7	40.1	10.6	-22.0	42.1	29.5	0.0763	0.88	62.7	0.764	0.718	0.2363	0.819	-0.676	1.495	0.332	2.432	1.402	4.063	0.286	0.086	85.2	16.0	test
3090	9	266	3	Significant	0.6541	1.131	1.386	2.772	53.0	0.0598	0.0576	24.6	59.4	39.9	14.8	-25.1	34.8	29.3	0.0863	0.958	81.2	0.697	0.537	0.1916	0.711	-0.457	1.168	0.336	2.797	0.909	4.794	0.315	0.076	88.2	15.0	test
3091	9	267	3	Significant	0.6578	1.14	1.43	2.861	52.6	0.0506	0.0655	27.4	59.8	41.5	11.5	-19.5	37.9	28.2	0.0679	0.955	90.2	0.737	0.74	0.2324	0.733	-0.744	1.478	0.318	2.644	0.778	4.381	0.296	0.112	83.7	16.0	test
3092	9	268	3	Significant	0.6615	1.155	1.292	2.585	51.9	0.0493	0.0491	25.4	61.3	41.7	13.9	-19.9	40.0	29.2	0.0605	0.962	77.8	0.706	0.47	0.2311	0.697	-0.673	1.37	0.275	2.952	1.233	3.808	0.212	0.102	81.9	16.0	test
3093	9	269	3	Significant	0.6652	1.16	1.275	2.551	51.7	0.0554	0.0591	26.2	60.1	41.2	13.3	-16.4	41.0	26.8	0.0765	0.958	84.8	0.813	0.587	0.2313	0.824	-0.73	1.553	0.301	3.136	1.313	3.771	0.272	0.075	90.7	17.0	test
3094	9	270	3	Significant	0.6689	1.151	1.377	2.754	52.1	0.0598	0.0585	24.5	62.4	43.5	11.7	-21.9	34.1	25.9	0.0862	0.942	77.5	0.769	0.701	0.2646	0.803	-0.593	1.396	0.285	2.699	1.314	3.059	0.278	0.041	88.9	16.0	test
3095	9	271	3	Significant	0.6727	1.14	1.269	2.537	52.6	0.0506	0.0558	26.2	56.6	41.6	17.9	-22.1	37.8	30.4	0.0957	1.015	83.5	0.753	0.576	0.2592	0.735	-0.501	1.236	0.224	2.865	1.486	2.979	0.214	0.096	88.4	17.0	test
3096	9	272	3	Significant	0.6764	1.182	1.276	2.552	50.8	0.0622	0.0717	26.5	59.6	41.5	14.4	-20.3	37.9	25.8	0.0784	0.948	100.7	0.76	0.513	0.2082	0.745	-0.724	1.469	0.338	2.452	1.603	4.404	0.299	0.069	87.6	17.0	test
3097	9	273	3	Significant	0.6801	1.156	1.328	2.656	51.9	0.0506	0.0615	24.7	62.9	41.9	16.0	-21.6	37.2	27.7	0.0568	0.804	81.9	0.653	0.636	0.2303	0.483	-0.695	1.178	0.329	3.122	1.222	3.379	0.21	0.062	84.1	16.0	test
3098	9	274	3	Significant	0.6839	1.153	1.319	2.638	52.0	0.057	0.0544	25.9	55.6	41.8	14.4	-20.4	34.9	26.2	0.0812	0.915	92.0	0.707	0.946	0.2276	0.857	-0.444	1.3	0.392	2.558	1.302	2.613	0.192	0.071	85.4	15.0	test
3099	9	275	3	Significant	0.6876	1.151	1.262	2.524	52.1	0.0495	0.0625	23.9	60.0	41.9	16.5	-21.7	34.0	26.9	0.0746	0.984	94.5	0.724	0.594	0.2507	0.843	-0.621	1.464	0.347	2.748	1.383	4.253	0.235	0.043	84.6	16.0	test
3100	9	276	3	Significant	0.6914	1.164	1.278	2.555	51.6	0.0556	0.058	25.7	57.7	40.4	10.9	-20.0	29.3	28.7	0.0842	0.927	89.5	0.714	0.603	0.2308	0.809	-0.674	1.484	0.266	2.778	1.296	3.807	0.288	0.107	88.8	17.0	test
3101	9	277	3	Significant	0.6951	1.154	1.362	2.724	52.0	0.058	0.055	25.8	59.4	40.9	16.3	-23.3	38.8	27.3	0.0595	0.94	80.7	0.707	0.476	0.2819	0.515	-0.837	1.353	0.36	2.822	1.018	3.851	0.287	0.067	89.9	16.0	test
3102	9	278	3	Significant	0.6989	1.142	1.217	2.434	52.6	0.0546	0.0547	26.1	60.4	41.1	13.9	-21.5	36.3	25.8	0.0766	0.919	102.5	0.716	0.896	0.2774	0.677	-0.657	1.334	0.246	2.54	1.409	4.217	0.242	0.07	89.1	16.0	test
3103	9	279	3	Significant	0.7027	1.18	1.285	2.57	50.9	0.0472	0.0501	24.7	56.1	39.0	13.2	-19.1	36.4	29.1	0.0906	0.952	74.9	0.729	0.552	0.247	0.761	-0.675	1.436	0.336	2.573	0.973	3.233	0.296	0.09	88.2	17.0	test
3104	9	280	3	Significant	0.7064	1.187	1.266	2.533	50.5	0.0517	0.0619	26.5	57.1	43.7	13.2	-20.2	36.7	28.9	0.066	0.983	66.9	0.69	0.763	0.2886	0.694	-0.518	1.212	0.403	2.808	1.221	4.761	0.262	0.08	81.3	16.0	test
3105	9	281	3	Significant	0.7102	1.142	1.295	2.59	52.6	0.0539	0.0559	25.1	56.9	38.9	13.1	-21.2	39.9	27.8	0.0807	0.895	85.5	0.655	0.53	0.1714	0.633	-0.762	1.394	0.366	2.791	1.564	3.513	0.294	0.061	93.2	16.0	test
3106	9	282	3	Significant	0.714	1.186	1.432	2.864	50.6	0.0578	0.0675	24.7	61.0	41.3	15.0	-19.7	37.2	24.8	0.0636	0.989	87.8	0.77	0.546	0.2275	0.71	-0.796	1.506	0.313	2.577	1.326	4.0	0.312	0.061	90.5	17.0	test
3107	9	283	3	Significant	0.7178	1.156	1.325	2.65	51.9	0.0542	0.0561	24.7	58.7	38.6	13.6	-19.3	37.6	28.6	0.082	0.935	67.2	0.79	0.925	0.2719	0.723	-0.729	1.451	0.416	2.725	1.535	3.659	0.284	0.078	92.2	17.0	test
3108	9	284	3	Significant	0.7216	1.159	1.381	2.763	51.8	0.0547	0.0665	25.6	59.8	45.8	9.9	-23.6	41.0	30.4	0.079	0.985	73.0	0.811	0.777	0.2759	0.596	-0.559	1.155	0.333	3.448	1.388	3.705	0.287	0.041	91.3	16.0	test
3109	9	285	3	Significant	0.7254	1.153	1.299	2.598	52.1	0.0547	0.0672	24.7	59.3	42.2	14.0	-22.4	31.2	30.9	0.0677	1.029	78.8	0.781	0.625	0.2737	0.777	-0.61	1.388	0.269	2.926	1.537	4.188	0.304	0.079	91.9	17.0	test
3110	9	286	3	Significant	0.7293	1.179	1.299	2.598	50.9	0.0668	0.0575	24.9	56.9	40.7	12.9	-16.5	43.6	28.0	0.0926	0.92	90.9	0.792	0.581	0.2128	0.785	-0.723	1.508	0.335	2.788	1.482	4.423	0.278	0.087	93.0	17.0	test
3111	9	287	3	Significant	0.7331	1.178	1.241	2.482	50.9	0.0578	0.0614	27.3	53.8	42.6	14.9	-19.2	33.8	28.7	0.0974	0.87	94.2	0.701	0.815	0.2566	0.786	-0.717	1.503	0.325	2.567	1.138	4.036	0.206	0.084	87.2	16.0	test
3112	9	288	3	Significant	0.7369	1.129	1.306	2.611	53.1	0.0665	0.058	26.3	59.3	41.0	17.5	-24.3	38.0	27.4	0.0821	0.869	95.3	0.655	0.689	0.2249	0.784	-0.714	1.498	0.286	3.196	1.711	3.58	0.274	0.085	88.4	17.0	test
3113	9	289	3	Significant	0.7408	1.173	1.312	2.623	51.2	0.0548	0.0623	24.6	57.4	40.1	12.5	-20.2	33.3	24.6	0.0776	0.927	74.1	0.799	0.52	0.2215	0.672	-0.571	1.243	0.428	2.374	1.52	4.221	0.244	0.076	84.7	16.0	test
3114	9	290	3	Significant	0.7446	1.139	1.267	2.534	52.7	0.0576	0.0673	24.9	56.1	41.3	10.0	-19.0	35.3	32.7	0.0887	0.931	82.8	0.705	0.567	0.2371	0.703	-0.605	1.308	0.415	2.719	1.58	3.495	0.28	0.073	84.6	16.0	test
3115	9	291	3	Significant	0.7485	1.177	1.149	2.297	51.0	0.0564	0.0577	25.1	59.8	42.3	15.7	-18.3	36.6	22.5	0.0866	0.875	89.5	0.663	0.522	0.2512	0.699	-0.799	1.498	0.258	3.051	1.256	3.945	0.249	0.044	88.0	18.0	test
3116	9	292	3	Significant	0.7523	1.145	1.188	2.376	52.4	0.0615	0.0605	25.0	58.8	38.6	13.7	-20.2	37.5	28.1	0.0918	0.947	93.5	0.715	0.299	0.2299	0.738	-0.671	1.409	0.33	2.757	1.547	3.704	0.262	0.098	84.1	16.0	test
3117	9	293	3	Significant	0.7562	1.117	1.269	2.538	53.7	0.0583	0.0512	25.0	56.6	42.8	14.7	-21.9	37.0	31.8	0.0793	0.857	73.2	0.713	0.751	0.2262	0.638	-0.654	1.292	0.352	2.856	0.957	4.235	0.277	0.063	92.5	17.0	test
3118	9	294	3	Significant	0.7601	1.144	1.305	2.61	52.4	0.0486	0.058	24.4	59.2	45.7	13.3	-17.7	41.4	25.1	0.0942	0.888	86.5	0.818	0.677	0.2227	0.78	-0.788	1.569	0.393	2.482	0.789	3.926	0.252	0.08	85.7	17.0	test
3119	9	295	3	Significant	0.764	1.149	1.278	2.555	52.2	0.0635	0.0661	26.0	56.4	41.6	14.5	-18.2	36.6	24.7	0.0896	0.99	90.1	0.674	0.881	0.2411	0.678	-0.559	1.237	0.427	2.172	1.457	4.677	0.266	0.073	88.9	18.0	test
3120	9	296	3	Significant	0.7678	1.141	1.268	2.535	52.6	0.0691	0.0576	23.2	57.8	42.7	13.8	-21.8	39.0	34.0	0.0789	1.026	91.3	0.683	0.82	0.2301	0.595	-0.63	1.224	0.309	3.278	1.429	3.843	0.297	0.071	90.3	15.0	test
3121	9	297	3	Significant	0.7717	1.14	1.292	2.583	52.6	0.0522	0.0579	25.6	58.8	42.8	13.9	-22.2	41.5	28.3	0.071	1.003	87.4	0.76	0.652	0.2619	0.798	-0.682	1.48	0.314	2.923	1.365	4.08	0.255	0.066	84.9	17.0	test
3122	9	298	3	Significant	0.7756	1.151	1.285	2.57	52.1	0.0585	0.062	24.7	58.7	39.7	13.7	-20.7	35.1	25.8	0.0764	0.93	74.1	0.758	0.541	0.2386	0.8	-0.785	1.585	0.411	2.409	1.636	4.317	0.211	0.068	87.2	19.0	test
3123	9	299	3	Significant	0.7796	1.169	1.182	2.364	51.3	0.0653	0.0639	25.1	57.8	38.9	16.7	-21.3	41.6	28.2	0.0805	0.834	78.5	0.773	0.706	0.2515	0.792	-0.656	1.448	0.309	2.436	1.238	4.143	0.245	0.071	89.9	17.0	test
3124	9	300	3	Significant	0.7835	1.132	1.226	2.452	53.0	0.0584	0.0507	25.7	60.3	42.3	14.3	-23.3	38.4	31.4	0.0713	1.048	96.2	0.672	0.493	0.2271	0.732	-0.689	1.422	0.179	2.275	1.339	4.163	0.299	0.059	90.2	17.0	test
3125	9	301	3	Significant	0.7874	1.149	1.309	2.618	52.2	0.0618	0.0731	25.7	54.6	42.4	11.2	-17.7	36.7	28.9	0.0961	0.943	96.2	0.689	0.503	0.24	0.798	-0.666	1.463	0.427	2.881	1.274	4.005	0.252	0.079	88.7	17.0	test
3126	9	302	3	Significant	0.7913	1.197	1.3	2.6	50.1	0.0593	0.0605	25.9	58.4	42.1	12.7	-23.6	41.1	30.6	0.0727	0.96	102.7	0.699	0.613	0.2854	0.853	-0.721	1.574	0.3	2.623	1.401	4.312	0.229	0.06	84.3	18.0	test
3127	9	303	3	Significant	0.7952	1.168	1.266	2.531	51.4	0.0576	0.061	25.0	55.2	39.9	11.9	-26.1	42.5	29.7	0.0755	0.93	73.4	0.736	0.917	0.2626	0.554	-0.792	1.346	0.253	2.563	1.328	4.709	0.226	0.071	82.1	16.0	test
3128	9	304	3	Significant	0.7992	1.141	1.169	2.338	52.6	0.0638	0.0587	24.7	54.8	42.7	12.0	-18.5	40.5	28.7	0.0875	0.867	68.2	0.722	0.647	0.2309	0.66	-0.733	1.394	0.253	3.009	1.188	3.641	0.29	0.061	88.3	18.0	test
3129	9	305	3	Significant	0.8031	1.145	1.221	2.442	52.4	0.0507	0.062	23.9	61.2	40.0	15.0	-22.6	39.7	31.5	0.079	0.908	84.5	0.725	0.743	0.2252	0.832	-0.64	1.472	0.424	2.81	1.03	4.388	0.27	0.065	91.8	16.0	test
3130	9	306	3	Significant	0.8071	1.165	1.249	2.498	51.5	0.0638	0.0607	24.6	57.8	41.6	12.9	-18.3	40.3	32.5	0.0755	0.925	68.7	0.666	0.714	0.2375	0.647	-0.59	1.236	0.355	1.926	1.593	4.092	0.252	0.047	91.7	17.0	test
3131	9	307	3	Significant	0.811	1.167	1.277	2.554	51.4	0.0632	0.0639	26.0	53.9	40.0	15.8	-16.5	40.7	29.2	0.0937	0.958	80.5	0.738	0.502	0.2439	0.69	-0.616	1.307	0.307	2.727	1.121	3.896	0.308	0.038	90.6	19.0	test
3132	9	308	3	Significant	0.815	1.188	1.278	2.556	50.5	0.0645	0.0589	25.2	59.8	41.2	15.6	-22.9	34.1	29.9	0.1099	0.919	97.5	0.589	0.698	0.2289	0.919	-0.591	1.509	0.341	2.527	1.635	4.649	0.244	0.091	93.6	18.0	test
3133	9	309	3	Significant	0.819	1.187	1.302	2.603	50.5	0.0558	0.0646	24.3	55.2	39.7	10.7	-24.4	35.8	30.6	0.0726	0.854	109.6	0.671	0.627	0.253	0.716	-0.663	1.379	0.292	2.494	1.42	3.516	0.317	0.039	91.3	16.0	test
3134	9	310	4	Severe	0.823	1.181	1.224	2.449	50.8	0.0641	0.067	25.3	56.3	43.1	13.9	-20.9	38.9	24.2	0.0836	0.932	80.6	0.708	0.832	0.2219	0.808	-0.714	1.522	0.342	2.879	1.533	4.224	0.295	0.067	89.4	18.0	test
3135	9	311	4	Severe	0.8269	1.135	1.252	2.504	52.9	0.0601	0.064	25.3	57.7	40.5	15.3	-20.2	37.7	31.8	0.0958	1.046	64.6	0.763	0.809	0.2249	0.723	-0.652	1.375	0.312	2.596	2.092	4.054	0.29	0.077	91.1	16.0	test
3136	9	312	4	Severe	0.8309	1.192	1.269	2.539	50.3	0.0538	0.064	24.7	59.5	38.7	13.5	-22.2	35.0	28.5	0.082	0.938	77.1	0.703	0.66	0.2517	0.751	-0.664	1.414	0.305	3.224	1.398	3.541	0.207	0.091	87.1	18.0	test
3137	9	313	4	Severe	0.8349	1.149	1.278	2.557	52.2	0.0633	0.0674	24.3	57.0	39.1	13.3	-20.8	37.4	27.6	0.0761	0.847	105.1	0.733	0.92	0.2514	0.794	-0.74	1.534	0.42	2.108	1.496	4.099	0.318	0.068	91.1	16.0	test
3138	9	314	4	Severe	0.8389	1.136	1.289	2.578	52.8	0.0676	0.065	24.2	57.8	41.0	15.0	-22.8	38.0	25.6	0.0981	0.856	85.0	0.732	0.461	0.2222	0.938	-0.578	1.515	0.357	2.92	0.967	4.33	0.335	0.061	95.0	17.0	test
3139	9	315	4	Severe	0.843	1.177	1.203	2.406	51.0	0.0643	0.0645	24.1	55.4	41.0	12.6	-18.5	38.0	26.8	0.0974	0.889	99.0	0.712	0.387	0.2564	0.728	-0.612	1.34	0.35	2.783	1.361	5.34	0.288	0.039	86.7	18.0	test
3140	9	316	4	Severe	0.847	1.164	1.323	2.646	51.6	0.064	0.0658	23.4	58.2	40.9	12.0	-22.8	41.9	29.3	0.0839	0.883	87.8	0.718	0.458	0.2393	0.545	-0.663	1.208	0.42	2.288	1.321	3.945	0.235	0.062	87.4	17.0	test
3141	9	317	4	Severe	0.851	1.179	1.288	2.577	50.9	0.0609	0.0707	25.0	61.0	40.5	11.8	-21.2	42.9	25.6	0.0966	0.858	83.5	0.685	0.512	0.2615	0.864	-0.582	1.445	0.34	2.229	1.382	4.321	0.268	0.093	90.8	17.0	test
3142	9	318	4	Severe	0.855	1.196	1.312	2.623	50.2	0.0702	0.0668	23.4	51.8	38.0	12.7	-18.1	40.7	27.0	0.0965	0.84	102.4	0.693	0.71	0.2558	0.774	-0.767	1.542	0.305	3.057	1.468	3.553	0.284	0.051	87.7	17.0	test
3143	9	319	4	Severe	0.8591	1.175	1.208	2.415	51.1	0.0674	0.0608	24.2	57.8	43.4	14.8	-21.5	34.5	25.0	0.0789	0.901	102.0	0.699	0.558	0.2457	0.882	-0.728	1.61	0.365	2.597	1.4	4.323	0.316	0.069	95.0	18.0	test
3144	9	320	4	Severe	0.8631	1.152	1.257	2.515	52.1	0.0748	0.064	23.9	56.3	39.9	11.2	-25.7	35.1	27.1	0.0946	0.889	89.4	0.654	0.414	0.2516	0.79	-0.575	1.366	0.407	3.145	1.511	3.778	0.281	0.064	91.0	18.0	test
3145	9	321	4	Severe	0.8672	1.204	1.305	2.609	49.9	0.0633	0.0652	24.5	59.2	43.4	13.9	-21.3	37.7	30.3	0.0946	0.881	88.2	0.703	0.549	0.2273	0.62	-0.675	1.296	0.403	3.049	1.35	4.831	0.27	0.064	85.9	18.0	test
3146	9	322	4	Severe	0.8712	1.161	1.339	2.678	51.7	0.0573	0.0713	24.3	54.5	38.1	14.4	-22.8	31.7	32.5	0.0984	0.849	66.7	0.751	0.46	0.246	0.77	-0.708	1.478	0.284	2.098	1.461	5.095	0.234	0.052	94.3	15.0	test
3147	9	323	4	Severe	0.8753	1.164	1.276	2.552	51.6	0.0596	0.0676	24.5	57.0	39.4	12.9	-20.7	37.8	31.2	0.0973	0.887	94.8	0.727	0.548	0.2579	0.708	-0.637	1.346	0.396	3.054	1.161	3.529	0.33	0.1	94.2	18.0	test
3148	9	324	4	Severe	0.8793	1.174	1.216	2.432	51.1	0.0651	0.0646	24.0	54.4	41.9	14.5	-19.9	32.2	24.4	0.0794	0.944	82.4	0.658	0.715	0.2361	0.764	-0.753	1.517	0.338	3.156	1.639	3.67	0.263	0.084	92.4	18.0	test
3149	9	325	4	Severe	0.8834	1.208	1.275	2.551	49.6	0.0612	0.0716	23.2	56.7	39.6	11.5	-21.1	37.3	27.3	0.1007	0.866	92.5	0.65	0.936	0.2282	0.582	-0.684	1.266	0.353	3.009	1.602	4.301	0.3	0.089	93.0	17.0	test
3150	9	326	4	Severe	0.8875	1.183	1.228	2.456	50.7	0.0696	0.0715	25.3	54.4	42.0	12.6	-20.1	39.5	24.5	0.0996	0.826	86.0	0.739	0.801	0.2641	0.678	-0.717	1.395	0.332	2.739	1.558	3.992	0.257	0.063	95.0	18.0	test
3151	9	327	4	Severe	0.8916	1.213	1.311	2.622	49.5	0.062	0.0634	23.9	56.4	42.2	12.7	-20.7	38.1	29.5	0.0961	0.923	82.7	0.683	0.665	0.24	0.644	-0.703	1.347	0.35	3.111	1.147	3.527	0.297	0.062	89.9	18.0	test
3152	9	328	4	Severe	0.8957	1.165	1.373	2.746	51.5	0.0609	0.0668	24.5	58.5	38.8	14.5	-24.3	38.0	27.7	0.0992	0.915	87.1	0.696	0.45	0.2249	0.867	-0.646	1.513	0.379	2.522	1.559	3.892	0.225	0.068	95.0	16.0	test
3153	9	329	4	Severe	0.8998	1.198	1.27	2.54	50.1	0.078	0.0775	22.2	59.3	39.8	13.3	-22.1	35.2	30.9	0.0684	0.868	96.5	0.613	0.606	0.2154	0.749	-0.66	1.41	0.393	1.967	1.46	3.68	0.32	0.062	90.2	18.0	test
3154	9	330	4	Severe	0.9039	1.195	1.296	2.593	50.2	0.0651	0.0613	22.8	57.9	41.2	14.4	-17.6	34.9	32.4	0.0957	0.876	87.9	0.647	0.506	0.2424	0.798	-0.728	1.526	0.463	2.712	1.226	3.439	0.256	0.094	95.0	19.0	test
3155	9	331	4	Severe	0.908	1.186	1.189	2.379	50.6	0.0525	0.0673	23.5	55.4	40.9	11.2	-17.9	42.3	29.4	0.0896	0.87	85.0	0.709	0.765	0.2564	0.842	-0.616	1.458	0.4	2.717	1.102	4.583	0.344	0.074	91.2	19.0	test
3156	9	332	4	Severe	0.9121	1.178	1.262	2.524	50.9	0.066	0.0627	23.2	56.3	40.0	14.7	-20.3	38.8	27.5	0.0849	0.848	100.4	0.675	0.556	0.277	0.691	-0.859	1.55	0.354	2.548	1.2	3.946	0.206	0.037	91.5	19.0	test
3157	9	333	4	Severe	0.9162	1.181	1.245	2.489	50.8	0.0658	0.0711	23.9	56.3	39.5	12.9	-20.5	40.7	28.4	0.0852	0.884	101.9	0.697	0.461	0.2565	0.668	-0.768	1.436	0.346	2.454	1.55	4.045	0.317	0.075	91.5	18.0	test
3158	9	334	4	Severe	0.9204	1.179	1.284	2.568	50.9	0.0588	0.0682	22.9	60.8	41.1	14.8	-20.8	32.6	27.8	0.0975	0.87	87.9	0.719	0.652	0.2527	0.774	-0.557	1.331	0.294	3.366	1.807	3.757	0.295	0.1	95.0	17.0	test
3159	9	335	4	Severe	0.9245	1.184	1.234	2.467	50.7	0.0705	0.0717	22.6	54.9	37.9	13.5	-21.5	38.3	32.0	0.0966	0.883	98.4	0.679	0.616	0.2505	0.618	-0.694	1.312	0.296	2.996	1.132	3.583	0.25	0.055	95.0	19.0	test
3160	9	336	4	Severe	0.9286	1.198	1.238	2.476	50.1	0.0661	0.075	23.5	54.1	41.5	13.2	-21.3	36.4	27.4	0.0993	0.882	92.6	0.735	0.828	0.2242	0.818	-0.566	1.384	0.414	2.748	1.313	3.312	0.276	0.1	94.3	18.0	test
3161	9	337	4	Severe	0.9328	1.2	1.198	2.397	50.0	0.0653	0.0714	24.3	55.2	42.9	11.0	-20.3	39.4	30.6	0.0958	0.935	89.0	0.759	0.681	0.2752	0.621	-0.677	1.298	0.373	2.907	1.238	3.17	0.216	0.053	95.0	15.0	test
3162	9	338	4	Severe	0.9369	1.186	1.242	2.485	50.6	0.0671	0.0671	22.8	58.2	37.7	17.0	-20.0	34.5	26.2	0.1064	0.829	89.6	0.689	0.633	0.2603	0.783	-0.631	1.414	0.406	2.819	1.254	3.492	0.275	0.075	88.2	19.0	test
3163	9	339	4	Severe	0.9411	1.172	1.211	2.423	51.2	0.0678	0.0571	25.2	58.0	38.4	13.2	-20.6	34.9	26.6	0.0941	0.895	87.5	0.692	0.689	0.2388	0.764	-0.564	1.328	0.368	3.307	1.049	3.733	0.285	0.073	92.5	19.0	test
3164	9	340	4	Severe	0.9453	1.195	1.315	2.629	50.2	0.062	0.0681	23.3	57.8	41.0	12.7	-18.8	36.9	24.9	0.0931	1.01	86.9	0.699	0.679	0.2462	0.863	-0.603	1.466	0.38	2.648	1.529	3.853	0.288	0.104	95.0	18.0	test
3165	9	341	4	Severe	0.9494	1.196	1.2	2.401	50.2	0.0663	0.0569	24.6	54.6	40.0	12.8	-18.8	40.8	31.0	0.0832	0.927	78.9	0.695	0.766	0.241	0.744	-0.724	1.468	0.405	2.666	1.249	4.138	0.304	0.045	95.0	18.0	test
3166	9	342	4	Severe	0.9536	1.205	1.229	2.458	49.8	0.0634	0.0646	23.8	57.1	39.2	13.7	-22.3	35.9	26.6	0.0892	0.832	88.4	0.734	0.654	0.2403	0.797	-0.713	1.509	0.354	2.227	1.371	3.838	0.213	0.061	86.9	18.0	test
3167	9	343	4	Severe	0.9578	1.202	1.209	2.418	49.9	0.0643	0.0607	23.9	55.1	40.0	15.6	-23.1	40.4	27.1	0.1071	0.887	69.9	0.637	0.61	0.2067	0.771	-0.596	1.367	0.258	2.646	1.351	4.288	0.287	0.061	89.8	19.0	test
3168	9	344	4	Severe	0.962	1.191	1.213	2.425	50.4	0.0787	0.0693	22.9	54.8	41.3	15.7	-19.7	39.7	24.8	0.0965	0.834	99.0	0.723	0.517	0.2332	0.636	-0.649	1.285	0.338	2.753	1.298	4.791	0.306	0.066	89.5	17.0	test
3169	9	345	4	Severe	0.9662	1.161	1.275	2.55	51.7	0.0675	0.0748	24.3	51.4	38.8	10.5	-21.8	37.8	27.9	0.0971	0.833	117.1	0.692	0.848	0.2686	0.778	-0.615	1.393	0.312	2.547	1.351	3.906	0.193	0.068	95.0	17.0	test
3170	9	346	4	Severe	0.9704	1.173	1.256	2.511	51.2	0.0706	0.068	23.9	56.1	39.4	13.5	-21.0	37.0	27.3	0.101	0.938	94.7	0.592	0.467	0.2632	0.649	-0.565	1.214	0.259	3.014	1.174	4.472	0.25	0.052	94.5	17.0	test
3171	9	347	4	Severe	0.9746	1.176	1.295	2.59	51.0	0.076	0.0678	23.0	52.8	40.9	12.7	-23.5	37.6	24.6	0.0995	0.87	91.9	0.626	0.672	0.2045	0.747	-0.678	1.425	0.236	2.739	1.536	3.778	0.232	0.061	87.6	19.0	test
3172	9	348	4	Severe	0.9788	1.211	1.228	2.456	49.6	0.0677	0.0747	25.0	57.2	38.4	15.8	-19.7	37.5	28.4	0.109	0.796	87.9	0.638	0.7	0.2286	1.0	-0.603	1.603	0.277	3.06	1.282	4.012	0.27	0.037	92.7	18.0	test
3173	9	349	4	Severe	0.9831	1.148	1.224	2.448	52.3	0.0678	0.062	24.6	56.5	40.1	14.5	-19.8	37.6	31.2	0.0777	0.915	85.3	0.739	0.695	0.2463	0.851	-0.687	1.539	0.368	2.538	1.407	4.88	0.303	0.075	90.5	20.0	test
3174	9	350	4	Severe	0.9873	1.173	1.254	2.507	51.2	0.0717	0.0726	22.7	57.0	38.1	16.5	-23.7	35.4	28.9	0.0973	0.964	104.9	0.702	0.555	0.2462	0.589	-0.746	1.336	0.33	3.037	1.475	3.848	0.25	0.081	93.0	20.0	test
3175	9	351	4	Severe	0.9915	1.208	1.303	2.606	49.7	0.0653	0.0674	23.4	55.0	38.9	12.3	-23.7	34.7	29.2	0.1082	0.902	86.9	0.677	0.832	0.2709	0.485	-0.748	1.233	0.315	3.253	1.524	3.331	0.298	0.117	95.0	18.0	test
3176	9	352	4	Severe	0.9958	1.228	1.266	2.531	48.8	0.0664	0.0701	23.2	54.2	38.0	12.4	-21.1	39.0	24.7	0.0859	0.892	86.0	0.665	0.53	0.228	0.619	-0.832	1.451	0.364	2.912	1.762	4.222	0.274	0.076	93.8	18.0	test
3177	10	0	0	Fresh	0.0	1.154	1.252	2.504	52.0	0.0257	0.031	28.9	49.8	44.9	16.9	-20.2	42.4	28.4	0.0251	1.236	68.1	0.831	0.668	0.1894	0.863	-0.589	1.452	0.315	2.893	1.409	4.283	0.282	0.079	64.8	7.0	test
3178	10	1	0	Fresh	0.0002	1.142	1.397	2.794	52.5	0.0319	0.0339	30.3	48.6	45.9	12.6	-21.7	42.7	27.0	0.0091	1.253	80.8	0.85	0.427	0.2125	0.813	-0.621	1.435	0.26	2.633	1.175	4.767	0.285	0.108	63.6	6.0	test
3179	10	2	0	Fresh	0.0005	1.112	1.308	2.615	54.0	0.0205	0.0363	30.4	51.7	44.2	15.5	-16.7	44.5	27.0	0.0222	1.23	60.7	0.882	0.498	0.2199	0.706	-0.549	1.255	0.231	2.582	1.076	4.258	0.275	0.022	62.3	6.0	test
3180	10	3	0	Fresh	0.0009	1.136	1.234	2.468	52.8	0.0181	0.0309	30.1	51.4	39.8	16.7	-17.8	41.3	25.4	0.012	1.247	69.1	0.816	0.604	0.1945	0.819	-0.733	1.552	0.274	2.592	1.168	4.856	0.272	0.127	60.0	6.0	test
3181	10	4	0	Fresh	0.0014	1.15	1.354	2.708	52.2	0.0183	0.0337	29.3	50.0	43.8	14.2	-21.1	44.3	28.6	0.019	1.222	67.0	0.848	0.622	0.1687	0.8	-0.475	1.276	0.202	2.32	1.332	3.412	0.201	0.062	60.0	6.0	test
3182	10	5	0	Fresh	0.002	1.139	1.269	2.538	52.7	0.0154	0.0308	31.5	48.9	46.3	14.8	-20.0	38.1	30.9	0.032	1.259	66.3	0.853	0.422	0.1974	0.891	-0.634	1.525	0.329	2.888	1.216	4.237	0.307	0.043	61.4	6.0	test
3183	10	6	0	Fresh	0.0027	1.137	1.367	2.734	52.8	0.0211	0.0398	31.9	50.0	47.4	15.8	-20.8	37.6	31.3	0.0229	1.245	71.8	0.867	0.733	0.2061	0.918	-0.51	1.427	0.235	2.603	1.13	3.929	0.19	0.11	63.8	6.0	test
3184	10	7	0	Fresh	0.0034	1.127	1.338	2.677	53.2	0.0221	0.0298	29.8	51.9	42.0	12.7	-19.6	39.8	28.3	0.0005	1.258	63.0	0.823	0.582	0.1953	0.655	-0.668	1.323	0.384	2.411	1.134	4.905	0.235	0.132	61.5	7.0	test
3185	10	8	0	Fresh	0.0041	1.111	1.3	2.601	54.0	0.0226	0.031	29.9	50.6	45.4	18.8	-21.8	47.5	34.4	0.0397	1.213	79.9	0.887	0.439	0.1749	0.734	-0.554	1.288	0.284	3.167	1.299	4.799	0.231	0.087	60.3	6.0	test
3186	10	9	0	Fresh	0.0049	1.134	1.411	2.823	52.9	0.0156	0.0245	28.5	44.3	45.9	16.9	-16.3	40.2	28.5	0.0161	1.22	81.3	0.919	0.673	0.2078	0.746	-0.561	1.306	0.258	2.301	1.354	4.049	0.235	0.05	60.1	8.0	test
3187	10	10	0	Fresh	0.0057	1.147	1.347	2.694	52.3	0.0167	0.0281	28.3	51.0	45.1	16.4	-17.3	41.1	26.7	0.0219	1.291	79.2	0.858	0.482	0.2241	0.701	-0.69	1.391	0.341	2.689	1.472	3.755	0.27	0.089	63.8	7.0	test
3188	10	11	0	Fresh	0.0066	1.153	1.267	2.535	52.0	0.0238	0.0295	31.1	48.2	44.3	15.9	-19.4	40.7	28.1	0.0168	1.128	73.3	0.861	0.504	0.1795	0.894	-0.569	1.463	0.305	2.316	1.035	4.842	0.276	0.068	60.0	7.0	test
3189	10	12	0	Fresh	0.0075	1.177	1.275	2.549	51.0	0.0199	0.0311	30.4	52.0	42.4	17.9	-20.0	41.3	30.4	0.0196	1.203	72.8	0.95	0.617	0.1991	0.875	-0.547	1.422	0.198	2.359	0.914	4.511	0.286	0.092	61.7	6.0	test
3190	10	13	0	Fresh	0.0085	1.102	1.346	2.693	54.5	0.0204	0.0313	30.3	49.7	43.6	15.3	-20.6	43.9	29.0	0.0425	1.26	61.2	0.969	0.691	0.1554	0.799	-0.753	1.552	0.235	2.245	1.314	4.472	0.271	0.106	60.0	7.0	test
3191	10	14	0	Fresh	0.0095	1.151	1.236	2.473	52.1	0.0301	0.0332	30.4	48.8	47.2	12.9	-14.7	32.0	27.9	0.0197	1.276	68.2	0.813	0.517	0.1789	0.878	-0.744	1.623	0.249	2.29	1.195	4.462	0.326	0.083	60.7	6.0	test
3192	10	15	0	Fresh	0.0105	1.144	1.238	2.477	52.4	0.0129	0.017	29.4	52.9	43.1	12.0	-19.5	43.8	31.2	0.0267	1.296	72.6	0.785	0.563	0.2005	0.707	-0.746	1.453	0.35	2.197	1.278	4.29	0.288	0.094	62.8	7.0	test
3193	10	16	0	Fresh	0.0116	1.103	1.326	2.652	54.4	0.018	0.031	30.1	46.5	43.9	11.7	-18.0	41.4	28.3	0.0149	1.113	75.9	0.822	0.669	0.2024	0.921	-0.607	1.528	0.363	2.271	1.313	4.298	0.289	0.064	60.2	7.0	test
3194	10	17	0	Fresh	0.0127	1.122	1.366	2.731	53.5	0.0235	0.043	31.7	50.2	43.2	16.4	-20.4	45.5	29.8	0.0091	1.23	78.3	0.854	0.592	0.1782	0.811	-0.685	1.496	0.155	2.383	1.026	5.245	0.254	0.081	62.3	7.0	test
3195	10	18	0	Fresh	0.0138	1.169	1.27	2.539	51.3	0.0105	0.0286	30.2	49.9	46.4	16.0	-19.7	42.4	28.4	0.0043	1.186	77.0	0.966	0.497	0.2167	0.964	-0.521	1.486	0.341	2.666	1.025	4.927	0.278	0.031	62.6	6.0	test
3196	10	19	0	Fresh	0.015	1.118	1.331	2.661	53.7	0.0192	0.0391	30.6	47.0	46.3	12.6	-15.2	40.8	28.2	0.0285	1.238	64.6	0.823	0.658	0.2112	0.684	-0.516	1.2	0.333	1.963	1.435	5.188	0.235	0.09	68.0	6.0	test
3197	10	20	0	Fresh	0.0162	1.165	1.387	2.774	51.5	0.0158	0.023	29.8	47.4	42.9	16.6	-18.7	42.1	29.2	0.0492	1.311	78.2	0.881	0.532	0.2062	0.888	-0.603	1.492	0.273	2.601	1.118	4.358	0.208	0.088	63.0	7.0	test
3198	10	21	0	Fresh	0.0174	1.129	1.337	2.674	53.2	0.0222	0.0279	31.5	46.4	45.4	15.7	-18.6	39.0	28.7	0.0172	1.267	77.6	0.805	0.5	0.2007	0.908	-0.722	1.63	0.302	2.641	0.952	3.927	0.244	0.053	60.6	6.0	test
3199	10	22	0	Fresh	0.0187	1.151	1.326	2.652	52.1	0.0276	0.033	31.5	48.9	46.3	12.4	-24.5	38.8	34.0	0.0304	1.197	61.8	0.74	0.481	0.1871	0.851	-0.521	1.372	0.296	2.175	1.253	5.118	0.257	0.078	60.0	8.0	test
3200	10	23	0	Fresh	0.02	1.141	1.309	2.617	52.6	0.0187	0.0313	28.7	45.3	42.8	16.5	-21.7	39.7	30.6	0.0182	1.108	80.2	0.971	0.377	0.2203	0.591	-0.513	1.104	0.194	2.546	1.212	4.945	0.283	0.074	60.4	6.0	test
3201	10	24	0	Fresh	0.0213	1.13	1.33	2.66	53.1	0.0223	0.0281	30.8	50.7	47.5	17.6	-19.0	39.2	25.5	0.0048	1.263	75.5	0.797	0.486	0.1901	0.785	-0.679	1.464	0.332	2.408	1.392	4.355	0.254	0.077	60.6	6.0	test
3202	10	25	0	Fresh	0.0226	1.161	1.356	2.711	51.7	0.0174	0.0348	28.1	49.6	43.9	17.2	-18.8	36.3	31.5	0.0293	1.27	71.0	0.958	0.497	0.2044	0.712	-0.425	1.137	0.238	2.305	1.509	4.233	0.243	0.073	65.1	7.0	test
3203	10	26	0	Fresh	0.024	1.149	1.404	2.808	52.2	0.0246	0.0332	30.8	51.2	42.3	15.1	-17.3	31.2	30.1	0.0271	1.203	64.1	0.846	0.646	0.1934	0.715	-0.581	1.296	0.183	2.299	1.032	5.02	0.264	0.09	61.2	7.0	test
3204	10	27	0	Fresh	0.0254	1.156	1.358	2.716	51.9	0.0166	0.0272	31.0	49.0	44.5	15.4	-20.4	42.2	26.5	0.0205	1.166	73.3	0.839	0.507	0.2069	0.794	-0.678	1.471	0.269	2.481	1.107	4.076	0.248	0.087	65.3	8.0	test
3205	10	28	0	Fresh	0.0268	1.13	1.374	2.748	53.1	0.0199	0.0425	30.2	48.7	43.1	12.9	-16.5	43.0	32.8	0.0318	1.273	90.1	0.828	0.429	0.2123	0.851	-0.567	1.418	0.303	2.34	1.254	4.168	0.225	0.086	60.4	8.0	test
3206	10	29	0	Fresh	0.0283	1.116	1.36	2.719	53.8	0.0134	0.026	31.9	52.1	42.1	15.1	-22.5	42.0	30.6	0.0218	1.201	82.8	0.862	0.359	0.2006	0.711	-0.588	1.299	0.3	2.564	1.317	3.913	0.255	0.102	65.4	7.0	test
3207	10	30	0	Fresh	0.0297	1.142	1.284	2.569	52.5	0.025	0.0278	28.8	50.8	46.7	16.9	-17.5	36.7	32.6	0.0325	1.256	61.7	0.899	0.589	0.2006	0.76	-0.523	1.283	0.236	2.354	1.575	4.024	0.303	0.072	61.2	8.0	test
3208	10	31	0	Fresh	0.0312	1.149	1.419	2.839	52.2	0.02	0.0284	30.5	48.7	45.3	16.2	-19.4	46.5	24.7	0.0194	1.219	86.1	0.879	0.424	0.1784	0.73	-0.623	1.353	0.373	2.693	0.993	4.292	0.287	0.077	66.3	7.0	test
3209	10	32	0	Fresh	0.0328	1.151	1.414	2.827	52.1	0.0214	0.0264	29.6	49.3	43.9	13.8	-17.3	40.3	31.6	0.0084	1.152	68.9	0.883	0.347	0.1802	0.612	-0.774	1.386	0.324	2.965	1.34	4.641	0.242	0.086	62.7	8.0	test
3210	10	33	0	Fresh	0.0343	1.13	1.342	2.683	53.1	0.0125	0.0209	31.5	47.6	45.8	16.0	-21.3	40.1	29.6	0.0332	1.177	84.1	0.807	0.37	0.1759	0.707	-0.669	1.376	0.281	2.445	1.083	4.28	0.293	0.07	62.1	7.0	test
3211	10	34	0	Fresh	0.0359	1.155	1.207	2.415	52.0	0.0198	0.0308	28.8	48.2	42.8	14.9	-21.3	34.6	32.0	0.0239	1.23	90.1	0.817	0.642	0.2043	0.697	-0.605	1.302	0.351	2.06	1.24	5.087	0.288	0.066	60.8	6.0	test
3212	10	35	0	Fresh	0.0375	1.146	1.284	2.568	52.4	0.0262	0.0243	30.4	49.3	43.6	16.1	-20.8	43.7	27.5	0.0327	1.16	74.8	0.793	0.419	0.1923	0.768	-0.49	1.259	0.305	2.763	0.982	4.608	0.277	0.068	64.4	7.0	test
3213	10	36	0	Fresh	0.0391	1.137	1.291	2.582	52.8	0.0177	0.0392	29.9	54.5	44.1	15.3	-18.9	38.8	33.3	0.0243	1.248	74.3	0.852	0.399	0.2459	0.807	-0.634	1.441	0.274	2.538	1.072	4.016	0.267	0.057	60.0	8.0	test
3214	10	37	0	Fresh	0.0407	1.149	1.313	2.626	52.2	0.0217	0.0312	30.6	49.3	44.9	16.1	-20.7	40.4	30.8	0.005	1.215	69.2	0.873	0.389	0.2048	0.778	-0.759	1.537	0.356	2.633	1.035	4.599	0.258	0.057	61.3	6.0	test
3215	10	38	0	Fresh	0.0424	1.101	1.38	2.761	54.5	0.0331	0.0291	29.4	47.6	44.8	17.1	-18.4	42.3	32.1	0.0183	1.144	82.3	0.841	0.553	0.1985	0.831	-0.564	1.395	0.3	3.107	1.2	3.961	0.251	0.071	60.0	9.0	test
3216	10	39	0	Fresh	0.0441	1.148	1.28	2.559	52.3	0.0243	0.0368	28.5	52.7	42.0	17.2	-23.7	42.4	28.3	0.0464	1.184	66.6	0.804	0.56	0.2228	0.701	-0.559	1.26	0.295	2.24	1.237	5.661	0.259	0.057	66.1	8.0	test
3217	10	40	0	Fresh	0.0458	1.131	1.336	2.673	53.1	0.0114	0.0253	29.9	48.1	43.6	15.5	-20.6	41.2	29.4	0.0267	1.196	83.5	0.861	0.336	0.2085	0.822	-0.682	1.504	0.369	2.382	0.976	3.791	0.269	0.083	60.0	8.0	test
3218	10	41	0	Fresh	0.0475	1.155	1.306	2.613	52.0	0.0255	0.0246	29.6	49.9	47.9	16.3	-20.4	36.8	28.9	0.0373	1.274	88.9	0.829	0.478	0.1782	0.869	-0.5	1.369	0.29	2.246	0.953	5.024	0.226	0.059	60.0	8.0	test
3219	10	42	0	Fresh	0.0492	1.199	1.352	2.704	50.1	0.015	0.0289	28.0	51.7	42.9	15.5	-20.0	42.8	29.8	0.0332	1.23	67.6	0.859	0.527	0.1964	0.745	-0.451	1.196	0.397	2.265	0.928	4.602	0.263	0.093	63.2	10.0	test
3220	10	43	0	Fresh	0.051	1.174	1.396	2.792	51.1	0.0164	0.0213	29.1	50.2	44.8	14.1	-19.4	43.8	33.2	0.0102	1.208	63.2	0.683	0.533	0.1652	0.676	-0.753	1.429	0.354	2.683	1.721	5.062	0.233	0.097	64.2	8.0	test
3221	10	44	0	Fresh	0.0528	1.127	1.349	2.698	53.2	0.0205	0.0297	30.0	50.4	41.9	15.6	-22.8	38.3	28.5	0.0323	1.239	85.3	0.887	0.727	0.1696	0.734	-0.719	1.453	0.327	2.613	1.066	4.654	0.287	0.048	64.3	8.0	test
3222	10	45	0	Fresh	0.0546	1.12	1.266	2.532	53.6	0.0215	0.0335	31.1	49.9	44.8	16.9	-16.9	40.1	25.3	0.0396	1.328	74.9	0.935	0.576	0.2159	0.812	-0.723	1.535	0.31	3.014	1.355	4.442	0.205	0.098	64.7	8.0	test
3223	10	46	0	Fresh	0.0564	1.135	1.351	2.701	52.8	0.0283	0.0338	31.5	51.1	44.3	14.3	-20.8	34.3	27.4	0.0232	1.236	76.6	0.887	0.537	0.1894	0.728	-0.564	1.291	0.246	2.437	1.32	4.006	0.236	0.079	65.1	8.0	test
3224	10	47	0	Fresh	0.0583	1.143	1.309	2.618	52.5	0.0213	0.0381	29.3	51.1	43.7	14.6	-19.6	37.3	32.1	0.0307	1.193	80.8	0.813	0.41	0.2088	0.78	-0.615	1.395	0.355	2.716	1.371	4.014	0.249	0.093	67.9	8.0	test
3225	10	48	0	Fresh	0.0602	1.118	1.346	2.692	53.7	0.0265	0.0322	30.5	46.4	45.0	15.9	-21.5	43.9	26.0	0.0263	1.282	96.6	0.789	0.534	0.2004	0.797	-0.595	1.391	0.325	3.197	1.454	3.731	0.228	0.094	61.4	7.0	test
3226	10	49	0	Fresh	0.0621	1.135	1.355	2.711	52.9	0.0279	0.028	28.2	51.1	44.9	15.2	-20.3	39.8	30.2	0.0194	1.283	55.5	0.892	0.426	0.1634	0.839	-0.557	1.396	0.291	2.684	0.831	5.09	0.217	0.096	65.0	8.0	test
3227	10	50	0	Fresh	0.064	1.11	1.407	2.814	54.0	0.0291	0.0287	31.5	48.3	43.1	12.4	-20.5	39.7	27.9	0.0325	1.296	83.3	0.76	0.359	0.2078	0.893	-0.624	1.517	0.308	2.534	1.154	4.686	0.261	0.099	61.7	6.0	test
3228	10	51	0	Fresh	0.0659	1.143	1.291	2.583	52.5	0.0201	0.0282	31.0	48.8	47.2	14.4	-21.4	42.6	34.8	0.0203	1.261	63.2	0.826	0.397	0.2125	0.774	-0.658	1.432	0.355	2.157	1.631	4.762	0.281	0.105	67.7	6.0	test
3229	10	52	0	Fresh	0.0678	1.111	1.263	2.526	54.0	0.0212	0.0395	28.6	47.0	42.8	15.1	-19.0	36.8	33.8	0.0307	1.23	77.5	0.765	0.498	0.205	0.875	-0.542	1.418	0.376	2.598	0.967	5.047	0.302	0.091	70.1	8.0	test
3230	10	53	0	Fresh	0.0698	1.136	1.286	2.572	52.8	0.0167	0.0318	28.8	53.9	42.3	17.1	-23.0	38.5	29.3	0.0224	1.215	85.7	0.921	0.537	0.1995	0.693	-0.615	1.308	0.232	2.455	1.701	5.336	0.262	0.1	63.5	7.0	test
3231	10	54	0	Fresh	0.0718	1.128	1.302	2.605	53.2	0.0288	0.0272	30.6	50.7	44.0	13.6	-19.2	40.3	31.6	0.0377	1.158	80.5	0.868	0.56	0.2139	0.761	-0.69	1.451	0.225	2.836	1.217	4.643	0.257	0.076	68.6	8.0	test
3232	10	55	0	Fresh	0.0738	1.16	1.307	2.615	51.7	0.0127	0.0299	31.1	47.1	44.6	15.6	-19.9	40.3	31.4	0.0289	1.165	87.4	0.931	0.375	0.1939	0.955	-0.65	1.606	0.329	2.485	1.493	4.333	0.201	0.091	68.9	8.0	test
3233	10	56	0	Fresh	0.0758	1.13	1.298	2.597	53.1	0.0251	0.0361	30.8	48.6	44.4	13.5	-16.8	34.1	34.5	0.0111	1.191	60.2	0.863	0.554	0.1916	0.66	-0.529	1.189	0.29	2.54	1.018	4.818	0.243	0.085	63.4	9.0	test
3234	10	57	0	Fresh	0.0779	1.142	1.224	2.448	52.5	0.0256	0.0363	29.0	51.7	42.1	15.8	-16.6	45.6	27.1	0.0341	1.194	66.7	0.849	0.614	0.2017	0.646	-0.71	1.356	0.342	2.672	1.318	3.823	0.232	0.068	62.0	8.0	test
3235	10	58	0	Fresh	0.0799	1.131	1.3	2.6	53.0	0.0199	0.0273	28.7	47.2	44.1	13.1	-19.8	43.2	29.9	0.0133	1.189	87.4	0.837	0.433	0.1929	0.932	-0.524	1.456	0.298	2.464	1.288	4.134	0.281	0.08	62.2	9.0	test
3236	10	59	0	Fresh	0.082	1.128	1.221	2.441	53.2	0.0294	0.038	29.2	52.8	44.9	10.6	-21.7	43.6	35.2	0.0256	1.254	70.9	0.858	0.477	0.1707	0.777	-0.372	1.149	0.283	2.56	1.301	4.385	0.23	0.087	67.5	8.0	test
3237	10	60	0	Fresh	0.0841	1.135	1.295	2.59	52.9	0.0204	0.0365	30.2	49.1	42.1	12.4	-20.4	33.6	31.0	0.0244	1.173	60.6	0.84	0.549	0.2335	0.741	-0.494	1.235	0.311	2.579	1.597	4.726	0.265	0.068	62.2	9.0	test
3238	10	61	0	Fresh	0.0862	1.155	1.299	2.599	51.9	0.0229	0.0267	29.4	50.6	43.5	12.4	-19.9	46.2	34.9	0.0162	1.154	70.1	0.811	0.482	0.1723	0.824	-0.672	1.496	0.304	2.407	1.116	3.728	0.237	0.056	62.4	7.0	test
3239	10	62	0	Fresh	0.0883	1.151	1.216	2.432	52.1	0.03	0.0388	31.9	46.8	43.4	14.0	-22.0	37.2	32.8	0.036	1.18	80.3	0.866	0.365	0.1991	0.879	-0.821	1.701	0.286	2.537	1.121	4.142	0.265	0.079	60.0	8.0	test
3240	10	63	0	Fresh	0.0905	1.116	1.315	2.631	53.8	0.02	0.0359	27.5	48.3	43.4	11.5	-19.0	42.0	30.3	0.0184	1.12	68.7	0.848	0.668	0.213	0.598	-0.615	1.213	0.314	1.984	1.135	4.887	0.257	0.057	67.9	8.0	test
3241	10	64	0	Fresh	0.0926	1.173	1.23	2.46	51.2	0.022	0.0241	29.0	50.6	45.1	18.8	-21.5	45.0	32.6	0.0243	1.223	71.0	0.874	0.364	0.1888	0.81	-0.594	1.404	0.308	2.177	0.98	4.235	0.19	0.096	68.7	9.0	test
3242	10	65	0	Fresh	0.0948	1.149	1.294	2.589	52.2	0.016	0.0377	30.0	52.0	43.5	14.5	-21.8	41.2	31.1	0.0409	1.258	71.9	0.767	0.617	0.1956	0.753	-0.631	1.385	0.403	2.665	1.38	5.173	0.261	0.068	62.5	8.0	test
3243	10	66	0	Fresh	0.097	1.155	1.335	2.67	52.0	0.0232	0.0305	29.5	47.9	45.3	17.1	-19.2	38.1	30.2	0.0385	1.218	79.2	0.855	0.514	0.2146	0.657	-0.646	1.302	0.362	2.483	1.374	4.198	0.265	0.061	67.0	7.0	test
3244	10	67	0	Fresh	0.0992	1.177	1.348	2.695	51.0	0.0291	0.0315	29.9	48.5	39.3	13.3	-20.8	40.1	28.8	0.0337	1.184	86.6	0.85	0.535	0.1833	0.868	-0.521	1.388	0.359	2.481	1.269	4.5	0.192	0.094	65.7	9.0	test
3245	10	68	0	Fresh	0.1015	1.13	1.225	2.449	53.1	0.0281	0.0381	29.6	49.4	41.6	14.8	-19.5	43.5	30.0	0.015	1.304	81.6	0.856	0.497	0.1768	0.795	-0.641	1.436	0.347	2.35	1.026	4.525	0.241	0.071	65.6	9.0	test
3246	10	69	0	Fresh	0.1037	1.126	1.304	2.608	53.3	0.0216	0.0306	28.9	51.7	42.5	15.0	-17.1	40.5	25.1	0.0355	1.162	56.8	0.85	0.504	0.2016	0.808	-0.649	1.456	0.32	2.771	1.172	4.246	0.227	0.088	70.2	8.0	test
3247	10	70	0	Fresh	0.106	1.16	1.282	2.564	51.7	0.024	0.0407	29.2	50.2	42.6	11.1	-18.1	44.0	28.7	0.0399	1.162	89.5	0.816	0.447	0.1845	0.957	-0.609	1.566	0.369	2.467	1.21	3.898	0.3	0.07	68.3	7.0	test
3248	10	71	0	Fresh	0.1082	1.146	1.323	2.645	52.3	0.0242	0.0315	27.5	49.0	43.3	12.7	-19.6	43.3	26.7	0.0116	1.132	74.0	0.786	0.63	0.1837	0.813	-0.683	1.496	0.286	2.23	1.314	4.703	0.27	0.073	61.7	8.0	test
3249	10	72	0	Fresh	0.1105	1.187	1.297	2.594	50.6	0.0236	0.0412	29.8	48.3	44.1	17.8	-22.4	35.8	28.2	0.0291	1.235	90.1	0.799	0.468	0.2297	0.823	-0.631	1.454	0.295	2.944	1.767	5.246	0.256	0.086	69.9	7.0	test
3250	10	73	0	Fresh	0.1129	1.146	1.275	2.55	52.3	0.0275	0.0287	31.5	49.2	42.9	14.6	-18.6	35.4	27.8	0.0369	1.176	88.3	0.822	0.499	0.1942	0.858	-0.578	1.436	0.291	2.791	0.967	4.175	0.237	0.06	67.8	7.0	test
3251	10	74	0	Fresh	0.1152	1.133	1.301	2.603	52.9	0.0199	0.0378	31.2	49.8	43.1	12.8	-21.2	36.9	32.7	0.0327	1.2	83.7	0.745	0.496	0.2501	0.833	-0.763	1.595	0.283	2.5	1.377	3.6	0.255	0.069	68.0	9.0	test
3252	10	75	0	Fresh	0.1175	1.164	1.324	2.649	51.5	0.0138	0.0291	28.6	53.2	44.0	14.0	-18.9	37.4	29.9	0.0392	1.243	97.2	0.843	0.529	0.246	0.736	-0.395	1.131	0.295	2.542	1.28	3.705	0.246	0.061	69.3	8.0	test
3253	10	76	0	Fresh	0.1199	1.152	1.296	2.591	52.1	0.0221	0.0393	30.9	46.0	42.9	14.7	-24.0	40.1	30.9	0.0321	1.193	82.8	0.846	0.356	0.2248	0.815	-0.516	1.332	0.291	3.097	1.322	5.024	0.244	0.094	68.8	9.0	test
3254	10	77	0	Fresh	0.1223	1.171	1.29	2.58	51.2	0.0174	0.0412	29.2	48.1	43.5	14.6	-19.2	32.6	30.9	0.0398	1.209	84.0	0.814	0.437	0.2145	0.731	-0.665	1.396	0.303	2.21	1.346	4.469	0.3	0.055	68.5	9.0	test
3255	10	78	0	Fresh	0.1246	1.175	1.372	2.744	51.1	0.0243	0.0351	29.2	50.4	44.3	14.1	-22.3	38.1	33.7	0.0243	1.182	69.2	0.853	0.433	0.2225	0.814	-0.597	1.41	0.347	2.463	1.501	4.355	0.218	0.076	64.1	10.0	test
3256	10	79	0	Fresh	0.127	1.158	1.275	2.549	51.8	0.03	0.0357	29.5	46.9	43.2	11.7	-17.2	35.2	31.6	0.0224	1.204	86.2	0.885	0.733	0.2327	0.738	-0.659	1.397	0.332	2.58	1.18	3.867	0.261	0.073	71.2	10.0	test
3257	10	80	0	Fresh	0.1295	1.13	1.3	2.601	53.1	0.0252	0.0361	29.3	50.1	42.6	16.7	-20.5	41.5	26.8	0.029	1.235	78.9	0.77	0.545	0.1484	0.619	-0.624	1.243	0.246	2.547	0.915	5.413	0.23	0.103	68.2	9.0	test
3258	10	81	0	Fresh	0.1319	1.149	1.352	2.704	52.2	0.03	0.035	29.8	51.3	43.4	14.7	-22.2	39.9	29.8	0.0419	1.229	82.8	0.888	0.414	0.219	0.638	-0.753	1.39	0.276	2.434	0.86	4.02	0.24	0.063	71.0	10.0	test
3259	10	82	0	Fresh	0.1344	1.15	1.332	2.663	52.2	0.0278	0.027	30.8	49.7	42.5	18.8	-21.5	37.0	31.7	0.0247	1.228	53.5	0.84	0.525	0.2257	0.68	-0.555	1.235	0.298	2.68	1.19	4.31	0.25	0.077	62.2	9.0	test
3260	10	83	0	Fresh	0.1368	1.139	1.303	2.607	52.7	0.0357	0.0415	30.0	45.3	42.0	13.8	-18.3	41.0	33.1	0.0359	1.24	80.7	0.838	0.349	0.1979	0.87	-0.486	1.356	0.286	2.836	1.114	4.241	0.186	0.103	69.2	8.0	test
3261	10	84	0	Fresh	0.1393	1.191	1.299	2.597	50.4	0.034	0.0287	30.8	50.4	43.2	14.0	-21.7	42.9	28.0	0.0083	1.264	80.2	0.815	0.488	0.2573	0.762	-0.639	1.401	0.29	2.327	1.151	4.582	0.24	0.043	64.2	10.0	test
3262	10	85	0	Fresh	0.1418	1.133	1.325	2.649	53.0	0.0333	0.0384	29.7	48.6	43.4	14.7	-22.5	39.1	31.9	0.0421	1.193	82.1	0.846	0.533	0.2104	0.807	-0.616	1.423	0.305	2.76	1.059	3.778	0.232	0.074	68.5	9.0	test
3263	10	86	0	Fresh	0.1443	1.145	1.392	2.784	52.4	0.0301	0.034	29.2	48.1	44.3	17.6	-16.9	41.7	27.6	0.0456	1.194	76.7	0.829	0.454	0.2057	0.714	-0.519	1.233	0.245	3.004	1.343	4.513	0.233	0.113	73.8	9.0	test
3264	10	87	0	Fresh	0.1468	1.139	1.272	2.545	52.7	0.0271	0.0321	29.5	46.7	42.7	15.5	-20.8	38.1	29.1	0.0248	1.173	101.6	0.795	0.56	0.188	0.612	-0.672	1.284	0.303	2.31	0.886	4.2	0.255	0.092	68.4	8.0	test
3265	10	88	0	Fresh	0.1494	1.18	1.397	2.794	50.8	0.0287	0.0431	30.2	52.3	43.4	16.5	-17.4	39.7	31.4	0.0329	1.17	62.9	0.884	0.685	0.2042	0.707	-0.565	1.272	0.328	2.078	1.518	4.113	0.245	0.065	65.7	7.0	test
3266	10	89	1	Mild	0.1519	1.161	1.245	2.49	51.7	0.0308	0.036	29.4	47.8	44.0	15.0	-17.5	37.1	34.6	0.0479	1.26	74.9	0.867	0.582	0.1927	0.706	-0.623	1.329	0.222	2.321	1.14	4.602	0.264	0.045	73.3	8.0	test
3267	10	90	1	Mild	0.1545	1.126	1.335	2.67	53.3	0.0335	0.0367	30.0	49.8	43.2	15.5	-21.1	38.9	31.4	0.0447	1.191	68.4	0.953	0.552	0.1715	0.735	-0.797	1.532	0.316	2.594	1.235	4.225	0.252	0.09	71.9	9.0	test
3268	10	91	1	Mild	0.1571	1.165	1.338	2.677	51.5	0.034	0.0336	31.2	50.2	43.2	14.7	-19.8	36.4	27.7	0.0205	1.229	75.3	0.842	0.62	0.2274	0.599	-0.633	1.233	0.238	2.347	0.793	4.849	0.201	0.058	66.3	10.0	test
3269	10	92	1	Mild	0.1597	1.162	1.27	2.539	51.6	0.0223	0.0382	27.7	46.6	45.8	16.7	-23.1	43.3	29.6	0.0405	1.221	75.4	0.832	0.651	0.2422	0.815	-0.68	1.494	0.305	3.193	1.38	4.8	0.262	0.094	68.2	10.0	test
3270	10	93	1	Mild	0.1623	1.141	1.236	2.471	52.6	0.0233	0.0427	28.2	52.4	44.5	16.7	-22.8	38.0	30.4	0.0335	1.268	73.2	0.868	0.635	0.2127	0.782	-0.733	1.515	0.321	2.813	1.091	3.817	0.236	0.074	71.0	10.0	test
3271	10	94	1	Mild	0.1649	1.144	1.191	2.382	52.4	0.0353	0.0292	29.1	48.0	40.3	11.7	-24.8	42.0	28.8	0.0314	1.199	59.1	0.731	0.55	0.2018	0.605	-0.601	1.206	0.318	2.73	1.314	4.587	0.249	0.096	71.3	9.0	test
3272	10	95	1	Mild	0.1675	1.114	1.265	2.53	53.9	0.0225	0.0503	28.3	50.1	40.7	11.6	-18.1	37.6	35.3	0.0489	1.177	61.9	0.855	0.498	0.2307	0.948	-0.66	1.608	0.334	2.34	1.443	3.93	0.28	0.084	65.0	8.0	test
3273	10	96	1	Mild	0.1702	1.158	1.267	2.534	51.8	0.0162	0.0281	28.1	49.4	42.9	12.7	-21.3	42.1	33.2	0.0186	1.165	81.6	0.803	0.651	0.1848	0.736	-0.598	1.334	0.305	2.422	1.273	4.717	0.237	0.075	65.7	9.0	test
3274	10	97	1	Mild	0.1729	1.143	1.3	2.6	52.5	0.0279	0.0424	28.5	46.9	42.1	20.2	-18.3	36.8	27.2	0.0209	1.229	95.6	0.841	0.504	0.1883	0.892	-0.646	1.538	0.349	3.055	1.022	5.06	0.259	0.085	72.5	8.0	test
3275	10	98	1	Mild	0.1755	1.176	1.31	2.62	51.0	0.033	0.038	28.9	47.3	42.5	15.9	-17.0	34.9	27.2	0.0283	1.098	65.5	0.788	0.545	0.2146	0.705	-0.448	1.153	0.285	2.668	1.266	4.619	0.285	0.076	72.3	10.0	test
3276	10	99	1	Mild	0.1782	1.175	1.309	2.619	51.1	0.0234	0.0326	27.6	50.3	43.2	16.9	-22.8	39.5	28.0	0.0255	1.154	106.7	0.861	0.461	0.1854	0.732	-0.478	1.209	0.272	2.183	0.996	4.91	0.225	0.103	70.3	11.0	test
3277	10	100	1	Mild	0.1809	1.191	1.267	2.533	50.4	0.0329	0.0371	29.6	52.9	43.0	16.6	-16.5	37.7	27.4	0.0329	1.15	73.0	0.798	0.507	0.1888	0.81	-0.65	1.46	0.293	2.74	1.295	4.965	0.293	0.07	70.4	10.0	test
3278	10	101	1	Mild	0.1837	1.152	1.25	2.5	52.1	0.033	0.0431	28.5	48.6	42.1	13.6	-20.9	41.6	30.7	0.0438	1.2	63.5	0.879	0.623	0.1631	0.758	-0.622	1.381	0.339	2.813	1.336	4.369	0.215	0.119	74.7	11.0	test
3279	10	102	1	Mild	0.1864	1.194	1.247	2.495	50.2	0.0329	0.0415	27.4	49.2	41.9	15.7	-18.6	39.4	32.1	0.0452	1.147	59.9	0.756	0.73	0.1856	0.757	-0.606	1.363	0.257	2.47	0.804	4.968	0.274	0.107	69.0	9.0	test
3280	10	103	1	Mild	0.1891	1.17	1.275	2.55	51.3	0.0261	0.028	31.1	46.4	42.8	13.9	-20.5	37.1	28.7	0.0541	1.232	64.9	0.794	0.398	0.1779	0.879	-0.629	1.508	0.377	2.277	1.462	4.41	0.253	0.097	71.1	10.0	test
3281	10	104	1	Mild	0.1919	1.178	1.175	2.35	50.9	0.0327	0.035	28.1	46.9	41.8	17.8	-21.9	40.9	30.9	0.0312	1.161	77.5	0.776	0.446	0.2311	0.956	-0.613	1.568	0.239	2.916	1.34	4.918	0.243	0.098	69.4	9.0	test
3282	10	105	1	Mild	0.1947	1.142	1.295	2.591	52.5	0.0394	0.0415	28.5	47.6	45.4	15.7	-19.2	38.8	27.5	0.0584	1.166	92.4	0.814	0.375	0.2196	0.956	-0.637	1.594	0.284	2.57	0.984	4.113	0.299	0.072	66.3	10.0	test
3283	10	106	1	Mild	0.1975	1.164	1.293	2.585	51.6	0.0376	0.0499	29.5	50.6	43.3	11.3	-24.0	38.1	26.9	0.0261	1.111	96.8	0.9	0.575	0.1919	0.847	-0.591	1.437	0.344	2.428	0.929	4.244	0.249	0.079	67.4	10.0	test
3284	10	107	1	Mild	0.2003	1.178	1.294	2.587	50.9	0.0337	0.0304	30.2	46.1	43.6	14.9	-22.7	36.1	28.2	0.0405	1.238	85.8	0.837	0.616	0.1999	0.688	-0.602	1.29	0.41	2.498	1.264	4.61	0.252	0.098	68.5	12.0	test
3285	10	108	1	Mild	0.2031	1.16	1.364	2.728	51.7	0.0399	0.0312	29.1	50.0	44.0	14.2	-19.4	34.4	30.2	0.0378	1.19	72.3	0.814	0.419	0.2231	0.823	-0.618	1.441	0.258	2.861	1.0	3.898	0.351	0.081	66.5	10.0	test
3286	10	109	1	Mild	0.2059	1.169	1.261	2.523	51.3	0.0327	0.0388	28.0	48.3	42.5	14.4	-20.2	38.3	30.5	0.0379	1.136	83.0	0.844	0.265	0.149	0.78	-0.637	1.417	0.343	2.322	1.28	4.715	0.27	0.062	70.6	9.0	test
3287	10	110	1	Mild	0.2087	1.17	1.311	2.622	51.3	0.0367	0.0368	30.1	49.9	42.7	13.4	-20.4	41.5	29.7	0.0254	1.197	68.3	0.808	0.723	0.2364	0.743	-0.603	1.345	0.358	2.336	1.83	3.64	0.268	0.072	71.3	10.0	test
3288	10	111	1	Mild	0.2116	1.171	1.234	2.469	51.3	0.0283	0.0293	28.6	48.4	43.9	13.2	-20.0	38.0	30.6	0.0342	1.214	76.9	0.862	0.663	0.1757	0.781	-0.662	1.443	0.333	2.176	1.122	4.63	0.266	0.074	68.3	10.0	test
3289	10	112	1	Mild	0.2145	1.186	1.276	2.552	50.6	0.0322	0.037	28.3	46.0	43.6	16.4	-23.2	38.5	29.7	0.0235	1.205	76.1	0.776	0.64	0.2105	0.775	-0.562	1.337	0.287	2.302	1.054	3.309	0.296	0.103	66.5	10.0	test
3290	10	113	1	Mild	0.2173	1.147	1.203	2.407	52.3	0.0264	0.0407	28.3	46.0	45.3	14.9	-19.3	41.3	27.4	0.0454	1.147	79.1	0.787	0.545	0.2044	0.792	-0.574	1.366	0.275	2.763	1.167	4.417	0.227	0.074	73.4	10.0	test
3291	10	114	1	Mild	0.2202	1.169	1.379	2.758	51.3	0.0277	0.0473	29.6	51.4	41.6	13.5	-18.2	37.5	28.8	0.0609	1.086	78.0	0.758	0.632	0.1978	0.757	-0.512	1.269	0.27	2.518	1.004	3.54	0.199	0.037	65.3	9.0	test
3292	10	115	1	Mild	0.2231	1.178	1.246	2.491	50.9	0.0275	0.0399	29.5	49.0	43.3	16.8	-19.3	37.6	34.0	0.0557	1.136	81.8	0.796	0.628	0.2266	0.587	-0.517	1.104	0.335	2.826	1.47	4.415	0.266	0.082	71.8	10.0	test
3293	10	116	1	Mild	0.2261	1.168	1.277	2.553	51.4	0.0414	0.0363	29.2	47.8	43.6	14.8	-17.1	40.4	31.9	0.0379	1.087	71.3	0.852	0.607	0.2313	0.859	-0.613	1.472	0.346	2.915	1.573	5.15	0.329	0.051	70.3	9.0	test
3294	10	117	1	Mild	0.229	1.152	1.346	2.693	52.1	0.0313	0.0446	28.7	50.5	43.2	15.1	-18.7	39.1	27.2	0.0237	1.271	76.8	0.775	0.514	0.189	0.826	-0.593	1.419	0.337	2.467	1.56	4.667	0.3	0.061	75.3	10.0	test
3295	10	118	1	Mild	0.2319	1.173	1.301	2.602	51.2	0.0307	0.0444	29.5	43.9	45.4	16.5	-17.0	39.0	28.9	0.0334	1.188	85.1	0.807	0.468	0.2285	0.765	-0.587	1.352	0.243	2.242	1.083	4.324	0.232	0.076	69.8	12.0	test
3296	10	119	1	Mild	0.2349	1.186	1.279	2.559	50.6	0.0376	0.0412	29.0	45.9	42.9	14.4	-17.2	34.7	29.1	0.0313	1.167	69.9	0.806	0.388	0.2069	0.867	-0.603	1.47	0.324	2.807	1.389	3.927	0.276	0.07	75.0	11.0	test
3297	10	120	1	Mild	0.2378	1.162	1.22	2.441	51.6	0.0352	0.04	30.0	47.8	42.1	12.7	-21.7	43.1	29.1	0.047	1.137	63.9	0.826	0.627	0.2678	0.616	-0.691	1.306	0.362	2.23	1.326	4.468	0.292	0.102	73.1	12.0	test
3298	10	121	1	Mild	0.2408	1.183	1.261	2.521	50.7	0.0255	0.0359	28.2	52.9	43.5	13.2	-20.4	33.4	28.2	0.0218	1.179	61.3	0.785	0.452	0.1996	0.663	-0.619	1.282	0.378	3.09	0.868	4.033	0.286	0.065	74.2	11.0	test
3299	10	122	1	Mild	0.2438	1.179	1.202	2.404	50.9	0.0378	0.0461	28.6	48.2	42.3	14.7	-18.3	37.0	31.0	0.047	1.235	78.8	0.76	0.507	0.216	0.887	-0.57	1.457	0.249	2.087	1.073	4.079	0.23	0.021	69.4	11.0	test
3300	10	123	1	Mild	0.2468	1.199	1.354	2.709	50.1	0.0371	0.0408	30.8	47.3	43.6	14.2	-20.3	41.4	27.3	0.0475	1.15	81.2	0.828	0.611	0.2094	0.65	-0.513	1.163	0.32	2.179	1.803	4.807	0.298	0.074	77.2	9.0	test
3301	10	124	1	Mild	0.2498	1.18	1.313	2.626	50.9	0.0278	0.0377	28.8	44.5	43.3	13.6	-20.4	41.9	31.1	0.0315	1.166	73.7	0.779	0.498	0.2031	0.709	-0.733	1.442	0.321	2.371	1.059	3.967	0.258	0.051	77.5	11.0	test
3302	10	125	1	Mild	0.2529	1.166	1.223	2.447	51.5	0.0367	0.0375	27.6	46.1	41.4	15.1	-21.2	41.4	28.6	0.042	1.125	76.9	0.792	0.536	0.2027	0.709	-0.662	1.371	0.251	2.65	1.181	3.417	0.263	0.057	70.0	14.0	test
3303	10	126	1	Mild	0.2559	1.187	1.26	2.521	50.6	0.033	0.0387	31.9	48.2	43.5	11.6	-20.5	36.2	31.9	0.054	1.131	67.0	0.757	0.747	0.1982	0.749	-0.572	1.321	0.202	2.808	1.323	3.79	0.236	0.063	74.1	12.0	test
3304	10	127	1	Mild	0.259	1.174	1.328	2.656	51.1	0.0291	0.0404	28.4	47.3	41.0	11.2	-19.7	38.4	28.3	0.0391	1.23	55.8	0.933	0.439	0.2015	0.901	-0.507	1.408	0.221	2.29	1.291	3.828	0.27	0.074	67.0	12.0	test
3305	10	128	1	Mild	0.262	1.192	1.296	2.591	50.3	0.0421	0.043	27.9	44.8	39.1	12.5	-19.7	38.6	28.4	0.0432	1.194	90.4	0.84	0.525	0.2076	0.867	-0.601	1.469	0.284	2.122	1.563	4.902	0.236	0.08	75.0	12.0	test
3306	10	129	1	Mild	0.2651	1.177	1.212	2.425	51.0	0.0375	0.0351	28.3	47.4	42.9	14.8	-16.2	39.6	27.0	0.013	1.169	81.0	0.897	0.304	0.2456	0.86	-0.535	1.395	0.332	2.043	0.91	3.951	0.287	0.078	72.7	11.0	test
3307	10	130	1	Mild	0.2682	1.193	1.262	2.524	50.3	0.0318	0.0385	28.3	46.3	44.1	16.7	-18.8	35.0	28.5	0.0303	1.177	84.3	0.829	0.406	0.2456	0.646	-0.621	1.266	0.361	2.718	1.274	4.381	0.231	0.099	71.7	9.0	test
3308	10	131	1	Mild	0.2713	1.168	1.283	2.567	51.4	0.034	0.0438	29.6	44.8	41.8	12.9	-19.6	37.6	30.9	0.0339	1.198	73.6	0.863	0.546	0.1783	0.79	-0.716	1.506	0.367	2.538	1.259	3.537	0.252	0.044	74.2	11.0	test
3309	10	132	1	Mild	0.2744	1.179	1.296	2.592	50.9	0.0365	0.0456	28.5	47.0	44.2	16.4	-19.1	39.9	32.7	0.0358	1.227	70.4	0.755	0.788	0.238	0.758	-0.786	1.544	0.227	2.744	1.398	4.444	0.271	0.02	73.0	12.0	test
3310	10	133	1	Mild	0.2775	1.176	1.335	2.67	51.0	0.0435	0.0389	29.5	46.8	42.2	15.7	-20.4	45.4	26.4	0.0453	1.182	96.8	0.808	0.527	0.2201	0.907	-0.626	1.533	0.28	2.171	1.176	4.373	0.187	0.055	73.7	9.0	test
3311	10	134	1	Mild	0.2807	1.191	1.261	2.522	50.4	0.0293	0.0432	28.8	47.9	42.8	14.2	-23.3	34.2	23.7	0.047	1.158	75.9	0.705	0.39	0.187	0.649	-0.643	1.293	0.27	2.991	1.394	5.318	0.261	0.037	83.8	10.0	test
3312	10	135	1	Mild	0.2838	1.19	1.322	2.644	50.4	0.0358	0.0352	28.4	44.9	42.4	12.0	-20.3	38.8	33.1	0.0473	1.179	72.0	0.79	0.411	0.2294	0.815	-0.898	1.713	0.352	2.578	1.627	3.729	0.326	0.09	74.8	10.0	test
3313	10	136	1	Mild	0.287	1.121	1.29	2.58	53.5	0.0383	0.0439	28.7	47.7	41.6	14.5	-21.2	37.1	24.8	0.0432	1.223	60.6	0.842	0.585	0.2293	0.677	-0.637	1.314	0.317	2.845	1.059	4.414	0.265	0.104	71.3	10.0	test
3314	10	137	1	Mild	0.2901	1.202	1.299	2.598	49.9	0.0402	0.042	28.9	44.7	39.7	13.3	-20.5	38.7	28.6	0.0515	1.191	82.9	0.791	0.335	0.2347	0.766	-0.712	1.479	0.419	2.952	1.267	3.983	0.205	0.08	70.4	11.0	test
3315	10	138	1	Mild	0.2933	1.186	1.317	2.633	50.6	0.0387	0.038	29.8	47.4	41.3	16.2	-16.9	40.4	29.6	0.0525	1.101	64.4	0.838	0.66	0.1959	0.672	-0.683	1.355	0.359	2.424	1.117	3.957	0.266	0.054	73.8	9.0	test
3316	10	139	1	Mild	0.2965	1.173	1.268	2.537	51.2	0.0448	0.0321	29.4	47.6	44.0	17.6	-20.2	36.5	34.4	0.0522	1.082	96.5	0.757	0.59	0.2512	0.729	-0.628	1.357	0.349	2.255	1.661	4.545	0.364	0.096	77.7	10.0	test
3317	10	140	1	Mild	0.2997	1.193	1.315	2.63	50.3	0.0378	0.0347	28.8	46.2	42.2	16.3	-21.0	44.8	31.4	0.048	1.193	81.3	0.875	0.367	0.2337	0.688	-0.639	1.327	0.321	2.352	1.351	5.454	0.277	0.072	70.0	10.0	test
3318	10	141	1	Mild	0.3029	1.15	1.274	2.547	52.2	0.0365	0.0404	28.1	47.9	43.1	15.1	-20.6	37.2	32.4	0.0405	1.226	75.9	0.8	0.578	0.2063	0.673	-0.833	1.507	0.292	2.597	1.393	5.219	0.275	0.08	73.5	12.0	test
3319	10	142	1	Mild	0.3062	1.2	1.378	2.756	50.0	0.0363	0.0392	28.2	45.3	46.6	12.0	-20.9	38.7	29.8	0.0428	1.152	74.9	0.824	0.566	0.2158	0.749	-0.649	1.399	0.384	2.707	1.408	5.131	0.301	0.07	72.8	11.0	test
3320	10	143	1	Mild	0.3094	1.171	1.326	2.652	51.2	0.0358	0.042	29.2	49.7	44.3	16.9	-22.2	42.3	28.3	0.0509	1.189	51.8	0.784	0.692	0.241	0.778	-0.676	1.454	0.297	2.913	1.493	5.193	0.255	0.129	72.2	14.0	test
3321	10	144	1	Mild	0.3127	1.22	1.269	2.538	49.2	0.0387	0.0397	28.7	49.9	42.3	12.5	-23.1	37.3	29.7	0.058	1.145	85.3	0.89	0.38	0.2271	0.724	-0.7	1.424	0.331	3.139	1.257	4.0	0.226	0.081	73.8	10.0	test
3322	10	145	1	Mild	0.3159	1.174	1.304	2.608	51.1	0.0331	0.0409	28.3	48.7	43.0	14.4	-19.3	39.7	31.3	0.0295	1.27	78.1	0.778	0.511	0.2193	0.689	-0.607	1.296	0.327	3.013	1.091	5.288	0.243	0.063	73.0	12.0	test
3323	10	146	1	Mild	0.3192	1.195	1.317	2.634	50.2	0.0309	0.0343	28.9	47.8	43.0	14.9	-22.4	37.2	30.4	0.047	1.227	89.2	0.772	0.784	0.1863	0.711	-0.614	1.325	0.248	2.202	0.876	4.677	0.144	0.084	77.3	12.0	test
3324	10	147	1	Mild	0.3225	1.175	1.217	2.434	51.1	0.0443	0.0448	27.0	45.7	44.1	16.9	-20.4	43.7	29.6	0.0384	1.097	101.9	0.698	0.54	0.2579	0.756	-0.526	1.283	0.358	2.73	1.285	4.128	0.242	0.062	73.2	12.0	test
3325	10	148	1	Mild	0.3258	1.172	1.291	2.581	51.2	0.0353	0.0548	30.5	47.3	39.6	15.7	-17.2	32.6	30.7	0.0559	1.188	85.0	0.773	0.594	0.216	0.731	-0.645	1.376	0.24	2.249	1.04	4.529	0.234	0.097	74.2	12.0	test
3326	10	149	1	Mild	0.3291	1.177	1.305	2.609	51.0	0.0371	0.0499	29.5	44.3	44.0	13.7	-20.8	43.8	29.2	0.0434	1.238	61.7	0.816	0.444	0.2066	0.818	-0.795	1.612	0.42	2.769	1.423	3.873	0.215	0.078	72.7	11.0	test
3327	10	150	1	Mild	0.3324	1.219	1.265	2.53	49.2	0.0393	0.0443	30.1	44.1	41.3	12.3	-15.9	29.7	30.5	0.0529	1.179	70.3	0.755	0.593	0.218	0.679	-0.613	1.292	0.336	2.766	1.397	3.689	0.246	0.049	76.4	10.0	test
3328	10	151	1	Mild	0.3357	1.172	1.252	2.503	51.2	0.0376	0.0407	27.1	47.8	42.6	10.8	-20.8	39.8	30.5	0.0426	1.266	80.9	0.839	0.501	0.2364	0.762	-0.52	1.282	0.294	2.631	1.183	4.296	0.262	0.037	78.8	10.0	test
3329	10	152	1	Mild	0.3391	1.214	1.31	2.619	49.4	0.0418	0.0401	28.1	48.6	39.9	12.6	-23.9	41.8	28.6	0.0557	1.204	92.6	0.771	0.415	0.2219	0.752	-0.549	1.301	0.324	2.865	1.507	3.619	0.199	0.05	72.0	11.0	test
3330	10	153	1	Mild	0.3424	1.171	1.309	2.617	51.2	0.0394	0.0434	28.7	48.4	41.4	15.9	-24.0	37.8	31.2	0.0362	1.109	73.3	0.79	0.535	0.2304	0.898	-0.611	1.508	0.363	2.559	1.136	4.854	0.251	0.052	77.7	12.0	test
3331	10	154	1	Mild	0.3458	1.202	1.281	2.561	49.9	0.0364	0.0411	29.5	45.6	40.0	16.1	-20.6	41.1	29.3	0.0524	1.131	92.7	0.736	0.358	0.2033	0.741	-0.538	1.28	0.286	2.453	1.281	3.683	0.315	0.067	77.2	12.0	test
3332	10	155	1	Mild	0.3492	1.161	1.277	2.555	51.7	0.0354	0.0458	29.5	49.0	43.0	13.4	-21.4	41.0	27.5	0.0482	1.18	65.9	0.778	0.596	0.2087	0.91	-0.704	1.615	0.387	3.102	1.492	4.876	0.24	0.051	76.0	11.0	test
3333	10	156	2	Moderate	0.3525	1.188	1.232	2.465	50.5	0.0343	0.0483	27.7	47.3	41.1	14.0	-24.8	35.7	30.6	0.036	1.163	79.6	0.831	0.397	0.2174	0.714	-0.484	1.199	0.422	2.929	1.437	4.186	0.254	0.069	76.4	11.0	test
3334	10	157	2	Moderate	0.3559	1.171	1.248	2.497	51.2	0.0352	0.0381	29.9	48.6	42.9	13.9	-20.4	41.9	31.0	0.0604	1.176	94.1	0.748	0.355	0.2085	0.702	-0.632	1.333	0.341	2.28	1.5	4.217	0.315	0.067	79.5	11.0	test
3335	10	158	2	Moderate	0.3593	1.194	1.281	2.563	50.3	0.0294	0.0424	29.3	46.5	44.9	12.8	-18.6	39.0	26.9	0.0536	1.171	85.2	0.804	0.643	0.2455	0.664	-0.693	1.357	0.275	2.291	0.982	4.312	0.242	0.09	79.5	12.0	test
3336	10	159	2	Moderate	0.3628	1.214	1.275	2.55	49.4	0.0437	0.0523	27.5	48.2	42.6	13.8	-23.0	39.2	29.1	0.044	1.127	106.0	0.756	0.635	0.2207	0.848	-0.829	1.677	0.404	2.373	1.071	5.088	0.27	0.077	72.3	11.0	test
3337	10	160	2	Moderate	0.3662	1.212	1.286	2.573	49.5	0.0293	0.0499	27.8	49.1	41.9	14.7	-18.4	37.9	27.7	0.0368	1.171	76.7	0.814	0.528	0.2285	0.811	-0.678	1.489	0.374	2.377	0.923	4.195	0.207	0.079	74.0	13.0	test
3338	10	161	2	Moderate	0.3696	1.2	1.189	2.377	50.0	0.039	0.0562	29.2	49.1	44.7	15.9	-21.3	41.8	31.0	0.0454	1.132	82.1	0.714	0.488	0.2241	0.638	-0.629	1.267	0.231	2.171	0.83	4.613	0.24	0.116	74.5	12.0	test
3339	10	162	2	Moderate	0.3731	1.193	1.209	2.417	50.3	0.0399	0.0453	28.2	45.9	42.0	11.8	-18.8	38.3	32.7	0.0541	1.155	82.1	0.815	0.644	0.2127	0.817	-0.64	1.457	0.407	2.629	1.552	4.677	0.273	0.097	77.1	11.0	test
3340	10	163	2	Moderate	0.3765	1.19	1.27	2.54	50.4	0.0399	0.0494	27.5	42.9	41.3	15.4	-20.4	36.1	30.4	0.0533	1.153	111.0	0.715	0.46	0.2321	0.772	-0.665	1.437	0.268	2.171	1.445	4.242	0.284	0.046	79.8	13.0	test
3341	10	164	2	Moderate	0.38	1.185	1.3	2.6	50.6	0.0416	0.0496	27.7	44.5	39.9	13.3	-23.9	40.7	28.0	0.0396	1.204	84.6	0.78	0.738	0.2362	0.774	-0.616	1.39	0.23	2.156	1.01	3.413	0.243	0.114	74.7	12.0	test
3342	10	165	2	Moderate	0.3835	1.21	1.257	2.514	49.6	0.0398	0.0436	27.4	46.8	41.4	13.1	-20.9	36.4	32.0	0.0594	1.203	77.5	0.73	0.656	0.1814	0.895	-0.463	1.358	0.373	2.599	1.016	4.112	0.247	0.082	77.0	14.0	test
3343	10	166	2	Moderate	0.387	1.191	1.321	2.642	50.4	0.0404	0.0448	28.3	48.0	39.5	12.2	-22.8	39.9	30.5	0.0401	1.185	78.0	0.785	0.625	0.2066	0.828	-0.458	1.286	0.307	2.966	1.434	4.051	0.284	0.067	80.0	14.0	test
3344	10	167	2	Moderate	0.3905	1.198	1.229	2.458	50.1	0.0428	0.0447	28.1	46.4	43.9	13.7	-20.7	42.4	28.0	0.0464	1.198	86.9	0.719	0.403	0.23	0.672	-0.598	1.27	0.282	2.987	1.354	3.662	0.274	0.092	77.1	12.0	test
3345	10	168	2	Moderate	0.394	1.209	1.306	2.611	49.6	0.0424	0.0454	29.0	44.1	40.0	13.9	-16.9	43.6	32.5	0.052	1.071	86.2	0.755	0.643	0.2295	0.967	-0.472	1.439	0.28	2.64	1.222	4.072	0.261	0.042	74.8	13.0	test
3346	10	169	2	Moderate	0.3975	1.137	1.19	2.38	52.8	0.0457	0.0526	26.7	48.9	43.4	14.8	-20.8	41.3	28.6	0.0539	1.206	74.7	0.767	0.72	0.1967	0.843	-0.615	1.459	0.348	2.655	1.129	3.401	0.217	0.067	79.3	13.0	test
3347	10	170	2	Moderate	0.401	1.222	1.296	2.593	49.1	0.04	0.052	28.3	48.9	42.2	12.7	-19.5	38.6	26.6	0.0683	1.157	79.2	0.747	0.45	0.222	0.888	-0.56	1.448	0.285	2.665	1.869	4.077	0.264	0.092	75.8	11.0	test
3348	10	171	2	Moderate	0.4046	1.241	1.26	2.52	48.3	0.0452	0.044	30.3	50.1	41.6	14.6	-20.7	39.2	27.4	0.0497	1.052	77.1	0.754	0.503	0.2369	0.751	-0.515	1.266	0.292	2.336	1.379	3.784	0.257	0.045	74.9	14.0	test
3349	10	172	2	Moderate	0.4081	1.215	1.239	2.479	49.4	0.0423	0.0481	28.8	43.4	36.9	14.2	-21.5	39.3	31.8	0.0566	1.204	81.4	0.782	0.667	0.2396	0.877	-0.611	1.489	0.279	2.584	1.452	4.699	0.248	0.064	78.7	11.0	test
3350	10	173	2	Moderate	0.4117	1.182	1.275	2.55	50.8	0.0385	0.0462	27.2	46.4	42.0	15.3	-21.4	42.8	27.2	0.0493	1.266	61.9	0.812	0.567	0.2131	0.949	-0.708	1.657	0.388	2.688	1.319	3.888	0.244	0.053	79.6	14.0	test
3351	10	174	2	Moderate	0.4153	1.199	1.283	2.566	50.0	0.0461	0.043	27.8	48.2	43.3	15.9	-22.3	40.8	26.3	0.069	1.075	86.1	0.762	0.582	0.1892	0.675	-0.582	1.257	0.333	2.896	1.282	2.823	0.286	0.09	82.8	12.0	test
3352	10	175	2	Moderate	0.4189	1.168	1.231	2.461	51.4	0.0456	0.0476	29.3	48.9	40.2	12.9	-22.5	39.7	25.1	0.0501	1.168	101.3	0.785	0.46	0.1862	0.84	-0.562	1.402	0.3	2.391	1.114	4.536	0.256	0.08	78.7	13.0	test
3353	10	176	2	Moderate	0.4225	1.233	1.331	2.663	48.7	0.042	0.0534	28.1	50.0	42.6	10.4	-18.7	39.6	29.4	0.0415	1.165	99.2	0.785	0.534	0.1908	0.711	-0.611	1.322	0.354	2.33	1.148	4.14	0.236	0.088	78.2	12.0	test
3354	10	177	2	Moderate	0.4261	1.204	1.31	2.62	49.8	0.0434	0.0399	28.4	46.7	41.7	14.8	-19.1	39.9	31.4	0.058	1.275	87.3	0.766	0.471	0.2403	0.745	-0.607	1.353	0.315	2.565	0.921	4.523	0.267	0.054	80.7	11.0	test
3355	10	178	2	Moderate	0.4297	1.214	1.291	2.582	49.4	0.0419	0.0614	30.7	44.4	40.6	15.0	-22.0	40.4	35.6	0.0562	1.179	67.1	0.742	0.337	0.2156	0.887	-0.721	1.609	0.35	2.546	1.323	5.277	0.297	0.071	76.5	12.0	test
3356	10	179	2	Moderate	0.4333	1.244	1.303	2.606	48.2	0.0467	0.0443	28.0	46.3	39.9	12.2	-23.2	38.5	25.5	0.0731	1.231	73.1	0.717	0.587	0.2252	0.74	-0.567	1.307	0.274	2.642	1.094	3.818	0.28	0.077	82.3	11.0	test
3357	10	180	2	Moderate	0.4369	1.18	1.327	2.654	50.9	0.0388	0.048	28.1	45.5	41.3	14.6	-22.1	38.0	31.2	0.0531	1.091	88.4	0.806	0.515	0.1673	0.785	-0.438	1.223	0.361	2.38	0.866	3.898	0.281	0.068	81.0	12.0	test
3358	10	181	2	Moderate	0.4406	1.186	1.223	2.445	50.6	0.0452	0.047	27.2	47.8	43.6	11.3	-18.3	38.0	31.6	0.0567	1.191	69.5	0.734	0.544	0.1877	0.656	-0.543	1.199	0.241	2.321	1.232	4.281	0.215	0.064	78.0	13.0	test
3359	10	182	2	Moderate	0.4442	1.187	1.195	2.391	50.5	0.0362	0.0471	27.2	46.0	41.3	13.7	-21.0	39.6	31.4	0.0569	1.173	69.6	0.839	0.625	0.2564	0.741	-0.653	1.393	0.249	2.874	0.989	4.352	0.294	0.07	77.7	15.0	test
3360	10	183	2	Moderate	0.4479	1.16	1.253	2.507	51.7	0.037	0.0506	29.0	43.9	42.5	15.0	-18.8	37.3	31.6	0.0631	1.147	79.8	0.807	0.627	0.2139	0.583	-0.789	1.372	0.383	2.376	1.044	4.216	0.268	0.061	71.9	12.0	test
3361	10	184	2	Moderate	0.4516	1.187	1.198	2.395	50.5	0.0465	0.0413	28.3	47.2	41.5	16.7	-18.5	34.1	29.1	0.0548	1.208	60.6	0.775	0.584	0.248	0.783	-0.6	1.384	0.408	2.512	1.295	4.48	0.23	0.047	79.2	13.0	test
3362	10	185	2	Moderate	0.4553	1.247	1.249	2.499	48.1	0.0449	0.0425	27.1	49.3	39.7	15.5	-17.8	38.1	26.3	0.0678	1.195	81.5	0.796	0.498	0.2088	0.764	-0.634	1.399	0.249	2.413	1.021	4.65	0.276	0.083	69.7	12.0	test
3363	10	186	2	Moderate	0.459	1.217	1.324	2.648	49.3	0.0449	0.0517	28.2	47.0	41.5	12.5	-18.7	40.3	29.9	0.0592	1.112	94.9	0.691	0.542	0.2484	0.752	-0.641	1.393	0.281	3.168	1.513	5.198	0.255	0.052	70.8	14.0	test
3364	10	187	2	Moderate	0.4627	1.217	1.26	2.52	49.3	0.0386	0.0524	27.6	46.3	38.8	16.8	-20.9	37.9	29.1	0.064	1.141	86.1	0.703	0.554	0.2275	0.737	-0.522	1.259	0.295	2.861	1.263	4.536	0.297	0.087	75.6	13.0	test
3365	10	188	2	Moderate	0.4664	1.226	1.262	2.524	49.0	0.0426	0.0534	26.9	45.1	42.0	15.6	-21.1	42.5	20.8	0.0519	1.119	81.9	0.775	0.754	0.1852	0.802	-0.557	1.36	0.358	2.363	1.321	4.292	0.254	0.093	84.2	12.0	test
3366	10	189	2	Moderate	0.4701	1.215	1.197	2.394	49.4	0.0429	0.0458	29.0	48.9	40.4	13.9	-21.9	39.2	30.6	0.0515	1.119	97.5	0.762	0.462	0.2327	0.687	-0.667	1.354	0.316	2.47	1.508	4.647	0.274	0.067	77.1	14.0	test
3367	10	190	2	Moderate	0.4739	1.213	1.316	2.631	49.4	0.0444	0.0498	27.4	46.2	41.6	14.7	-21.6	35.3	26.8	0.0688	1.136	77.3	0.802	0.525	0.2204	0.689	-0.588	1.277	0.279	2.121	1.563	4.055	0.24	0.074	74.0	14.0	test
3368	10	191	2	Moderate	0.4776	1.191	1.228	2.457	50.4	0.0423	0.0466	27.3	47.5	43.3	17.2	-21.3	37.4	27.2	0.0496	1.105	58.7	0.82	0.369	0.2539	0.746	-0.716	1.462	0.222	2.774	0.926	3.944	0.289	0.07	77.3	13.0	test
3369	10	192	2	Moderate	0.4814	1.235	1.233	2.467	48.6	0.0446	0.053	26.8	44.7	42.0	14.5	-17.8	36.6	27.7	0.0555	1.081	78.8	0.809	0.466	0.2329	0.749	-0.691	1.44	0.299	2.475	1.25	4.198	0.268	0.1	73.9	12.0	test
3370	10	193	2	Moderate	0.4851	1.231	1.303	2.605	48.8	0.0446	0.0457	25.4	46.5	43.1	16.9	-21.6	39.1	28.9	0.0445	1.152	60.6	0.755	0.666	0.2489	0.749	-0.474	1.223	0.298	2.198	1.474	4.312	0.225	0.073	78.1	15.0	test
3371	10	194	2	Moderate	0.4889	1.231	1.221	2.442	48.8	0.0446	0.0466	28.8	44.7	40.3	12.2	-19.3	39.1	27.0	0.0515	1.241	96.4	0.768	0.674	0.2157	0.764	-0.544	1.308	0.327	2.264	1.147	4.368	0.282	0.1	76.5	14.0	test
3372	10	195	2	Moderate	0.4927	1.197	1.203	2.406	50.1	0.0457	0.044	27.3	45.3	40.2	15.7	-21.3	37.5	26.8	0.0813	1.106	75.6	0.781	0.597	0.2036	0.496	-0.584	1.08	0.275	2.787	1.292	4.377	0.255	0.087	75.2	13.0	test
3373	10	196	2	Moderate	0.4965	1.188	1.214	2.427	50.5	0.0396	0.0515	25.3	46.4	43.6	15.7	-23.0	39.7	31.3	0.0574	1.208	84.5	0.797	0.504	0.2323	0.732	-0.629	1.361	0.35	2.355	1.28	5.193	0.295	0.084	79.9	14.0	test
3374	10	197	2	Moderate	0.5003	1.207	1.29	2.58	49.7	0.0398	0.0468	27.0	48.7	43.5	14.9	-21.4	37.1	31.6	0.0598	1.168	87.7	0.859	0.505	0.2309	0.665	-0.655	1.32	0.338	2.837	1.054	4.498	0.232	0.067	80.7	12.0	test
3375	10	198	2	Moderate	0.5041	1.21	1.273	2.546	49.6	0.0444	0.0493	28.3	43.8	39.7	12.3	-18.6	37.0	31.4	0.0676	1.174	75.5	0.738	0.875	0.2539	0.92	-0.788	1.707	0.318	2.931	1.515	4.719	0.284	0.082	81.2	14.0	test
3376	10	199	2	Moderate	0.5079	1.213	1.319	2.638	49.5	0.0503	0.0503	27.5	45.3	40.0	15.1	-17.2	36.7	31.0	0.0717	1.158	76.6	0.777	0.447	0.2046	0.829	-0.6	1.429	0.257	2.128	1.614	4.323	0.25	0.065	81.5	13.0	test
3377	10	200	2	Moderate	0.5118	1.221	1.152	2.305	49.1	0.0536	0.0573	27.5	47.9	44.3	13.5	-20.7	38.5	25.9	0.0502	1.16	85.6	0.853	0.614	0.2716	0.589	-0.696	1.285	0.331	2.988	1.228	4.606	0.305	0.099	86.0	12.0	test
3378	10	201	2	Moderate	0.5156	1.212	1.362	2.723	49.5	0.0419	0.0476	27.3	49.0	39.9	11.8	-21.8	42.2	29.6	0.0368	1.141	80.3	0.793	0.585	0.231	0.754	-0.717	1.472	0.338	2.43	1.312	5.11	0.242	0.072	79.5	13.0	test
3379	10	202	2	Moderate	0.5195	1.239	1.27	2.54	48.4	0.0511	0.0397	28.3	45.9	41.9	13.9	-22.1	39.4	27.4	0.0614	1.144	82.2	0.738	0.687	0.2046	0.648	-0.778	1.426	0.205	2.572	1.213	3.052	0.264	0.088	78.3	13.0	test
3380	10	203	2	Moderate	0.5233	1.23	1.223	2.445	48.8	0.0456	0.0532	27.2	46.1	41.4	15.2	-23.7	38.8	29.9	0.065	1.204	71.9	0.752	0.783	0.2457	0.682	-0.667	1.349	0.284	2.3	1.044	4.137	0.236	0.093	80.0	13.0	test
3381	10	204	2	Moderate	0.5272	1.233	1.251	2.501	48.7	0.0492	0.0504	26.4	43.9	37.8	15.2	-23.8	36.5	29.7	0.0466	1.147	73.8	0.784	0.6	0.2061	0.886	-0.491	1.376	0.283	2.651	1.373	4.91	0.21	0.087	77.8	13.0	test
3382	10	205	2	Moderate	0.5311	1.227	1.28	2.56	48.9	0.0512	0.0462	27.7	47.2	39.8	12.9	-21.0	35.7	28.1	0.0624	1.151	94.7	0.725	0.536	0.2405	0.966	-0.64	1.606	0.343	2.705	1.247	3.959	0.287	0.117	83.2	14.0	test
3383	10	206	2	Moderate	0.535	1.218	1.269	2.538	49.3	0.0472	0.0504	26.3	46.5	43.8	14.8	-22.7	36.6	34.0	0.0545	1.192	73.9	0.732	0.725	0.2367	0.759	-0.69	1.449	0.393	2.435	1.062	4.458	0.243	0.069	85.0	12.0	test
3384	10	207	2	Moderate	0.5389	1.221	1.276	2.552	49.1	0.0467	0.0448	26.4	47.2	42.0	12.7	-16.5	38.9	31.4	0.0582	1.223	73.3	0.81	0.352	0.2581	0.785	-0.655	1.44	0.309	2.655	0.892	3.996	0.295	0.096	77.4	15.0	test
3385	10	208	2	Moderate	0.5428	1.196	1.279	2.558	50.2	0.0486	0.0492	28.7	44.9	43.4	14.6	-21.4	41.3	26.2	0.0698	1.18	72.7	0.774	0.673	0.2491	0.792	-0.563	1.354	0.37	2.566	1.19	4.267	0.265	0.074	83.9	13.0	test
3386	10	209	2	Moderate	0.5467	1.209	1.316	2.632	49.6	0.0509	0.0504	25.7	47.9	40.1	12.2	-17.1	41.1	28.7	0.0661	1.147	80.2	0.795	0.754	0.2496	0.745	-0.627	1.373	0.281	2.836	0.908	4.248	0.235	0.06	80.8	13.0	test
3387	10	210	2	Moderate	0.5506	1.218	1.159	2.317	49.2	0.0465	0.0657	27.9	45.8	40.8	11.3	-20.0	40.0	31.6	0.0509	1.182	92.9	0.652	0.416	0.1965	0.862	-0.645	1.506	0.322	3.09	1.188	4.292	0.223	0.086	81.4	14.0	test
3388	10	211	2	Moderate	0.5546	1.242	1.26	2.52	48.3	0.0452	0.0599	28.5	45.9	40.7	17.0	-19.6	40.1	30.5	0.0635	1.063	65.2	0.72	0.687	0.2431	0.814	-0.708	1.522	0.402	3.438	0.998	4.05	0.235	0.064	78.6	12.0	test
3389	10	212	2	Moderate	0.5585	1.261	1.26	2.519	47.6	0.0483	0.0544	23.9	44.4	40.9	16.4	-20.3	43.0	32.4	0.0541	1.113	87.9	0.716	0.51	0.2257	0.742	-0.71	1.452	0.302	2.75	1.285	3.728	0.315	0.128	84.0	14.0	test
3390	10	213	2	Moderate	0.5625	1.22	1.243	2.486	49.2	0.0481	0.0522	27.3	46.5	43.7	15.3	-21.6	35.7	29.2	0.064	1.2	91.3	0.716	0.558	0.2112	0.923	-0.706	1.629	0.257	2.488	1.02	3.6	0.279	0.075	88.0	16.0	test
3391	10	214	2	Moderate	0.5664	1.233	1.288	2.576	48.7	0.0474	0.0578	27.0	44.5	40.1	13.9	-20.5	41.2	28.8	0.0536	1.198	84.5	0.797	0.344	0.2005	0.502	-0.702	1.203	0.371	2.71	1.342	4.948	0.276	0.074	77.0	15.0	test
3392	10	215	2	Moderate	0.5704	1.277	1.149	2.298	47.0	0.0498	0.0504	25.6	43.7	40.2	13.2	-21.8	38.3	26.9	0.0731	1.085	82.2	0.853	0.522	0.2054	0.634	-0.753	1.387	0.272	2.339	1.551	2.746	0.238	0.1	78.6	14.0	test
3393	10	216	2	Moderate	0.5744	1.244	1.125	2.25	48.2	0.058	0.0399	25.0	44.4	40.7	16.3	-18.7	36.1	30.4	0.0798	1.192	86.5	0.736	0.578	0.2882	0.749	-0.689	1.438	0.306	2.966	1.376	4.757	0.242	0.044	84.1	14.0	test
3394	10	217	2	Moderate	0.5784	1.214	1.313	2.626	49.4	0.0526	0.0464	26.7	43.8	41.8	13.4	-22.3	39.1	32.1	0.0668	1.132	73.1	0.719	0.665	0.231	0.825	-0.764	1.59	0.396	2.803	1.605	4.173	0.291	0.097	87.2	16.0	test
3395	10	218	2	Moderate	0.5824	1.243	1.256	2.513	48.3	0.0448	0.0466	24.7	43.3	40.7	10.3	-22.8	39.4	26.9	0.0714	1.135	87.0	0.765	0.618	0.2338	0.676	-0.64	1.315	0.389	2.716	1.517	4.817	0.276	0.088	82.6	14.0	test
3396	10	219	2	Moderate	0.5864	1.244	1.264	2.528	48.2	0.0518	0.0461	26.0	42.8	41.7	15.7	-19.3	37.1	30.6	0.0607	1.132	90.5	0.758	0.67	0.2265	0.82	-0.707	1.527	0.283	2.656	1.027	4.879	0.272	0.083	80.9	15.0	test
3397	10	220	2	Moderate	0.5904	1.246	1.241	2.481	48.1	0.0467	0.0479	27.9	42.0	40.4	12.3	-21.4	37.9	28.5	0.0683	1.081	91.3	0.698	0.498	0.2276	0.962	-0.601	1.563	0.239	2.768	1.291	3.992	0.247	0.077	81.1	15.0	test
3398	10	221	2	Moderate	0.5944	1.207	1.183	2.366	49.7	0.0507	0.0551	27.7	43.3	39.6	11.4	-20.4	34.8	30.0	0.0777	1.196	71.7	0.778	0.844	0.2212	0.801	-0.695	1.496	0.275	2.551	1.317	4.29	0.276	0.093	82.2	13.0	test
3399	10	222	2	Moderate	0.5985	1.236	1.197	2.394	48.5	0.0637	0.0487	28.1	46.1	40.6	16.9	-21.7	35.9	26.9	0.0789	1.119	100.3	0.754	0.784	0.2261	0.824	-0.691	1.515	0.293	2.864	1.43	4.376	0.248	0.085	82.0	14.0	test
3400	10	223	3	Significant	0.6025	1.242	1.229	2.457	48.3	0.0525	0.0494	26.4	45.9	38.8	14.3	-23.6	39.6	30.0	0.0488	1.102	74.4	0.789	0.381	0.1857	0.871	-0.613	1.484	0.377	2.749	1.6	3.488	0.218	0.082	80.7	15.0	test
3401	10	224	3	Significant	0.6066	1.244	1.315	2.63	48.2	0.0534	0.0541	27.6	43.1	37.6	14.1	-16.1	40.0	25.1	0.0695	1.231	83.3	0.737	0.469	0.2248	0.624	-0.688	1.312	0.441	2.233	1.415	5.105	0.277	0.094	80.0	13.0	test
3402	10	225	3	Significant	0.6107	1.238	1.203	2.407	48.5	0.0475	0.0561	28.1	44.7	41.9	17.7	-25.2	39.5	24.4	0.0636	1.174	99.6	0.718	0.493	0.2343	0.933	-0.603	1.536	0.395	2.783	0.956	4.514	0.245	0.067	77.6	14.0	test
3403	10	226	3	Significant	0.6147	1.234	1.169	2.338	48.6	0.0422	0.0597	26.3	44.6	40.8	12.4	-17.2	40.6	31.2	0.0779	1.171	95.2	0.742	0.54	0.2069	0.69	-0.565	1.255	0.273	2.908	1.339	4.19	0.26	0.033	79.9	14.0	test
3404	10	227	3	Significant	0.6188	1.235	1.266	2.532	48.6	0.0535	0.0481	25.2	46.4	39.6	16.3	-21.0	41.0	27.7	0.0684	1.156	70.1	0.717	0.817	0.221	0.736	-0.643	1.38	0.363	2.879	1.233	4.361	0.241	0.079	80.8	16.0	test
3405	10	228	3	Significant	0.6229	1.277	1.147	2.294	47.0	0.0605	0.0539	27.6	46.8	38.2	13.5	-23.6	33.9	31.9	0.0782	1.03	67.7	0.788	0.711	0.241	0.754	-0.71	1.464	0.314	2.789	1.29	4.184	0.339	0.066	78.7	15.0	test
3406	10	229	3	Significant	0.627	1.238	1.22	2.439	48.5	0.049	0.0495	26.8	47.3	41.0	13.3	-21.8	37.8	29.9	0.0736	1.125	71.1	0.806	0.57	0.276	0.803	-0.822	1.626	0.243	2.811	1.122	3.978	0.252	0.016	83.3	15.0	test
3407	10	230	3	Significant	0.6311	1.283	1.219	2.439	46.8	0.0508	0.0536	29.2	45.3	39.9	14.1	-21.2	37.1	26.9	0.0789	1.091	80.8	0.743	0.603	0.2611	0.719	-0.645	1.363	0.292	2.708	1.341	4.05	0.253	0.028	79.4	14.0	test
3408	10	231	3	Significant	0.6352	1.256	1.21	2.421	47.8	0.0592	0.0554	27.0	45.6	38.8	14.6	-23.6	40.7	26.8	0.0772	1.079	87.2	0.715	0.714	0.2309	0.792	-0.694	1.487	0.308	2.649	1.347	3.587	0.303	0.079	78.5	14.0	test
3409	10	232	3	Significant	0.6394	1.192	1.185	2.371	50.3	0.0569	0.0562	25.3	45.4	39.5	11.4	-19.6	35.7	27.1	0.0679	1.147	93.8	0.732	0.565	0.2349	0.647	-0.647	1.295	0.319	2.302	1.244	4.567	0.232	0.085	80.2	14.0	test
3410	10	233	3	Significant	0.6435	1.249	1.192	2.385	48.0	0.0502	0.0587	26.9	45.9	41.4	15.1	-20.1	37.9	32.8	0.0856	1.227	83.0	0.735	0.423	0.1912	0.716	-0.508	1.224	0.383	2.552	1.412	3.683	0.286	0.074	87.0	15.0	test
3411	10	234	3	Significant	0.6477	1.178	1.227	2.454	51.0	0.0515	0.0554	24.6	49.0	40.8	13.7	-21.7	36.4	25.0	0.0838	1.112	86.0	0.789	0.543	0.2637	0.707	-0.712	1.419	0.312	2.623	1.576	4.284	0.279	0.05	83.8	13.0	test
3412	10	235	3	Significant	0.6518	1.23	1.238	2.476	48.8	0.0462	0.0677	26.0	47.1	41.9	15.4	-19.6	35.2	29.8	0.0713	1.018	92.0	0.733	0.393	0.2866	0.917	-0.611	1.527	0.35	2.718	0.833	4.388	0.278	0.08	81.4	14.0	test
3413	10	236	3	Significant	0.656	1.249	1.228	2.455	48.0	0.0528	0.058	26.8	45.1	41.2	12.1	-21.7	34.6	26.8	0.0716	1.06	107.9	0.81	0.441	0.2336	0.905	-0.706	1.611	0.369	3.158	1.404	4.659	0.224	0.062	83.2	15.0	test
3414	10	237	3	Significant	0.6601	1.265	1.251	2.502	47.4	0.0534	0.0465	26.2	42.2	39.4	13.2	-19.3	37.8	32.0	0.0805	1.09	68.6	0.729	0.723	0.2129	0.702	-0.71	1.412	0.337	2.495	1.197	4.088	0.266	0.081	83.4	16.0	test
3415	10	238	3	Significant	0.6643	1.241	1.143	2.286	48.3	0.0514	0.0536	26.9	45.4	41.0	15.4	-19.4	41.0	29.9	0.0739	1.163	90.3	0.76	0.525	0.2124	0.722	-0.565	1.288	0.323	2.505	1.199	4.703	0.218	0.051	80.5	14.0	test
3416	10	239	3	Significant	0.6685	1.257	1.205	2.41	47.7	0.0461	0.0605	26.8	47.3	44.0	13.1	-18.5	35.4	29.2	0.0581	1.111	98.8	0.832	0.613	0.2096	0.864	-0.572	1.435	0.347	2.519	1.127	4.213	0.282	0.069	84.7	15.0	test
3417	10	240	3	Significant	0.6727	1.281	1.275	2.551	46.9	0.0633	0.0527	27.0	44.5	41.1	13.2	-22.6	35.0	31.0	0.0692	1.123	63.7	0.71	0.635	0.222	0.688	-0.586	1.274	0.319	2.748	1.302	4.499	0.225	0.092	85.6	15.0	test
3418	10	241	3	Significant	0.6769	1.26	1.183	2.367	47.6	0.0553	0.0591	25.7	45.9	40.5	16.4	-19.2	39.8	27.2	0.0893	1.112	83.4	0.774	0.541	0.2696	0.967	-0.772	1.739	0.431	2.735	1.118	3.576	0.192	0.053	84.8	14.0	test
3419	10	242	3	Significant	0.6811	1.229	1.192	2.384	48.8	0.0528	0.0549	25.6	46.6	42.2	8.8	-20.8	37.8	23.9	0.0708	1.089	91.8	0.708	0.463	0.2692	0.716	-0.686	1.401	0.243	2.548	1.403	4.063	0.233	0.066	83.1	15.0	test
3420	10	243	3	Significant	0.6854	1.278	1.27	2.541	46.9	0.06	0.0465	26.0	45.1	39.6	12.7	-19.8	36.9	28.0	0.0809	1.239	83.5	0.764	0.717	0.2623	0.698	-0.603	1.301	0.35	2.548	1.271	4.18	0.236	0.074	84.5	14.0	test
3421	10	244	3	Significant	0.6896	1.243	1.271	2.542	48.3	0.0488	0.0632	27.3	44.9	41.4	14.4	-22.7	35.9	27.9	0.0835	1.054	100.0	0.675	0.625	0.2538	0.732	-0.616	1.349	0.207	2.768	1.115	3.272	0.244	0.106	86.5	16.0	test
3422	10	245	3	Significant	0.6939	1.271	1.201	2.402	47.2	0.0578	0.0646	26.2	41.6	39.8	13.9	-18.4	32.4	28.4	0.0729	1.121	85.7	0.749	0.597	0.2186	0.703	-0.643	1.346	0.267	2.902	1.415	3.71	0.275	0.076	84.9	13.0	test
3423	10	246	3	Significant	0.6981	1.28	1.316	2.632	46.9	0.05	0.0549	27.4	47.4	39.3	14.9	-20.2	35.8	31.4	0.0686	1.097	68.4	0.709	0.665	0.2747	0.76	-0.596	1.356	0.366	2.855	1.222	3.865	0.162	0.075	84.2	16.0	test
3424	10	247	3	Significant	0.7024	1.277	1.214	2.427	47.0	0.0598	0.0549	25.6	41.4	40.2	15.6	-21.1	39.6	28.7	0.0737	1.142	76.0	0.747	0.613	0.2567	0.728	-0.712	1.44	0.356	2.964	1.633	4.104	0.281	0.103	85.9	17.0	test
3425	10	248	3	Significant	0.7066	1.282	1.305	2.609	46.8	0.054	0.0548	26.6	41.0	41.2	11.4	-20.1	36.9	27.5	0.0681	1.107	106.2	0.737	0.794	0.2408	0.661	-0.647	1.308	0.265	3.06	1.371	4.122	0.294	0.061	87.1	15.0	test
3426	10	249	3	Significant	0.7109	1.258	1.252	2.505	47.7	0.0567	0.0579	26.0	45.2	40.3	12.2	-20.8	34.7	33.5	0.0909	1.19	81.5	0.742	0.548	0.2739	0.706	-0.636	1.343	0.349	3.164	1.514	4.123	0.323	0.075	88.4	14.0	test
3427	10	250	3	Significant	0.7152	1.292	1.228	2.457	46.5	0.0589	0.0553	25.0	44.6	41.0	12.1	-20.6	31.7	26.5	0.0732	1.0	92.2	0.821	0.727	0.2132	0.742	-0.638	1.38	0.343	2.7	1.288	3.852	0.29	0.097	83.1	14.0	test
3428	10	251	3	Significant	0.7195	1.277	1.229	2.458	47.0	0.0489	0.0558	27.6	44.0	41.4	10.9	-22.3	41.5	28.1	0.0858	1.148	85.4	0.734	0.532	0.1872	0.859	-0.496	1.355	0.297	3.29	1.516	3.166	0.227	0.024	87.0	15.0	test
3429	10	252	3	Significant	0.7238	1.25	1.206	2.413	48.0	0.0564	0.062	27.2	42.8	38.6	14.8	-21.2	38.1	30.6	0.0718	0.988	82.3	0.847	0.601	0.2192	0.727	-0.586	1.313	0.283	3.593	1.133	3.764	0.329	0.082	90.9	17.0	test
3430	10	253	3	Significant	0.7281	1.272	1.144	2.289	47.2	0.0539	0.0539	25.6	42.3	39.0	16.5	-18.8	33.4	29.4	0.0621	1.108	75.1	0.71	0.468	0.2535	0.682	-0.671	1.354	0.279	2.545	1.397	3.886	0.207	0.084	87.1	15.0	test
3431	10	254	3	Significant	0.7324	1.273	1.206	2.411	47.1	0.0508	0.0615	27.2	44.8	41.4	13.2	-20.9	41.4	30.4	0.0882	1.073	84.5	0.738	0.476	0.1958	0.822	-0.768	1.591	0.325	2.956	1.224	3.872	0.299	0.087	90.0	15.0	test
3432	10	255	3	Significant	0.7368	1.219	1.23	2.46	49.2	0.0571	0.0538	26.3	41.7	42.8	12.9	-25.6	39.4	30.1	0.0706	1.03	107.1	0.826	0.724	0.2319	0.695	-0.622	1.317	0.365	2.608	1.236	3.878	0.228	0.072	86.2	16.0	test
3433	10	256	3	Significant	0.7411	1.248	1.277	2.554	48.1	0.0583	0.0646	25.9	44.0	41.3	13.2	-21.1	37.2	27.8	0.077	1.069	111.6	0.784	0.557	0.2318	0.89	-0.556	1.446	0.358	2.751	1.29	4.113	0.264	0.061	90.7	16.0	test
3434	10	257	3	Significant	0.7455	1.272	1.154	2.309	47.2	0.0617	0.0495	24.7	45.6	41.2	10.1	-19.1	41.6	26.1	0.0874	1.097	89.1	0.734	0.583	0.2815	0.856	-0.502	1.358	0.339	2.649	1.429	4.599	0.277	0.073	85.8	16.0	test
3435	10	258	3	Significant	0.7498	1.262	1.2	2.399	47.6	0.0549	0.0577	24.5	42.2	42.8	14.9	-19.5	36.6	23.4	0.0857	1.113	92.3	0.732	0.448	0.2782	0.871	-0.519	1.389	0.231	2.849	1.573	4.365	0.269	0.081	87.8	16.0	test
3436	10	259	3	Significant	0.7542	1.239	1.298	2.597	48.4	0.0651	0.0635	26.6	41.5	39.8	11.4	-15.0	38.8	30.1	0.0795	0.947	75.2	0.67	0.639	0.2247	0.852	-0.711	1.563	0.346	2.451	1.596	4.412	0.239	0.071	83.5	17.0	test
3437	10	260	3	Significant	0.7585	1.247	1.262	2.524	48.1	0.0594	0.0574	27.4	43.5	38.0	14.0	-22.1	43.0	30.1	0.0928	1.019	105.0	0.711	0.506	0.2528	0.708	-0.699	1.407	0.402	2.199	1.201	4.279	0.287	0.044	87.8	16.0	test
3438	10	261	3	Significant	0.7629	1.242	1.115	2.231	48.3	0.0523	0.0652	25.7	42.2	41.3	12.8	-18.7	37.7	24.3	0.0882	1.098	92.4	0.704	0.509	0.2614	0.782	-0.676	1.457	0.345	2.468	1.408	4.543	0.356	0.072	88.8	16.0	test
3439	10	262	3	Significant	0.7673	1.271	1.203	2.405	47.2	0.0545	0.0585	25.7	43.0	38.1	15.0	-22.7	40.3	27.2	0.069	1.034	87.5	0.72	0.474	0.2248	0.798	-0.627	1.425	0.312	3.127	0.847	3.611	0.24	0.091	88.2	18.0	test
3440	10	263	3	Significant	0.7717	1.275	1.218	2.437	47.1	0.0694	0.0562	25.0	41.1	41.1	14.1	-21.0	37.8	28.3	0.066	1.161	79.4	0.739	0.53	0.2278	0.708	-0.648	1.356	0.388	2.531	1.248	3.868	0.246	0.078	90.1	16.0	test
3441	10	264	3	Significant	0.7761	1.261	1.307	2.615	47.6	0.0554	0.0617	27.2	41.2	39.6	14.6	-20.1	36.4	32.1	0.0776	1.051	84.9	0.672	0.415	0.2578	0.743	-0.696	1.44	0.394	2.75	1.281	3.713	0.258	0.067	89.0	15.0	test
3442	10	265	3	Significant	0.7805	1.269	1.212	2.423	47.3	0.056	0.0626	26.0	42.5	39.2	12.4	-18.6	41.5	27.4	0.0896	1.048	83.8	0.75	0.558	0.2308	0.648	-0.695	1.343	0.365	2.874	1.207	3.588	0.289	0.04	88.9	17.0	test
3443	10	266	3	Significant	0.7849	1.287	1.244	2.488	46.6	0.0607	0.0598	25.1	43.2	38.0	10.4	-22.4	36.9	26.2	0.081	1.095	104.5	0.708	0.606	0.2156	0.738	-0.604	1.342	0.375	2.659	1.284	3.768	0.272	0.088	89.1	16.0	test
3444	10	267	3	Significant	0.7894	1.272	1.223	2.447	47.2	0.054	0.0673	26.3	40.9	39.5	12.3	-16.6	33.9	28.4	0.0893	1.024	99.4	0.679	0.505	0.2563	0.723	-0.754	1.477	0.279	2.333	1.177	3.777	0.32	0.102	85.7	15.0	test
3445	10	268	3	Significant	0.7938	1.302	1.251	2.502	46.1	0.0622	0.0584	25.5	42.0	39.2	17.2	-18.2	33.4	28.9	0.0754	1.03	84.3	0.666	0.734	0.2546	0.668	-0.465	1.133	0.401	2.488	1.929	3.954	0.229	0.053	86.9	16.0	test
3446	10	269	3	Significant	0.7983	1.266	1.185	2.37	47.4	0.0688	0.06	25.2	39.0	37.9	16.5	-22.2	40.8	26.5	0.076	1.094	91.2	0.66	0.56	0.2377	0.747	-0.62	1.367	0.335	3.037	1.863	3.606	0.263	0.056	83.9	16.0	test
3447	10	270	3	Significant	0.8027	1.249	1.251	2.502	48.1	0.0711	0.0619	25.0	40.4	39.0	14.7	-20.4	34.9	29.4	0.0746	1.103	93.4	0.716	0.797	0.218	0.943	-0.787	1.73	0.261	2.119	1.246	3.03	0.273	0.072	84.4	16.0	test
3448	10	271	3	Significant	0.8072	1.267	1.214	2.429	47.4	0.0581	0.0603	25.7	41.3	39.0	15.7	-22.6	34.6	25.4	0.0762	1.119	96.7	0.745	0.678	0.249	0.817	-0.699	1.516	0.381	3.113	0.988	3.925	0.259	0.07	88.2	18.0	test
3449	10	272	3	Significant	0.8117	1.243	1.153	2.306	48.3	0.0648	0.0645	25.1	42.8	39.6	14.6	-19.4	39.9	31.1	0.0943	1.07	71.3	0.679	0.371	0.2935	0.851	-0.703	1.554	0.371	2.656	1.516	4.319	0.266	0.073	85.3	17.0	test
3450	10	273	3	Significant	0.8161	1.234	1.238	2.475	48.6	0.0534	0.0626	25.6	44.0	38.5	12.3	-19.9	35.8	30.3	0.0848	1.079	86.1	0.727	0.621	0.2481	0.895	-0.509	1.404	0.376	2.061	1.175	4.116	0.252	0.077	87.1	16.0	test
3451	10	274	4	Severe	0.8206	1.268	1.15	2.301	47.3	0.0599	0.0686	25.6	45.2	40.1	14.9	-18.4	35.4	30.6	0.0617	1.064	113.2	0.708	0.767	0.2491	0.777	-0.76	1.537	0.332	2.439	1.581	4.63	0.258	0.065	90.8	14.0	test
3452	10	275	4	Severe	0.8251	1.296	1.213	2.427	46.3	0.062	0.0632	27.2	43.3	37.7	13.7	-21.2	36.6	30.8	0.0888	1.112	46.9	0.704	0.587	0.2756	0.856	-0.567	1.423	0.326	2.405	1.248	4.014	0.278	0.074	87.5	16.0	test
3453	10	276	4	Severe	0.8296	1.294	1.224	2.448	46.4	0.0593	0.0649	26.2	47.4	38.9	12.3	-20.2	34.9	28.6	0.1019	1.032	84.8	0.713	0.702	0.2239	0.881	-0.599	1.48	0.357	2.575	0.939	3.75	0.275	0.088	90.6	17.0	test
3454	10	277	4	Severe	0.8341	1.263	1.366	2.732	47.5	0.0596	0.0703	25.6	42.0	39.7	12.9	-24.9	37.6	26.6	0.0663	0.94	83.8	0.641	0.502	0.2156	0.894	-0.604	1.498	0.321	2.603	1.284	3.879	0.28	0.055	83.6	17.0	test
3455	10	278	4	Severe	0.8387	1.257	1.242	2.484	47.7	0.057	0.0673	24.9	42.5	40.5	16.0	-20.0	37.7	26.2	0.0866	1.084	97.5	0.735	0.686	0.2075	0.865	-0.73	1.595	0.32	2.598	1.263	3.765	0.289	0.059	82.2	17.0	test
3456	10	279	4	Severe	0.8432	1.287	1.182	2.364	46.6	0.0571	0.0734	25.1	45.7	39.0	15.2	-25.5	29.3	30.9	0.0951	1.104	85.2	0.802	0.457	0.2658	0.755	-0.751	1.506	0.414	2.91	1.424	4.131	0.256	0.071	88.4	18.0	test
3457	10	280	4	Severe	0.8477	1.245	1.137	2.274	48.2	0.0612	0.0591	24.2	45.5	40.1	13.8	-22.2	38.9	28.1	0.0837	1.133	106.5	0.753	0.708	0.2489	0.603	-0.625	1.228	0.267	2.933	1.411	3.631	0.298	0.045	86.8	17.0	test
3458	10	281	4	Severe	0.8523	1.279	1.171	2.341	46.9	0.0495	0.067	28.3	44.2	38.5	14.4	-19.7	37.9	27.3	0.0921	1.075	110.4	0.691	0.627	0.2204	0.737	-0.598	1.335	0.329	3.04	1.565	4.335	0.309	0.073	86.2	17.0	test
3459	10	282	4	Severe	0.8568	1.251	1.174	2.348	48.0	0.0644	0.0565	25.0	48.8	40.7	13.4	-22.4	38.5	26.1	0.1044	1.018	83.2	0.696	0.757	0.2529	0.616	-0.805	1.421	0.369	2.143	1.306	3.924	0.26	0.076	93.7	16.0	test
3460	10	283	4	Severe	0.8614	1.274	1.141	2.282	47.1	0.0635	0.0621	25.5	43.8	39.8	10.9	-21.1	36.6	26.3	0.087	1.086	84.5	0.732	0.623	0.2542	0.647	-0.596	1.243	0.379	2.505	1.47	4.466	0.267	0.036	91.3	16.0	test
3461	10	284	4	Severe	0.866	1.277	1.2	2.401	47.0	0.0642	0.0609	27.8	43.0	41.8	14.2	-21.1	35.7	28.1	0.0901	0.923	76.1	0.701	0.631	0.192	0.721	-0.568	1.288	0.352	2.832	1.642	4.707	0.258	0.099	83.9	16.0	test
3462	10	285	4	Severe	0.8705	1.317	1.234	2.468	45.6	0.0591	0.061	25.5	42.3	41.5	10.3	-17.0	38.3	24.5	0.0961	0.994	72.5	0.69	0.815	0.2216	0.83	-0.489	1.319	0.361	3.006	1.095	4.168	0.313	0.079	86.9	17.0	test
3463	10	286	4	Severe	0.8751	1.275	1.275	2.55	47.1	0.0589	0.0649	26.9	42.2	41.0	14.1	-18.5	37.0	26.6	0.0843	1.107	83.3	0.774	0.717	0.2357	0.879	-0.674	1.554	0.232	2.604	1.059	4.184	0.247	0.084	87.5	19.0	test
3464	10	287	4	Severe	0.8797	1.289	1.231	2.461	46.5	0.067	0.0667	26.3	43.7	39.9	14.4	-18.4	35.8	23.0	0.0936	1.1	76.6	0.656	0.519	0.2071	0.782	-0.56	1.342	0.281	2.888	1.405	3.763	0.308	0.111	84.6	17.0	test
3465	10	288	4	Severe	0.8843	1.282	1.21	2.419	46.8	0.0628	0.0686	25.2	40.2	39.3	14.2	-18.2	36.1	28.3	0.0821	1.137	89.7	0.768	0.61	0.2407	0.749	-0.613	1.362	0.43	3.204	1.182	3.9	0.192	0.051	88.6	19.0	test
3466	10	289	4	Severe	0.8889	1.253	1.266	2.533	47.9	0.0636	0.0692	24.9	43.9	38.1	10.4	-19.9	40.5	28.7	0.1055	1.014	97.2	0.687	0.89	0.2099	0.751	-0.712	1.463	0.283	3.14	0.995	3.751	0.265	0.061	89.9	16.0	test
3467	10	290	4	Severe	0.8935	1.274	1.252	2.505	47.1	0.0642	0.0683	23.5	41.7	38.8	16.1	-19.4	31.5	29.1	0.111	1.095	76.0	0.689	0.698	0.2245	0.745	-0.548	1.293	0.371	2.549	1.696	3.534	0.283	0.042	85.2	16.0	test
3468	10	291	4	Severe	0.8982	1.298	1.223	2.446	46.2	0.0641	0.0711	25.0	44.6	41.1	12.4	-22.3	32.8	27.7	0.1063	1.085	92.9	0.739	0.834	0.2576	0.792	-0.667	1.459	0.362	3.046	1.245	4.001	0.253	0.081	88.5	17.0	test
3469	10	292	4	Severe	0.9028	1.246	1.129	2.257	48.1	0.0694	0.062	24.0	41.1	39.5	12.8	-21.8	35.3	29.5	0.088	1.047	79.4	0.714	0.859	0.26	0.783	-0.578	1.362	0.316	2.672	0.943	4.239	0.273	0.058	89.5	19.0	test
3470	10	293	4	Severe	0.9074	1.287	1.212	2.424	46.6	0.0744	0.0722	25.8	46.5	37.9	17.4	-18.8	40.6	29.4	0.0845	0.972	93.3	0.671	0.546	0.2353	0.498	-0.755	1.252	0.256	2.33	1.179	3.944	0.289	0.101	85.0	18.0	test
3471	10	294	4	Severe	0.9121	1.28	1.094	2.189	46.9	0.0607	0.0702	25.0	38.9	39.7	11.6	-22.1	36.2	28.0	0.0995	1.077	100.3	0.713	0.664	0.2363	0.66	-0.559	1.218	0.308	3.302	1.585	4.488	0.249	0.086	94.9	18.0	test
3472	10	295	4	Severe	0.9168	1.332	1.228	2.455	45.0	0.0728	0.0697	23.5	45.1	38.1	11.1	-21.6	38.2	26.5	0.105	1.017	93.7	0.689	0.623	0.2577	0.802	-0.64	1.442	0.392	2.867	1.862	3.135	0.155	0.077	85.0	17.0	test
3473	10	296	4	Severe	0.9214	1.294	1.119	2.238	46.4	0.0683	0.0701	24.3	45.4	36.8	13.1	-19.1	39.7	29.2	0.0904	0.933	79.3	0.719	0.804	0.2737	0.868	-0.488	1.356	0.345	2.811	1.269	3.71	0.244	0.057	89.5	18.0	test
3474	10	297	4	Severe	0.9261	1.296	1.199	2.398	46.3	0.066	0.0643	24.4	39.8	38.8	13.3	-22.2	36.0	31.3	0.0923	0.966	95.4	0.74	0.86	0.2029	0.826	-0.653	1.48	0.4	2.312	1.819	3.672	0.25	0.067	91.6	17.0	test
3475	10	298	4	Severe	0.9308	1.312	1.179	2.359	45.7	0.0663	0.0619	24.6	47.1	40.3	19.6	-17.9	37.9	25.1	0.1074	1.016	75.9	0.685	0.536	0.2774	0.669	-0.547	1.216	0.359	2.643	1.334	3.778	0.298	0.075	86.4	16.0	test
3476	10	299	4	Severe	0.9355	1.27	1.237	2.474	47.2	0.0743	0.0734	25.2	45.1	39.4	14.5	-22.0	35.6	28.1	0.1118	1.136	96.1	0.679	0.52	0.259	0.988	-0.736	1.724	0.328	3.024	1.746	4.322	0.269	0.057	93.6	16.0	test
3477	10	300	4	Severe	0.9402	1.24	1.286	2.571	48.4	0.0718	0.06	25.5	41.6	37.1	14.1	-22.6	35.0	25.3	0.0974	1.112	77.3	0.709	0.696	0.2157	0.733	-0.59	1.323	0.407	2.702	1.125	4.067	0.284	0.055	84.5	18.0	test
3478	10	301	4	Severe	0.9449	1.298	1.139	2.277	46.2	0.0755	0.0698	23.1	43.7	41.1	13.0	-17.0	36.6	30.3	0.0731	1.055	104.3	0.61	0.847	0.2719	0.804	-0.632	1.437	0.284	2.799	1.426	3.045	0.258	0.066	91.5	17.0	test
3479	10	302	4	Severe	0.9496	1.284	1.149	2.299	46.7	0.0794	0.062	23.2	43.8	37.8	11.0	-21.4	36.9	28.9	0.0981	1.059	95.1	0.723	0.569	0.2345	0.792	-0.693	1.485	0.299	2.516	1.035	4.171	0.334	0.085	88.0	15.0	test
3480	10	303	4	Severe	0.9543	1.274	1.191	2.383	47.1	0.0717	0.0719	24.2	42.3	38.1	12.7	-20.4	35.5	24.8	0.0973	1.084	83.6	0.785	0.632	0.2275	0.888	-0.542	1.43	0.481	2.727	1.288	3.95	0.295	0.089	93.1	17.0	test
3481	10	304	4	Severe	0.959	1.31	1.147	2.293	45.8	0.0634	0.0691	22.4	42.4	40.4	14.3	-18.0	35.8	24.3	0.0888	1.058	109.5	0.764	0.385	0.2425	0.654	-0.728	1.382	0.33	2.488	1.509	4.708	0.327	0.055	89.7	19.0	test
3482	10	305	4	Severe	0.9638	1.306	1.259	2.517	46.0	0.0713	0.0737	24.1	41.1	36.1	11.4	-21.7	31.6	29.7	0.0976	1.038	87.9	0.732	0.518	0.2181	0.681	-0.536	1.217	0.3	2.833	1.241	3.045	0.238	0.05	91.0	18.0	test
3483	10	306	4	Severe	0.9685	1.26	1.189	2.378	47.6	0.0675	0.079	24.5	44.3	36.7	12.8	-24.3	35.6	27.5	0.0802	1.094	96.0	0.72	0.67	0.2212	0.804	-0.754	1.558	0.255	2.581	1.32	4.041	0.243	0.095	91.8	18.0	test
3484	10	307	4	Severe	0.9733	1.319	1.208	2.415	45.5	0.0702	0.068	24.4	43.5	37.0	11.7	-16.6	36.2	35.3	0.1059	1.078	80.0	0.673	0.401	0.251	0.649	-0.712	1.361	0.311	2.378	0.735	3.917	0.269	0.039	88.7	17.0	test
3485	10	308	4	Severe	0.978	1.306	1.159	2.318	45.9	0.0708	0.0737	23.6	39.9	37.0	14.4	-21.7	35.7	27.9	0.0793	1.075	83.7	0.655	0.612	0.2573	0.682	-0.75	1.432	0.405	2.456	1.089	3.756	0.274	0.048	90.2	18.0	test
3486	10	309	4	Severe	0.9828	1.321	1.115	2.231	45.4	0.072	0.0672	24.6	40.5	37.6	12.9	-22.3	34.6	25.3	0.0989	1.028	72.1	0.646	0.752	0.2154	0.797	-0.719	1.516	0.396	2.57	1.599	4.601	0.282	0.069	93.5	17.0	test
3487	10	310	4	Severe	0.9876	1.28	1.133	2.265	46.9	0.0704	0.0673	24.7	42.5	37.4	14.2	-18.6	36.6	26.3	0.0894	1.093	79.6	0.746	0.646	0.2625	0.684	-0.586	1.269	0.296	3.133	1.186	3.723	0.264	0.106	89.2	17.0	test
3488	10	311	4	Severe	0.9923	1.327	1.246	2.492	45.2	0.0753	0.0633	24.1	43.8	39.9	14.4	-23.4	36.2	24.6	0.1003	1.045	87.2	0.698	0.641	0.2426	0.691	-0.633	1.324	0.369	2.547	1.096	4.069	0.298	0.074	92.0	17.0	test
3489	10	312	4	Severe	0.9971	1.302	1.167	2.334	46.1	0.07	0.0659	24.0	40.4	38.5	12.7	-21.2	34.3	23.9	0.1078	0.969	100.5	0.654	0.784	0.2666	0.68	-0.762	1.442	0.382	2.44	1.123	4.073	0.319	0.031	90.2	17.0	test
3490	10	313	4	Severe	1.0019	1.266	1.183	2.366	47.4	0.0727	0.0721	24.0	46.6	39.2	14.8	-21.3	41.9	28.2	0.0962	1.026	76.2	0.717	0.652	0.2676	0.783	-0.861	1.643	0.368	2.66	1.309	4.187	0.273	0.085	91.9	17.0	test
3491	10	314	4	Severe	1.0067	1.275	1.176	2.352	47.1	0.071	0.0727	22.6	40.9	41.4	13.9	-18.8	33.2	29.5	0.098	1.039	77.7	0.684	0.784	0.2146	0.652	-0.68	1.332	0.447	2.653	1.21	4.354	0.286	0.054	93.7	18.0	test
3492	10	315	4	Severe	1.0115	1.286	1.277	2.553	46.6	0.0715	0.0655	26.0	44.1	38.5	14.8	-22.2	35.8	27.4	0.093	0.979	109.6	0.592	0.801	0.2704	0.596	-0.694	1.29	0.361	2.998	1.164	3.898	0.288	0.049	87.0	18.0	test
3493	10	316	4	Severe	1.0164	1.279	1.127	2.254	46.9	0.0716	0.0673	23.6	45.1	39.8	15.4	-22.6	36.9	29.6	0.1036	1.08	82.7	0.646	0.469	0.2624	0.774	-0.616	1.39	0.307	2.906	1.701	4.432	0.315	0.035	95.0	17.0	test
3494	10	317	4	Severe	1.0212	1.314	1.18	2.36	45.7	0.0667	0.0664	24.9	42.3	37.7	10.4	-24.3	32.8	31.7	0.1096	1.104	85.3	0.614	0.733	0.2605	0.709	-0.672	1.381	0.491	2.826	1.009	3.87	0.251	0.064	94.6	18.0	test
3495	10	318	4	Severe	1.026	1.294	1.225	2.449	46.4	0.0777	0.0713	25.0	40.0	40.0	15.9	-19.9	39.3	28.9	0.0863	1.006	100.7	0.651	0.605	0.2627	0.78	-0.693	1.472	0.286	2.868	1.121	4.393	0.285	0.085	91.2	18.0	test
3496	10	319	4	Severe	1.0309	1.29	1.042	2.085	46.5	0.0666	0.0652	23.3	41.8	38.9	13.4	-23.8	39.6	28.3	0.0816	1.013	83.3	0.706	0.523	0.1983	0.781	-0.668	1.449	0.32	3.143	1.077	4.423	0.316	0.094	93.5	17.0	test
3497	10	320	4	Severe	1.0357	1.302	1.204	2.408	46.1	0.0782	0.0692	23.3	43.0	38.9	14.1	-19.0	37.9	26.8	0.1133	1.048	96.7	0.724	0.619	0.2536	0.828	-0.691	1.519	0.391	2.49	1.541	4.508	0.272	0.084	93.5	17.0	test
3498	10	321	4	Severe	1.0406	1.312	1.209	2.419	45.7	0.0777	0.0725	25.0	41.3	37.0	10.2	-22.4	31.5	24.5	0.0752	0.998	72.5	0.659	0.661	0.2119	0.843	-0.552	1.395	0.338	2.93	1.435	3.684	0.228	0.057	90.2	19.0	test
3499	10	322	4	Severe	1.0454	1.336	1.125	2.25	44.9	0.0721	0.0737	26.9	38.6	41.7	13.1	-22.7	33.5	25.4	0.1162	1.097	91.5	0.682	0.698	0.2053	0.611	-0.516	1.127	0.411	2.92	1.136	4.125	0.282	0.066	95.0	17.0	test
3500	10	323	4	Severe	1.0503	1.313	1.153	2.307	45.7	0.075	0.0666	23.7	42.9	37.7	13.2	-17.1	40.4	29.2	0.1061	1.033	79.9	0.631	0.551	0.2646	0.7	-0.704	1.404	0.336	2.246	1.252	3.756	0.217	0.074	93.2	19.0	test
3501	10	324	4	Severe	1.0552	1.31	1.157	2.313	45.8	0.0691	0.0762	24.8	42.4	38.0	16.4	-21.3	35.2	28.9	0.0996	0.967	116.8	0.701	0.67	0.2564	0.612	-0.668	1.28	0.333	2.586	1.118	3.434	0.276	0.066	92.7	17.0	test
3502	10	325	4	Severe	1.0601	1.298	1.221	2.442	46.2	0.0744	0.0755	25.4	41.4	36.7	11.8	-22.7	35.0	26.8	0.1142	0.986	87.2	0.684	0.699	0.2511	0.787	-0.642	1.429	0.513	2.236	1.446	3.239	0.293	0.088	93.2	20.0	test
3503	10	326	4	Severe	1.065	1.292	1.197	2.394	46.4	0.0736	0.0748	24.3	43.2	36.4	15.3	-22.1	39.0	29.4	0.0959	1.014	79.7	0.649	0.761	0.2731	0.788	-0.695	1.482	0.242	2.764	1.704	4.404	0.249	0.093	89.3	18.0	test
3504	10	327	4	Severe	1.0699	1.297	1.298	2.595	46.2	0.0733	0.0659	25.2	39.0	37.8	15.7	-21.8	37.6	25.1	0.1249	0.967	83.8	0.658	0.45	0.2582	0.823	-0.524	1.347	0.382	2.485	1.048	5.231	0.315	0.093	93.4	19.0	test
3505	10	328	4	Severe	1.0748	1.312	1.117	2.234	45.7	0.0675	0.0727	24.1	42.0	36.3	13.9	-27.1	37.2	25.5	0.1016	1.103	93.3	0.66	0.679	0.2859	0.806	-0.496	1.301	0.29	2.668	1.617	4.418	0.288	0.084	92.2	18.0	test
3506	10	329	4	Severe	1.0797	1.32	1.135	2.27	45.5	0.0754	0.0717	22.3	43.3	38.6	13.0	-19.8	38.5	29.4	0.0988	0.977	80.7	0.77	0.533	0.2811	0.617	-0.784	1.401	0.254	2.288	1.326	4.012	0.29	0.074	94.5	18.0	test
3507	10	330	4	Severe	1.0847	1.273	1.173	2.345	47.1	0.0709	0.0765	24.6	40.1	39.6	13.2	-23.0	42.9	26.6	0.1142	1.095	98.0	0.648	0.625	0.1995	0.631	-0.606	1.236	0.341	2.946	1.117	3.798	0.291	0.066	95.0	18.0	test
3508	10	331	4	Severe	1.0896	1.319	1.188	2.377	45.5	0.0698	0.0672	24.1	43.0	39.1	14.7	-22.2	34.3	26.8	0.1204	1.064	75.8	0.685	0.998	0.2845	0.653	-0.582	1.235	0.361	2.565	1.493	4.485	0.254	0.074	90.3	17.0	test
3509	10	332	4	Severe	1.0945	1.304	1.134	2.267	46.0	0.0752	0.0698	25.4	39.8	38.5	15.9	-21.7	37.4	31.5	0.1113	0.964	99.1	0.737	0.577	0.2892	0.766	-0.692	1.458	0.373	2.258	1.212	3.957	0.28	0.069	94.8	19.0	test
3510	10	333	4	Severe	1.0995	1.311	1.124	2.247	45.8	0.0757	0.0691	23.3	44.2	36.3	13.5	-19.7	33.8	28.4	0.1249	1.015	100.9	0.7	0.791	0.2876	0.699	-0.472	1.172	0.377	2.802	1.352	4.213	0.286	0.062	92.0	16.0	test
3511	10	334	4	Severe	1.1044	1.315	1.225	2.45	45.6	0.0795	0.0726	24.4	39.1	38.0	12.4	-22.8	41.9	29.8	0.1034	1.029	57.9	0.708	0.697	0.2592	0.823	-0.592	1.415	0.432	2.202	1.504	3.923	0.247	0.083	93.4	19.0	test
3512	10	335	4	Severe	1.1094	1.327	1.16	2.32	45.2	0.0714	0.0746	23.4	36.4	36.7	11.5	-20.3	34.5	27.2	0.1073	1.013	74.1	0.635	0.797	0.2858	0.682	-0.775	1.457	0.299	2.905	1.59	3.543	0.314	0.062	91.6	17.0	test
3513	10	336	4	Severe	1.1144	1.315	1.166	2.332	45.6	0.0734	0.0818	23.7	40.2	38.8	15.3	-21.3	36.4	25.8	0.1221	1.025	80.1	0.66	0.753	0.3016	0.55	-0.706	1.255	0.335	2.11	1.508	3.858	0.255	0.061	95.0	15.0	test
3514	10	337	4	Severe	1.1193	1.35	1.152	2.305	44.5	0.0663	0.0745	24.6	41.1	38.7	14.9	-18.7	41.0	28.6	0.0962	1.091	115.8	0.634	0.659	0.2396	0.773	-0.811	1.584	0.285	2.718	1.518	3.862	0.276	0.077	95.0	19.0	test
3515	10	338	4	Severe	1.1243	1.354	1.063	2.125	44.3	0.0741	0.0634	23.9	42.1	36.9	12.3	-24.5	38.6	23.8	0.1262	0.99	92.5	0.707	0.657	0.2536	0.79	-0.775	1.566	0.321	2.92	1.373	3.222	0.242	0.097	93.6	19.0	test
3516	10	339	4	Severe	1.1293	1.335	1.244	2.488	44.9	0.0704	0.0747	23.2	42.1	36.4	14.7	-21.5	36.6	28.5	0.1022	1.087	117.9	0.7	0.92	0.258	0.758	-0.733	1.492	0.387	3.181	1.106	3.579	0.286	0.092	94.2	17.0	test
3517	10	340	4	Severe	1.1343	1.312	1.129	2.258	45.7	0.0777	0.0745	22.3	41.0	38.2	12.9	-18.4	36.3	29.8	0.1276	1.003	91.0	0.663	0.919	0.2325	0.586	-0.631	1.217	0.399	2.471	1.209	3.569	0.309	0.099	95.0	19.0	test
3518	10	341	4	Severe	1.1393	1.287	1.12	2.241	46.6	0.0759	0.0763	24.2	42.9	39.7	10.7	-24.3	36.7	26.7	0.1006	0.978	101.0	0.665	0.812	0.2618	0.589	-0.746	1.335	0.314	2.88	1.142	4.218	0.216	0.034	93.8	18.0	test
3519	10	342	4	Severe	1.1443	1.319	1.23	2.459	45.5	0.07	0.0812	23.7	39.9	37.3	14.2	-20.0	34.5	28.2	0.1094	1.062	80.3	0.64	0.368	0.2736	0.748	-0.763	1.511	0.421	2.392	1.526	4.402	0.277	0.063	95.0	19.0	test
3520	10	343	4	Severe	1.1494	1.337	1.124	2.247	44.9	0.0744	0.0796	23.9	41.5	37.0	9.7	-23.2	35.9	29.5	0.1014	1.016	85.4	0.691	0.794	0.2606	0.781	-0.624	1.405	0.311	3.243	1.413	3.518	0.259	0.066	95.0	18.0	test
3521	10	344	4	Severe	1.1544	1.324	1.188	2.376	45.3	0.0709	0.0734	24.3	39.7	39.5	10.3	-19.9	32.5	28.1	0.1115	1.086	95.0	0.681	0.713	0.2649	0.868	-0.663	1.531	0.329	2.804	1.004	3.59	0.237	0.055	90.1	20.0	test
3522	10	345	4	Severe	1.1594	1.36	1.154	2.308	44.1	0.0729	0.0741	24.4	38.6	38.4	11.8	-19.4	39.9	30.4	0.1002	0.991	103.7	0.641	0.746	0.2506	0.6	-0.8	1.4	0.353	2.722	1.69	3.697	0.24	0.078	92.9	17.0	test
3523	10	346	4	Severe	1.1645	1.338	1.133	2.265	44.9	0.07	0.0789	22.6	42.7	37.6	12.6	-16.6	36.7	26.6	0.1149	1.024	113.3	0.633	0.713	0.2531	0.788	-0.648	1.436	0.325	2.755	1.513	3.42	0.298	0.052	95.0	20.0	test
3524	10	347	4	Severe	1.1695	1.301	1.188	2.376	46.1	0.0771	0.0746	23.2	41.1	35.3	9.8	-18.3	36.0	27.0	0.1046	0.997	79.0	0.642	0.635	0.2487	0.704	-0.698	1.402	0.397	3.158	1.431	3.533	0.284	0.057	95.0	17.0	test
3525	10	348	4	Severe	1.1746	1.328	1.224	2.447	45.2	0.0804	0.0847	21.6	39.2	37.0	13.5	-19.2	34.8	24.6	0.1064	1.02	84.7	0.644	0.505	0.2919	0.745	-0.671	1.415	0.277	3.114	1.328	4.597	0.27	0.067	91.6	18.0	test
3526	10	349	4	Severe	1.1797	1.353	1.159	2.318	44.3	0.0861	0.0726	22.1	39.6	35.4	12.8	-19.3	39.2	23.3	0.0959	0.98	72.0	0.688	0.656	0.2463	0.79	-0.676	1.465	0.308	2.481	1.152	4.01	0.298	0.092	91.0	19.0	test
3527	10	350	4	Severe	1.1847	1.313	1.174	2.349	45.7	0.0767	0.0784	24.2	42.1	34.8	11.1	-23.3	39.8	30.7	0.1219	0.975	109.9	0.638	0.615	0.1997	0.833	-0.664	1.497	0.336	3.01	1.336	4.094	0.284	0.054	91.0	20.0	test
3528	10	351	4	Severe	1.1898	1.293	1.097	2.195	46.4	0.0748	0.074	23.2	40.5	35.8	12.3	-19.0	36.3	28.4	0.1016	1.0	101.8	0.651	0.539	0.2693	0.705	-0.723	1.428	0.384	2.502	1.342	3.764	0.306	0.067	93.3	18.0	test
3529	10	352	4	Severe	1.1949	1.307	1.124	2.247	45.9	0.0795	0.0685	23.1	38.6	39.0	12.8	-21.3	33.3	25.7	0.1131	1.03	90.1	0.626	0.577	0.2657	0.682	-0.799	1.481	0.367	3.408	1.312	3.962	0.278	0.066	95.0	18.0	test
6354	19	0	0	Fresh	0.0	1.086	1.395	2.789	55.3	0.0161	0.0215	28.5	63.4	43.2	16.3	-19.0	41.4	29.6	0.0031	1.269	73.6	0.876	0.567	0.2097	0.791	-0.645	1.436	0.278	2.458	1.314	5.152	0.218	0.071	60.4	6.0	test
6355	19	1	0	Fresh	0.0002	1.078	1.405	2.809	55.6	0.0245	0.0292	27.7	64.5	43.8	16.3	-17.4	40.3	31.0	0.0204	1.253	74.1	0.89	0.312	0.1838	0.915	-0.432	1.347	0.277	2.443	1.276	4.305	0.246	0.029	60.0	7.0	test
6356	19	2	0	Fresh	0.0004	1.108	1.343	2.685	54.2	0.0142	0.0331	26.8	65.4	43.1	13.7	-21.1	45.1	23.9	0.0384	1.33	83.7	0.935	0.445	0.2152	0.829	-0.64	1.468	0.304	2.871	1.446	3.532	0.231	0.056	62.8	6.0	test
6357	19	3	0	Fresh	0.0008	1.134	1.376	2.752	52.9	0.0273	0.0273	29.4	66.5	44.7	9.2	-22.8	38.6	30.3	0.0019	1.258	58.8	0.866	0.69	0.1872	0.713	-0.789	1.501	0.238	2.338	1.251	4.498	0.254	0.058	60.5	6.0	test
6358	19	4	0	Fresh	0.0012	1.05	1.328	2.657	57.1	0.0153	0.0304	28.7	62.1	43.1	17.7	-17.1	37.4	27.9	0.0038	1.201	93.4	0.854	0.547	0.2139	0.716	-0.691	1.407	0.358	2.856	1.065	5.457	0.238	0.093	62.4	6.0	test
6359	19	5	0	Fresh	0.0017	1.074	1.339	2.678	55.9	0.0071	0.0309	29.2	64.8	46.8	16.2	-20.5	39.6	29.4	0.0161	1.264	76.0	0.858	0.507	0.181	0.777	-0.644	1.421	0.325	2.076	0.993	4.651	0.249	0.11	61.4	7.0	test
6360	19	6	0	Fresh	0.0022	1.139	1.333	2.667	52.7	0.0166	0.0349	27.8	68.3	46.6	12.4	-23.9	44.5	27.7	0.0149	1.171	78.0	0.808	0.41	0.2173	0.757	-0.605	1.362	0.24	2.297	1.052	5.129	0.268	0.1	63.2	7.0	test
6361	19	7	0	Fresh	0.0028	1.066	1.362	2.724	56.3	0.0192	0.0351	27.9	65.4	44.9	17.2	-17.6	33.5	31.4	0.0313	1.127	64.4	0.915	0.451	0.2136	0.814	-0.502	1.316	0.237	2.345	1.035	4.885	0.239	0.066	66.3	7.0	test
6362	19	8	0	Fresh	0.0034	1.119	1.307	2.614	53.6	0.0194	0.0241	28.8	66.3	45.5	13.2	-19.7	39.4	31.1	0.0259	1.17	46.9	0.774	0.588	0.2112	0.826	-0.68	1.506	0.283	2.472	1.298	4.39	0.236	0.109	60.0	8.0	test
6363	19	9	0	Fresh	0.0041	1.07	1.315	2.631	56.1	0.0156	0.0374	28.7	68.2	46.1	15.5	-19.1	41.1	27.7	0.0043	1.303	82.8	0.835	0.483	0.1809	0.878	-0.528	1.406	0.298	2.101	1.175	4.36	0.259	0.075	60.0	6.0	test
6364	19	10	0	Fresh	0.0048	1.079	1.321	2.642	55.6	0.0226	0.0316	28.5	64.3	44.5	14.9	-17.4	41.6	26.2	0.0291	1.288	81.8	0.865	0.481	0.2106	0.727	-0.641	1.367	0.366	2.549	0.93	4.135	0.267	0.069	60.0	7.0	test
6365	19	11	0	Fresh	0.0055	1.098	1.377	2.754	54.6	0.0206	0.0256	29.0	63.7	46.2	16.5	-22.0	41.9	27.8	0.0369	1.239	67.8	0.784	0.635	0.1722	0.871	-0.609	1.48	0.326	2.91	0.901	4.587	0.198	0.062	61.4	8.0	test
6366	19	12	0	Fresh	0.0063	1.084	1.317	2.634	55.4	0.0232	0.0263	28.3	64.3	44.7	15.8	-22.9	42.0	30.9	0.0273	1.242	67.4	0.733	0.439	0.1848	0.776	-0.65	1.425	0.188	2.752	1.301	3.344	0.235	0.079	60.0	6.0	test
6367	19	13	0	Fresh	0.0071	1.06	1.368	2.736	56.6	0.0216	0.0308	29.0	64.7	44.7	14.0	-21.4	40.5	33.6	0.0386	1.172	62.4	0.766	0.451	0.169	0.751	-0.626	1.377	0.391	2.787	1.256	5.132	0.235	0.035	63.6	6.0	test
6368	19	14	0	Fresh	0.0079	1.104	1.321	2.642	54.4	0.0202	0.0301	31.1	59.9	48.5	9.4	-19.3	43.9	30.6	0.046	1.194	67.6	0.841	0.763	0.2053	0.901	-0.816	1.717	0.438	2.35	1.044	4.247	0.264	0.052	60.0	7.0	test
6369	19	15	0	Fresh	0.0088	1.071	1.328	2.655	56.0	0.02	0.0353	28.5	63.0	45.2	13.7	-18.6	37.0	29.6	0.024	1.246	71.9	0.872	0.733	0.2012	0.737	-0.668	1.405	0.302	2.439	1.444	3.401	0.276	0.096	60.0	8.0	test
6370	19	16	0	Fresh	0.0096	1.051	1.247	2.493	57.1	0.0181	0.0251	27.9	65.2	45.8	15.7	-17.2	45.4	27.9	0.0361	1.242	80.0	0.855	0.537	0.1925	0.78	-0.625	1.406	0.25	2.373	1.337	5.197	0.279	0.079	60.0	7.0	test
6371	19	17	0	Fresh	0.0106	1.084	1.321	2.642	55.4	0.016	0.0293	29.5	62.8	42.4	11.7	-21.0	35.9	29.6	0.021	1.25	71.3	0.886	0.46	0.2186	0.814	-0.704	1.518	0.298	2.725	1.221	5.282	0.24	0.092	61.0	7.0	test
6372	19	18	0	Fresh	0.0115	1.085	1.433	2.867	55.3	0.0225	0.0315	28.1	66.7	43.5	13.9	-21.9	44.4	26.4	0.0212	1.3	79.9	0.819	0.392	0.1949	0.804	-0.652	1.456	0.306	2.831	1.089	4.66	0.25	0.092	66.0	6.0	test
6373	19	19	0	Fresh	0.0125	1.093	1.295	2.59	54.9	0.0285	0.03	29.2	68.0	45.1	18.4	-19.5	42.6	33.3	0.0188	1.219	81.9	0.897	0.469	0.1867	0.796	-0.649	1.445	0.286	2.441	0.954	4.509	0.214	0.102	68.0	7.0	test
6374	19	20	0	Fresh	0.0135	1.09	1.351	2.701	55.1	0.03	0.0405	28.5	66.1	41.2	14.1	-17.4	38.1	32.1	0.0278	1.3	67.0	0.712	0.446	0.1668	0.738	-0.624	1.362	0.29	2.797	1.262	4.094	0.297	0.034	64.4	6.0	test
6375	19	21	0	Fresh	0.0145	1.134	1.302	2.604	52.9	0.0263	0.032	29.3	64.9	44.1	12.0	-21.2	38.2	25.4	0.0275	1.339	66.0	0.855	0.538	0.1804	0.923	-0.536	1.46	0.384	2.366	1.261	4.877	0.239	0.109	62.3	7.0	test
6376	19	22	0	Fresh	0.0156	1.08	1.328	2.656	55.6	0.0212	0.0374	28.9	63.7	44.4	14.3	-24.6	43.3	33.8	0.0086	1.196	71.9	0.856	0.55	0.1677	1.029	-0.562	1.591	0.343	2.731	0.763	4.504	0.277	0.064	60.5	7.0	test
6377	19	23	0	Fresh	0.0166	1.126	1.337	2.674	53.3	0.0218	0.0203	28.0	63.9	45.3	14.9	-19.3	44.8	24.0	0.0151	1.164	71.9	0.79	0.58	0.1752	0.709	-0.619	1.328	0.391	2.638	1.213	4.988	0.286	0.067	62.6	7.0	test
6378	19	24	0	Fresh	0.0177	1.07	1.399	2.797	56.1	0.03	0.0276	28.6	64.2	47.3	16.0	-19.9	44.2	34.3	0.0277	1.307	78.9	0.769	0.631	0.2025	0.674	-0.71	1.385	0.281	2.443	1.288	4.6	0.282	0.102	66.5	7.0	test
6379	19	25	0	Fresh	0.0188	1.075	1.308	2.616	55.8	0.0128	0.0225	28.4	62.1	46.6	17.2	-19.5	37.7	27.9	0.0384	1.253	81.6	0.925	0.521	0.2064	0.94	-0.828	1.768	0.234	3.261	1.037	4.586	0.216	0.07	60.9	7.0	test
6380	19	26	0	Fresh	0.02	1.099	1.319	2.639	54.6	0.0196	0.0225	29.4	64.1	42.9	12.5	-17.2	39.6	28.8	0.0236	1.299	108.2	0.743	0.459	0.2064	0.745	-0.59	1.335	0.327	2.375	1.286	3.899	0.225	0.096	64.5	8.0	test
6381	19	27	0	Fresh	0.0212	1.112	1.402	2.804	53.9	0.0204	0.0238	27.6	66.3	45.9	17.7	-18.2	41.0	33.5	0.0247	1.201	75.1	0.921	0.489	0.1878	0.906	-0.676	1.581	0.342	2.929	0.889	4.34	0.264	0.091	64.8	7.0	test
6382	19	28	0	Fresh	0.0223	1.092	1.308	2.615	55.0	0.0252	0.0304	28.6	63.4	45.6	19.1	-19.6	39.2	32.7	0.0392	1.235	77.9	0.84	0.45	0.1886	0.913	-0.67	1.583	0.299	3.191	1.054	4.439	0.242	0.072	61.2	8.0	test
6383	19	29	0	Fresh	0.0235	1.088	1.241	2.482	55.2	0.0206	0.0316	27.4	59.4	42.8	17.0	-21.5	42.1	30.5	0.0268	1.133	76.9	0.837	0.595	0.1982	0.945	-0.492	1.437	0.289	2.724	1.139	3.877	0.203	0.075	62.1	7.0	test
6384	19	30	0	Fresh	0.0248	1.115	1.456	2.911	53.8	0.0112	0.0252	27.2	63.7	45.8	14.6	-18.6	38.5	30.1	0.0104	1.199	81.9	0.931	0.505	0.211	0.692	-0.734	1.427	0.313	2.969	1.174	4.746	0.307	0.082	65.0	7.0	test
6385	19	31	0	Fresh	0.026	1.091	1.407	2.814	55.0	0.0183	0.0375	26.8	64.4	43.4	16.3	-17.6	42.7	34.3	0.0	1.184	68.5	0.775	0.722	0.211	0.703	-0.756	1.459	0.332	2.529	0.984	5.681	0.241	0.067	67.9	8.0	test
6386	19	32	0	Fresh	0.0273	1.096	1.399	2.797	54.7	0.0213	0.0347	27.8	62.1	42.5	17.7	-23.1	39.4	31.6	0.0071	1.268	90.7	0.891	0.516	0.1825	0.781	-0.539	1.32	0.26	2.264	1.138	4.621	0.228	0.121	61.1	6.0	test
6387	19	33	0	Fresh	0.0286	1.142	1.326	2.651	52.5	0.0236	0.0313	28.2	66.2	45.0	15.9	-19.6	41.6	26.4	0.0237	1.291	81.1	0.82	0.666	0.2346	0.742	-0.561	1.303	0.41	2.729	1.315	4.604	0.214	0.108	63.2	8.0	test
6388	19	34	0	Fresh	0.0299	1.123	1.324	2.647	53.4	0.0148	0.028	28.0	65.4	43.9	11.1	-23.3	37.6	29.1	0.0163	1.204	75.6	0.864	0.347	0.2215	0.809	-0.694	1.502	0.251	2.942	1.038	4.377	0.245	0.092	60.0	6.0	test
6389	19	35	0	Fresh	0.0312	1.088	1.395	2.79	55.2	0.0125	0.0341	28.6	63.7	47.0	13.9	-17.2	37.8	25.2	0.031	1.178	74.5	0.95	0.66	0.1908	0.738	-0.515	1.253	0.303	2.735	1.455	4.772	0.23	0.103	66.0	7.0	test
6390	19	36	0	Fresh	0.0326	1.098	1.341	2.683	54.7	0.0341	0.0319	28.9	63.5	43.8	13.1	-18.1	43.5	32.7	0.0295	1.233	76.6	0.907	0.69	0.223	0.918	-0.543	1.46	0.349	2.745	1.096	3.984	0.236	0.104	60.0	8.0	test
6391	19	37	0	Fresh	0.0339	1.081	1.347	2.695	55.5	0.0232	0.0309	29.5	64.6	45.1	13.4	-24.8	44.2	31.8	0.0229	1.218	83.8	0.843	0.433	0.1937	0.886	-0.624	1.51	0.336	2.745	1.361	4.672	0.243	0.067	66.5	8.0	test
6392	19	38	0	Fresh	0.0353	1.071	1.357	2.714	56.0	0.0239	0.0244	29.2	67.6	43.0	17.1	-24.5	37.8	36.6	0.0314	1.22	76.4	0.863	0.533	0.2048	0.886	-0.539	1.425	0.403	2.239	1.173	4.261	0.236	0.095	61.5	6.0	test
6393	19	39	0	Fresh	0.0367	1.094	1.275	2.55	54.8	0.0273	0.0281	28.8	64.5	44.8	14.0	-21.7	41.3	27.4	0.0247	1.182	76.3	0.871	0.306	0.1842	0.784	-0.515	1.298	0.282	2.047	0.988	3.594	0.255	0.059	68.2	8.0	test
6394	19	40	0	Fresh	0.0381	1.086	1.406	2.812	55.3	0.0231	0.0293	28.5	66.3	42.9	14.3	-19.2	37.2	31.4	0.0207	1.243	73.2	0.818	0.631	0.172	0.804	-0.536	1.34	0.352	2.53	1.157	4.163	0.269	0.065	64.8	7.0	test
6395	19	41	0	Fresh	0.0396	1.114	1.393	2.786	53.9	0.033	0.0328	27.6	62.2	44.7	16.7	-21.1	41.7	29.8	0.0178	1.247	90.3	0.831	0.443	0.1517	0.713	-0.559	1.273	0.307	2.98	1.065	4.358	0.26	0.079	67.9	6.0	test
6396	19	42	0	Fresh	0.041	1.143	1.388	2.776	52.5	0.0261	0.0393	28.0	62.9	47.9	16.1	-20.4	40.3	30.9	0.0151	1.201	72.7	0.823	0.714	0.1717	0.815	-0.744	1.559	0.26	3.049	1.125	4.405	0.205	0.071	61.0	8.0	test
6397	19	43	0	Fresh	0.0425	1.085	1.31	2.619	55.3	0.0207	0.0347	29.2	65.2	46.1	13.5	-19.8	42.1	29.0	0.0237	1.232	80.5	0.908	0.518	0.2162	0.771	-0.454	1.226	0.335	2.237	1.115	4.318	0.248	0.103	66.2	6.0	test
6398	19	44	0	Fresh	0.044	1.097	1.361	2.722	54.7	0.0208	0.0353	28.2	63.9	43.9	16.0	-18.4	37.7	31.8	0.0266	1.281	73.2	0.854	0.597	0.1864	0.782	-0.739	1.521	0.23	2.224	1.132	4.287	0.29	0.104	62.1	7.0	test
6399	19	45	0	Fresh	0.0455	1.114	1.309	2.617	53.8	0.0236	0.0332	27.5	68.4	44.0	15.8	-21.5	43.6	26.1	0.0333	1.236	82.1	0.841	0.5	0.1981	0.743	-0.602	1.345	0.248	2.749	1.305	4.447	0.239	0.067	64.1	6.0	test
6400	19	46	0	Fresh	0.047	1.105	1.349	2.698	54.3	0.0186	0.0309	28.5	61.7	43.9	18.2	-17.3	43.5	31.2	0.0505	1.2	71.4	0.833	0.592	0.189	0.891	-0.693	1.584	0.317	1.837	1.162	4.121	0.239	0.095	66.6	9.0	test
6401	19	47	0	Fresh	0.0486	1.077	1.348	2.696	55.7	0.0195	0.0342	26.9	65.8	41.2	16.8	-19.1	37.6	30.2	0.0153	1.204	65.5	0.815	0.485	0.1991	0.793	-0.746	1.539	0.257	2.084	1.661	4.444	0.259	0.106	67.0	10.0	test
6402	19	48	0	Fresh	0.0501	1.099	1.426	2.851	54.6	0.0238	0.0286	27.6	61.3	40.7	17.0	-20.6	45.9	29.9	0.0177	1.214	86.3	0.814	0.529	0.2229	0.81	-0.513	1.323	0.253	2.431	1.096	3.247	0.247	0.102	65.4	7.0	test
6403	19	49	0	Fresh	0.0517	1.098	1.297	2.593	54.6	0.0247	0.0315	27.4	63.7	46.6	14.5	-18.4	37.1	28.8	0.0182	1.241	90.5	0.886	0.632	0.2031	0.719	-0.519	1.238	0.278	2.496	1.323	4.315	0.301	0.108	68.1	8.0	test
6404	19	50	0	Fresh	0.0533	1.095	1.383	2.765	54.8	0.021	0.0325	27.8	64.9	43.1	16.2	-24.0	44.5	27.7	0.026	1.267	81.7	0.809	0.434	0.1644	0.725	-0.699	1.424	0.324	2.763	1.357	4.082	0.271	0.079	60.0	6.0	test
6405	19	51	0	Fresh	0.0549	1.113	1.362	2.723	53.9	0.013	0.0245	27.2	66.1	43.8	20.0	-19.3	37.1	25.1	0.0254	1.256	63.9	0.899	0.294	0.2256	0.831	-0.736	1.567	0.315	2.974	1.179	5.235	0.175	0.059	62.5	8.0	test
6406	19	52	0	Fresh	0.0565	1.106	1.41	2.819	54.2	0.028	0.0319	28.7	64.1	46.9	11.9	-18.2	41.4	25.6	0.0078	1.254	75.5	0.902	0.4	0.1933	0.852	-0.65	1.502	0.228	2.285	1.014	4.334	0.266	0.076	65.9	10.0	test
6407	19	53	0	Fresh	0.0582	1.097	1.276	2.551	54.7	0.0274	0.0304	27.8	65.5	43.0	15.0	-21.4	37.7	34.1	0.0073	1.215	89.0	0.776	0.399	0.1871	0.865	-0.684	1.549	0.282	1.98	1.243	4.588	0.281	0.078	69.5	6.0	test
6408	19	54	0	Fresh	0.0598	1.094	1.361	2.722	54.9	0.0194	0.0279	27.3	64.4	45.2	15.8	-20.4	40.4	34.7	0.0154	1.195	80.2	0.805	0.473	0.2059	0.885	-0.592	1.477	0.366	2.082	1.282	3.718	0.188	0.074	66.4	8.0	test
6409	19	55	0	Fresh	0.0615	1.097	1.328	2.656	54.7	0.0218	0.0281	26.6	63.1	44.2	15.8	-20.3	48.4	28.7	0.0205	1.181	77.2	0.857	0.673	0.2314	0.761	-0.529	1.289	0.286	2.558	0.998	5.036	0.216	0.065	63.0	9.0	test
6410	19	56	0	Fresh	0.0632	1.09	1.258	2.517	55.1	0.0304	0.0319	29.7	64.1	42.7	10.9	-16.9	40.5	34.0	0.0204	1.168	67.8	0.853	0.509	0.2033	0.775	-0.571	1.345	0.294	2.768	1.174	4.659	0.281	0.087	64.4	8.0	test
6411	19	57	0	Fresh	0.0649	1.113	1.304	2.608	53.9	0.0213	0.0333	28.0	70.3	43.1	13.2	-21.1	43.9	31.5	0.0266	1.228	75.2	0.79	0.497	0.2151	0.756	-0.659	1.415	0.3	2.118	0.593	4.277	0.267	0.019	64.3	10.0	test
6412	19	58	0	Fresh	0.0666	1.081	1.277	2.553	55.5	0.0326	0.0258	28.0	63.9	44.3	15.3	-19.1	38.4	30.7	0.0318	1.196	89.7	0.875	0.323	0.2131	0.686	-0.651	1.336	0.225	2.985	1.251	5.047	0.212	0.077	67.2	8.0	test
6413	19	59	0	Fresh	0.0683	1.108	1.273	2.546	54.2	0.0219	0.0324	28.1	62.5	44.6	19.3	-22.1	35.9	33.4	0.023	1.266	75.6	0.739	0.579	0.1822	0.855	-0.666	1.521	0.268	2.336	1.416	5.069	0.304	0.066	66.6	8.0	test
6414	19	60	0	Fresh	0.0701	1.082	1.363	2.726	55.4	0.0254	0.029	28.2	64.2	44.4	16.4	-21.2	39.1	34.8	0.023	1.16	69.1	0.809	0.483	0.1763	0.942	-0.52	1.462	0.354	2.757	1.2	5.271	0.229	0.093	66.9	7.0	test
6415	19	61	0	Fresh	0.0718	1.093	1.348	2.696	54.9	0.0286	0.0413	28.5	61.2	46.4	13.2	-20.4	41.4	31.0	0.0202	1.233	74.6	0.93	0.654	0.1839	0.652	-0.564	1.216	0.356	2.377	1.284	4.64	0.199	0.106	67.6	9.0	test
6416	19	62	0	Fresh	0.0736	1.103	1.213	2.426	54.4	0.0271	0.0348	27.2	64.5	44.2	12.9	-20.6	41.7	29.5	0.0281	1.218	89.8	0.764	0.385	0.2403	0.769	-0.714	1.483	0.326	2.219	1.262	3.901	0.336	0.082	67.0	8.0	test
6417	19	63	0	Fresh	0.0754	1.085	1.383	2.766	55.3	0.026	0.0391	30.0	63.8	46.1	11.2	-22.9	40.8	27.6	0.0363	1.281	79.0	0.867	0.468	0.1877	0.764	-0.716	1.48	0.293	2.064	1.0	3.568	0.299	0.092	69.7	9.0	test
6418	19	64	0	Fresh	0.0772	1.134	1.265	2.53	52.9	0.0239	0.0282	27.7	65.0	45.5	14.9	-19.5	35.0	28.4	0.0255	1.145	62.7	0.884	0.503	0.2074	1.008	-0.591	1.599	0.315	2.433	1.571	4.002	0.257	0.062	67.5	7.0	test
6419	19	65	0	Fresh	0.079	1.089	1.364	2.727	55.1	0.0327	0.0369	29.6	61.3	43.9	15.3	-21.9	40.7	28.0	0.0189	1.266	82.1	0.851	0.53	0.2182	0.781	-0.56	1.34	0.27	2.881	1.349	4.854	0.232	0.094	70.3	7.0	test
6420	19	66	0	Fresh	0.0808	1.099	1.316	2.633	54.6	0.0241	0.0318	29.4	63.1	46.5	13.9	-19.2	42.5	33.7	0.0183	1.212	72.3	0.859	0.378	0.1983	0.83	-0.603	1.433	0.339	2.443	1.486	4.022	0.297	0.122	65.7	7.0	test
6421	19	67	0	Fresh	0.0827	1.087	1.274	2.548	55.2	0.0227	0.0415	28.1	62.6	45.0	15.5	-21.0	39.0	30.4	0.0317	1.194	90.0	0.898	0.566	0.1851	0.584	-0.788	1.371	0.335	2.712	1.473	3.784	0.235	0.065	67.1	9.0	test
6422	19	68	0	Fresh	0.0845	1.12	1.343	2.686	53.5	0.0103	0.0358	28.3	65.3	45.5	9.9	-19.7	33.5	36.1	0.0148	1.265	77.5	0.867	0.4	0.2067	0.912	-0.649	1.56	0.27	2.519	1.475	4.786	0.278	0.089	65.4	8.0	test
6423	19	69	0	Fresh	0.0864	1.099	1.292	2.584	54.6	0.0248	0.0303	27.8	65.0	43.1	19.2	-19.6	39.5	26.2	0.0335	1.339	68.6	0.896	0.589	0.1797	0.874	-0.452	1.325	0.437	2.656	1.143	4.413	0.263	0.097	67.0	7.0	test
6424	19	70	0	Fresh	0.0883	1.107	1.342	2.685	54.2	0.0221	0.0344	27.6	61.6	43.4	17.7	-18.5	43.8	28.1	0.0254	1.184	79.4	0.737	0.501	0.1853	0.81	-0.548	1.358	0.244	2.142	1.43	4.493	0.26	0.091	67.4	7.0	test
6425	19	71	0	Fresh	0.0902	1.109	1.312	2.624	54.1	0.0251	0.0324	28.8	64.8	45.5	16.2	-18.5	41.7	31.2	0.0298	1.156	68.1	0.846	0.476	0.209	0.875	-0.682	1.557	0.349	2.463	1.167	5.404	0.184	0.094	71.8	9.0	test
6426	19	72	0	Fresh	0.0921	1.1	1.288	2.576	54.6	0.0226	0.0335	26.3	66.3	42.8	12.6	-20.3	42.4	30.3	0.0444	1.281	82.3	0.818	0.422	0.203	0.827	-0.569	1.396	0.294	2.471	1.107	4.744	0.266	0.082	70.3	12.0	test
6427	19	73	0	Fresh	0.094	1.102	1.381	2.762	54.4	0.0135	0.0285	27.3	63.2	44.9	15.0	-23.7	42.3	30.5	0.019	1.223	77.3	0.763	0.478	0.2108	0.689	-0.591	1.279	0.301	2.631	1.198	3.838	0.205	0.105	70.1	8.0	test
6428	19	74	0	Fresh	0.096	1.132	1.345	2.691	53.0	0.0318	0.0414	28.5	61.4	47.5	12.7	-21.1	41.8	28.6	0.038	1.209	69.9	0.917	0.463	0.1782	0.829	-0.646	1.475	0.315	2.62	1.493	4.267	0.229	0.067	63.3	10.0	test
6429	19	75	0	Fresh	0.0979	1.089	1.299	2.598	55.1	0.0203	0.0311	28.8	64.7	47.1	13.5	-24.4	39.0	25.7	0.0342	1.204	68.9	0.874	0.606	0.2275	0.855	-0.71	1.565	0.237	2.777	1.163	5.132	0.247	0.092	65.4	9.0	test
6430	19	76	0	Fresh	0.0999	1.105	1.295	2.589	54.3	0.0261	0.044	29.2	67.7	41.8	17.1	-21.5	38.8	28.3	0.0377	1.237	72.7	0.764	0.575	0.2209	0.758	-0.54	1.298	0.373	2.724	1.154	4.768	0.272	0.064	71.3	8.0	test
6431	19	77	0	Fresh	0.1019	1.104	1.32	2.64	54.3	0.0188	0.0368	29.8	58.5	45.3	18.3	-22.9	40.7	28.7	0.0237	1.171	90.5	0.875	0.426	0.1858	0.586	-0.55	1.136	0.334	2.712	0.918	4.904	0.241	0.05	64.4	9.0	test
6432	19	78	0	Fresh	0.1039	1.131	1.282	2.565	53.0	0.0157	0.0312	28.4	61.8	40.0	18.4	-18.1	44.2	31.2	0.0352	1.205	76.7	0.871	0.65	0.1961	0.784	-0.793	1.578	0.325	2.184	1.548	4.621	0.227	0.091	61.9	8.0	test
6433	19	79	0	Fresh	0.1059	1.142	1.296	2.591	52.6	0.0274	0.0341	28.0	62.9	46.9	14.3	-20.3	41.3	26.8	0.0253	1.221	77.9	0.903	0.52	0.2005	0.729	-0.574	1.303	0.248	2.448	1.013	4.671	0.249	0.096	65.1	9.0	test
6434	19	80	0	Fresh	0.1079	1.093	1.343	2.685	54.9	0.0256	0.037	27.8	63.1	46.4	13.7	-22.6	38.1	25.9	0.0392	1.195	80.5	0.839	0.571	0.1783	0.767	-0.558	1.325	0.348	2.709	1.61	4.694	0.267	0.105	69.8	10.0	test
6435	19	81	0	Fresh	0.1099	1.108	1.247	2.493	54.1	0.0288	0.0336	28.8	61.5	44.8	14.6	-19.3	36.7	30.0	0.0433	1.173	77.9	0.78	0.522	0.2071	0.733	-0.69	1.423	0.255	2.872	0.779	4.241	0.206	0.078	68.3	9.0	test
6436	19	82	0	Fresh	0.112	1.096	1.314	2.629	54.7	0.0353	0.0386	27.9	62.9	43.0	15.7	-21.4	42.9	29.0	0.0275	1.214	81.9	0.852	0.665	0.1649	0.73	-0.584	1.314	0.303	2.707	1.322	4.517	0.261	0.086	69.8	10.0	test
6437	19	83	0	Fresh	0.114	1.1	1.351	2.702	54.5	0.0225	0.0358	27.4	65.7	44.6	17.0	-21.8	39.2	26.2	0.0186	1.227	79.6	0.856	0.51	0.1946	0.613	-0.605	1.218	0.293	2.276	1.475	4.813	0.24	0.069	69.0	10.0	test
6438	19	84	0	Fresh	0.1161	1.086	1.287	2.574	55.2	0.0288	0.0295	28.8	61.7	44.8	14.6	-18.7	39.5	27.1	0.0221	1.195	82.4	0.808	0.401	0.2149	0.598	-0.489	1.088	0.239	2.428	1.381	4.619	0.261	0.109	71.3	10.0	test
6439	19	85	0	Fresh	0.1182	1.116	1.23	2.46	53.8	0.0239	0.0358	27.5	63.4	45.7	14.6	-18.9	37.7	29.3	0.0102	1.195	69.5	0.823	0.615	0.2048	0.896	-0.694	1.591	0.293	2.533	1.611	4.441	0.238	0.05	68.7	10.0	test
6440	19	86	0	Fresh	0.1203	1.122	1.281	2.562	53.5	0.0207	0.0331	26.8	62.2	44.5	14.9	-21.7	37.8	28.5	0.0202	1.192	56.4	0.882	0.496	0.2228	0.935	-0.589	1.524	0.347	3.157	1.22	4.772	0.273	0.057	71.5	7.0	test
6441	19	87	0	Fresh	0.1224	1.157	1.274	2.548	51.8	0.0317	0.0337	27.4	61.4	44.9	17.4	-21.1	40.3	31.7	0.0321	1.202	75.0	0.721	0.479	0.2221	0.881	-0.604	1.485	0.352	2.834	1.296	4.541	0.193	0.089	61.3	9.0	test
6442	19	88	0	Fresh	0.1245	1.119	1.377	2.754	53.6	0.0258	0.0244	27.3	65.7	42.1	13.2	-18.0	45.5	29.3	0.0415	1.212	44.2	0.829	0.544	0.1887	0.713	-0.616	1.33	0.373	2.478	1.026	4.686	0.33	0.08	70.6	10.0	test
6443	19	89	0	Fresh	0.1266	1.108	1.321	2.643	54.1	0.0333	0.0327	27.6	61.1	42.1	16.6	-17.8	36.9	29.1	0.0379	1.159	94.9	0.871	0.443	0.2013	0.731	-0.63	1.362	0.275	2.344	1.239	5.009	0.231	0.088	72.8	9.0	test
6444	19	90	0	Fresh	0.1287	1.146	1.247	2.494	52.4	0.0234	0.0421	27.9	64.0	44.4	19.6	-21.0	34.4	23.8	0.0307	1.265	67.9	0.852	0.439	0.1787	0.74	-0.622	1.362	0.363	2.747	1.164	4.393	0.25	0.038	63.6	9.0	test
6445	19	91	0	Fresh	0.1309	1.101	1.397	2.794	54.5	0.0225	0.0291	29.0	59.0	46.1	12.6	-21.0	39.4	28.5	0.0338	1.183	88.0	0.832	0.603	0.1952	0.772	-0.572	1.344	0.304	2.061	1.549	4.645	0.306	0.066	64.1	10.0	test
6446	19	92	0	Fresh	0.1331	1.153	1.271	2.542	52.0	0.023	0.0389	28.1	62.8	44.3	14.4	-17.5	37.8	31.5	0.016	1.195	62.5	0.869	0.584	0.2334	0.965	-0.657	1.622	0.278	1.889	1.22	4.813	0.228	0.061	66.5	9.0	test
6447	19	93	0	Fresh	0.1352	1.142	1.368	2.737	52.5	0.0344	0.029	27.2	64.1	42.7	14.9	-19.1	41.2	29.4	0.0212	1.157	69.7	0.897	0.676	0.238	0.757	-0.789	1.546	0.295	2.366	1.441	5.104	0.207	0.072	73.9	9.0	test
6448	19	94	0	Fresh	0.1374	1.119	1.374	2.747	53.6	0.0308	0.0382	27.6	64.6	42.2	18.2	-18.9	38.8	29.4	0.0174	1.228	74.8	0.887	0.546	0.204	0.912	-0.605	1.517	0.317	2.461	1.13	4.23	0.258	0.122	68.1	9.0	test
6449	19	95	0	Fresh	0.1396	1.114	1.361	2.722	53.9	0.0245	0.0379	27.7	62.3	44.1	13.6	-19.9	38.7	30.7	0.0271	1.321	54.6	0.874	0.455	0.2077	0.803	-0.569	1.372	0.356	2.399	1.153	4.009	0.3	0.059	71.7	9.0	test
6450	19	96	0	Fresh	0.1418	1.12	1.267	2.533	53.6	0.0214	0.0454	28.6	62.4	45.5	17.4	-17.9	39.1	28.2	0.0364	1.171	68.4	0.891	0.35	0.2438	0.764	-0.51	1.274	0.324	2.65	1.343	4.274	0.261	0.063	73.2	8.0	test
6451	19	97	0	Fresh	0.144	1.146	1.299	2.597	52.4	0.0368	0.0406	27.6	62.0	42.3	15.8	-16.7	37.3	26.5	0.0417	1.237	84.8	0.813	0.666	0.1687	0.845	-0.576	1.421	0.314	1.995	1.357	5.089	0.244	0.085	70.2	11.0	test
6452	19	98	0	Fresh	0.1463	1.113	1.33	2.659	53.9	0.0213	0.0282	27.4	61.3	44.6	12.1	-17.9	41.8	34.2	0.0281	1.236	89.4	0.878	0.537	0.2179	1.008	-0.759	1.768	0.362	1.891	1.517	5.332	0.247	0.105	72.4	11.0	test
6453	19	99	0	Fresh	0.1485	1.131	1.409	2.817	53.0	0.0305	0.0365	28.7	61.9	45.7	13.0	-19.0	35.7	26.1	0.0394	1.127	79.4	0.659	0.632	0.1896	0.83	-0.581	1.411	0.35	2.593	1.293	3.931	0.199	0.117	67.6	10.0	test
6454	19	100	1	Mild	0.1508	1.112	1.415	2.831	53.9	0.0302	0.0394	27.0	65.1	45.6	15.9	-22.4	40.1	31.3	0.0371	1.204	66.8	0.837	0.394	0.1968	0.674	-0.628	1.302	0.291	2.432	0.936	5.158	0.24	0.07	66.0	9.0	test
6455	19	101	1	Mild	0.153	1.127	1.405	2.81	53.2	0.0297	0.0363	28.6	62.6	43.6	16.3	-20.6	44.5	28.4	0.0273	1.147	78.3	0.918	0.698	0.2179	0.806	-0.733	1.538	0.339	2.332	1.379	4.883	0.351	0.073	71.9	10.0	test
6456	19	102	1	Mild	0.1553	1.115	1.358	2.715	53.8	0.0287	0.0392	27.0	60.2	43.4	14.4	-20.6	36.8	31.6	0.032	1.297	73.5	0.875	0.667	0.1955	0.834	-0.572	1.406	0.234	2.796	1.295	4.078	0.242	0.078	72.1	10.0	test
6457	19	103	1	Mild	0.1576	1.095	1.341	2.682	54.8	0.0266	0.0367	28.1	66.1	41.7	17.2	-18.2	37.1	32.5	0.0231	1.232	69.2	0.818	0.589	0.2123	0.767	-0.597	1.365	0.279	2.527	1.316	4.767	0.186	0.092	65.7	10.0	test
6458	19	104	1	Mild	0.1599	1.117	1.219	2.439	53.7	0.0373	0.0331	27.1	68.0	41.2	14.6	-19.5	39.3	25.9	0.0257	1.223	87.0	0.898	0.514	0.2261	0.888	-0.516	1.404	0.302	2.643	1.313	4.613	0.289	0.076	71.6	10.0	test
6459	19	105	1	Mild	0.1622	1.096	1.319	2.638	54.8	0.032	0.0381	26.4	64.1	44.7	15.5	-17.4	42.5	28.2	0.0402	1.27	76.3	0.874	0.553	0.1848	0.647	-0.653	1.301	0.257	3.237	1.331	3.935	0.276	0.055	67.0	11.0	test
6460	19	106	1	Mild	0.1645	1.09	1.348	2.696	55.1	0.0245	0.0363	27.0	60.3	41.1	17.2	-15.5	43.5	32.5	0.0283	1.231	62.0	0.931	0.34	0.2204	0.87	-0.585	1.455	0.32	2.255	0.858	4.77	0.284	0.087	65.4	10.0	test
6461	19	107	1	Mild	0.1669	1.112	1.194	2.387	53.9	0.0274	0.0362	29.7	63.8	41.5	13.9	-19.4	40.9	33.7	0.0246	1.268	71.7	0.746	0.419	0.2106	0.718	-0.496	1.214	0.382	2.839	0.905	4.481	0.247	0.075	70.6	10.0	test
6462	19	108	1	Mild	0.1692	1.144	1.354	2.707	52.5	0.0297	0.0366	25.5	64.4	43.2	12.7	-17.6	38.6	32.4	0.0397	1.134	72.7	0.746	0.454	0.2569	0.806	-0.722	1.528	0.299	2.562	0.864	4.304	0.234	0.069	72.0	10.0	test
6463	19	109	1	Mild	0.1716	1.137	1.329	2.657	52.8	0.039	0.0365	28.2	61.4	42.2	16.2	-18.2	42.8	30.5	0.0316	1.211	78.8	0.751	0.62	0.1857	0.85	-0.781	1.631	0.367	2.319	1.22	4.074	0.291	0.07	70.0	11.0	test
6464	19	110	1	Mild	0.174	1.1	1.302	2.603	54.6	0.0346	0.0436	28.1	62.6	44.6	15.5	-21.3	38.7	26.2	0.0418	1.268	76.3	0.84	0.698	0.2021	0.858	-0.581	1.439	0.241	3.012	1.169	3.661	0.266	0.023	64.8	10.0	test
6465	19	111	1	Mild	0.1763	1.133	1.321	2.643	53.0	0.0263	0.0396	28.7	63.0	44.2	12.2	-22.8	42.4	31.1	0.0437	1.177	75.7	0.903	0.545	0.2276	0.776	-0.505	1.281	0.39	3.117	1.46	3.783	0.226	0.094	63.1	10.0	test
6466	19	112	1	Mild	0.1787	1.115	1.35	2.699	53.8	0.0255	0.0428	29.1	60.0	41.2	12.3	-22.3	32.7	32.3	0.0436	1.183	76.1	0.756	0.506	0.1692	0.681	-0.62	1.3	0.31	2.425	1.425	4.98	0.273	0.073	71.8	10.0	test
6467	19	113	1	Mild	0.1811	1.066	1.288	2.575	56.3	0.0272	0.0352	28.7	65.0	42.1	14.8	-22.3	39.4	32.4	0.033	1.229	82.7	0.866	0.548	0.1991	0.847	-0.628	1.475	0.34	2.467	1.246	4.704	0.196	0.048	68.7	9.0	test
6468	19	114	1	Mild	0.1835	1.129	1.266	2.533	53.1	0.036	0.034	28.1	61.2	44.6	10.3	-19.1	38.4	31.5	0.0331	1.24	66.3	0.749	0.514	0.2366	0.725	-0.622	1.347	0.189	2.756	1.31	5.284	0.228	0.064	75.0	10.0	test
6469	19	115	1	Mild	0.1859	1.141	1.257	2.515	52.6	0.0201	0.0287	27.0	63.9	44.0	19.5	-21.6	43.1	29.5	0.0339	1.124	100.2	0.891	0.657	0.2217	0.578	-0.546	1.124	0.307	2.755	1.495	4.909	0.271	0.086	70.8	9.0	test
6470	19	116	1	Mild	0.1884	1.123	1.223	2.446	53.4	0.0237	0.0369	25.2	58.9	41.7	14.3	-19.0	39.0	26.4	0.0411	1.306	63.9	0.756	0.539	0.2589	0.767	-0.552	1.319	0.241	2.83	1.473	4.065	0.206	0.111	70.0	10.0	test
6471	19	117	1	Mild	0.1908	1.122	1.315	2.63	53.5	0.0285	0.0379	26.9	62.1	44.5	14.6	-19.2	40.6	31.8	0.0388	1.133	71.4	0.851	0.708	0.2187	0.813	-0.707	1.52	0.261	2.644	0.849	5.473	0.308	0.089	73.3	12.0	test
6472	19	118	1	Mild	0.1933	1.155	1.328	2.655	51.9	0.0311	0.043	28.4	63.0	46.7	11.9	-19.8	42.3	25.1	0.031	1.189	70.4	0.92	0.511	0.2203	0.96	-0.644	1.604	0.315	2.106	0.9	3.406	0.271	0.083	71.4	10.0	test
6473	19	119	1	Mild	0.1957	1.094	1.28	2.559	54.8	0.0216	0.043	26.8	65.0	44.5	16.2	-20.4	41.1	27.5	0.0254	1.198	80.6	0.818	0.445	0.21	0.898	-0.659	1.557	0.271	2.939	1.377	3.573	0.241	0.093	76.3	9.0	test
6474	19	120	1	Mild	0.1982	1.112	1.289	2.578	54.0	0.0239	0.0454	26.8	60.5	45.4	14.5	-21.9	40.1	30.2	0.017	1.173	81.3	0.814	0.533	0.2205	0.799	-0.672	1.471	0.339	2.955	1.39	4.878	0.228	0.073	71.6	10.0	test
6475	19	121	1	Mild	0.2007	1.163	1.283	2.567	51.6	0.0272	0.036	28.6	62.5	42.3	14.4	-20.5	34.9	29.8	0.0385	1.122	79.5	0.864	0.451	0.2165	0.937	-0.477	1.414	0.344	3.012	1.436	3.642	0.256	0.082	73.8	9.0	test
6476	19	122	1	Mild	0.2032	1.132	1.243	2.485	53.0	0.0335	0.0316	26.1	60.8	42.2	12.4	-19.4	40.4	28.9	0.0337	1.117	79.1	0.83	0.551	0.2022	0.906	-0.661	1.567	0.306	2.632	1.075	4.568	0.227	0.087	71.3	8.0	test
6477	19	123	1	Mild	0.2057	1.147	1.298	2.597	52.3	0.0355	0.0385	30.3	60.1	45.0	15.7	-22.1	36.1	32.5	0.0215	1.232	89.1	0.852	0.37	0.1952	0.676	-0.533	1.209	0.345	2.332	1.04	5.001	0.264	0.107	70.5	10.0	test
6478	19	124	1	Mild	0.2082	1.125	1.355	2.711	53.3	0.0353	0.0411	27.7	63.5	43.7	14.1	-16.0	43.4	31.1	0.035	1.139	78.2	0.761	0.592	0.2186	0.846	-0.563	1.409	0.249	2.681	1.419	4.592	0.251	0.059	68.2	9.0	test
6479	19	125	1	Mild	0.2107	1.158	1.274	2.549	51.8	0.0349	0.0402	26.5	61.3	41.9	15.2	-20.9	39.1	26.4	0.0609	1.136	79.6	0.774	0.626	0.2278	0.859	-0.685	1.544	0.3	2.46	1.219	4.276	0.208	0.076	71.6	10.0	test
6480	19	126	1	Mild	0.2133	1.106	1.217	2.434	54.3	0.0276	0.031	26.5	63.4	44.5	13.2	-20.4	33.3	29.5	0.0421	1.128	59.1	0.898	0.591	0.237	0.909	-0.659	1.568	0.211	2.086	1.548	4.148	0.273	0.069	76.8	11.0	test
6481	19	127	1	Mild	0.2158	1.09	1.211	2.422	55.0	0.0286	0.0334	26.1	63.0	42.0	12.6	-18.0	40.3	28.1	0.0382	1.208	73.6	0.789	0.728	0.2064	0.908	-0.641	1.549	0.317	2.362	1.195	4.508	0.323	0.094	75.5	9.0	test
6482	19	128	1	Mild	0.2183	1.12	1.249	2.499	53.6	0.038	0.0353	27.3	61.7	40.8	15.5	-19.1	35.4	31.9	0.0463	1.174	69.9	0.814	0.502	0.2282	0.641	-0.703	1.345	0.368	2.873	1.225	3.881	0.214	0.075	69.7	11.0	test
6483	19	129	1	Mild	0.2209	1.128	1.351	2.701	53.2	0.0291	0.0453	27.4	64.9	45.3	14.2	-20.3	38.3	30.8	0.0413	1.194	77.9	0.814	0.661	0.2276	0.908	-0.641	1.549	0.272	2.231	1.193	4.434	0.261	0.07	72.1	10.0	test
6484	19	130	1	Mild	0.2235	1.165	1.327	2.655	51.5	0.0254	0.0303	26.7	62.9	42.7	13.2	-20.6	41.2	32.0	0.0376	1.249	71.8	0.822	0.492	0.2084	0.722	-0.603	1.325	0.364	2.289	1.275	3.984	0.24	0.11	72.8	11.0	test
6485	19	131	1	Mild	0.2261	1.122	1.297	2.595	53.5	0.0224	0.0381	28.5	62.5	42.7	16.4	-22.6	42.2	26.9	0.0288	1.198	86.0	0.784	0.642	0.2674	0.809	-0.677	1.485	0.37	2.751	1.504	4.209	0.317	0.079	71.9	11.0	test
6486	19	132	1	Mild	0.2287	1.11	1.326	2.652	54.1	0.0318	0.0363	27.0	66.3	43.5	11.4	-23.4	41.9	31.5	0.0371	1.177	86.6	0.783	0.464	0.1917	0.881	-0.538	1.419	0.366	3.095	1.527	4.387	0.262	0.047	71.9	11.0	test
6487	19	133	1	Mild	0.2313	1.125	1.361	2.721	53.3	0.0309	0.0337	27.3	61.5	43.6	14.1	-19.9	41.1	31.2	0.0372	1.165	92.4	0.767	0.617	0.1681	0.654	-0.683	1.337	0.298	2.685	1.261	4.424	0.277	0.115	80.2	10.0	test
6488	19	134	1	Mild	0.2339	1.125	1.246	2.491	53.3	0.037	0.0358	28.5	62.7	44.4	16.8	-19.3	33.0	27.3	0.0525	1.213	86.7	0.804	0.719	0.2483	0.842	-0.608	1.45	0.299	2.531	1.245	4.765	0.266	0.048	75.7	10.0	test
6489	19	135	1	Mild	0.2365	1.112	1.316	2.631	54.0	0.0412	0.0471	28.5	59.3	44.6	13.9	-21.3	36.1	23.8	0.0432	1.191	78.9	0.801	0.524	0.2124	0.788	-0.457	1.245	0.32	2.639	1.06	4.717	0.219	0.084	77.4	12.0	test
6490	19	136	1	Mild	0.2391	1.124	1.285	2.569	53.4	0.0389	0.0389	27.8	63.6	43.5	13.8	-19.4	38.3	30.6	0.0413	1.203	93.6	0.779	0.555	0.2003	0.796	-0.524	1.32	0.313	2.531	0.922	4.264	0.242	0.05	72.2	11.0	test
6491	19	137	1	Mild	0.2418	1.146	1.394	2.789	52.4	0.0329	0.0523	26.9	61.3	46.2	13.0	-20.7	39.2	29.8	0.0312	1.202	93.8	0.848	0.594	0.2198	0.61	-0.709	1.319	0.386	2.536	1.391	4.424	0.216	0.08	74.0	12.0	test
6492	19	138	1	Mild	0.2444	1.172	1.39	2.781	51.2	0.0343	0.0393	27.1	61.0	45.9	19.4	-17.7	39.9	26.5	0.0356	1.271	71.5	0.761	0.442	0.1913	0.751	-0.618	1.369	0.324	2.619	1.311	4.412	0.26	0.075	72.2	14.0	test
6493	19	139	1	Mild	0.2471	1.129	1.314	2.627	53.1	0.0323	0.0487	27.4	64.9	43.2	12.7	-18.1	36.7	33.1	0.0358	1.19	78.1	0.773	0.754	0.2088	0.632	-0.557	1.189	0.229	2.487	1.05	4.379	0.309	0.085	69.6	10.0	test
6494	19	140	1	Mild	0.2498	1.148	1.357	2.714	52.3	0.0295	0.0439	26.0	63.4	45.1	16.6	-18.9	33.8	28.2	0.0369	1.173	66.6	0.925	0.431	0.1873	0.718	-0.514	1.232	0.302	3.022	1.128	4.362	0.271	0.058	70.7	12.0	test
6495	19	141	1	Mild	0.2524	1.101	1.274	2.547	54.5	0.0364	0.0445	27.5	61.5	46.8	15.7	-17.1	40.4	28.3	0.0552	1.127	73.4	0.829	0.626	0.1885	0.697	-0.67	1.367	0.311	2.111	1.076	3.668	0.228	0.077	72.9	13.0	test
6496	19	142	1	Mild	0.2551	1.138	1.328	2.656	52.7	0.0351	0.0378	28.4	61.3	47.5	13.6	-18.9	39.5	27.1	0.023	1.199	95.3	0.848	0.67	0.2101	0.777	-0.568	1.345	0.349	2.289	0.971	3.936	0.205	0.076	74.7	11.0	test
6497	19	143	1	Mild	0.2578	1.162	1.299	2.599	51.6	0.0249	0.0394	25.8	61.1	43.8	15.3	-21.0	38.7	27.5	0.039	1.217	83.8	0.778	0.532	0.2328	0.855	-0.635	1.49	0.306	2.676	1.301	4.721	0.289	0.08	78.8	12.0	test
6498	19	144	1	Mild	0.2605	1.114	1.327	2.654	53.8	0.0348	0.0407	27.8	60.1	42.8	13.2	-18.4	36.3	29.9	0.0387	1.166	92.9	0.917	0.488	0.1926	0.839	-0.733	1.572	0.343	3.175	1.284	4.821	0.319	0.085	74.2	11.0	test
6499	19	145	1	Mild	0.2633	1.127	1.271	2.542	53.2	0.0297	0.0386	27.3	60.7	42.4	12.8	-18.2	36.7	29.6	0.0381	1.272	81.8	0.817	0.622	0.2579	0.772	-0.736	1.508	0.271	2.397	1.076	3.904	0.285	0.093	77.2	10.0	test
6500	19	146	1	Mild	0.266	1.143	1.325	2.65	52.5	0.0292	0.0385	26.4	60.4	40.4	11.6	-20.1	37.9	33.6	0.056	1.244	99.5	0.833	0.412	0.2039	0.85	-0.561	1.411	0.304	2.892	0.937	4.326	0.22	0.082	72.2	11.0	test
6501	19	147	1	Mild	0.2687	1.159	1.303	2.607	51.8	0.0184	0.0351	27.5	66.4	43.5	13.2	-21.5	37.5	31.5	0.0317	1.161	83.0	0.852	0.568	0.2098	0.655	-0.729	1.384	0.371	2.391	1.584	4.289	0.287	0.044	72.9	11.0	test
6502	19	148	1	Mild	0.2715	1.166	1.355	2.711	51.4	0.0273	0.0421	26.0	62.5	46.5	18.1	-22.6	36.2	28.4	0.0705	1.191	69.7	0.763	0.627	0.2286	0.665	-0.631	1.296	0.23	2.42	0.887	4.046	0.267	0.098	76.9	12.0	test
6503	19	149	1	Mild	0.2742	1.171	1.293	2.587	51.3	0.0373	0.0441	28.1	59.7	42.3	14.6	-18.4	39.6	25.0	0.0519	1.152	81.4	0.834	0.368	0.1646	0.76	-0.545	1.305	0.315	2.474	1.397	5.057	0.265	0.107	71.6	9.0	test
6504	19	150	1	Mild	0.277	1.115	1.346	2.692	53.8	0.0301	0.0424	27.1	62.5	44.9	14.3	-17.7	34.7	29.7	0.0631	1.243	86.6	0.789	0.6	0.2357	0.768	-0.498	1.266	0.313	2.808	1.522	3.834	0.308	0.075	69.4	13.0	test
6505	19	151	1	Mild	0.2798	1.114	1.383	2.766	53.9	0.0254	0.0331	26.1	60.2	43.0	10.3	-19.9	37.6	26.3	0.0439	1.259	93.3	0.818	0.499	0.1861	0.664	-0.491	1.155	0.335	2.549	1.31	3.695	0.271	0.068	71.2	11.0	test
6506	19	152	1	Mild	0.2826	1.145	1.306	2.613	52.4	0.0389	0.0369	27.3	60.7	42.9	17.2	-18.9	40.7	33.6	0.0298	1.195	70.1	0.695	0.521	0.2293	0.623	-0.61	1.234	0.348	2.46	0.943	5.063	0.2	0.077	70.7	13.0	test
6507	19	153	1	Mild	0.2853	1.16	1.31	2.621	51.7	0.0306	0.048	27.2	59.2	43.5	12.8	-22.7	35.8	31.9	0.0334	1.109	73.0	0.918	0.567	0.2386	0.898	-0.5	1.398	0.352	2.726	1.121	4.35	0.249	0.069	75.8	12.0	test
6508	19	154	1	Mild	0.2882	1.136	1.246	2.492	52.8	0.0352	0.0424	26.9	63.0	45.4	13.9	-18.9	42.6	30.2	0.0537	1.13	78.6	0.797	0.464	0.2202	0.86	-0.614	1.474	0.269	2.978	1.234	3.78	0.248	0.058	75.8	12.0	test
6509	19	155	1	Mild	0.291	1.141	1.245	2.49	52.6	0.0338	0.042	26.4	63.0	43.9	14.0	-17.9	38.3	26.7	0.0444	1.174	91.8	0.808	0.706	0.214	0.715	-0.644	1.359	0.393	2.683	1.158	4.18	0.228	0.062	75.8	10.0	test
6510	19	156	1	Mild	0.2938	1.192	1.322	2.645	50.3	0.0392	0.0438	26.9	65.4	42.2	15.0	-20.3	43.5	32.9	0.0532	1.205	94.3	0.794	0.707	0.2437	0.798	-0.581	1.38	0.286	2.475	1.356	4.625	0.264	0.055	77.3	12.0	test
6511	19	157	1	Mild	0.2966	1.144	1.285	2.57	52.4	0.0341	0.0537	26.6	61.1	42.5	16.1	-18.8	38.8	29.4	0.0288	1.195	75.9	0.823	0.306	0.1978	0.819	-0.64	1.459	0.341	2.182	1.15	4.299	0.313	0.069	77.6	12.0	test
6512	19	158	1	Mild	0.2994	1.114	1.355	2.709	53.9	0.0445	0.0338	26.5	59.4	44.1	18.2	-18.5	35.0	31.4	0.0608	1.107	84.4	0.787	0.24	0.2301	0.882	-0.707	1.589	0.39	2.829	1.881	4.213	0.221	0.074	74.9	11.0	test
6513	19	159	1	Mild	0.3023	1.129	1.336	2.673	53.2	0.0337	0.0306	26.2	63.1	41.4	15.8	-22.7	41.3	30.7	0.0343	1.129	94.9	0.741	0.408	0.2198	0.86	-0.665	1.526	0.31	2.561	1.193	4.426	0.314	0.093	75.0	11.0	test
6514	19	160	1	Mild	0.3052	1.152	1.357	2.714	52.1	0.0339	0.0478	26.3	62.4	41.7	14.4	-18.3	38.1	28.3	0.0466	1.184	79.6	0.796	0.704	0.1984	0.841	-0.551	1.392	0.281	2.861	1.52	3.993	0.214	0.081	75.0	13.0	test
6515	19	161	1	Mild	0.308	1.103	1.448	2.896	54.4	0.0231	0.0374	27.2	61.8	41.9	17.5	-22.7	42.0	28.5	0.0407	1.184	87.1	0.747	0.546	0.1914	0.92	-0.591	1.511	0.31	1.525	1.195	4.0	0.279	0.073	79.7	10.0	test
6516	19	162	1	Mild	0.3109	1.14	1.318	2.636	52.6	0.0406	0.0473	27.6	59.7	40.6	15.4	-20.0	47.0	27.1	0.0297	1.223	80.4	0.776	0.378	0.2062	0.723	-0.528	1.251	0.349	2.722	1.448	4.343	0.259	0.066	73.3	12.0	test
6517	19	163	1	Mild	0.3138	1.176	1.287	2.574	51.0	0.0353	0.0437	27.8	63.3	44.2	16.7	-20.5	40.8	27.1	0.0266	1.097	64.5	0.845	0.651	0.1855	0.95	-0.631	1.581	0.262	2.396	1.208	4.369	0.229	0.074	76.5	13.0	test
6518	19	164	1	Mild	0.3167	1.172	1.291	2.582	51.2	0.0411	0.0439	27.0	59.7	44.2	15.8	-23.5	37.3	30.5	0.0391	1.262	68.5	0.745	0.629	0.2076	0.691	-0.636	1.327	0.35	3.14	1.43	4.988	0.262	0.083	79.4	13.0	test
6519	19	165	1	Mild	0.3196	1.167	1.303	2.605	51.4	0.0302	0.037	26.8	58.6	42.7	13.6	-19.7	45.9	27.9	0.0429	1.163	79.3	0.721	0.542	0.2652	0.973	-0.616	1.589	0.368	2.566	1.276	4.736	0.255	0.106	70.9	11.0	test
6520	19	166	1	Mild	0.3225	1.157	1.235	2.471	51.8	0.0311	0.0427	24.7	58.4	40.9	14.8	-21.5	39.2	28.6	0.0567	1.119	84.8	0.765	0.553	0.1691	0.623	-0.629	1.253	0.347	1.816	1.09	3.807	0.256	0.099	76.9	12.0	test
6521	19	167	1	Mild	0.3254	1.131	1.306	2.613	53.0	0.0475	0.0458	26.6	58.1	45.3	15.9	-19.6	41.6	33.4	0.038	1.206	91.9	0.775	0.62	0.1999	0.77	-0.603	1.373	0.286	2.272	1.209	4.915	0.271	0.102	70.6	12.0	test
6522	19	168	1	Mild	0.3283	1.138	1.256	2.512	52.7	0.0297	0.0458	25.7	61.4	43.4	15.1	-21.0	42.4	34.1	0.055	1.123	86.2	0.783	0.677	0.2103	1.001	-0.621	1.622	0.38	2.448	0.92	3.931	0.273	0.106	75.5	11.0	test
6523	19	169	1	Mild	0.3313	1.162	1.202	2.405	51.6	0.0445	0.0399	27.8	60.8	41.9	13.9	-18.6	42.3	30.2	0.0522	1.221	54.3	0.821	0.447	0.2121	0.654	-0.66	1.315	0.318	2.689	1.33	4.289	0.267	0.087	77.7	12.0	test
6524	19	170	1	Mild	0.3342	1.144	1.301	2.601	52.5	0.0493	0.0363	27.0	61.4	42.6	11.3	-18.4	44.3	31.7	0.038	1.129	89.8	0.79	0.42	0.2425	0.718	-0.602	1.32	0.404	2.513	0.761	3.386	0.231	0.063	75.8	13.0	test
6525	19	171	1	Mild	0.3372	1.187	1.307	2.613	50.5	0.04	0.0453	25.6	61.1	40.6	14.0	-20.4	38.9	31.0	0.0645	1.123	71.5	0.755	0.566	0.2292	0.946	-0.709	1.655	0.256	2.455	1.481	4.35	0.298	0.059	76.5	11.0	test
6526	19	172	1	Mild	0.3401	1.142	1.266	2.532	52.5	0.0307	0.046	28.6	60.7	40.3	12.9	-20.6	38.2	31.3	0.0328	1.183	68.9	0.758	0.457	0.2065	0.875	-0.632	1.507	0.357	2.315	1.104	3.795	0.315	0.104	76.8	13.0	test
6527	19	173	1	Mild	0.3431	1.173	1.383	2.767	51.2	0.0273	0.0514	26.9	60.5	41.4	15.1	-17.3	36.3	30.3	0.0509	1.247	82.0	0.779	0.48	0.1986	0.592	-0.749	1.341	0.238	2.551	1.324	4.226	0.24	0.036	77.8	13.0	test
6528	19	174	1	Mild	0.3461	1.136	1.325	2.649	52.8	0.0346	0.0408	25.2	56.5	41.1	12.6	-19.0	40.0	30.4	0.0315	1.173	72.8	0.833	0.509	0.2477	0.609	-0.666	1.276	0.267	3.002	0.86	3.543	0.254	0.081	75.1	12.0	test
6529	19	175	1	Mild	0.3491	1.163	1.297	2.595	51.6	0.0353	0.045	25.1	62.4	41.1	15.8	-21.1	38.1	32.0	0.0502	1.228	66.0	0.887	0.585	0.2407	0.771	-0.693	1.465	0.396	2.497	1.253	4.432	0.3	0.085	77.4	14.0	test
6530	19	176	2	Moderate	0.3521	1.12	1.309	2.619	53.6	0.0335	0.0362	27.6	57.4	41.8	10.4	-22.9	37.9	27.9	0.058	1.326	60.4	0.757	0.466	0.2047	0.907	-0.625	1.533	0.35	2.272	0.844	4.92	0.317	0.073	80.2	13.0	test
6531	19	177	2	Moderate	0.3551	1.169	1.261	2.523	51.3	0.0464	0.0445	27.2	61.0	41.8	13.6	-14.8	37.9	29.8	0.0437	1.197	85.9	0.782	0.378	0.2306	0.888	-0.67	1.558	0.309	2.081	0.97	3.677	0.252	0.073	75.8	11.0	test
6532	19	178	2	Moderate	0.3581	1.129	1.236	2.473	53.2	0.0366	0.0411	26.4	62.8	43.1	14.5	-17.8	37.4	30.4	0.051	1.236	81.0	0.842	0.36	0.2167	0.714	-0.537	1.251	0.31	2.28	1.246	3.983	0.222	0.087	79.7	12.0	test
6533	19	179	2	Moderate	0.3611	1.15	1.311	2.623	52.2	0.044	0.041	26.4	62.6	41.6	14.9	-20.1	39.8	29.4	0.0445	1.206	68.3	0.82	0.393	0.2142	0.887	-0.511	1.398	0.367	2.761	1.295	3.903	0.298	0.082	87.5	13.0	test
6534	19	180	2	Moderate	0.3641	1.186	1.344	2.689	50.6	0.039	0.0493	26.6	60.7	43.6	16.2	-21.6	39.4	26.4	0.0488	1.147	79.4	0.748	0.42	0.2431	0.896	-0.649	1.545	0.219	2.402	1.311	5.048	0.224	0.061	74.6	13.0	test
6535	19	181	2	Moderate	0.3672	1.147	1.219	2.437	52.3	0.0371	0.0435	26.9	60.8	41.2	13.1	-21.7	39.6	25.9	0.034	1.272	83.4	0.792	0.308	0.225	0.788	-0.548	1.336	0.344	2.904	1.37	3.855	0.258	0.069	81.0	13.0	test
6536	19	182	2	Moderate	0.3702	1.167	1.336	2.672	51.4	0.0382	0.0493	27.2	60.7	41.5	13.7	-19.1	35.9	33.6	0.0438	1.127	77.0	0.839	0.417	0.2505	0.871	-0.476	1.347	0.349	2.684	0.907	4.37	0.22	0.093	77.6	11.0	test
6537	19	183	2	Moderate	0.3733	1.164	1.275	2.551	51.6	0.0441	0.0433	25.0	59.8	42.6	16.8	-20.1	38.2	29.1	0.0633	1.203	90.9	0.814	0.552	0.2252	0.76	-0.632	1.391	0.261	1.864	1.006	4.142	0.266	0.069	83.1	13.0	test
6538	19	184	2	Moderate	0.3763	1.118	1.268	2.536	53.7	0.0438	0.0491	26.0	66.1	42.3	15.5	-17.3	38.8	28.8	0.0482	1.19	81.0	0.735	0.61	0.2051	0.775	-0.558	1.333	0.312	2.489	1.552	3.955	0.289	0.081	76.9	13.0	test
6539	19	185	2	Moderate	0.3794	1.158	1.329	2.659	51.8	0.0496	0.0482	25.9	60.0	44.9	8.5	-19.7	39.3	25.3	0.0518	1.138	82.6	0.833	0.462	0.2233	0.727	-0.584	1.311	0.291	2.411	1.2	4.616	0.274	0.104	78.5	13.0	test
6540	19	186	2	Moderate	0.3825	1.161	1.233	2.466	51.7	0.0426	0.0508	27.0	60.6	44.5	15.4	-16.6	39.9	29.7	0.0597	1.242	81.4	0.777	0.611	0.2265	0.828	-0.715	1.544	0.255	2.169	0.972	4.7	0.327	0.056	75.8	14.0	test
6541	19	187	2	Moderate	0.3856	1.172	1.264	2.528	51.2	0.035	0.0514	25.1	61.0	43.6	14.6	-20.9	39.2	31.1	0.0656	1.093	75.7	0.853	0.733	0.2381	0.673	-0.698	1.371	0.319	2.71	1.4	3.643	0.278	0.078	78.8	13.0	test
6542	19	188	2	Moderate	0.3887	1.161	1.251	2.503	51.7	0.0458	0.0391	26.5	55.2	43.3	15.5	-21.8	38.4	31.3	0.0464	1.082	59.3	0.729	0.786	0.2458	0.667	-0.755	1.422	0.364	2.268	1.193	4.404	0.273	0.057	77.7	13.0	test
6543	19	189	2	Moderate	0.3918	1.118	1.283	2.567	53.7	0.0465	0.0477	25.6	60.0	43.7	16.3	-20.7	35.3	30.6	0.0583	1.062	88.8	0.774	0.482	0.2212	0.679	-0.579	1.258	0.295	3.61	1.633	3.878	0.299	0.063	75.0	12.0	test
6544	19	190	2	Moderate	0.3949	1.182	1.227	2.454	50.8	0.0425	0.0403	26.6	59.0	44.0	14.5	-20.9	38.8	26.5	0.0506	1.117	74.0	0.791	0.528	0.2475	0.745	-0.582	1.327	0.286	2.774	1.11	4.026	0.302	0.08	73.6	14.0	test
6545	19	191	2	Moderate	0.398	1.15	1.283	2.565	52.2	0.043	0.047	25.7	57.9	40.2	14.7	-21.4	41.0	26.2	0.0395	1.073	77.1	0.835	0.617	0.2325	0.799	-0.766	1.565	0.222	2.424	1.487	4.473	0.255	0.067	80.8	13.0	test
6546	19	192	2	Moderate	0.4011	1.185	1.315	2.63	50.6	0.0464	0.0499	26.9	63.1	42.5	10.3	-21.5	40.1	27.6	0.0508	1.077	111.3	0.812	0.681	0.2581	0.528	-0.607	1.135	0.301	2.547	1.187	4.267	0.25	0.091	77.7	13.0	test
6547	19	193	2	Moderate	0.4043	1.124	1.322	2.644	53.4	0.0397	0.0406	27.6	56.4	45.6	13.1	-18.4	40.5	28.2	0.0433	1.198	82.5	0.756	0.576	0.2282	0.888	-0.641	1.53	0.343	2.638	1.23	4.802	0.257	0.063	76.0	13.0	test
6548	19	194	2	Moderate	0.4074	1.159	1.315	2.629	51.8	0.0367	0.0512	26.1	61.5	40.6	13.2	-23.1	41.7	27.4	0.0532	1.188	70.2	0.649	0.54	0.1932	0.765	-0.658	1.422	0.317	2.664	1.438	4.264	0.302	0.09	81.7	13.0	test
6549	19	195	2	Moderate	0.4106	1.164	1.262	2.523	51.5	0.0447	0.0459	25.7	59.3	41.3	14.2	-20.6	36.2	32.6	0.0421	1.119	79.2	0.753	0.546	0.2145	0.869	-0.726	1.595	0.313	3.157	1.457	3.89	0.296	0.092	79.2	14.0	test
6550	19	196	2	Moderate	0.4137	1.163	1.3	2.601	51.6	0.0502	0.0509	26.8	61.1	39.8	13.4	-23.6	40.0	31.9	0.0601	1.215	78.4	0.756	0.826	0.1904	0.742	-0.68	1.421	0.257	2.646	0.63	3.838	0.281	0.081	77.0	13.0	test
6551	19	197	2	Moderate	0.4169	1.199	1.368	2.736	50.1	0.0446	0.0429	27.0	62.0	41.7	16.4	-22.0	40.7	28.9	0.0574	1.194	81.7	0.84	0.866	0.2387	0.683	-0.727	1.41	0.215	2.792	1.345	5.052	0.207	0.06	76.9	15.0	test
6552	19	198	2	Moderate	0.4201	1.17	1.186	2.372	51.3	0.0376	0.0438	28.0	62.3	42.3	15.0	-23.1	39.2	28.6	0.0711	1.156	80.8	0.726	0.384	0.2032	0.748	-0.674	1.422	0.364	2.392	1.321	4.356	0.272	0.067	83.7	13.0	test
6553	19	199	2	Moderate	0.4233	1.177	1.408	2.816	51.0	0.037	0.0447	25.1	60.3	43.6	12.2	-19.8	42.7	31.3	0.0726	1.082	89.3	0.764	0.532	0.2065	0.791	-0.611	1.402	0.312	2.136	1.461	4.377	0.238	0.079	78.2	12.0	test
6554	19	200	2	Moderate	0.4265	1.185	1.225	2.451	50.6	0.0458	0.0475	25.9	60.3	41.8	14.5	-24.5	40.9	33.6	0.0509	1.143	80.2	0.78	0.47	0.2103	0.831	-0.62	1.451	0.331	2.775	1.465	3.837	0.26	0.103	79.5	14.0	test
6555	19	201	2	Moderate	0.4297	1.22	1.266	2.533	49.2	0.0392	0.0508	25.1	62.5	45.3	17.4	-20.6	41.7	31.0	0.0485	1.134	99.7	0.756	0.49	0.2517	0.699	-0.544	1.243	0.364	2.933	1.42	4.444	0.313	0.062	80.9	13.0	test
6556	19	202	2	Moderate	0.4329	1.172	1.313	2.626	51.2	0.0366	0.047	28.1	63.1	41.6	15.6	-19.9	41.8	29.9	0.0537	1.121	90.4	0.8	0.61	0.2158	0.793	-0.568	1.361	0.363	2.275	1.121	5.045	0.251	0.05	75.0	14.0	test
6557	19	203	2	Moderate	0.4361	1.147	1.245	2.49	52.3	0.0383	0.0381	27.0	64.4	39.7	14.8	-20.8	42.0	30.7	0.0631	1.088	82.5	0.747	0.488	0.2229	0.792	-0.53	1.322	0.293	2.352	1.212	4.556	0.274	0.069	80.4	13.0	test
6558	19	204	2	Moderate	0.4393	1.157	1.277	2.553	51.8	0.0307	0.0453	25.2	59.0	43.6	14.8	-21.5	38.4	25.2	0.0549	1.145	78.1	0.772	0.675	0.2204	0.852	-0.556	1.408	0.255	2.896	1.345	4.085	0.256	0.093	82.2	12.0	test
6559	19	205	2	Moderate	0.4426	1.154	1.238	2.476	52.0	0.0374	0.0438	26.3	62.9	43.4	14.8	-20.8	38.8	29.1	0.0617	1.192	92.2	0.774	0.439	0.2151	0.772	-0.803	1.576	0.213	2.309	1.24	3.792	0.235	0.043	79.4	14.0	test
6560	19	206	2	Moderate	0.4458	1.169	1.278	2.556	51.3	0.0324	0.0513	26.6	59.9	41.3	13.0	-22.6	37.5	25.2	0.0716	1.163	89.9	0.775	0.545	0.2266	0.953	-0.65	1.603	0.208	2.89	1.024	4.573	0.209	0.044	82.1	14.0	test
6561	19	207	2	Moderate	0.449	1.161	1.256	2.512	51.7	0.0375	0.0455	26.4	57.4	40.1	16.5	-22.2	39.9	27.7	0.0512	1.064	85.7	0.745	0.606	0.2413	0.838	-0.546	1.384	0.339	2.805	1.021	4.517	0.263	0.079	83.0	14.0	test
6562	19	208	2	Moderate	0.4523	1.145	1.269	2.538	52.4	0.0519	0.0438	26.0	59.9	42.7	17.1	-21.2	43.2	30.0	0.0571	1.144	89.0	0.793	0.433	0.1965	0.892	-0.496	1.388	0.171	2.465	1.497	3.696	0.271	0.085	81.8	13.0	test
6563	19	209	2	Moderate	0.4556	1.161	1.262	2.524	51.7	0.0489	0.0504	25.3	59.5	42.3	14.2	-20.9	38.3	29.4	0.0654	1.089	83.8	0.777	0.713	0.2359	0.859	-0.579	1.438	0.299	2.557	1.401	5.01	0.279	0.082	84.7	14.0	test
6564	19	210	2	Moderate	0.4588	1.128	1.21	2.419	53.2	0.0379	0.0464	27.3	64.3	42.7	14.7	-21.8	39.4	32.4	0.0495	1.137	54.1	0.813	0.499	0.1985	0.614	-0.671	1.285	0.372	2.939	1.247	3.503	0.257	0.094	74.6	14.0	test
6565	19	211	2	Moderate	0.4621	1.183	1.353	2.705	50.7	0.0477	0.0551	25.6	62.1	39.6	13.7	-16.3	39.2	26.7	0.0802	1.172	94.7	0.76	0.416	0.22	0.811	-0.81	1.621	0.134	3.072	1.675	4.045	0.264	0.057	82.1	15.0	test
6566	19	212	2	Moderate	0.4654	1.185	1.323	2.646	50.6	0.0356	0.0454	25.2	58.6	44.1	14.5	-22.2	36.1	27.4	0.0582	1.103	76.4	0.744	0.583	0.2434	0.832	-0.602	1.434	0.3	2.332	1.203	4.431	0.284	0.067	82.5	14.0	test
6567	19	213	2	Moderate	0.4687	1.172	1.316	2.632	51.2	0.0495	0.0531	24.5	59.2	45.8	14.5	-18.7	36.3	29.7	0.0464	1.119	67.4	0.71	0.383	0.1994	0.633	-0.723	1.356	0.329	2.728	1.139	3.883	0.272	0.07	82.3	15.0	test
6568	19	214	2	Moderate	0.472	1.173	1.276	2.553	51.1	0.0491	0.0418	27.8	60.2	41.4	14.3	-20.2	39.7	29.4	0.0781	1.122	81.8	0.677	0.897	0.2261	0.757	-0.564	1.322	0.359	2.3	1.508	3.952	0.214	0.062	81.1	14.0	test
6569	19	215	2	Moderate	0.4753	1.154	1.26	2.519	52.0	0.044	0.0437	25.7	59.3	39.0	13.1	-22.2	36.9	26.3	0.0593	1.146	82.6	0.783	0.571	0.2454	0.626	-0.706	1.333	0.354	2.819	1.685	3.473	0.213	0.077	74.3	13.0	test
6570	19	216	2	Moderate	0.4787	1.172	1.263	2.526	51.2	0.0492	0.0554	25.4	57.6	41.0	13.8	-15.8	42.2	25.6	0.0618	1.153	78.4	0.837	0.479	0.2123	0.776	-0.554	1.33	0.23	2.597	1.504	4.648	0.308	0.053	80.8	14.0	test
6571	19	217	2	Moderate	0.482	1.198	1.278	2.555	50.1	0.0474	0.0508	27.5	60.7	42.4	14.2	-21.4	43.5	28.8	0.0524	1.219	72.3	0.764	0.554	0.2174	0.771	-0.585	1.355	0.288	2.529	1.225	4.949	0.261	0.073	81.1	15.0	test
6572	19	218	2	Moderate	0.4853	1.182	1.258	2.516	50.8	0.052	0.0524	27.7	59.5	41.3	14.6	-24.0	35.0	28.7	0.0643	1.165	81.0	0.786	0.455	0.2536	0.683	-0.606	1.29	0.411	2.816	1.733	3.922	0.199	0.099	81.5	14.0	test
6573	19	219	2	Moderate	0.4887	1.181	1.329	2.657	50.8	0.0457	0.0467	26.5	57.9	39.7	14.8	-22.0	38.4	26.3	0.0693	1.104	82.5	0.794	0.564	0.2149	0.894	-0.549	1.443	0.427	2.343	1.148	4.376	0.297	0.061	88.0	14.0	test
6574	19	220	2	Moderate	0.492	1.183	1.339	2.678	50.7	0.0422	0.0438	27.7	60.7	43.5	14.6	-15.9	34.7	27.2	0.0652	1.079	76.4	0.771	0.459	0.2167	0.611	-0.623	1.234	0.346	2.596	1.492	4.831	0.227	0.087	83.8	16.0	test
6575	19	221	2	Moderate	0.4954	1.169	1.295	2.591	51.3	0.0452	0.0504	25.0	58.0	41.9	16.9	-21.1	39.5	30.1	0.0646	1.155	71.3	0.894	0.552	0.2339	0.76	-0.514	1.274	0.292	2.535	1.429	4.292	0.267	0.077	85.2	15.0	test
6576	19	222	2	Moderate	0.4987	1.18	1.262	2.525	50.9	0.0532	0.0534	25.6	62.5	38.9	13.9	-22.9	33.0	29.5	0.0858	1.153	95.1	0.731	0.454	0.2468	0.747	-0.661	1.409	0.325	2.568	1.336	4.792	0.293	0.09	82.3	15.0	test
6577	19	223	2	Moderate	0.5021	1.215	1.325	2.649	49.4	0.0531	0.0457	26.7	59.2	38.7	16.4	-21.1	42.3	30.1	0.0687	1.115	66.9	0.819	0.582	0.2351	0.828	-0.667	1.495	0.285	2.643	1.193	3.498	0.223	0.063	85.8	13.0	test
6578	19	224	2	Moderate	0.5055	1.214	1.227	2.454	49.4	0.0432	0.0393	27.5	54.6	40.9	12.9	-19.1	39.3	31.3	0.0678	1.205	73.8	0.817	0.681	0.2122	0.679	-0.646	1.325	0.328	2.521	0.912	4.504	0.257	0.053	77.5	15.0	test
6579	19	225	2	Moderate	0.5089	1.181	1.221	2.442	50.8	0.0434	0.0519	25.6	61.4	41.0	16.7	-21.3	41.8	27.6	0.061	1.093	105.5	0.76	0.465	0.2178	0.836	-0.729	1.565	0.331	2.884	1.088	4.076	0.25	0.053	76.6	15.0	test
6580	19	226	2	Moderate	0.5123	1.193	1.338	2.676	50.3	0.0445	0.0525	26.1	59.8	36.9	14.5	-20.8	34.4	24.9	0.0642	1.147	86.0	0.813	0.734	0.2065	0.732	-0.58	1.312	0.414	3.045	1.233	4.214	0.284	0.061	86.9	15.0	test
6581	19	227	2	Moderate	0.5157	1.166	1.3	2.599	51.5	0.0526	0.0545	25.7	58.5	40.7	16.9	-25.5	32.5	31.6	0.0549	1.067	87.6	0.768	0.535	0.2123	0.781	-0.523	1.304	0.305	2.412	1.52	3.23	0.264	0.075	86.5	16.0	test
6582	19	228	2	Moderate	0.5191	1.192	1.359	2.719	50.3	0.054	0.0486	25.8	57.2	40.2	13.2	-20.0	39.1	26.5	0.0575	1.147	78.6	0.744	0.652	0.2146	0.7	-0.602	1.301	0.338	2.712	1.546	3.01	0.316	0.093	81.7	14.0	test
6583	19	229	2	Moderate	0.5225	1.153	1.262	2.524	52.1	0.0482	0.0518	26.5	57.4	41.0	14.5	-16.0	39.8	27.9	0.0707	1.182	91.7	0.739	0.64	0.2246	0.831	-0.619	1.45	0.408	2.288	1.219	3.9	0.252	0.096	79.5	15.0	test
6584	19	230	2	Moderate	0.5259	1.182	1.125	2.25	50.8	0.0452	0.046	23.8	60.3	42.4	17.1	-22.0	35.5	29.9	0.0642	1.163	78.9	0.735	0.496	0.2295	0.838	-0.629	1.467	0.341	2.166	1.284	4.111	0.244	0.088	85.3	15.0	test
6585	19	231	2	Moderate	0.5294	1.206	1.308	2.617	49.7	0.0459	0.0518	24.0	60.5	42.9	16.5	-21.4	39.3	29.3	0.0536	1.154	80.0	0.836	0.607	0.2601	0.713	-0.696	1.41	0.395	2.949	1.303	4.416	0.29	0.091	85.8	13.0	test
6586	19	232	2	Moderate	0.5328	1.182	1.264	2.527	50.7	0.0435	0.0614	25.0	62.9	43.2	16.1	-21.9	37.7	30.3	0.0637	1.113	79.1	0.775	0.386	0.2314	0.767	-0.618	1.386	0.252	2.855	1.113	4.047	0.297	0.053	83.5	14.0	test
6587	19	233	2	Moderate	0.5363	1.203	1.315	2.63	49.9	0.0525	0.051	25.5	59.3	42.1	11.8	-17.7	35.3	30.4	0.0598	1.163	85.9	0.789	0.622	0.2395	0.909	-0.652	1.561	0.434	2.773	1.377	4.326	0.257	0.038	88.3	15.0	test
6588	19	234	2	Moderate	0.5397	1.146	1.201	2.402	52.4	0.0534	0.0554	25.5	60.8	41.7	14.9	-21.0	36.9	31.7	0.063	1.054	85.9	0.767	0.633	0.2001	0.845	-0.589	1.434	0.418	2.512	1.278	3.869	0.281	0.076	84.0	15.0	test
6589	19	235	2	Moderate	0.5432	1.156	1.284	2.567	51.9	0.0401	0.0524	25.9	60.4	43.4	13.4	-20.3	44.8	28.7	0.0658	1.066	72.6	0.768	0.364	0.2202	0.932	-0.664	1.596	0.307	2.896	1.201	4.639	0.366	0.06	81.8	15.0	test
6590	19	236	2	Moderate	0.5466	1.192	1.219	2.438	50.3	0.0491	0.0582	25.4	62.8	44.6	13.7	-22.0	40.1	28.3	0.0757	1.14	83.7	0.794	0.522	0.2207	0.742	-0.683	1.425	0.306	2.977	1.339	4.905	0.233	0.034	81.4	14.0	test
6591	19	237	2	Moderate	0.5501	1.186	1.231	2.462	50.6	0.0468	0.057	26.0	60.0	37.2	13.2	-16.7	39.4	26.7	0.0582	1.169	76.4	0.809	0.502	0.227	0.89	-0.567	1.458	0.383	2.726	1.253	4.571	0.319	0.071	82.2	15.0	test
6592	19	238	2	Moderate	0.5536	1.165	1.218	2.436	51.5	0.0455	0.0537	24.8	57.8	41.6	15.9	-17.6	35.6	32.2	0.0594	1.226	94.7	0.741	0.488	0.2091	0.665	-0.482	1.147	0.318	2.197	0.978	4.279	0.248	0.098	82.5	15.0	test
6593	19	239	2	Moderate	0.5571	1.185	1.306	2.611	50.6	0.0492	0.0564	27.1	58.0	41.5	14.9	-18.5	41.4	31.6	0.0545	1.147	56.7	0.757	0.713	0.1912	0.809	-0.667	1.476	0.351	2.659	1.326	4.015	0.274	0.084	83.1	13.0	test
6594	19	240	2	Moderate	0.5606	1.196	1.364	2.729	50.1	0.0466	0.0499	26.2	57.4	41.4	13.4	-20.6	36.9	29.0	0.07	1.155	91.5	0.8	0.723	0.2236	0.637	-0.658	1.295	0.295	2.314	1.518	4.34	0.232	0.108	87.2	15.0	test
6595	19	241	2	Moderate	0.5641	1.192	1.267	2.534	50.4	0.0495	0.0508	24.5	57.5	39.8	14.5	-19.4	34.3	29.4	0.0765	1.188	106.5	0.713	0.545	0.2195	0.778	-0.603	1.381	0.225	2.895	1.319	4.569	0.296	0.046	84.6	13.0	test
6596	19	242	2	Moderate	0.5676	1.215	1.316	2.631	49.4	0.0445	0.0516	24.9	61.2	40.5	11.7	-23.4	37.0	26.2	0.0593	1.216	66.8	0.766	0.706	0.2103	0.798	-0.677	1.475	0.365	2.27	1.338	3.524	0.29	0.065	92.9	14.0	test
6597	19	243	2	Moderate	0.5711	1.179	1.289	2.578	50.9	0.0477	0.0465	25.1	57.4	41.7	17.3	-22.4	43.2	28.4	0.0562	1.147	88.4	0.797	0.808	0.2288	0.805	-0.607	1.412	0.22	2.701	1.701	4.384	0.198	0.088	91.1	14.0	test
6598	19	244	2	Moderate	0.5747	1.187	1.234	2.468	50.5	0.0395	0.0481	25.9	61.6	41.2	10.1	-21.0	36.8	31.6	0.0749	1.171	87.2	0.738	0.505	0.2449	0.901	-0.802	1.703	0.255	2.938	1.023	4.047	0.234	0.063	89.3	13.0	test
6599	19	245	2	Moderate	0.5782	1.145	1.36	2.719	52.4	0.0507	0.0555	26.9	60.5	41.3	17.3	-20.0	42.5	25.7	0.0621	1.065	79.6	0.703	0.519	0.2093	0.859	-0.701	1.559	0.355	2.763	1.066	3.535	0.26	0.094	88.1	15.0	test
6600	19	246	2	Moderate	0.5818	1.182	1.332	2.664	50.8	0.054	0.0459	25.9	59.1	40.3	14.7	-20.0	38.5	22.7	0.0599	1.231	87.1	0.791	0.609	0.2583	0.82	-0.596	1.416	0.174	2.936	1.291	4.543	0.306	0.088	83.4	16.0	test
6601	19	247	2	Moderate	0.5853	1.209	1.26	2.521	49.6	0.0543	0.0511	26.8	58.5	42.4	16.4	-21.1	36.9	29.9	0.0699	1.048	89.8	0.738	0.657	0.2174	0.618	-0.617	1.235	0.41	2.74	1.334	4.463	0.262	0.07	84.7	16.0	test
6602	19	248	2	Moderate	0.5889	1.173	1.321	2.642	51.1	0.0515	0.0471	25.2	58.5	39.5	13.7	-20.0	40.0	27.6	0.0857	1.176	83.3	0.855	0.564	0.2288	0.785	-0.594	1.379	0.325	2.522	1.371	3.975	0.24	0.07	82.5	14.0	test
6603	19	249	2	Moderate	0.5924	1.182	1.286	2.572	50.8	0.0535	0.0476	25.1	57.7	40.7	19.4	-18.6	37.0	27.4	0.0596	1.05	92.3	0.717	0.632	0.152	0.736	-0.64	1.376	0.268	2.732	1.554	4.693	0.305	0.083	82.5	16.0	test
6604	19	250	2	Moderate	0.596	1.184	1.224	2.449	50.7	0.0452	0.064	25.8	61.2	40.1	12.6	-20.7	32.5	24.6	0.0751	1.057	88.8	0.75	0.761	0.2262	0.625	-0.535	1.16	0.273	2.663	1.216	4.175	0.297	0.082	84.4	15.0	test
6605	19	251	2	Moderate	0.5996	1.154	1.22	2.44	52.0	0.0459	0.0485	25.4	56.1	40.2	18.4	-20.4	34.9	29.2	0.0778	1.125	106.1	0.738	0.498	0.2577	0.877	-0.614	1.491	0.321	2.804	1.234	4.02	0.274	0.063	86.4	15.0	test
6606	19	252	3	Significant	0.6032	1.237	1.256	2.512	48.5	0.045	0.0529	25.4	59.9	38.2	13.4	-26.0	39.8	27.2	0.0762	1.112	76.5	0.726	0.72	0.244	0.845	-0.75	1.596	0.345	3.2	1.368	4.486	0.29	0.086	84.4	16.0	test
6607	19	253	3	Significant	0.6068	1.178	1.33	2.66	50.9	0.0514	0.0493	26.9	63.0	41.6	11.3	-19.7	32.8	24.9	0.0783	1.135	78.8	0.838	0.538	0.231	0.926	-0.65	1.575	0.311	2.98	0.987	4.332	0.289	0.076	88.3	15.0	test
6608	19	254	3	Significant	0.6104	1.233	1.227	2.453	48.7	0.0549	0.0555	26.2	59.0	39.1	13.5	-22.2	41.7	26.3	0.0757	1.112	74.5	0.793	0.632	0.2263	0.638	-0.729	1.366	0.434	3.051	0.959	4.462	0.24	0.079	88.0	14.0	test
6609	19	255	3	Significant	0.614	1.189	1.268	2.535	50.4	0.0541	0.0474	24.3	60.8	39.4	13.8	-25.3	40.5	27.2	0.0715	1.118	62.2	0.746	0.568	0.2059	0.666	-0.618	1.284	0.313	2.621	1.175	3.728	0.258	0.092	85.6	15.0	test
6610	19	256	3	Significant	0.6176	1.204	1.279	2.557	49.8	0.0478	0.0513	24.5	55.8	42.5	13.5	-16.6	36.5	30.7	0.0664	1.122	80.7	0.728	0.735	0.2356	0.701	-0.793	1.494	0.299	2.902	1.228	3.848	0.278	0.046	93.7	17.0	test
6611	19	257	3	Significant	0.6212	1.214	1.287	2.575	49.4	0.0441	0.0457	25.3	61.2	41.2	12.8	-21.3	36.3	30.6	0.0597	1.141	83.2	0.862	0.497	0.2301	0.884	-0.777	1.661	0.41	2.336	1.105	4.665	0.253	0.081	85.9	17.0	test
6612	19	258	3	Significant	0.6248	1.165	1.253	2.505	51.5	0.0498	0.0584	25.8	57.9	42.2	16.8	-21.1	38.8	29.7	0.0797	1.209	83.3	0.764	0.603	0.1997	0.803	-0.743	1.545	0.302	2.299	1.229	3.004	0.271	0.05	83.7	15.0	test
6613	19	259	3	Significant	0.6285	1.196	1.321	2.641	50.2	0.0537	0.0549	25.1	57.7	39.9	15.6	-18.8	43.1	27.2	0.0683	1.06	71.9	0.792	0.685	0.2435	0.873	-0.534	1.407	0.309	2.462	1.392	3.901	0.236	0.049	87.8	15.0	test
6614	19	260	3	Significant	0.6321	1.207	1.257	2.513	49.7	0.0615	0.0571	23.8	58.0	41.9	13.0	-19.5	37.0	28.8	0.0766	1.133	73.5	0.679	0.868	0.1931	0.823	-0.637	1.46	0.286	2.63	1.77	4.829	0.23	0.082	85.9	15.0	test
6615	19	261	3	Significant	0.6358	1.174	1.363	2.725	51.1	0.0607	0.0512	26.4	60.4	41.1	16.4	-21.0	38.8	25.1	0.0592	1.153	94.4	0.721	0.738	0.193	0.659	-0.529	1.189	0.357	2.519	1.399	4.495	0.315	0.051	88.4	16.0	test
6616	19	262	3	Significant	0.6394	1.222	1.219	2.439	49.1	0.0519	0.0571	23.7	57.5	43.1	13.2	-20.2	33.0	30.5	0.0505	1.091	92.3	0.801	0.453	0.219	0.804	-0.823	1.627	0.354	2.35	1.416	4.605	0.302	0.08	86.1	16.0	test
6617	19	263	3	Significant	0.6431	1.183	1.227	2.455	50.7	0.0551	0.0561	27.1	60.2	39.7	12.5	-21.0	42.6	28.9	0.0622	1.146	86.6	0.824	0.528	0.2239	0.556	-0.769	1.325	0.273	2.218	1.467	4.05	0.292	0.06	85.9	14.0	test
6618	19	264	3	Significant	0.6468	1.184	1.284	2.568	50.7	0.0395	0.0529	25.1	58.7	41.6	14.5	-18.8	38.8	32.2	0.0678	1.18	83.8	0.78	0.667	0.2239	0.701	-0.62	1.321	0.423	2.764	1.511	4.893	0.285	0.076	87.1	14.0	test
6619	19	265	3	Significant	0.6504	1.18	1.301	2.602	50.8	0.0504	0.0549	24.8	58.7	40.3	13.7	-16.9	35.8	29.6	0.0759	1.074	93.5	0.719	0.546	0.235	0.827	-0.454	1.281	0.333	3.068	1.62	4.746	0.283	0.069	87.0	16.0	test
6620	19	266	3	Significant	0.6541	1.217	1.286	2.572	49.3	0.0522	0.0612	24.3	55.6	42.6	14.8	-19.5	35.9	27.6	0.0793	1.121	101.0	0.768	0.736	0.2667	0.896	-0.581	1.477	0.393	3.095	1.275	4.342	0.23	0.067	86.1	17.0	test
6621	19	267	3	Significant	0.6578	1.187	1.235	2.47	50.6	0.051	0.0667	25.2	58.3	38.6	12.1	-21.0	35.4	30.2	0.0725	1.06	71.8	0.727	0.428	0.2428	0.666	-0.646	1.312	0.351	3.11	1.127	4.392	0.268	0.059	82.7	16.0	test
6622	19	268	3	Significant	0.6615	1.218	1.191	2.382	49.3	0.0465	0.0533	23.5	59.7	44.4	12.4	-27.6	37.8	28.2	0.094	1.088	91.9	0.717	0.563	0.2209	0.77	-0.668	1.438	0.395	2.981	0.94	4.597	0.22	0.078	86.9	15.0	test
6623	19	269	3	Significant	0.6652	1.223	1.312	2.624	49.1	0.0439	0.0507	23.3	55.9	39.6	13.5	-19.6	40.4	26.0	0.0802	1.208	97.2	0.764	0.677	0.2368	0.767	-0.585	1.353	0.246	2.344	1.182	4.036	0.232	0.099	89.6	19.0	test
6624	19	270	3	Significant	0.6689	1.195	1.229	2.458	50.2	0.0507	0.0611	26.5	55.6	40.3	11.0	-19.8	35.9	25.5	0.0591	1.071	85.5	0.783	0.509	0.2402	0.68	-0.772	1.452	0.417	3.263	1.81	3.698	0.266	0.054	83.2	17.0	test
6625	19	271	3	Significant	0.6727	1.197	1.238	2.477	50.1	0.0575	0.0546	23.4	61.1	41.7	16.1	-23.1	40.3	29.2	0.0703	1.188	84.3	0.729	0.622	0.2222	0.707	-0.697	1.403	0.312	2.563	1.441	3.789	0.264	0.057	92.9	18.0	test
6626	19	272	3	Significant	0.6764	1.23	1.238	2.476	48.8	0.0481	0.0569	23.5	56.6	41.1	13.6	-24.9	39.4	22.5	0.0618	1.019	95.9	0.687	0.358	0.2629	0.931	-0.557	1.488	0.365	2.255	0.91	3.526	0.254	0.088	80.9	15.0	test
6627	19	273	3	Significant	0.6801	1.196	1.173	2.346	50.2	0.055	0.0534	24.1	54.9	41.9	13.4	-18.8	38.2	29.2	0.078	1.113	97.5	0.847	0.76	0.1954	0.715	-0.689	1.404	0.357	3.023	0.935	4.185	0.312	0.058	94.1	15.0	test
6628	19	274	3	Significant	0.6839	1.212	1.282	2.564	49.5	0.0539	0.0518	25.8	56.7	41.1	16.5	-25.0	41.2	31.4	0.0787	1.068	77.7	0.785	0.702	0.2015	0.797	-0.57	1.367	0.359	2.654	1.603	4.291	0.31	0.033	85.0	15.0	test
6629	19	275	3	Significant	0.6876	1.213	1.226	2.452	49.5	0.0555	0.0644	24.9	56.8	40.8	11.1	-23.9	40.6	28.8	0.0709	1.107	75.3	0.738	0.63	0.263	0.769	-0.791	1.561	0.306	2.947	1.345	4.256	0.249	0.092	86.4	15.0	test
6630	19	276	3	Significant	0.6914	1.188	1.355	2.71	50.5	0.0555	0.0463	26.4	55.1	40.9	13.0	-20.4	37.9	27.5	0.0703	1.135	80.6	0.672	0.677	0.2566	0.746	-0.767	1.513	0.354	2.572	1.553	4.518	0.296	0.074	86.7	16.0	test
6631	19	277	3	Significant	0.6951	1.194	1.265	2.53	50.2	0.0432	0.0493	24.9	58.1	43.7	14.7	-22.8	38.2	30.0	0.0847	1.089	75.8	0.796	0.534	0.1972	0.739	-0.628	1.367	0.358	2.348	1.514	3.645	0.241	0.055	83.8	19.0	test
6632	19	278	3	Significant	0.6989	1.22	1.263	2.526	49.2	0.0616	0.0546	23.7	58.1	40.5	15.0	-18.0	39.7	27.5	0.0951	1.134	91.1	0.739	0.656	0.2261	0.639	-0.571	1.21	0.297	3.132	1.208	4.653	0.281	0.062	87.7	17.0	test
6633	19	279	3	Significant	0.7027	1.214	1.238	2.476	49.4	0.0619	0.0592	23.8	63.1	42.4	16.8	-18.9	37.8	26.8	0.0817	1.064	89.9	0.787	0.77	0.2612	0.625	-0.748	1.373	0.348	2.831	1.697	4.069	0.234	0.075	89.5	16.0	test
6634	19	280	3	Significant	0.7064	1.19	1.267	2.535	50.4	0.0467	0.0556	25.7	58.0	41.3	12.9	-22.7	32.2	26.3	0.0833	1.111	73.6	0.802	0.656	0.2317	0.687	-0.606	1.294	0.349	2.697	1.064	4.758	0.263	0.111	85.2	15.0	test
6635	19	281	3	Significant	0.7102	1.197	1.198	2.396	50.1	0.0522	0.0557	23.8	57.4	41.5	15.5	-18.0	39.8	28.1	0.0866	1.068	97.7	0.816	0.774	0.2403	0.719	-0.389	1.109	0.359	2.322	1.389	4.134	0.278	0.097	87.9	16.0	test
6636	19	282	3	Significant	0.714	1.247	1.322	2.644	48.1	0.0633	0.0545	24.3	60.8	38.8	13.6	-23.0	35.4	32.2	0.0598	1.168	94.3	0.719	0.529	0.2254	1.011	-0.667	1.678	0.429	2.741	1.472	4.464	0.266	0.098	88.5	17.0	test
6637	19	283	3	Significant	0.7178	1.212	1.213	2.425	49.5	0.0531	0.0594	25.5	61.3	42.3	14.7	-20.3	36.8	27.8	0.0756	1.103	85.9	0.745	0.704	0.2421	0.908	-0.781	1.688	0.273	2.245	1.482	5.28	0.223	0.078	88.5	18.0	test
6638	19	284	3	Significant	0.7216	1.204	1.3	2.601	49.8	0.0553	0.0556	24.6	57.6	39.4	12.9	-21.8	37.0	27.4	0.0739	1.085	71.8	0.745	0.529	0.2695	0.814	-0.638	1.452	0.272	3.397	1.182	4.103	0.237	0.1	83.8	17.0	test
6639	19	285	3	Significant	0.7254	1.195	1.287	2.574	50.2	0.0577	0.0602	23.9	56.9	39.2	14.9	-17.9	40.5	29.3	0.0895	1.157	85.3	0.673	0.874	0.2383	0.871	-0.598	1.469	0.349	2.932	1.598	4.256	0.304	0.088	83.8	15.0	test
6640	19	286	3	Significant	0.7293	1.188	1.327	2.653	50.5	0.0565	0.0596	24.0	54.3	40.4	16.0	-19.4	35.3	29.8	0.0718	1.09	79.1	0.658	0.655	0.2526	0.777	-0.867	1.644	0.403	2.392	1.036	3.617	0.226	0.074	92.1	17.0	test
6641	19	287	3	Significant	0.7331	1.233	1.304	2.608	48.6	0.0579	0.0622	25.8	58.1	44.4	16.8	-22.3	38.0	24.5	0.0846	1.072	86.3	0.768	0.548	0.234	0.636	-0.754	1.391	0.285	2.114	1.106	3.872	0.276	0.085	90.9	16.0	test
6642	19	288	3	Significant	0.7369	1.205	1.228	2.455	49.8	0.0577	0.055	24.6	56.6	43.3	9.5	-20.1	30.9	27.9	0.0748	1.072	90.8	0.726	0.585	0.2326	0.695	-0.632	1.326	0.262	2.88	1.758	3.931	0.275	0.054	88.2	18.0	test
6643	19	289	3	Significant	0.7408	1.209	1.284	2.568	49.6	0.0571	0.0631	23.6	55.4	39.6	13.9	-20.8	35.0	29.9	0.0893	1.082	105.7	0.754	0.768	0.2356	0.604	-0.578	1.182	0.359	2.231	1.366	4.477	0.319	0.077	86.3	17.0	test
6644	19	290	3	Significant	0.7446	1.195	1.21	2.421	50.2	0.0585	0.0661	25.7	58.4	41.9	13.2	-21.2	35.2	29.2	0.0973	1.022	84.1	0.719	0.551	0.2358	0.797	-0.691	1.488	0.383	1.969	0.954	5.16	0.266	0.083	89.6	16.0	test
6645	19	291	3	Significant	0.7485	1.213	1.304	2.608	49.5	0.0564	0.0651	25.3	59.5	41.5	15.0	-23.6	40.1	25.4	0.0953	1.161	93.2	0.77	0.412	0.2246	0.723	-0.554	1.277	0.261	2.502	0.959	3.122	0.264	0.069	92.5	17.0	test
6646	19	292	3	Significant	0.7523	1.215	1.221	2.441	49.4	0.0547	0.0611	24.1	56.5	41.1	15.8	-19.4	36.5	32.0	0.0739	1.071	97.1	0.768	0.47	0.2343	0.723	-0.692	1.414	0.33	2.824	0.867	4.153	0.258	0.046	85.9	16.0	test
6647	19	293	3	Significant	0.7562	1.219	1.232	2.465	49.2	0.0547	0.0554	23.6	58.5	39.5	12.6	-20.2	34.3	28.4	0.0809	1.089	73.1	0.658	0.609	0.2206	0.535	-0.564	1.099	0.391	2.507	1.43	3.747	0.225	0.093	90.2	18.0	test
6648	19	294	3	Significant	0.7601	1.236	1.2	2.4	48.5	0.043	0.0672	22.2	56.3	38.5	12.3	-17.8	40.2	26.1	0.0987	1.099	90.8	0.745	0.467	0.2476	0.949	-0.718	1.667	0.348	3.247	1.568	4.014	0.235	0.071	88.0	16.0	test
6649	19	295	3	Significant	0.764	1.198	1.224	2.448	50.1	0.06	0.0509	23.7	56.7	41.3	15.3	-19.8	37.7	28.3	0.0726	1.083	85.7	0.718	0.735	0.226	0.786	-0.836	1.622	0.493	2.786	1.386	3.687	0.272	0.076	82.5	17.0	test
6650	19	296	3	Significant	0.7678	1.206	1.126	2.252	49.8	0.0495	0.0557	24.6	61.3	41.0	17.9	-19.0	38.0	29.6	0.0623	1.07	69.8	0.732	0.782	0.2362	0.799	-0.705	1.503	0.466	2.905	1.421	4.452	0.272	0.034	91.6	17.0	test
6651	19	297	3	Significant	0.7717	1.206	1.181	2.361	49.8	0.0631	0.0626	24.3	60.8	39.5	12.3	-17.8	39.2	29.7	0.0762	1.067	73.5	0.735	0.797	0.2099	0.808	-0.62	1.428	0.342	2.914	1.1	4.341	0.273	0.075	89.1	19.0	test
6652	19	298	3	Significant	0.7756	1.218	1.201	2.402	49.3	0.0576	0.0597	23.6	58.9	41.3	12.7	-20.1	36.2	27.6	0.0689	1.108	87.8	0.646	0.573	0.2525	0.801	-0.617	1.418	0.317	2.329	1.175	3.726	0.273	0.071	93.4	16.0	test
6653	19	299	3	Significant	0.7796	1.244	1.25	2.5	48.2	0.0602	0.0718	23.5	61.4	39.2	16.1	-19.9	33.4	30.5	0.09	1.128	84.2	0.719	0.547	0.2202	0.687	-0.727	1.414	0.353	2.959	1.424	4.537	0.27	0.091	91.4	15.0	test
6654	19	300	3	Significant	0.7835	1.241	1.168	2.336	48.4	0.0647	0.0608	24.4	56.3	41.5	12.5	-21.0	40.1	29.3	0.0616	1.079	101.0	0.705	0.603	0.222	0.752	-0.692	1.444	0.387	2.888	1.619	4.378	0.273	0.079	87.2	18.0	test
6655	19	301	3	Significant	0.7874	1.238	1.206	2.413	48.4	0.0551	0.0611	24.9	56.3	40.4	11.7	-18.2	38.1	24.9	0.0919	1.114	72.9	0.681	0.723	0.2512	0.754	-0.71	1.464	0.483	2.326	1.077	4.74	0.3	0.048	91.6	18.0	test
6656	19	302	3	Significant	0.7913	1.225	1.281	2.562	49.0	0.0526	0.0592	24.8	55.1	42.2	14.3	-22.5	41.5	30.2	0.0962	1.115	96.0	0.719	0.564	0.2494	0.825	-0.617	1.442	0.457	2.85	1.047	4.247	0.293	0.089	88.7	16.0	test
6657	19	303	3	Significant	0.7952	1.238	1.234	2.468	48.5	0.0613	0.0655	24.5	58.4	40.5	13.5	-19.5	44.3	28.2	0.0844	1.054	88.0	0.782	0.612	0.2059	0.711	-0.802	1.513	0.348	2.519	1.601	4.206	0.283	0.072	87.5	18.0	test
6658	19	304	3	Significant	0.7992	1.236	1.134	2.268	48.6	0.0584	0.0629	21.2	56.5	40.9	15.4	-18.0	39.0	30.0	0.0555	1.076	101.4	0.697	0.64	0.2383	0.67	-0.778	1.447	0.363	2.43	1.486	3.371	0.304	0.063	88.9	17.0	test
6659	19	305	3	Significant	0.8031	1.197	1.255	2.51	50.1	0.065	0.0639	24.8	57.6	42.7	10.2	-23.8	38.7	30.5	0.1029	1.019	94.0	0.757	0.758	0.2128	0.851	-0.644	1.495	0.324	2.794	1.285	3.949	0.255	0.072	92.3	17.0	test
6660	19	306	3	Significant	0.8071	1.203	1.19	2.38	49.9	0.0647	0.0556	23.3	56.2	40.8	11.8	-18.6	42.6	29.7	0.0948	1.07	72.7	0.742	0.679	0.2358	0.752	-0.652	1.404	0.339	2.863	0.967	3.912	0.27	0.059	94.1	17.0	test
6661	19	307	3	Significant	0.811	1.206	1.242	2.484	49.7	0.0572	0.0641	22.9	56.1	42.0	14.4	-17.8	41.2	27.1	0.0807	1.096	99.0	0.672	0.71	0.2394	0.65	-0.625	1.275	0.328	2.885	1.438	3.454	0.219	0.016	95.0	18.0	test
6662	19	308	3	Significant	0.815	1.236	1.167	2.333	48.5	0.0589	0.0561	24.1	56.3	39.5	14.6	-20.6	37.0	28.1	0.0839	1.071	88.6	0.711	0.36	0.2303	0.645	-0.71	1.355	0.347	2.813	0.96	3.624	0.315	0.074	91.7	17.0	test
6663	19	309	3	Significant	0.819	1.248	1.257	2.513	48.1	0.0702	0.0618	25.2	54.7	40.7	13.5	-20.8	32.5	26.2	0.0965	1.064	85.9	0.653	0.582	0.2833	0.811	-0.664	1.475	0.396	2.518	1.068	3.859	0.323	0.064	90.0	19.0	test
6664	19	310	4	Severe	0.823	1.23	1.216	2.433	48.8	0.0522	0.0641	25.2	56.3	41.4	13.8	-18.5	34.0	29.3	0.0805	1.079	80.8	0.76	0.568	0.2275	0.908	-0.75	1.659	0.334	2.777	1.621	4.019	0.235	0.078	88.1	16.0	test
6665	19	311	4	Severe	0.8269	1.209	1.287	2.574	49.6	0.0656	0.0716	22.3	55.3	41.1	14.0	-22.5	34.5	29.4	0.0809	1.128	78.7	0.7	0.617	0.229	0.695	-0.737	1.431	0.281	2.701	1.387	3.623	0.268	0.083	87.7	18.0	test
6666	19	312	4	Severe	0.8309	1.242	1.243	2.487	48.3	0.0588	0.0595	23.1	62.1	40.0	13.5	-23.1	42.0	26.4	0.0786	1.104	70.4	0.676	0.706	0.2513	0.705	-0.709	1.414	0.315	2.505	0.748	4.325	0.264	0.091	92.3	18.0	test
6667	19	313	4	Severe	0.8349	1.222	1.294	2.589	49.1	0.054	0.0688	25.1	53.3	40.3	12.5	-23.0	39.7	27.9	0.0829	1.09	75.7	0.712	0.59	0.2766	0.782	-0.716	1.497	0.254	2.674	1.255	4.221	0.261	0.056	92.4	17.0	test
6668	19	314	4	Severe	0.8389	1.252	1.231	2.462	47.9	0.0653	0.0655	24.2	53.4	38.5	13.8	-20.1	36.0	26.2	0.085	1.158	87.4	0.669	0.584	0.282	0.686	-0.587	1.274	0.327	2.954	1.334	3.344	0.315	0.071	91.9	18.0	test
6669	19	315	4	Severe	0.843	1.253	1.318	2.636	47.9	0.064	0.0642	25.1	59.8	38.9	12.7	-22.7	37.9	27.0	0.0918	1.08	84.7	0.674	0.617	0.2003	0.48	-0.541	1.021	0.311	3.018	1.678	4.091	0.302	0.094	85.3	19.0	test
6670	19	316	4	Severe	0.847	1.261	1.295	2.59	47.6	0.0714	0.0643	23.5	56.9	38.6	13.1	-19.7	36.1	28.2	0.0805	1.092	94.0	0.708	0.647	0.2122	0.673	-0.52	1.192	0.373	2.753	1.652	4.034	0.236	0.066	93.0	17.0	test
6671	19	317	4	Severe	0.851	1.249	1.163	2.327	48.0	0.069	0.0631	22.9	56.0	38.7	13.6	-22.1	36.6	22.5	0.0858	1.1	89.4	0.71	0.394	0.2409	0.921	-0.627	1.548	0.404	2.972	1.291	4.274	0.209	0.07	87.5	18.0	test
6672	19	318	4	Severe	0.855	1.217	1.25	2.501	49.3	0.0621	0.0776	24.9	59.3	37.5	14.3	-21.1	40.9	26.4	0.0757	0.958	95.1	0.642	0.713	0.23	0.742	-0.826	1.569	0.348	2.794	1.022	4.485	0.244	0.069	91.2	17.0	test
6673	19	319	4	Severe	0.8591	1.235	1.23	2.461	48.6	0.062	0.0578	23.2	54.6	39.3	14.1	-22.6	36.9	27.9	0.0769	1.062	75.7	0.74	0.68	0.2123	0.639	-0.642	1.281	0.372	2.473	1.389	3.393	0.278	0.065	85.0	18.0	test
6674	19	320	4	Severe	0.8631	1.209	1.29	2.58	49.6	0.0616	0.0715	24.0	56.1	38.7	13.0	-19.7	41.4	29.5	0.1048	0.971	104.7	0.6	0.38	0.2422	0.679	-0.771	1.45	0.417	2.672	1.597	4.881	0.267	0.066	95.0	19.0	test
6675	19	321	4	Severe	0.8672	1.251	1.209	2.419	48.0	0.0663	0.0641	23.5	54.7	41.4	12.4	-18.3	34.1	30.0	0.0911	1.062	98.9	0.735	0.654	0.2408	0.775	-0.52	1.295	0.439	2.712	1.188	4.21	0.296	0.081	95.0	19.0	test
6676	19	322	4	Severe	0.8712	1.251	1.251	2.502	48.0	0.0575	0.0632	23.1	55.1	42.4	12.3	-17.8	38.7	22.7	0.083	1.089	82.5	0.668	0.61	0.2413	0.698	-0.825	1.523	0.25	2.492	1.483	4.401	0.311	0.089	94.8	19.0	test
6677	19	323	4	Severe	0.8753	1.229	1.237	2.474	48.8	0.0615	0.0685	24.7	54.8	40.6	14.8	-20.2	38.7	31.4	0.0796	1.029	75.5	0.687	0.649	0.2291	0.806	-0.731	1.537	0.331	2.935	1.436	3.671	0.253	0.066	91.8	18.0	test
6678	19	324	4	Severe	0.8793	1.268	1.228	2.455	47.3	0.0643	0.0591	21.2	56.9	39.2	14.6	-19.3	38.4	28.9	0.0971	1.197	86.2	0.688	0.458	0.2593	0.781	-0.652	1.433	0.399	2.737	1.193	4.702	0.249	0.058	90.0	19.0	test
6679	19	325	4	Severe	0.8834	1.258	1.332	2.664	47.7	0.0695	0.0562	23.4	56.5	40.6	11.3	-26.8	30.0	33.0	0.1002	1.06	77.3	0.663	0.562	0.2446	0.761	-0.636	1.397	0.344	2.55	1.339	4.542	0.223	0.1	88.2	17.0	test
6680	19	326	4	Severe	0.8875	1.251	1.229	2.459	47.9	0.0665	0.069	23.4	56.7	39.4	18.4	-21.8	39.0	25.3	0.1106	1.071	80.4	0.658	0.756	0.2235	0.564	-0.617	1.181	0.334	2.598	1.591	3.719	0.296	0.059	92.4	19.0	test
6681	19	327	4	Severe	0.8916	1.249	1.251	2.503	48.1	0.0654	0.0695	23.9	56.8	38.9	13.1	-20.3	38.5	30.6	0.0962	1.109	99.5	0.778	0.66	0.2306	0.665	-0.678	1.343	0.333	3.273	1.044	3.571	0.257	0.079	88.7	17.0	test
6682	19	328	4	Severe	0.8957	1.246	1.227	2.454	48.2	0.0611	0.0674	23.7	55.3	39.7	13.6	-26.9	34.4	25.7	0.0974	1.105	111.3	0.7	0.517	0.2376	0.833	-0.87	1.704	0.288	2.5	1.752	4.623	0.306	0.088	90.4	19.0	test
6683	19	329	4	Severe	0.8998	1.265	1.225	2.45	47.4	0.068	0.0698	21.3	55.9	40.3	13.5	-19.0	37.6	28.7	0.0933	1.115	98.8	0.69	0.543	0.2634	0.713	-0.845	1.558	0.4	3.021	1.288	4.365	0.255	0.06	93.3	17.0	test
6684	19	330	4	Severe	0.9039	1.22	1.193	2.386	49.2	0.0691	0.0632	24.0	60.2	40.6	14.6	-22.5	38.8	27.0	0.095	1.026	105.9	0.684	0.627	0.2132	0.76	-0.712	1.472	0.372	2.891	1.168	4.482	0.283	0.072	94.4	19.0	test
6685	19	331	4	Severe	0.908	1.243	1.279	2.557	48.3	0.0691	0.0703	24.0	52.2	40.0	12.8	-23.8	35.7	27.4	0.1014	1.106	79.6	0.675	0.589	0.243	0.786	-0.617	1.403	0.339	2.577	1.539	4.024	0.271	0.069	95.0	19.0	test
6686	19	332	4	Severe	0.9121	1.24	1.234	2.467	48.4	0.0638	0.063	23.7	57.3	39.6	13.4	-19.9	32.3	28.0	0.0939	1.003	103.4	0.747	0.583	0.2428	0.674	-0.573	1.247	0.382	3.131	1.655	4.074	0.252	0.097	90.5	19.0	test
6687	19	333	4	Severe	0.9162	1.244	1.184	2.368	48.3	0.0679	0.0731	22.8	57.3	41.0	14.5	-19.4	35.1	28.5	0.0824	1.131	86.8	0.799	0.763	0.2635	0.729	-0.608	1.337	0.429	2.627	1.41	3.568	0.303	0.071	95.0	17.0	test
6688	19	334	4	Severe	0.9204	1.23	1.287	2.574	48.8	0.0707	0.0693	22.4	56.7	40.7	15.6	-23.3	35.9	25.5	0.0798	1.086	95.3	0.71	0.602	0.2834	0.713	-0.518	1.231	0.386	2.254	1.25	3.762	0.257	0.078	93.9	18.0	test
6689	19	335	4	Severe	0.9245	1.211	1.251	2.503	49.5	0.0587	0.0615	24.4	57.2	43.3	13.0	-19.6	36.1	27.7	0.1101	1.054	105.6	0.64	0.655	0.2708	0.71	-0.647	1.357	0.357	2.986	1.393	4.671	0.286	0.081	92.1	18.0	test
6690	19	336	4	Severe	0.9286	1.287	1.111	2.222	46.6	0.0661	0.0613	24.2	57.0	39.0	13.6	-20.1	41.5	25.2	0.084	1.08	96.7	0.723	0.69	0.2663	0.622	-0.558	1.181	0.349	2.784	1.521	4.066	0.274	0.074	89.0	17.0	test
6691	19	337	4	Severe	0.9328	1.244	1.201	2.402	48.2	0.0693	0.0682	22.6	59.0	42.0	11.1	-18.4	37.6	30.4	0.0881	1.094	85.8	0.709	0.652	0.2371	0.737	-0.619	1.356	0.423	2.74	1.019	3.581	0.275	0.082	90.5	17.0	test
6692	19	338	4	Severe	0.9369	1.228	1.294	2.589	48.9	0.0596	0.0641	23.7	58.1	37.0	10.5	-20.3	39.0	27.8	0.0964	1.119	82.8	0.717	0.621	0.2325	0.63	-0.722	1.352	0.442	2.521	1.44	4.45	0.274	0.036	86.1	19.0	test
6693	19	339	4	Severe	0.9411	1.256	1.296	2.592	47.8	0.0781	0.0647	23.2	53.7	37.0	14.3	-17.4	36.4	30.2	0.0872	1.0	95.3	0.695	0.647	0.236	0.621	-0.625	1.246	0.3	2.744	1.443	3.402	0.299	0.075	95.0	20.0	test
6694	19	340	4	Severe	0.9453	1.279	1.104	2.209	46.9	0.0607	0.0775	23.9	54.7	43.3	10.0	-21.9	36.3	27.3	0.0996	1.099	94.0	0.732	0.24	0.2518	0.788	-0.651	1.439	0.306	3.155	1.52	3.792	0.263	0.077	90.2	19.0	test
6695	19	341	4	Severe	0.9494	1.239	1.18	2.36	48.4	0.0577	0.0675	22.3	54.6	39.6	11.2	-25.2	33.4	23.9	0.0973	1.069	96.1	0.749	0.634	0.2577	0.76	-0.706	1.466	0.436	2.713	1.048	4.325	0.267	0.086	94.7	17.0	test
6696	19	342	4	Severe	0.9536	1.233	1.23	2.461	48.7	0.0601	0.0669	23.3	56.8	40.0	11.6	-20.5	37.8	26.6	0.0956	1.05	75.5	0.687	0.711	0.2464	0.739	-0.565	1.304	0.294	2.538	1.456	3.854	0.261	0.07	93.5	20.0	test
6697	19	343	4	Severe	0.9578	1.255	1.244	2.488	47.8	0.0624	0.0633	24.3	54.7	39.3	14.5	-19.9	37.8	27.3	0.096	1.118	82.0	0.683	0.903	0.2072	0.611	-0.631	1.243	0.4	3.639	0.822	4.11	0.283	0.053	95.0	19.0	test
6698	19	344	4	Severe	0.962	1.245	1.183	2.366	48.2	0.0692	0.0686	22.7	56.2	38.0	12.8	-24.0	37.1	28.8	0.0821	1.065	74.1	0.688	0.609	0.2418	0.731	-0.655	1.387	0.277	2.645	1.493	4.498	0.27	0.067	94.2	18.0	test
6699	19	345	4	Severe	0.9662	1.242	1.304	2.607	48.3	0.069	0.0818	23.4	55.6	39.8	15.2	-21.7	40.2	32.5	0.0921	1.032	72.0	0.642	0.507	0.2148	0.547	-0.682	1.229	0.482	3.221	1.243	4.228	0.249	0.079	89.9	19.0	test
6700	19	346	4	Severe	0.9704	1.269	1.202	2.404	47.3	0.0716	0.0663	22.5	53.3	39.8	14.0	-21.5	35.8	26.2	0.112	1.038	93.6	0.597	0.789	0.2399	0.793	-0.597	1.39	0.359	2.772	1.677	3.439	0.339	0.068	95.0	19.0	test
6701	19	347	4	Severe	0.9746	1.264	1.173	2.346	47.5	0.0653	0.0694	25.9	53.4	39.6	16.0	-20.4	34.5	28.0	0.093	1.07	85.1	0.744	0.742	0.2697	0.672	-0.791	1.463	0.216	2.416	1.486	3.912	0.258	0.067	92.9	20.0	test
6702	19	348	4	Severe	0.9788	1.261	1.187	2.375	47.6	0.064	0.077	24.4	52.7	41.0	17.1	-20.7	35.6	30.6	0.0916	0.942	78.7	0.67	0.753	0.238	0.604	-0.552	1.157	0.34	2.646	1.213	4.236	0.24	0.058	90.7	18.0	test
6703	19	349	4	Severe	0.9831	1.25	1.251	2.501	48.0	0.0603	0.0655	22.3	57.6	39.0	15.5	-20.1	36.6	23.5	0.0885	1.103	92.9	0.675	0.487	0.1979	0.839	-0.741	1.58	0.311	2.39	1.129	4.001	0.214	0.075	94.9	18.0	test
6704	19	350	4	Severe	0.9873	1.24	1.257	2.515	48.4	0.0689	0.0688	22.0	52.4	39.1	12.8	-21.3	39.6	27.2	0.0832	1.039	81.1	0.669	0.565	0.2833	0.623	-0.67	1.293	0.302	2.397	1.691	4.285	0.253	0.044	95.0	19.0	test
6705	19	351	4	Severe	0.9915	1.241	1.125	2.25	48.4	0.0742	0.0639	23.4	56.4	40.0	12.4	-19.0	35.9	24.8	0.0906	1.005	96.9	0.706	0.589	0.295	0.556	-0.804	1.36	0.326	2.479	1.32	4.203	0.344	0.06	93.4	19.0	test
6706	19	352	4	Severe	0.9958	1.29	1.203	2.407	46.5	0.0715	0.0695	23.7	55.6	41.7	15.9	-21.0	35.5	31.7	0.089	1.065	98.0	0.683	0.606	0.2493	0.728	-0.51	1.238	0.369	3.538	1.325	3.246	0.25	0.072	95.0	17.0	test
9531	28	0	0	Fresh	0.0	1.039	1.378	2.756	57.7	0.022	0.0385	33.4	59.3	46.1	15.2	-22.8	38.6	28.2	0.0239	1.313	76.4	0.767	0.53	0.2019	0.697	-0.622	1.32	0.352	2.451	0.913	4.456	0.271	0.074	62.9	7.0	test
9532	28	1	0	Fresh	0.0002	1.067	1.427	2.854	56.2	0.0161	0.0383	31.2	58.2	44.9	15.4	-20.0	39.5	31.7	0.0135	1.146	76.6	0.864	0.452	0.1972	0.703	-0.579	1.283	0.283	2.981	1.126	4.235	0.253	0.108	63.1	6.0	test
9533	28	2	0	Fresh	0.0004	1.023	1.464	2.929	58.7	0.0191	0.0296	32.1	55.4	46.8	18.5	-19.4	38.2	27.6	0.0208	1.121	61.3	0.772	0.471	0.1838	0.643	-0.62	1.263	0.283	2.403	1.358	4.324	0.239	0.049	64.1	6.0	test
9534	28	3	0	Fresh	0.0008	1.062	1.357	2.714	56.5	0.0109	0.0225	31.8	57.6	44.4	16.0	-19.6	40.1	28.0	0.0264	1.171	58.7	0.873	0.515	0.169	0.792	-0.595	1.387	0.344	1.937	1.414	4.922	0.267	0.091	61.4	7.0	test
9535	28	4	0	Fresh	0.0012	1.086	1.319	2.638	55.3	0.0127	0.0221	31.2	54.9	46.3	16.5	-24.4	42.3	32.6	0.0111	1.219	67.8	0.867	0.353	0.2009	0.652	-0.633	1.285	0.246	1.886	0.787	4.428	0.172	0.063	60.0	6.0	test
9536	28	5	0	Fresh	0.0017	1.064	1.315	2.629	56.4	0.0182	0.0314	29.9	57.1	45.8	12.5	-18.1	38.6	30.5	0.0127	1.285	89.7	0.86	0.561	0.1787	0.988	-0.573	1.561	0.257	2.15	1.215	5.425	0.209	0.067	64.0	6.0	test
9537	28	6	0	Fresh	0.0022	1.085	1.491	2.982	55.3	0.0191	0.0281	32.0	56.4	44.9	17.7	-23.6	42.3	31.1	0.0207	1.201	64.8	0.898	0.513	0.1889	0.68	-0.544	1.224	0.274	2.169	1.355	4.768	0.223	0.072	61.9	7.0	test
9538	28	7	0	Fresh	0.0028	1.041	1.3	2.599	57.6	0.015	0.0367	31.4	58.0	47.3	12.5	-21.7	39.5	31.4	0.0172	1.167	60.2	0.868	0.45	0.178	0.838	-0.509	1.347	0.271	2.694	1.636	4.426	0.258	0.059	64.8	8.0	test
9539	28	8	0	Fresh	0.0034	1.051	1.376	2.753	57.1	0.0173	0.0214	29.5	54.3	45.4	16.3	-19.5	39.5	34.3	0.0133	1.249	75.9	0.877	0.671	0.1685	0.797	-0.592	1.39	0.278	2.37	1.348	3.9	0.246	0.096	60.0	6.0	test
9540	28	9	0	Fresh	0.0041	1.056	1.388	2.776	56.8	0.0269	0.0302	31.3	54.5	44.0	16.4	-17.9	42.0	27.7	0.0384	1.279	61.4	0.836	0.486	0.2045	0.792	-0.757	1.549	0.251	2.504	1.039	3.773	0.259	0.048	60.0	6.0	test
9541	28	10	0	Fresh	0.0048	1.044	1.38	2.76	57.5	0.0216	0.0308	31.9	59.6	44.7	17.5	-21.6	38.0	32.0	0.014	1.198	81.4	0.794	0.549	0.2294	0.853	-0.568	1.421	0.323	2.381	1.115	4.255	0.232	0.115	61.9	8.0	test
9542	28	11	0	Fresh	0.0055	1.082	1.356	2.712	55.5	0.0171	0.0342	30.9	59.3	44.8	16.9	-17.0	42.3	28.1	0.0205	1.224	87.2	0.898	0.658	0.1905	0.737	-0.641	1.378	0.287	2.477	1.276	4.265	0.258	0.058	60.0	7.0	test
9543	28	12	0	Fresh	0.0063	1.044	1.357	2.713	57.5	0.0133	0.0265	33.8	56.2	44.4	15.8	-18.5	35.4	29.4	0.0179	1.221	81.4	0.839	0.698	0.2192	0.918	-0.505	1.423	0.373	2.665	1.416	4.717	0.276	0.082	60.0	6.0	test
9544	28	13	0	Fresh	0.0071	1.093	1.391	2.781	54.9	0.0226	0.0322	30.3	56.3	47.3	12.4	-19.0	36.7	28.7	0.0161	1.192	83.6	0.832	0.401	0.224	0.829	-0.603	1.432	0.242	2.62	1.469	4.338	0.291	0.071	60.0	7.0	test
9545	28	14	0	Fresh	0.0079	1.051	1.473	2.946	57.1	0.0266	0.0253	31.6	57.2	44.4	16.2	-21.9	41.3	29.3	0.0254	1.264	82.6	0.831	0.514	0.2143	0.786	-0.705	1.491	0.227	2.923	1.239	3.811	0.198	0.081	62.5	7.0	test
9546	28	15	0	Fresh	0.0088	1.041	1.316	2.633	57.6	0.0244	0.0269	32.4	54.7	45.0	18.6	-20.4	36.2	29.1	0.0176	1.297	50.0	0.848	0.65	0.2002	0.874	-0.519	1.393	0.319	2.569	1.601	4.009	0.236	0.08	65.4	8.0	test
9547	28	16	0	Fresh	0.0096	1.073	1.408	2.816	55.9	0.0119	0.0308	32.3	56.0	43.5	14.9	-18.3	43.0	27.4	0.0322	1.292	83.0	0.873	0.54	0.1929	0.839	-0.602	1.441	0.338	2.582	1.394	4.504	0.273	0.051	60.0	8.0	test
9548	28	17	0	Fresh	0.0106	1.076	1.329	2.658	55.8	0.0251	0.023	31.1	56.2	46.3	14.9	-18.2	37.4	26.2	0.0195	1.184	85.4	0.792	0.422	0.2055	0.71	-0.584	1.294	0.318	2.464	0.914	4.627	0.238	0.098	60.0	7.0	test
9549	28	18	0	Fresh	0.0115	1.056	1.441	2.882	56.8	0.0239	0.028	33.1	56.7	45.6	15.8	-21.3	40.2	28.1	0.0216	1.192	67.2	0.782	0.432	0.1859	0.787	-0.676	1.463	0.259	3.245	1.445	4.16	0.257	0.094	60.0	6.0	test
9550	28	19	0	Fresh	0.0125	1.045	1.357	2.713	57.4	0.0202	0.0314	32.5	55.1	45.7	15.8	-21.0	39.0	29.2	0.0365	1.206	75.6	0.928	0.502	0.1872	0.664	-0.618	1.282	0.305	2.778	1.065	4.562	0.194	0.037	63.4	8.0	test
9551	28	20	0	Fresh	0.0135	1.068	1.359	2.718	56.2	0.0162	0.0352	32.7	58.0	45.2	12.3	-20.0	38.0	32.2	0.0302	1.294	83.0	0.83	0.513	0.168	0.835	-0.524	1.359	0.203	2.251	1.276	3.88	0.234	0.074	65.5	7.0	test
9552	28	21	0	Fresh	0.0145	1.06	1.361	2.722	56.6	0.0209	0.0358	31.5	52.1	45.0	16.9	-22.1	38.2	30.6	0.0227	1.303	83.7	0.828	0.557	0.2036	0.878	-0.712	1.59	0.279	2.625	1.114	4.496	0.228	0.078	62.2	7.0	test
9553	28	22	0	Fresh	0.0156	1.054	1.37	2.741	56.9	0.0257	0.0361	32.6	57.7	47.1	14.7	-18.4	37.9	25.6	0.0201	1.302	76.3	0.853	0.441	0.2158	0.823	-0.533	1.355	0.315	2.713	1.319	4.991	0.279	0.064	61.0	6.0	test
9554	28	23	0	Fresh	0.0166	1.103	1.418	2.837	54.4	0.0212	0.0308	32.9	56.1	45.7	12.1	-18.1	38.8	28.5	0.0057	1.218	70.0	0.832	0.377	0.2096	0.663	-0.597	1.26	0.331	2.648	0.941	4.111	0.279	0.077	60.0	6.0	test
9555	28	24	0	Fresh	0.0177	1.038	1.369	2.739	57.8	0.0293	0.0188	31.5	58.9	46.3	17.8	-21.7	42.0	30.0	0.0047	1.259	80.5	0.731	0.618	0.1913	0.807	-0.617	1.424	0.274	2.293	1.171	4.157	0.244	0.064	60.7	7.0	test
9556	28	25	0	Fresh	0.0188	1.071	1.379	2.757	56.0	0.0177	0.0252	32.0	55.2	46.6	15.8	-20.2	37.9	33.8	0.0329	1.112	67.4	0.837	0.381	0.2072	0.832	-0.808	1.64	0.327	2.48	0.916	3.967	0.276	0.062	60.4	7.0	test
9557	28	26	0	Fresh	0.02	1.049	1.352	2.704	57.2	0.0282	0.0314	31.9	58.3	45.9	13.5	-17.7	41.3	30.2	0.0384	1.251	85.2	0.919	0.37	0.2024	0.748	-0.565	1.313	0.248	2.425	1.54	4.703	0.24	0.049	60.1	7.0	test
9558	28	27	0	Fresh	0.0212	1.031	1.367	2.734	58.2	0.0208	0.0377	32.0	51.7	45.6	14.7	-18.1	45.0	31.8	0.0157	1.232	77.7	0.892	0.433	0.151	0.797	-0.61	1.407	0.35	2.809	1.224	4.156	0.269	0.095	63.9	6.0	test
9559	28	28	0	Fresh	0.0223	1.034	1.373	2.746	58.0	0.0288	0.0315	31.7	55.0	46.9	14.3	-18.7	41.4	28.7	0.0184	1.284	76.2	0.889	0.396	0.2154	0.883	-0.558	1.44	0.305	2.35	1.149	4.374	0.282	0.079	62.8	8.0	test
9560	28	29	0	Fresh	0.0235	1.077	1.3	2.6	55.7	0.0255	0.0306	32.0	55.2	45.9	14.2	-19.1	33.9	27.2	0.0243	1.202	59.8	0.831	0.535	0.2203	0.652	-0.482	1.133	0.262	2.993	1.361	3.561	0.24	0.023	63.1	8.0	test
9561	28	30	0	Fresh	0.0248	1.055	1.437	2.874	56.9	0.0288	0.0318	32.0	57.5	46.4	12.4	-22.6	38.9	26.8	0.0194	1.314	69.7	0.812	0.376	0.1915	0.664	-0.554	1.219	0.357	2.742	1.12	4.533	0.189	0.086	64.1	9.0	test
9562	28	31	0	Fresh	0.026	1.042	1.318	2.636	57.6	0.0263	0.0326	30.5	57.4	49.1	12.9	-17.2	37.8	28.1	0.0252	1.135	77.2	0.86	0.407	0.2083	0.645	-0.605	1.25	0.303	2.874	1.147	4.959	0.29	0.065	64.2	7.0	test
9563	28	32	0	Fresh	0.0273	1.056	1.441	2.883	56.8	0.0262	0.0385	31.7	56.6	43.3	17.8	-19.9	41.2	29.5	0.0341	1.288	82.9	0.905	0.507	0.2104	0.929	-0.677	1.606	0.283	2.22	1.422	4.325	0.251	0.097	65.4	7.0	test
9564	28	33	0	Fresh	0.0286	1.03	1.385	2.77	58.2	0.0219	0.0288	31.9	56.1	47.9	16.2	-21.6	46.4	29.1	0.0313	1.248	59.7	0.86	0.686	0.2174	0.875	-0.646	1.521	0.273	2.906	1.274	4.45	0.228	0.093	60.0	9.0	test
9565	28	34	0	Fresh	0.0299	1.079	1.339	2.679	55.6	0.0249	0.0368	31.2	56.3	43.7	13.2	-19.1	45.7	32.8	0.0156	1.179	70.5	0.809	0.631	0.2001	0.698	-0.686	1.384	0.294	2.537	1.122	4.113	0.28	0.09	65.3	8.0	test
9566	28	35	0	Fresh	0.0312	1.057	1.304	2.607	56.8	0.0212	0.034	30.8	58.1	44.4	13.3	-18.8	39.0	30.4	0.0262	1.151	59.8	0.811	0.546	0.2053	0.846	-0.647	1.493	0.276	1.913	0.741	4.302	0.285	0.068	65.0	9.0	test
9567	28	36	0	Fresh	0.0326	1.049	1.307	2.613	57.2	0.0256	0.0298	30.1	54.7	42.7	15.0	-20.5	43.7	29.9	0.0137	1.171	77.2	0.872	0.661	0.163	0.674	-0.515	1.19	0.31	2.668	1.49	4.533	0.249	0.124	60.0	6.0	test
9568	28	37	0	Fresh	0.0339	1.064	1.407	2.815	56.4	0.0245	0.0313	31.4	57.4	46.6	13.6	-21.3	38.0	29.5	0.0191	1.241	77.8	0.925	0.62	0.1915	0.722	-0.564	1.286	0.235	2.377	1.439	4.796	0.232	0.08	60.0	9.0	test
9569	28	38	0	Fresh	0.0353	1.075	1.473	2.946	55.8	0.032	0.0337	31.6	58.3	44.8	14.6	-23.3	38.7	33.3	0.0319	1.148	68.8	0.774	0.657	0.189	0.757	-0.556	1.313	0.332	2.575	0.976	4.261	0.251	0.064	63.4	7.0	test
9570	28	39	0	Fresh	0.0367	1.048	1.453	2.905	57.3	0.023	0.0301	31.5	53.3	44.8	17.8	-20.0	43.5	34.2	0.0103	1.172	68.9	0.866	0.404	0.2425	0.654	-0.564	1.219	0.378	2.322	1.458	5.134	0.263	0.105	72.1	7.0	test
9571	28	40	0	Fresh	0.0381	1.03	1.537	3.075	58.2	0.0209	0.0348	33.1	56.2	48.6	14.8	-22.4	42.2	25.4	0.03	1.295	62.9	0.829	0.53	0.1699	0.908	-0.576	1.484	0.227	2.941	1.329	3.815	0.258	0.08	67.5	9.0	test
9572	28	41	0	Fresh	0.0396	1.083	1.454	2.909	55.4	0.0242	0.0339	31.1	57.2	44.1	16.1	-20.2	37.7	26.0	0.0204	1.336	78.1	0.864	0.595	0.1838	0.757	-0.716	1.473	0.271	2.101	1.223	4.631	0.229	0.114	65.8	9.0	test
9573	28	42	0	Fresh	0.041	1.054	1.408	2.816	56.9	0.0141	0.034	30.2	58.9	45.6	13.9	-19.4	44.3	29.3	0.0158	1.193	81.8	0.883	0.48	0.181	0.891	-0.56	1.451	0.352	2.398	1.284	4.679	0.21	0.093	62.3	8.0	test
9574	28	43	0	Fresh	0.0425	1.067	1.481	2.962	56.2	0.0215	0.0297	32.2	59.3	44.5	14.9	-17.0	44.5	30.7	0.0382	1.261	75.2	0.815	0.421	0.1845	0.756	-0.44	1.196	0.39	2.443	1.312	4.807	0.243	0.066	66.1	8.0	test
9575	28	44	0	Fresh	0.044	1.078	1.375	2.749	55.7	0.0257	0.0233	30.6	56.4	45.9	13.9	-20.2	34.8	28.9	0.033	1.197	85.4	0.764	0.559	0.1995	0.746	-0.542	1.288	0.381	2.385	1.07	3.549	0.215	0.098	66.8	9.0	test
9576	28	45	0	Fresh	0.0455	1.048	1.398	2.796	57.2	0.0202	0.0281	30.4	56.8	46.4	15.8	-22.1	41.5	27.9	0.0097	1.199	71.4	0.849	0.504	0.2268	0.624	-0.641	1.265	0.342	2.258	1.487	4.491	0.237	0.069	61.7	6.0	test
9577	28	46	0	Fresh	0.047	1.064	1.39	2.781	56.4	0.0334	0.0401	30.3	56.0	43.8	16.7	-19.1	44.5	29.9	0.03	1.21	88.0	0.907	0.569	0.2035	0.692	-0.606	1.298	0.357	2.174	1.494	3.891	0.244	0.074	65.1	8.0	test
9578	28	47	0	Fresh	0.0486	1.065	1.299	2.598	56.3	0.0241	0.0294	31.5	57.1	47.7	16.1	-19.8	42.9	30.0	0.0098	1.275	50.6	0.876	0.612	0.2137	0.788	-0.698	1.486	0.296	2.134	0.982	4.243	0.232	0.037	63.0	9.0	test
9579	28	48	0	Fresh	0.0501	1.095	1.343	2.686	54.8	0.0208	0.0407	31.3	53.6	42.7	15.7	-18.0	35.8	28.4	0.027	1.257	92.5	0.872	0.557	0.2189	0.766	-0.513	1.279	0.183	2.6	1.327	4.16	0.268	0.045	61.4	7.0	test
9580	28	49	0	Fresh	0.0517	1.043	1.375	2.751	57.5	0.0187	0.0296	31.6	55.4	44.6	15.2	-15.7	42.5	27.7	0.0155	1.267	79.9	0.881	0.493	0.1896	0.972	-0.524	1.496	0.215	2.737	1.321	4.257	0.247	0.098	66.7	7.0	test
9581	28	50	0	Fresh	0.0533	1.086	1.297	2.594	55.2	0.0236	0.0299	31.6	58.1	43.9	17.1	-20.5	40.2	31.4	0.0288	1.186	53.7	0.847	0.42	0.2073	0.858	-0.645	1.503	0.306	2.527	1.277	3.815	0.271	0.078	60.5	8.0	test
9582	28	51	0	Fresh	0.0549	1.065	1.41	2.82	56.3	0.0151	0.0268	30.5	56.9	43.9	16.7	-21.4	40.4	33.2	0.0094	1.269	70.1	0.802	0.551	0.2188	0.799	-0.648	1.447	0.327	2.185	0.616	4.491	0.23	0.113	64.2	10.0	test
9583	28	52	0	Fresh	0.0565	1.084	1.449	2.898	55.3	0.0289	0.0371	32.2	57.9	46.2	12.2	-19.1	40.6	32.0	0.0293	1.335	75.2	0.801	0.545	0.1937	0.832	-0.589	1.421	0.338	2.976	1.012	4.821	0.319	0.071	65.8	8.0	test
9584	28	53	0	Fresh	0.0582	1.041	1.318	2.636	57.6	0.0274	0.034	32.4	54.4	46.7	17.2	-19.3	43.9	29.9	0.0259	1.205	75.9	0.742	0.55	0.2151	0.776	-0.548	1.323	0.316	2.162	1.528	5.018	0.175	0.114	69.6	7.0	test
9585	28	54	0	Fresh	0.0598	1.07	1.373	2.746	56.1	0.0351	0.0384	32.3	54.2	43.8	15.1	-22.5	39.1	27.7	0.0253	1.265	63.1	0.866	0.538	0.225	0.814	-0.542	1.356	0.377	2.722	1.199	4.148	0.256	0.083	67.1	8.0	test
9586	28	55	0	Fresh	0.0615	1.078	1.371	2.742	55.7	0.0168	0.0268	30.1	56.1	45.7	13.5	-16.5	35.7	27.4	0.0125	1.168	84.9	0.805	0.559	0.1894	0.685	-0.676	1.361	0.301	2.867	1.28	3.652	0.224	0.065	61.5	8.0	test
9587	28	56	0	Fresh	0.0632	1.063	1.339	2.679	56.5	0.0181	0.0303	30.7	54.1	43.8	11.9	-16.5	40.5	25.6	0.0348	1.161	78.5	0.847	0.43	0.2043	0.715	-0.571	1.286	0.394	2.3	1.222	5.026	0.25	0.039	65.2	7.0	test
9588	28	57	0	Fresh	0.0649	1.042	1.406	2.812	57.6	0.0265	0.032	30.9	58.6	46.7	12.8	-23.6	40.4	29.6	0.0138	1.229	66.2	0.842	0.462	0.2209	0.745	-0.364	1.109	0.344	2.257	1.336	4.543	0.26	0.087	68.5	10.0	test
9589	28	58	0	Fresh	0.0666	1.081	1.332	2.663	55.5	0.0262	0.0247	32.6	57.5	43.0	17.6	-20.2	42.6	31.8	0.0239	1.256	77.9	0.822	0.482	0.1791	0.73	-0.6	1.33	0.281	2.647	1.221	4.166	0.309	0.095	63.7	8.0	test
9590	28	59	0	Fresh	0.0683	1.061	1.427	2.854	56.5	0.031	0.0215	29.7	58.3	44.3	16.7	-19.8	39.6	29.6	0.0194	1.173	83.1	0.883	0.415	0.1994	0.8	-0.537	1.337	0.245	2.584	1.178	3.831	0.217	0.059	65.8	7.0	test
9591	28	60	0	Fresh	0.0701	1.072	1.412	2.824	56.0	0.0225	0.0333	30.2	54.0	45.4	13.0	-17.6	38.7	30.2	0.0177	1.275	85.6	0.828	0.578	0.2077	0.79	-0.577	1.366	0.306	2.235	0.936	4.637	0.323	0.077	61.1	9.0	test
9592	28	61	0	Fresh	0.0718	1.081	1.376	2.752	55.5	0.0274	0.0304	32.3	54.5	44.2	10.9	-20.9	43.6	26.0	0.0262	1.223	82.8	0.813	0.473	0.2162	0.797	-0.659	1.455	0.266	2.672	1.316	3.967	0.21	0.058	68.1	9.0	test
9593	28	62	0	Fresh	0.0736	1.108	1.453	2.906	54.1	0.0243	0.0356	32.2	55.5	47.1	14.0	-17.7	34.7	31.7	0.014	1.137	80.7	0.876	0.514	0.1944	0.847	-0.479	1.326	0.301	2.675	1.49	5.168	0.259	0.079	66.8	8.0	test
9594	28	63	0	Fresh	0.0754	1.08	1.359	2.717	55.5	0.0267	0.0326	31.8	55.2	46.2	11.9	-18.4	41.7	29.2	0.0264	1.21	71.2	0.887	0.393	0.201	0.713	-0.526	1.239	0.272	2.726	1.314	3.912	0.292	0.119	63.5	9.0	test
9595	28	64	0	Fresh	0.0772	1.056	1.392	2.783	56.8	0.0215	0.0374	31.0	54.0	45.6	15.2	-20.8	35.4	28.3	0.0328	1.271	71.3	0.775	0.407	0.2049	0.696	-0.761	1.457	0.308	2.68	1.01	4.644	0.267	0.082	64.3	8.0	test
9596	28	65	0	Fresh	0.079	1.101	1.336	2.672	54.5	0.0268	0.0393	30.8	55.4	44.7	16.1	-19.1	37.8	29.1	0.0355	1.236	68.7	0.829	0.357	0.1859	0.76	-0.559	1.319	0.302	2.808	0.862	5.062	0.225	0.088	65.6	10.0	test
9597	28	66	0	Fresh	0.0808	1.065	1.35	2.701	56.3	0.0312	0.0323	31.6	53.5	44.9	14.8	-23.1	40.3	30.1	0.0225	1.17	70.9	0.892	0.433	0.1814	0.917	-0.534	1.451	0.326	2.088	1.265	4.467	0.248	0.057	60.0	9.0	test
9598	28	67	0	Fresh	0.0827	1.063	1.472	2.945	56.4	0.027	0.034	32.4	56.3	43.1	13.4	-19.4	36.8	31.2	0.0323	1.127	73.6	0.769	0.561	0.1972	0.715	-0.58	1.296	0.312	2.602	1.097	3.843	0.278	0.075	69.6	9.0	test
9599	28	68	0	Fresh	0.0845	1.042	1.402	2.805	57.6	0.0187	0.0355	30.9	54.2	43.4	16.4	-19.9	38.6	28.2	0.0299	1.107	77.1	0.873	0.428	0.2209	0.808	-0.669	1.476	0.372	2.598	1.282	4.501	0.234	0.082	67.3	8.0	test
9600	28	69	0	Fresh	0.0864	1.07	1.255	2.511	56.1	0.0243	0.0254	31.4	56.8	44.9	14.1	-16.4	38.3	29.3	0.0215	1.177	82.9	0.789	0.55	0.205	0.748	-0.68	1.428	0.296	2.154	1.477	4.373	0.245	0.083	65.6	8.0	test
9601	28	70	0	Fresh	0.0883	1.081	1.401	2.803	55.5	0.0314	0.0355	31.9	57.9	47.7	14.4	-19.9	38.3	30.0	0.0365	1.164	87.7	0.857	0.493	0.2154	0.616	-0.558	1.173	0.258	2.39	1.29	3.797	0.244	0.094	69.4	10.0	test
9602	28	71	0	Fresh	0.0902	1.067	1.403	2.807	56.2	0.0193	0.032	30.4	55.1	43.8	14.8	-15.6	41.2	24.9	0.024	1.212	57.6	0.829	0.51	0.1849	0.912	-0.541	1.453	0.289	2.59	1.514	5.126	0.305	0.062	72.7	9.0	test
9603	28	72	0	Fresh	0.0921	1.101	1.401	2.802	54.5	0.0255	0.0353	31.2	57.7	43.9	13.1	-19.9	39.3	29.5	0.0142	1.291	75.9	0.721	0.534	0.2297	0.679	-0.563	1.242	0.284	2.655	1.239	4.52	0.264	0.097	66.4	8.0	test
9604	28	73	0	Fresh	0.094	1.067	1.326	2.651	56.3	0.0208	0.0325	30.8	58.5	46.9	11.2	-21.0	41.9	34.0	0.0324	1.25	80.2	0.775	0.484	0.1871	0.665	-0.671	1.336	0.373	2.199	1.358	4.448	0.25	0.103	69.0	8.0	test
9605	28	74	0	Fresh	0.096	1.094	1.315	2.631	54.9	0.0157	0.0296	32.6	56.0	46.4	13.4	-21.9	38.8	30.8	0.0491	1.261	80.9	0.85	0.443	0.2118	0.878	-0.609	1.487	0.398	2.65	0.853	3.691	0.253	0.083	70.5	7.0	test
9606	28	75	0	Fresh	0.0979	1.042	1.391	2.783	57.6	0.016	0.0409	33.5	57.0	43.5	18.9	-22.1	39.1	30.0	0.0414	1.237	77.0	0.83	0.49	0.2018	0.954	-0.544	1.499	0.272	2.76	1.467	4.79	0.293	0.076	66.4	9.0	test
9607	28	76	0	Fresh	0.0999	1.09	1.398	2.796	55.1	0.0251	0.0349	31.4	56.0	47.5	16.1	-17.4	44.9	25.5	0.0129	1.22	70.4	0.933	0.547	0.1863	0.848	-0.588	1.436	0.412	2.43	1.014	4.496	0.242	0.069	68.9	9.0	test
9608	28	77	0	Fresh	0.1019	1.069	1.27	2.539	56.1	0.0327	0.0347	29.8	56.6	45.1	14.6	-21.0	37.6	29.7	0.0229	1.206	83.0	0.884	0.4	0.209	0.903	-0.675	1.578	0.234	2.245	1.302	4.885	0.239	0.094	66.2	8.0	test
9609	28	78	0	Fresh	0.1039	1.048	1.343	2.687	57.2	0.0223	0.0338	30.7	57.4	43.2	14.5	-18.3	39.3	30.2	0.0136	1.217	84.7	0.777	0.303	0.214	0.903	-0.511	1.415	0.295	2.368	1.672	4.46	0.298	0.085	65.1	9.0	test
9610	28	79	0	Fresh	0.1059	1.101	1.341	2.681	54.5	0.0145	0.0302	31.7	58.7	45.6	14.7	-20.9	36.5	31.2	0.0416	1.154	72.9	0.822	0.535	0.1977	0.945	-0.634	1.578	0.375	2.299	1.078	4.682	0.291	0.073	64.9	7.0	test
9611	28	80	0	Fresh	0.1079	1.043	1.338	2.675	57.5	0.0247	0.0345	30.6	55.0	46.6	16.3	-24.4	38.7	33.1	0.0352	1.126	66.7	0.854	0.63	0.1876	0.88	-0.65	1.53	0.256	2.169	1.076	3.949	0.26	0.029	66.8	10.0	test
9612	28	81	0	Fresh	0.1099	1.108	1.396	2.792	54.2	0.025	0.0315	31.8	57.3	43.3	15.3	-20.5	39.2	28.6	0.0257	1.244	55.5	0.837	0.464	0.2164	0.753	-0.697	1.45	0.3	3.017	1.312	3.911	0.243	0.075	70.5	11.0	test
9613	28	82	0	Fresh	0.112	1.067	1.367	2.734	56.2	0.0269	0.0386	31.3	59.9	44.2	18.0	-21.9	38.9	31.3	0.0532	1.265	72.5	0.857	0.353	0.2053	0.662	-0.638	1.3	0.258	2.351	1.292	4.515	0.25	0.09	65.8	11.0	test
9614	28	83	0	Fresh	0.114	1.081	1.412	2.823	55.5	0.0261	0.0304	32.1	57.5	43.3	10.7	-16.9	41.8	27.7	0.0359	1.256	86.8	0.866	0.241	0.236	0.759	-0.544	1.303	0.195	2.696	1.1	4.175	0.264	0.083	68.8	8.0	test
9615	28	84	0	Fresh	0.1161	1.079	1.32	2.641	55.6	0.0204	0.0356	31.5	56.6	44.1	12.2	-17.8	36.0	29.1	0.0255	1.277	80.0	0.907	0.447	0.2089	0.905	-0.665	1.57	0.362	2.37	1.378	3.874	0.237	0.055	66.6	8.0	test
9616	28	85	0	Fresh	0.1182	1.104	1.405	2.81	54.4	0.0244	0.0343	31.4	55.5	43.7	14.5	-18.6	40.0	31.5	0.0428	1.268	91.8	0.909	0.426	0.1985	0.771	-0.663	1.434	0.339	3.065	1.359	5.24	0.248	0.075	69.8	8.0	test
9617	28	86	0	Fresh	0.1203	1.073	1.436	2.872	55.9	0.026	0.0346	30.2	56.0	47.1	13.9	-20.9	41.9	31.0	0.0379	1.137	94.0	0.877	0.538	0.205	0.832	-0.679	1.512	0.36	2.387	1.461	5.26	0.253	0.103	67.6	8.0	test
9618	28	87	0	Fresh	0.1224	1.103	1.334	2.669	54.4	0.0233	0.0262	30.2	60.1	48.1	16.1	-17.1	40.9	27.7	0.0354	1.227	73.9	0.878	0.543	0.2423	0.817	-0.644	1.461	0.376	3.165	1.397	4.841	0.299	0.049	68.3	9.0	test
9619	28	88	0	Fresh	0.1245	1.106	1.346	2.692	54.2	0.0222	0.0314	31.1	57.9	43.0	13.8	-18.2	39.3	30.7	0.0233	1.22	82.9	0.855	0.604	0.2304	0.774	-0.662	1.437	0.229	2.581	1.274	4.558	0.251	0.063	67.1	9.0	test
9620	28	89	0	Fresh	0.1266	1.07	1.435	2.869	56.1	0.0229	0.035	30.8	56.4	43.7	12.8	-18.5	36.8	26.7	0.0209	1.191	69.9	0.837	0.4	0.1925	0.927	-0.493	1.42	0.183	2.804	1.401	4.892	0.252	0.064	67.9	10.0	test
9621	28	90	0	Fresh	0.1287	1.094	1.371	2.741	54.8	0.0221	0.0303	30.6	53.8	44.0	15.3	-21.9	38.0	31.9	0.0314	1.21	70.9	0.901	0.561	0.2473	0.74	-0.596	1.337	0.355	2.633	1.285	4.666	0.314	0.08	71.1	8.0	test
9622	28	91	0	Fresh	0.1309	1.078	1.255	2.509	55.7	0.032	0.0373	32.9	55.7	46.6	20.1	-15.6	41.5	30.3	0.0284	1.166	71.6	0.867	0.514	0.2048	0.823	-0.443	1.266	0.282	2.418	0.742	3.915	0.261	0.074	69.7	9.0	test
9623	28	92	0	Fresh	0.1331	1.081	1.354	2.708	55.5	0.0278	0.0313	31.5	53.0	43.9	14.9	-20.6	32.2	27.0	0.0348	1.12	97.7	0.725	0.512	0.2051	0.571	-0.534	1.105	0.405	2.529	0.943	4.702	0.288	0.103	72.6	10.0	test
9624	28	93	0	Fresh	0.1352	1.102	1.286	2.572	54.4	0.0207	0.0429	28.6	52.0	44.5	14.1	-19.6	34.3	30.9	0.0236	1.161	74.9	0.83	0.465	0.214	0.745	-0.619	1.363	0.228	2.143	1.339	4.782	0.311	0.089	69.3	10.0	test
9625	28	94	0	Fresh	0.1374	1.058	1.428	2.855	56.7	0.0288	0.0297	31.8	56.6	45.5	15.2	-16.0	39.7	28.6	0.0271	1.183	78.3	0.841	0.388	0.2442	0.743	-0.608	1.352	0.229	3.033	1.238	4.953	0.25	0.082	73.3	9.0	test
9626	28	95	0	Fresh	0.1396	1.091	1.462	2.924	55.0	0.026	0.0434	28.8	56.4	44.3	16.1	-18.8	43.7	32.4	0.0388	1.248	65.7	0.762	0.605	0.1745	0.774	-0.591	1.365	0.322	2.768	0.977	3.529	0.312	0.079	70.0	10.0	test
9627	28	96	0	Fresh	0.1418	1.101	1.422	2.844	54.5	0.0257	0.0368	30.0	54.3	45.2	17.7	-19.0	36.4	27.8	0.0337	1.249	74.4	0.851	0.679	0.176	0.768	-0.665	1.434	0.343	2.514	1.474	4.088	0.273	0.092	73.9	10.0	test
9628	28	97	0	Fresh	0.144	1.057	1.307	2.614	56.7	0.0291	0.0447	29.6	55.0	43.1	12.4	-21.2	40.3	25.1	0.0263	1.165	87.4	0.916	0.46	0.1963	0.834	-0.7	1.534	0.253	2.628	1.441	4.266	0.249	0.108	70.2	10.0	test
9629	28	98	0	Fresh	0.1463	1.088	1.27	2.54	55.2	0.018	0.0343	31.5	55.0	43.5	14.7	-19.9	39.8	30.2	0.0508	1.22	82.8	0.862	0.509	0.2214	0.787	-0.635	1.422	0.166	2.711	1.119	4.69	0.255	0.083	65.6	10.0	test
9630	28	99	0	Fresh	0.1485	1.079	1.395	2.791	55.6	0.0306	0.0405	29.5	59.4	44.4	13.7	-22.8	42.3	30.7	0.0304	1.228	86.7	0.826	0.475	0.1935	0.632	-0.812	1.445	0.226	2.598	1.323	3.719	0.249	0.073	72.5	9.0	test
9631	28	100	1	Mild	0.1508	1.119	1.457	2.914	53.6	0.0314	0.04	31.1	53.6	43.5	14.1	-22.5	41.6	31.9	0.0281	1.223	68.7	0.749	0.564	0.2199	0.892	-0.591	1.483	0.334	2.815	0.75	4.617	0.229	0.08	67.5	10.0	test
9632	28	101	1	Mild	0.153	1.093	1.377	2.754	54.9	0.0284	0.0421	33.4	57.5	45.2	15.6	-18.3	43.0	29.7	0.0263	1.171	76.0	0.778	0.46	0.2116	0.965	-0.511	1.476	0.328	2.676	0.89	4.678	0.24	0.065	71.5	10.0	test
9633	28	102	1	Mild	0.1553	1.097	1.343	2.687	54.7	0.0259	0.0424	30.3	53.8	43.8	18.9	-22.8	42.3	30.9	0.0292	1.206	69.3	0.894	0.536	0.2104	0.717	-0.577	1.295	0.341	1.574	1.561	3.989	0.235	0.082	73.2	9.0	test
9634	28	103	1	Mild	0.1576	1.108	1.398	2.796	54.1	0.0247	0.0416	30.1	59.8	44.4	14.1	-20.4	45.4	31.9	0.0175	1.169	86.9	0.853	0.59	0.2335	0.959	-0.592	1.551	0.318	2.514	1.202	3.805	0.203	0.04	71.9	9.0	test
9635	28	104	1	Mild	0.1599	1.079	1.4	2.8	55.6	0.0315	0.0474	29.8	57.0	44.4	17.6	-19.3	36.8	31.1	0.018	1.123	69.6	0.906	0.468	0.1984	0.648	-0.648	1.296	0.287	2.381	1.484	4.135	0.248	0.083	74.3	8.0	test
9636	28	105	1	Mild	0.1622	1.081	1.464	2.928	55.5	0.0327	0.0355	32.4	51.9	46.3	12.9	-20.7	39.5	25.9	0.0377	1.151	57.6	0.704	0.513	0.2167	0.885	-0.662	1.547	0.288	2.844	1.245	4.258	0.224	0.047	64.3	9.0	test
9637	28	106	1	Mild	0.1645	1.09	1.413	2.826	55.0	0.0301	0.0349	31.1	53.1	46.8	11.2	-17.4	41.2	34.4	0.0352	1.179	82.4	0.755	0.731	0.1785	0.906	-0.515	1.421	0.251	2.268	1.075	3.88	0.216	0.105	71.5	10.0	test
9638	28	107	1	Mild	0.1669	1.062	1.375	2.751	56.5	0.0281	0.0452	32.6	56.4	44.7	11.7	-20.1	38.0	30.5	0.031	1.243	77.0	0.762	0.584	0.2059	0.747	-0.586	1.333	0.392	2.66	1.079	4.23	0.212	0.076	70.0	9.0	test
9639	28	108	1	Mild	0.1692	1.092	1.425	2.849	54.9	0.0302	0.0341	29.9	56.0	44.1	12.8	-18.6	43.2	27.6	0.0414	1.264	79.9	0.852	0.482	0.1828	0.751	-0.676	1.428	0.311	2.646	1.551	4.207	0.228	0.042	69.5	11.0	test
9640	28	109	1	Mild	0.1716	1.063	1.436	2.872	56.4	0.028	0.037	29.3	54.0	45.2	12.4	-20.9	43.6	30.3	0.0502	1.126	74.3	0.821	0.204	0.2072	0.686	-0.471	1.157	0.273	2.148	1.075	4.431	0.258	0.106	68.3	10.0	test
9641	28	110	1	Mild	0.174	1.053	1.378	2.756	57.0	0.0262	0.0334	29.7	55.6	44.3	16.5	-22.9	36.7	32.8	0.0355	1.27	79.3	0.84	0.548	0.2146	0.787	-0.582	1.369	0.256	2.388	1.626	3.992	0.233	0.058	75.6	10.0	test
9642	28	111	1	Mild	0.1763	1.111	1.292	2.585	54.0	0.021	0.0377	31.8	58.5	44.1	14.7	-21.1	36.3	28.1	0.0537	1.23	84.5	0.847	0.784	0.216	0.804	-0.473	1.277	0.341	2.429	1.092	4.62	0.257	0.064	69.2	11.0	test
9643	28	112	1	Mild	0.1787	1.082	1.369	2.738	55.4	0.0226	0.0393	29.8	52.7	44.4	13.6	-20.7	38.9	28.4	0.0239	1.152	65.4	0.849	0.402	0.2376	0.785	-0.607	1.392	0.289	2.761	1.365	4.802	0.271	0.062	71.0	11.0	test
9644	28	113	1	Mild	0.1811	1.119	1.455	2.91	53.6	0.0328	0.0398	31.4	51.7	45.6	13.4	-22.3	45.1	31.4	0.0454	1.261	61.0	0.805	0.431	0.2356	0.862	-0.576	1.438	0.2	3.014	1.041	4.689	0.226	0.068	74.5	11.0	test
9645	28	114	1	Mild	0.1835	1.096	1.409	2.819	54.7	0.0254	0.0326	32.0	54.7	46.1	16.0	-18.9	42.4	30.0	0.0171	1.343	75.2	0.824	0.404	0.2312	0.659	-0.647	1.306	0.325	2.922	1.182	4.43	0.251	0.104	75.5	9.0	test
9646	28	115	1	Mild	0.1859	1.095	1.355	2.71	54.8	0.0328	0.037	28.9	55.4	43.8	12.0	-19.4	38.7	31.5	0.0267	1.185	85.4	0.84	0.429	0.2208	0.724	-0.674	1.398	0.303	2.126	1.305	4.964	0.253	0.077	66.3	12.0	test
9647	28	116	1	Mild	0.1884	1.082	1.312	2.623	55.4	0.0335	0.0389	30.3	54.9	45.4	15.0	-20.7	42.8	29.5	0.0395	1.241	80.8	0.869	0.453	0.2524	0.638	-0.531	1.169	0.195	2.334	1.224	4.699	0.269	0.036	67.1	10.0	test
9648	28	117	1	Mild	0.1908	1.099	1.264	2.528	54.6	0.0264	0.0328	30.3	57.7	43.1	14.7	-22.3	37.1	27.4	0.0196	1.118	88.4	0.812	0.485	0.184	0.846	-0.688	1.535	0.283	2.398	1.095	4.827	0.27	0.08	69.5	10.0	test
9649	28	118	1	Mild	0.1933	1.107	1.338	2.677	54.2	0.019	0.0413	28.5	59.7	45.4	14.7	-21.1	39.1	29.5	0.0377	1.142	73.8	0.748	0.576	0.2032	0.71	-0.623	1.333	0.308	2.815	0.988	5.357	0.31	0.111	67.7	11.0	test
9650	28	119	1	Mild	0.1957	1.065	1.331	2.661	56.4	0.0285	0.0381	29.6	54.8	43.8	17.8	-18.5	40.7	33.8	0.0612	1.235	78.9	0.818	0.61	0.2047	0.826	-0.695	1.521	0.328	2.463	0.912	3.701	0.231	0.072	74.9	11.0	test
9651	28	120	1	Mild	0.1982	1.091	1.315	2.63	55.0	0.0207	0.043	30.5	56.9	44.4	17.4	-18.6	36.8	32.9	0.0068	1.219	83.6	0.813	0.381	0.1735	0.847	-0.725	1.572	0.319	2.079	1.325	4.133	0.228	0.109	73.0	12.0	test
9652	28	121	1	Mild	0.2007	1.06	1.369	2.737	56.6	0.0288	0.0377	32.0	54.6	45.2	10.7	-19.3	40.8	26.9	0.0292	1.283	94.7	0.71	0.544	0.2402	0.826	-0.556	1.382	0.157	2.484	1.825	4.425	0.215	0.068	69.4	11.0	test
9653	28	122	1	Mild	0.2032	1.082	1.412	2.824	55.5	0.0367	0.0377	29.4	57.3	43.6	15.5	-20.6	37.8	32.8	0.0375	1.235	77.3	0.807	0.617	0.2037	0.726	-0.575	1.301	0.281	2.918	1.515	4.119	0.224	0.072	72.6	10.0	test
9654	28	123	1	Mild	0.2057	1.107	1.324	2.648	54.2	0.0305	0.0382	31.5	56.0	42.2	15.1	-18.5	37.3	30.3	0.0469	1.156	79.2	0.839	0.378	0.2043	0.701	-0.59	1.291	0.239	2.424	1.246	4.773	0.196	0.068	66.8	13.0	test
9655	28	124	1	Mild	0.2082	1.121	1.342	2.684	53.5	0.0292	0.0356	31.6	56.0	43.3	15.5	-20.8	43.0	29.0	0.0296	1.192	76.4	0.788	0.361	0.2029	0.742	-0.616	1.358	0.259	2.518	1.441	4.681	0.269	0.053	73.7	10.0	test
9656	28	125	1	Mild	0.2107	1.102	1.436	2.872	54.4	0.0332	0.0451	30.6	52.8	43.6	16.4	-20.2	38.6	29.4	0.0345	1.234	88.1	0.8	0.502	0.2368	0.773	-0.645	1.418	0.302	3.019	1.32	4.672	0.277	0.056	64.6	12.0	test
9657	28	126	1	Mild	0.2133	1.107	1.319	2.637	54.2	0.0357	0.0411	31.0	53.8	44.6	10.3	-23.3	41.0	29.7	0.0425	1.264	95.4	0.81	0.461	0.2604	0.929	-0.672	1.601	0.277	2.754	1.496	4.711	0.245	0.07	78.9	11.0	test
9658	28	127	1	Mild	0.2158	1.107	1.347	2.694	54.2	0.0331	0.0335	29.2	55.8	43.9	15.2	-22.2	40.5	28.9	0.0489	1.327	79.7	0.806	0.735	0.2194	0.729	-0.396	1.125	0.297	2.521	0.893	4.567	0.254	0.089	70.3	11.0	test
9659	28	128	1	Mild	0.2183	1.105	1.296	2.593	54.3	0.027	0.0283	31.0	56.3	42.9	16.1	-17.5	42.7	25.7	0.0337	1.153	79.3	0.806	0.562	0.221	0.888	-0.556	1.444	0.205	2.186	1.224	4.682	0.267	0.082	72.4	9.0	test
9660	28	129	1	Mild	0.2209	1.116	1.403	2.805	53.8	0.0312	0.0365	31.5	54.4	43.8	12.7	-20.2	39.9	31.4	0.0325	1.242	73.9	0.89	0.477	0.1767	0.81	-0.652	1.462	0.303	2.63	1.185	4.126	0.25	0.04	76.1	11.0	test
9661	28	130	1	Mild	0.2235	1.096	1.301	2.603	54.7	0.0335	0.0415	30.1	56.7	43.0	15.3	-20.6	37.3	31.1	0.0314	1.09	69.8	0.832	0.449	0.2148	0.902	-0.685	1.587	0.385	2.003	0.901	3.927	0.229	0.076	71.5	9.0	test
9662	28	131	1	Mild	0.2261	1.088	1.287	2.575	55.1	0.0322	0.0297	31.1	54.8	42.6	13.6	-18.4	40.7	29.8	0.0408	1.073	66.9	0.802	0.61	0.2147	0.699	-0.548	1.246	0.256	1.799	1.626	4.53	0.259	0.08	71.3	10.0	test
9663	28	132	1	Mild	0.2287	1.113	1.325	2.65	53.9	0.0334	0.0386	29.8	56.0	45.1	12.8	-18.8	40.6	26.9	0.0401	1.15	79.4	0.823	0.473	0.2139	0.748	-0.377	1.125	0.27	2.511	1.216	4.197	0.233	0.071	73.6	12.0	test
9664	28	133	1	Mild	0.2313	1.07	1.389	2.779	56.1	0.0266	0.0506	31.0	52.6	43.8	13.4	-19.5	39.5	34.9	0.0354	1.187	61.6	0.816	0.53	0.2002	0.872	-0.739	1.611	0.35	3.04	1.345	4.116	0.262	0.09	73.8	10.0	test
9665	28	134	1	Mild	0.2339	1.113	1.374	2.747	53.9	0.033	0.051	29.1	53.8	44.4	13.8	-17.1	46.2	30.6	0.0464	1.119	68.1	0.804	0.587	0.2267	0.633	-0.514	1.148	0.349	2.664	1.106	4.264	0.218	0.085	72.1	9.0	test
9666	28	135	1	Mild	0.2365	1.056	1.382	2.765	56.8	0.0222	0.0473	27.3	55.5	43.8	14.8	-21.8	36.7	33.0	0.0348	1.171	71.4	0.837	0.656	0.2418	0.811	-0.629	1.44	0.302	2.735	1.285	4.458	0.31	0.078	72.2	11.0	test
9667	28	136	1	Mild	0.2391	1.089	1.324	2.648	55.1	0.0273	0.044	31.7	57.0	44.8	12.8	-25.0	42.6	29.6	0.0346	1.26	63.7	0.885	0.268	0.2383	0.973	-0.614	1.587	0.305	2.91	1.294	5.31	0.228	0.098	76.8	12.0	test
9668	28	137	1	Mild	0.2418	1.092	1.332	2.665	55.0	0.0367	0.0468	30.1	56.4	41.1	14.7	-19.0	38.0	32.5	0.043	1.223	107.0	0.729	0.583	0.2075	0.762	-0.673	1.435	0.237	2.334	1.239	4.376	0.31	0.044	73.2	12.0	test
9669	28	138	1	Mild	0.2444	1.097	1.342	2.684	54.7	0.0319	0.0383	32.2	54.3	45.3	16.1	-17.9	31.5	28.2	0.0209	1.209	94.5	0.877	0.58	0.2351	0.81	-0.679	1.489	0.3	2.16	1.175	5.262	0.287	0.092	73.5	11.0	test
9670	28	139	1	Mild	0.2471	1.079	1.35	2.701	55.6	0.0387	0.0441	31.1	54.6	44.8	15.8	-23.9	38.2	31.3	0.0413	1.13	70.4	0.889	0.754	0.2032	0.735	-0.644	1.379	0.304	2.491	1.14	4.352	0.263	0.051	73.7	10.0	test
9671	28	140	1	Mild	0.2498	1.13	1.3	2.6	53.1	0.0325	0.049	31.5	58.7	43.2	13.7	-19.9	42.0	30.9	0.0228	1.193	82.0	0.791	0.664	0.198	0.768	-0.508	1.276	0.378	2.665	1.221	4.165	0.274	0.04	79.6	11.0	test
9672	28	141	1	Mild	0.2524	1.078	1.275	2.549	55.6	0.0382	0.0385	32.4	53.7	44.7	18.6	-20.4	39.7	32.0	0.0448	1.144	77.7	0.784	0.55	0.2044	0.949	-0.571	1.519	0.304	2.53	1.212	4.916	0.292	0.068	69.3	11.0	test
9673	28	142	1	Mild	0.2551	1.091	1.281	2.562	55.0	0.0372	0.0348	29.7	57.0	43.4	13.6	-22.0	38.6	32.0	0.0348	1.274	79.2	0.864	0.339	0.2	0.905	-0.481	1.387	0.341	2.682	1.301	3.911	0.366	0.1	77.0	12.0	test
9674	28	143	1	Mild	0.2578	1.123	1.406	2.813	53.5	0.0371	0.0398	29.5	54.7	44.2	16.5	-18.8	37.7	29.3	0.0324	1.149	78.0	0.866	0.426	0.2052	0.792	-0.533	1.325	0.248	2.788	1.284	4.003	0.247	0.079	74.7	10.0	test
9675	28	144	1	Mild	0.2605	1.128	1.401	2.801	53.2	0.0363	0.0418	30.2	53.1	43.2	15.3	-22.6	38.9	28.4	0.0414	1.227	78.4	0.833	0.431	0.2459	0.764	-0.62	1.384	0.256	2.717	1.045	3.998	0.277	0.047	77.5	12.0	test
9676	28	145	1	Mild	0.2633	1.096	1.36	2.72	54.7	0.0418	0.0334	29.8	51.9	44.8	15.4	-19.6	38.4	29.0	0.0395	1.215	98.3	0.817	0.575	0.2032	0.882	-0.653	1.534	0.338	2.977	1.02	4.461	0.218	0.087	73.4	11.0	test
9677	28	146	1	Mild	0.266	1.06	1.35	2.699	56.6	0.0289	0.0434	28.0	56.1	40.7	15.4	-23.9	39.8	31.2	0.041	1.184	65.2	0.864	0.458	0.2126	0.688	-0.601	1.288	0.329	2.094	1.111	4.772	0.233	0.06	70.7	11.0	test
9678	28	147	1	Mild	0.2687	1.087	1.345	2.689	55.2	0.0394	0.0394	31.7	57.8	45.8	12.6	-19.7	36.6	28.1	0.0382	1.251	86.5	0.792	0.597	0.2006	0.867	-0.689	1.556	0.262	2.566	0.928	3.925	0.222	0.088	75.7	12.0	test
9679	28	148	1	Mild	0.2715	1.141	1.322	2.645	52.6	0.0347	0.046	30.6	58.1	40.4	15.0	-19.5	39.6	27.8	0.0302	1.208	90.6	0.778	0.549	0.2271	0.747	-0.585	1.332	0.267	2.544	1.322	4.011	0.26	0.072	77.5	12.0	test
9680	28	149	1	Mild	0.2742	1.098	1.325	2.65	54.6	0.0384	0.038	30.3	54.5	45.5	11.9	-16.9	39.3	29.9	0.0362	1.169	60.8	0.833	0.531	0.176	0.77	-0.648	1.418	0.384	3.027	1.239	4.125	0.231	0.091	72.7	10.0	test
9681	28	150	1	Mild	0.277	1.114	1.315	2.63	53.9	0.0308	0.0408	29.8	58.3	42.6	15.3	-23.2	42.8	27.5	0.0503	1.136	71.3	0.838	0.507	0.2086	0.613	-0.669	1.282	0.381	2.24	1.448	3.216	0.221	0.101	69.5	11.0	test
9682	28	151	1	Mild	0.2798	1.11	1.3	2.6	54.1	0.0344	0.0485	29.0	50.5	46.9	16.8	-19.9	35.0	29.7	0.0394	1.232	76.3	0.823	0.731	0.2344	1.061	-0.615	1.676	0.346	2.506	1.144	4.197	0.255	0.082	71.7	11.0	test
9683	28	152	1	Mild	0.2826	1.125	1.346	2.691	53.3	0.0436	0.0392	29.7	54.5	45.4	13.6	-21.5	39.8	28.9	0.0431	1.246	73.1	0.861	0.398	0.2196	0.816	-0.467	1.282	0.289	2.397	1.455	4.903	0.181	0.04	78.0	14.0	test
9684	28	153	1	Mild	0.2853	1.113	1.333	2.665	53.9	0.0327	0.033	31.2	55.8	44.6	15.1	-19.4	43.2	30.2	0.0309	1.147	76.1	0.786	0.183	0.2506	0.795	-0.818	1.613	0.355	2.137	1.384	3.671	0.207	0.069	78.8	12.0	test
9685	28	154	1	Mild	0.2882	1.109	1.359	2.718	54.1	0.0334	0.0439	29.5	50.2	44.2	13.2	-20.7	36.3	25.7	0.0555	1.201	65.9	0.778	0.675	0.2289	0.618	-0.519	1.137	0.319	2.775	1.37	4.728	0.238	0.072	75.8	13.0	test
9686	28	155	1	Mild	0.291	1.092	1.378	2.756	55.0	0.0209	0.0522	31.0	52.6	44.0	13.7	-18.9	37.1	28.0	0.0568	1.157	73.9	0.834	0.641	0.1772	0.754	-0.758	1.512	0.351	2.989	1.354	4.851	0.26	0.08	76.3	13.0	test
9687	28	156	1	Mild	0.2938	1.104	1.316	2.632	54.3	0.021	0.0455	30.9	51.7	44.1	13.4	-20.4	44.3	22.7	0.0361	1.18	79.0	0.773	0.541	0.2178	0.662	-0.671	1.333	0.239	2.615	0.923	3.872	0.248	0.094	76.4	10.0	test
9688	28	157	1	Mild	0.2966	1.14	1.318	2.636	52.6	0.023	0.041	29.0	56.1	42.2	17.0	-17.0	37.3	28.4	0.0298	1.175	65.3	0.814	0.647	0.1852	0.714	-0.583	1.297	0.376	2.439	1.95	4.535	0.257	0.064	77.5	13.0	test
9689	28	158	1	Mild	0.2994	1.108	1.389	2.778	54.2	0.0362	0.0405	30.4	58.9	44.9	14.9	-19.4	37.8	28.5	0.0626	1.166	85.9	0.754	0.322	0.187	0.731	-0.633	1.364	0.353	2.505	1.242	4.149	0.22	0.081	73.9	10.0	test
9690	28	159	1	Mild	0.3023	1.079	1.359	2.717	55.6	0.0308	0.0511	30.5	51.4	45.3	11.3	-18.8	40.5	27.5	0.0475	1.228	72.8	0.831	0.687	0.2288	0.744	-0.541	1.286	0.309	2.725	1.11	4.436	0.224	0.071	83.4	10.0	test
9691	28	160	1	Mild	0.3052	1.099	1.344	2.689	54.6	0.0325	0.041	30.0	53.6	43.5	13.8	-19.8	44.0	28.0	0.0495	1.184	74.0	0.788	0.497	0.2033	0.73	-0.643	1.373	0.301	2.476	1.644	4.045	0.3	0.112	82.1	11.0	test
9692	28	161	1	Mild	0.308	1.108	1.406	2.813	54.2	0.0312	0.0432	30.8	54.8	41.6	12.1	-18.1	37.6	28.0	0.0581	1.187	76.0	0.797	0.593	0.2045	0.781	-0.605	1.386	0.312	2.824	1.076	4.712	0.278	0.096	74.1	13.0	test
9693	28	162	1	Mild	0.3109	1.075	1.383	2.766	55.8	0.0348	0.0449	30.6	52.6	45.0	14.9	-21.1	41.8	27.1	0.0547	1.155	77.6	0.818	0.425	0.2479	0.875	-0.672	1.546	0.219	2.976	0.969	4.93	0.195	0.056	74.6	12.0	test
9694	28	163	1	Mild	0.3138	1.102	1.355	2.711	54.4	0.0399	0.0443	29.4	54.6	44.5	15.4	-22.2	41.0	33.5	0.044	1.21	84.5	0.756	0.642	0.1947	0.757	-0.658	1.415	0.344	2.59	1.576	4.182	0.259	0.073	75.5	12.0	test
9695	28	164	1	Mild	0.3167	1.107	1.317	2.634	54.2	0.0277	0.0388	26.9	49.5	43.2	15.3	-20.2	36.0	32.7	0.0612	1.162	68.8	0.886	0.409	0.2182	0.569	-0.532	1.101	0.242	2.729	1.752	4.918	0.241	0.068	74.2	11.0	test
9696	28	165	1	Mild	0.3196	1.097	1.296	2.591	54.7	0.0288	0.0372	29.6	55.1	44.8	13.7	-21.2	41.4	29.7	0.0484	1.191	73.5	0.785	0.613	0.2182	0.706	-0.62	1.326	0.381	2.422	1.007	4.081	0.273	0.053	77.7	13.0	test
9697	28	166	1	Mild	0.3225	1.089	1.278	2.556	55.1	0.0249	0.041	31.0	56.3	44.0	17.6	-17.0	40.8	28.9	0.0241	1.114	84.9	0.856	0.461	0.2147	0.76	-0.611	1.371	0.32	2.731	1.123	4.432	0.214	0.073	78.8	13.0	test
9698	28	167	1	Mild	0.3254	1.108	1.335	2.67	54.1	0.0365	0.0407	30.0	58.0	44.6	12.3	-18.1	37.8	28.9	0.0504	1.28	88.0	0.73	0.459	0.1792	0.659	-0.575	1.234	0.308	2.726	0.75	4.401	0.294	0.066	73.9	11.0	test
9699	28	168	1	Mild	0.3283	1.12	1.342	2.684	53.6	0.0364	0.035	29.9	54.4	41.1	14.0	-21.3	47.0	29.2	0.0407	1.138	78.7	0.808	0.489	0.2051	0.846	-0.57	1.416	0.145	3.162	0.976	4.048	0.269	0.074	76.8	11.0	test
9700	28	169	1	Mild	0.3313	1.142	1.31	2.619	52.5	0.0352	0.0394	30.4	55.4	42.3	11.9	-17.9	43.9	33.6	0.0398	1.19	94.0	0.78	0.495	0.2091	0.891	-0.641	1.531	0.319	2.661	1.4	3.862	0.272	0.07	74.3	12.0	test
9701	28	170	1	Mild	0.3342	1.111	1.347	2.694	54.0	0.0413	0.038	29.2	54.4	43.9	14.2	-19.2	38.5	30.8	0.0561	1.113	87.1	0.895	0.453	0.2363	0.616	-0.636	1.251	0.352	2.414	1.261	4.137	0.245	0.058	75.9	12.0	test
9702	28	171	1	Mild	0.3372	1.128	1.325	2.65	53.2	0.0358	0.0436	30.3	55.5	42.5	12.3	-20.6	34.1	27.2	0.058	1.128	96.3	0.791	0.574	0.224	0.812	-0.702	1.514	0.275	2.573	0.956	4.484	0.235	0.071	81.2	12.0	test
9703	28	172	1	Mild	0.3401	1.132	1.326	2.652	53.0	0.0353	0.0412	30.2	50.7	43.1	12.2	-22.8	39.1	31.7	0.0481	1.278	75.9	0.725	0.435	0.2012	0.666	-0.653	1.319	0.294	2.407	1.56	3.774	0.242	0.067	74.1	11.0	test
9704	28	173	1	Mild	0.3431	1.106	1.353	2.707	54.3	0.0434	0.0425	29.7	57.0	44.0	16.2	-22.3	37.1	26.5	0.0472	1.207	74.7	0.812	0.486	0.2242	0.68	-0.636	1.316	0.308	2.564	0.977	3.895	0.213	0.075	72.6	13.0	test
9705	28	174	1	Mild	0.3461	1.106	1.395	2.79	54.2	0.0316	0.0394	29.5	57.1	43.5	14.6	-20.2	44.5	28.5	0.0556	1.169	78.0	0.709	0.6	0.2017	0.745	-0.684	1.429	0.369	2.446	1.426	4.786	0.242	0.076	73.2	12.0	test
9706	28	175	1	Mild	0.3491	1.093	1.334	2.668	54.9	0.0361	0.0434	28.5	52.7	41.8	12.3	-20.3	40.3	31.6	0.0543	1.23	76.2	0.801	0.454	0.233	0.654	-0.575	1.229	0.257	2.526	1.355	3.99	0.284	0.069	74.5	12.0	test
9707	28	176	2	Moderate	0.3521	1.15	1.324	2.648	52.2	0.037	0.0394	30.7	56.3	45.7	16.6	-20.4	39.3	31.3	0.0472	1.102	74.4	0.736	0.587	0.2168	0.856	-0.509	1.365	0.289	2.982	1.176	3.335	0.261	0.077	82.0	12.0	test
9708	28	177	2	Moderate	0.3551	1.132	1.377	2.754	53.0	0.0291	0.0507	30.2	55.6	44.8	12.5	-20.8	41.3	26.3	0.0426	1.257	82.2	0.809	0.75	0.192	0.952	-0.725	1.677	0.359	2.768	1.522	3.738	0.271	0.06	72.3	14.0	test
9709	28	178	2	Moderate	0.3581	1.128	1.308	2.616	53.2	0.0432	0.0371	29.7	50.8	44.5	14.0	-19.4	45.1	30.8	0.0565	1.144	82.0	0.731	0.494	0.2271	0.842	-0.587	1.429	0.303	2.864	1.544	3.698	0.302	0.085	84.1	14.0	test
9710	28	179	2	Moderate	0.3611	1.105	1.259	2.518	54.3	0.0382	0.0425	28.7	49.5	43.4	15.4	-20.3	37.4	32.4	0.0487	1.252	72.9	0.766	0.714	0.2116	0.941	-0.624	1.565	0.35	3.033	1.433	4.965	0.264	0.067	81.0	12.0	test
9711	28	180	2	Moderate	0.3641	1.145	1.373	2.746	52.4	0.0386	0.0512	30.6	53.8	43.9	15.7	-16.8	38.8	27.7	0.0474	1.047	88.1	0.821	0.527	0.2046	0.947	-0.769	1.716	0.302	2.362	1.134	3.853	0.216	0.037	75.6	15.0	test
9712	28	181	2	Moderate	0.3672	1.102	1.39	2.779	54.5	0.0446	0.0524	29.7	56.4	44.8	13.3	-22.0	41.2	28.5	0.05	1.147	83.8	0.747	0.616	0.2308	0.732	-0.5	1.232	0.26	2.321	1.519	3.633	0.241	0.095	79.1	13.0	test
9713	28	182	2	Moderate	0.3702	1.134	1.298	2.597	52.9	0.0383	0.0452	30.1	52.8	45.2	15.1	-21.3	37.1	28.1	0.0479	1.125	100.3	0.729	0.536	0.2204	0.831	-0.688	1.519	0.4	2.597	1.321	3.62	0.228	0.044	80.6	13.0	test
9714	28	183	2	Moderate	0.3733	1.102	1.396	2.791	54.5	0.0359	0.0563	29.1	54.6	44.3	11.9	-24.4	34.6	28.7	0.0537	1.154	90.2	0.747	0.577	0.2175	0.759	-0.567	1.326	0.247	2.637	1.22	3.95	0.278	0.068	78.6	13.0	test
9715	28	184	2	Moderate	0.3763	1.098	1.279	2.558	54.6	0.0392	0.0418	30.7	56.3	45.3	15.7	-16.9	44.2	32.5	0.0266	1.259	98.7	0.676	0.67	0.1978	0.758	-0.651	1.409	0.279	3.115	1.344	3.866	0.24	0.079	74.4	13.0	test
9716	28	185	2	Moderate	0.3794	1.148	1.368	2.736	52.2	0.0302	0.0567	30.3	56.6	46.4	13.4	-16.4	45.8	28.5	0.0619	1.173	70.4	0.788	0.619	0.2256	0.75	-0.602	1.351	0.335	2.286	1.029	3.885	0.261	0.05	81.2	12.0	test
9717	28	186	2	Moderate	0.3825	1.132	1.279	2.559	53.0	0.049	0.0395	28.8	52.9	42.2	16.9	-21.0	38.5	27.8	0.0288	1.155	74.0	0.741	0.598	0.2294	0.639	-0.648	1.287	0.322	2.198	1.22	4.299	0.232	0.062	74.6	14.0	test
9718	28	187	2	Moderate	0.3856	1.117	1.349	2.698	53.7	0.0481	0.0441	30.0	53.1	43.1	15.5	-19.3	41.9	28.5	0.0512	1.112	74.5	0.694	0.574	0.2251	0.713	-0.642	1.355	0.336	2.338	1.387	4.46	0.283	0.078	79.8	12.0	test
9719	28	188	2	Moderate	0.3887	1.133	1.367	2.734	53.0	0.0501	0.0486	30.6	53.6	41.1	14.0	-17.8	40.9	26.5	0.0501	1.212	67.1	0.847	0.604	0.2269	0.93	-0.723	1.653	0.21	2.536	1.023	3.718	0.254	0.079	76.0	12.0	test
9720	28	189	2	Moderate	0.3918	1.198	1.323	2.645	50.1	0.0431	0.0439	30.7	52.8	46.0	21.1	-23.4	39.9	27.0	0.0588	1.203	69.8	0.738	0.694	0.2328	0.82	-0.573	1.393	0.257	2.687	1.126	4.124	0.25	0.062	77.6	13.0	test
9721	28	190	2	Moderate	0.3949	1.146	1.359	2.718	52.4	0.0429	0.045	28.3	51.4	44.9	16.9	-17.7	38.4	31.0	0.0511	1.135	87.2	0.756	0.468	0.1908	0.779	-0.631	1.41	0.319	3.096	1.086	2.966	0.291	0.097	81.0	12.0	test
9722	28	191	2	Moderate	0.398	1.123	1.343	2.686	53.4	0.0373	0.0458	29.3	55.8	42.8	13.0	-22.3	41.4	31.7	0.0489	1.177	81.8	0.849	0.638	0.2366	0.798	-0.586	1.384	0.303	2.55	1.186	4.18	0.268	0.083	80.2	13.0	test
9723	28	192	2	Moderate	0.4011	1.12	1.379	2.757	53.5	0.0288	0.0469	30.7	54.9	44.9	15.0	-20.1	41.8	26.8	0.043	1.173	87.5	0.824	0.584	0.1923	0.74	-0.514	1.254	0.216	2.29	0.881	5.016	0.27	0.077	80.2	13.0	test
9724	28	193	2	Moderate	0.4043	1.128	1.305	2.611	53.2	0.0376	0.0495	29.4	57.7	42.6	15.7	-22.7	35.0	34.5	0.0593	1.177	81.7	0.76	0.497	0.2289	0.652	-0.742	1.393	0.291	2.721	1.284	4.025	0.242	0.058	75.2	13.0	test
9725	28	194	2	Moderate	0.4074	1.105	1.362	2.723	54.3	0.0418	0.0455	29.4	50.8	43.3	13.6	-23.4	34.4	27.6	0.0502	1.171	68.9	0.829	0.436	0.2285	0.588	-0.581	1.17	0.256	2.451	1.129	3.55	0.301	0.066	77.8	13.0	test
9726	28	195	2	Moderate	0.4106	1.12	1.364	2.729	53.6	0.0342	0.0334	29.1	55.2	38.6	11.9	-20.5	33.5	29.1	0.0504	1.263	95.6	0.777	0.668	0.2029	0.684	-0.553	1.237	0.247	2.56	0.872	4.181	0.281	0.091	80.3	14.0	test
9727	28	196	2	Moderate	0.4137	1.162	1.26	2.519	51.6	0.041	0.0491	29.6	56.0	42.9	12.7	-22.9	37.3	30.2	0.0551	1.206	58.6	0.764	0.841	0.2517	0.858	-0.705	1.563	0.219	2.889	1.384	3.876	0.243	0.089	80.8	13.0	test
9728	28	197	2	Moderate	0.4169	1.114	1.321	2.642	53.9	0.0396	0.0425	28.8	55.1	44.5	16.3	-19.9	32.7	31.0	0.0661	1.17	88.8	0.713	0.506	0.2433	0.756	-0.72	1.476	0.336	3.169	1.633	3.272	0.282	0.069	80.1	13.0	test
9729	28	198	2	Moderate	0.4201	1.12	1.358	2.716	53.6	0.0462	0.0403	30.6	53.3	43.4	17.5	-22.2	37.1	25.5	0.0509	1.217	100.3	0.776	0.59	0.2368	0.938	-0.573	1.51	0.27	2.678	1.203	3.685	0.21	0.054	77.8	14.0	test
9730	28	199	2	Moderate	0.4233	1.112	1.356	2.711	54.0	0.033	0.0447	28.5	50.8	43.0	16.6	-22.2	44.1	33.9	0.0556	1.143	86.7	0.774	0.339	0.2039	0.719	-0.58	1.3	0.297	2.12	1.28	4.655	0.268	0.081	76.1	13.0	test
9731	28	200	2	Moderate	0.4265	1.148	1.268	2.536	52.3	0.0422	0.0509	28.8	53.2	42.9	16.2	-19.1	33.3	25.5	0.037	1.13	100.2	0.74	0.451	0.1877	0.834	-0.626	1.46	0.325	1.986	1.425	3.37	0.249	0.097	76.3	11.0	test
9732	28	201	2	Moderate	0.4297	1.151	1.469	2.938	52.1	0.046	0.0401	30.8	54.4	44.8	13.0	-19.9	39.0	31.3	0.06	1.281	103.1	0.809	0.83	0.23	0.588	-0.594	1.182	0.279	3.064	1.389	4.263	0.319	0.106	81.7	15.0	test
9733	28	202	2	Moderate	0.4329	1.141	1.3	2.6	52.6	0.0542	0.0444	29.0	54.6	44.4	15.7	-15.0	43.2	27.7	0.0594	1.171	83.1	0.768	0.374	0.2217	0.752	-0.695	1.447	0.221	2.615	1.508	4.501	0.328	0.07	79.7	14.0	test
9734	28	203	2	Moderate	0.4361	1.156	1.322	2.644	51.9	0.0435	0.0509	29.5	53.9	43.0	12.0	-19.7	40.8	29.1	0.0694	1.177	86.6	0.843	0.507	0.2272	0.712	-0.682	1.395	0.349	2.508	1.621	4.237	0.293	0.093	77.6	13.0	test
9735	28	204	2	Moderate	0.4393	1.132	1.342	2.684	53.0	0.0416	0.0483	28.8	51.2	41.8	18.5	-17.2	35.8	27.4	0.0514	1.135	89.6	0.842	0.582	0.2139	0.511	-0.773	1.284	0.365	2.594	1.285	4.562	0.163	0.064	81.8	13.0	test
9736	28	205	2	Moderate	0.4426	1.157	1.38	2.761	51.8	0.044	0.0451	29.8	50.6	43.2	15.8	-20.7	36.4	24.1	0.0546	1.103	77.5	0.852	0.447	0.2432	0.716	-0.667	1.384	0.207	2.435	1.261	4.737	0.281	0.067	83.2	13.0	test
9737	28	206	2	Moderate	0.4458	1.133	1.268	2.535	53.0	0.0305	0.052	30.2	56.4	45.5	11.9	-21.2	40.5	26.1	0.0565	1.134	77.9	0.749	0.405	0.185	0.659	-0.551	1.209	0.308	2.605	1.296	2.979	0.197	0.052	77.1	14.0	test
9738	28	207	2	Moderate	0.449	1.106	1.325	2.65	54.2	0.0397	0.0499	28.6	51.6	41.4	13.1	-18.4	44.5	29.9	0.0539	1.196	78.7	0.791	0.613	0.1784	0.75	-0.45	1.2	0.268	2.854	1.46	4.694	0.283	0.072	82.7	12.0	test
9739	28	208	2	Moderate	0.4523	1.155	1.306	2.613	51.9	0.0461	0.0465	29.2	53.5	43.5	17.2	-19.4	39.3	24.3	0.0623	1.098	83.3	0.752	0.706	0.2428	0.956	-0.597	1.553	0.285	3.331	1.201	4.443	0.31	0.042	81.9	14.0	test
9740	28	209	2	Moderate	0.4556	1.141	1.315	2.631	52.6	0.0409	0.0525	30.2	53.5	42.0	14.7	-21.7	32.0	33.4	0.0382	1.12	107.2	0.776	0.404	0.2287	0.736	-0.654	1.39	0.36	2.854	1.413	3.641	0.237	0.091	80.6	12.0	test
9741	28	210	2	Moderate	0.4588	1.163	1.278	2.556	51.6	0.0446	0.0509	29.2	54.6	44.7	10.5	-22.7	40.1	31.4	0.0457	1.143	68.6	0.757	0.651	0.2571	0.816	-0.531	1.346	0.352	2.446	1.103	3.934	0.258	0.076	75.3	14.0	test
9742	28	211	2	Moderate	0.4621	1.153	1.344	2.689	52.1	0.0416	0.0547	28.7	51.5	41.1	14.9	-17.5	40.2	29.8	0.0619	1.095	68.6	0.733	0.607	0.2119	0.844	-0.717	1.561	0.28	2.662	1.169	4.728	0.287	0.104	78.9	15.0	test
9743	28	212	2	Moderate	0.4654	1.184	1.315	2.631	50.7	0.0343	0.0421	30.0	56.9	43.3	14.8	-20.5	39.0	34.8	0.0592	1.191	75.1	0.714	0.304	0.241	0.722	-0.644	1.366	0.221	2.257	1.296	4.55	0.257	0.06	80.0	13.0	test
9744	28	213	2	Moderate	0.4687	1.132	1.277	2.554	53.0	0.0485	0.0434	29.8	52.1	43.4	15.1	-18.5	43.5	27.6	0.0628	1.173	90.6	0.798	0.514	0.2008	0.679	-0.53	1.209	0.324	2.367	1.484	4.962	0.248	0.065	78.5	13.0	test
9745	28	214	2	Moderate	0.472	1.148	1.36	2.72	52.2	0.0394	0.0545	28.2	54.5	44.5	13.3	-18.2	40.9	26.7	0.0523	1.162	86.4	0.704	0.691	0.2189	0.822	-0.696	1.517	0.232	2.445	1.011	5.087	0.24	0.084	82.4	13.0	test
9746	28	215	2	Moderate	0.4753	1.151	1.256	2.512	52.1	0.0561	0.0529	27.3	54.1	42.2	13.3	-23.7	35.5	27.1	0.0437	1.175	92.9	0.826	0.651	0.2534	0.669	-0.753	1.422	0.301	2.802	0.964	3.582	0.239	0.081	83.6	14.0	test
9747	28	216	2	Moderate	0.4787	1.131	1.29	2.581	53.0	0.0497	0.0528	30.2	50.8	40.4	15.3	-20.5	36.7	27.7	0.0664	1.155	76.7	0.76	0.652	0.2044	0.895	-0.515	1.41	0.307	3.179	1.575	4.037	0.205	0.051	77.2	13.0	test
9748	28	217	2	Moderate	0.482	1.16	1.333	2.666	51.7	0.0418	0.05	27.7	51.1	43.7	12.1	-18.1	37.0	30.7	0.0544	1.146	76.1	0.7	0.433	0.2173	0.721	-0.672	1.392	0.281	2.618	1.199	4.115	0.295	0.079	82.1	14.0	test
9749	28	218	2	Moderate	0.4853	1.169	1.357	2.714	51.3	0.0502	0.0519	27.7	52.4	42.3	17.7	-20.5	37.2	29.8	0.0788	1.131	90.7	0.764	0.491	0.2305	0.73	-0.595	1.325	0.26	2.908	1.298	3.448	0.248	0.058	82.4	13.0	test
9750	28	219	2	Moderate	0.4887	1.169	1.27	2.54	51.3	0.039	0.0471	29.5	52.9	42.4	16.1	-19.9	38.5	31.8	0.0632	1.227	69.5	0.785	0.315	0.2294	0.643	-0.576	1.219	0.27	3.25	1.322	4.206	0.257	0.069	76.9	14.0	test
9751	28	220	2	Moderate	0.492	1.138	1.351	2.703	52.7	0.0385	0.0403	27.6	53.9	42.9	14.6	-20.9	41.6	29.9	0.0646	1.14	66.6	0.702	0.663	0.2004	0.88	-0.427	1.307	0.354	2.756	1.476	4.13	0.237	0.054	79.8	14.0	test
9752	28	221	2	Moderate	0.4954	1.163	1.266	2.532	51.6	0.0397	0.0468	29.1	50.8	44.6	17.7	-19.6	38.5	29.8	0.0526	1.14	72.6	0.778	0.512	0.2639	0.652	-0.587	1.239	0.284	2.256	1.1	4.116	0.249	0.059	79.5	13.0	test
9753	28	222	2	Moderate	0.4987	1.112	1.262	2.524	54.0	0.0436	0.0404	26.8	51.3	43.1	14.1	-19.8	37.5	28.9	0.0659	1.203	86.6	0.735	0.739	0.2663	0.703	-0.68	1.383	0.317	3.165	1.153	4.324	0.25	0.082	79.2	15.0	test
9754	28	223	2	Moderate	0.5021	1.184	1.311	2.621	50.7	0.0471	0.0563	29.0	53.2	41.9	10.3	-20.7	38.8	24.9	0.0799	1.075	72.5	0.772	0.556	0.1575	0.838	-0.699	1.537	0.286	3.141	1.525	4.831	0.281	0.038	82.4	14.0	test
9755	28	224	2	Moderate	0.5055	1.155	1.317	2.634	52.0	0.0478	0.0446	28.8	54.1	43.8	17.5	-23.8	42.4	27.9	0.0438	1.175	83.6	0.728	0.671	0.2134	0.802	-0.56	1.362	0.347	2.753	1.331	4.703	0.261	0.081	80.7	13.0	test
9756	28	225	2	Moderate	0.5089	1.144	1.361	2.722	52.4	0.0471	0.0506	28.8	49.1	41.8	11.7	-21.3	36.4	26.2	0.0478	1.125	77.2	0.714	0.528	0.2104	0.629	-0.711	1.341	0.317	1.871	1.145	3.981	0.264	0.061	85.6	15.0	test
9757	28	226	2	Moderate	0.5123	1.159	1.221	2.443	51.7	0.0522	0.0483	29.5	54.9	40.7	17.5	-19.5	35.5	28.7	0.0864	1.135	80.9	0.671	0.36	0.271	0.811	-0.669	1.481	0.323	2.867	1.4	3.766	0.209	0.081	82.6	14.0	test
9758	28	227	2	Moderate	0.5157	1.135	1.326	2.652	52.9	0.0487	0.0491	28.7	54.6	40.2	14.5	-16.8	39.3	26.1	0.0502	1.101	79.0	0.732	0.6	0.2214	0.821	-0.716	1.537	0.321	2.36	1.384	3.591	0.248	0.051	80.8	14.0	test
9759	28	228	2	Moderate	0.5191	1.174	1.203	2.407	51.1	0.0443	0.0447	28.9	53.4	42.3	16.9	-22.2	36.2	29.5	0.06	1.151	95.5	0.773	0.579	0.234	0.661	-0.567	1.228	0.241	3.097	1.331	4.867	0.287	0.052	83.9	16.0	test
9760	28	229	2	Moderate	0.5225	1.145	1.22	2.441	52.4	0.0439	0.0441	29.1	51.7	41.7	16.9	-21.9	33.0	24.6	0.0708	1.056	86.0	0.733	0.607	0.2299	0.875	-0.592	1.467	0.333	2.396	1.39	3.655	0.279	0.048	84.4	15.0	test
9761	28	230	2	Moderate	0.5259	1.171	1.15	2.301	51.3	0.0366	0.0478	28.1	49.8	43.4	14.6	-18.4	42.1	27.0	0.0683	1.117	84.2	0.757	0.5	0.2231	0.718	-0.568	1.286	0.294	3.267	1.572	3.915	0.254	0.09	81.3	17.0	test
9762	28	231	2	Moderate	0.5294	1.13	1.325	2.651	53.1	0.0385	0.053	29.1	53.0	44.7	15.8	-19.0	32.9	30.6	0.0721	1.138	102.7	0.719	0.457	0.2635	0.751	-0.652	1.403	0.291	2.436	1.046	4.23	0.277	0.09	88.1	14.0	test
9763	28	232	2	Moderate	0.5328	1.167	1.324	2.648	51.4	0.0509	0.0493	29.2	53.5	42.2	15.9	-20.8	40.9	29.3	0.0662	1.161	82.3	0.802	0.631	0.1944	0.571	-0.545	1.116	0.284	2.41	1.479	3.057	0.281	0.048	85.1	14.0	test
9764	28	233	2	Moderate	0.5363	1.14	1.283	2.566	52.6	0.0418	0.0464	29.7	52.8	43.0	14.3	-15.8	36.9	28.5	0.0422	1.176	73.5	0.683	0.609	0.266	0.827	-0.607	1.434	0.304	2.826	1.192	4.274	0.266	0.04	88.8	15.0	test
9765	28	234	2	Moderate	0.5397	1.121	1.294	2.589	53.5	0.0497	0.0429	31.0	50.8	44.1	13.7	-22.5	39.3	27.8	0.0479	1.129	85.9	0.79	0.609	0.2171	0.595	-0.629	1.224	0.24	2.088	1.262	4.537	0.261	0.066	85.9	15.0	test
9766	28	235	2	Moderate	0.5432	1.126	1.309	2.619	53.3	0.0444	0.0542	26.6	55.8	41.3	12.7	-19.9	39.9	32.9	0.0561	1.09	97.4	0.682	0.687	0.2502	0.599	-0.595	1.194	0.44	2.994	1.344	4.937	0.289	0.059	79.8	15.0	test
9767	28	236	2	Moderate	0.5466	1.136	1.249	2.499	52.8	0.0482	0.0511	28.3	52.7	42.5	13.2	-19.9	37.5	30.9	0.0601	1.095	72.6	0.813	0.667	0.2571	0.745	-0.568	1.313	0.364	2.897	1.125	4.204	0.254	0.022	84.7	16.0	test
9768	28	237	2	Moderate	0.5501	1.157	1.243	2.486	51.9	0.0508	0.0453	26.7	55.0	42.8	14.7	-20.5	39.7	26.2	0.0724	1.177	79.0	0.794	0.638	0.1833	0.697	-0.689	1.386	0.35	2.813	1.192	4.391	0.27	0.03	87.2	16.0	test
9769	28	238	2	Moderate	0.5536	1.128	1.211	2.422	53.2	0.0483	0.0545	29.6	51.5	43.8	14.3	-22.2	34.9	25.3	0.079	1.128	96.8	0.729	0.686	0.212	0.585	-0.566	1.15	0.376	2.478	1.434	5.21	0.241	0.063	87.2	15.0	test
9770	28	239	2	Moderate	0.5571	1.125	1.398	2.797	53.4	0.0508	0.0459	28.2	56.6	38.8	10.4	-22.0	33.1	29.9	0.0606	1.118	82.7	0.763	0.474	0.2572	0.99	-0.706	1.696	0.313	3.219	1.151	4.391	0.306	0.084	85.7	14.0	test
9771	28	240	2	Moderate	0.5606	1.187	1.331	2.662	50.6	0.0538	0.0474	27.5	54.6	41.9	13.7	-18.6	40.1	31.2	0.0689	1.226	70.6	0.776	0.52	0.2742	0.667	-0.798	1.465	0.363	2.646	1.663	4.411	0.238	0.047	83.8	14.0	test
9772	28	241	2	Moderate	0.5641	1.145	1.386	2.773	52.4	0.0437	0.0532	28.2	51.2	42.4	10.7	-20.6	38.9	31.8	0.0641	1.104	79.4	0.754	0.685	0.1928	0.802	-0.65	1.452	0.465	2.827	1.395	4.532	0.268	0.055	83.4	16.0	test
9773	28	242	2	Moderate	0.5676	1.151	1.275	2.551	52.1	0.0406	0.0565	29.8	53.2	42.5	12.0	-23.7	44.5	28.1	0.0583	1.049	79.9	0.73	0.498	0.226	0.796	-0.671	1.467	0.313	2.7	1.147	3.852	0.244	0.081	89.2	14.0	test
9774	28	243	2	Moderate	0.5711	1.161	1.317	2.633	51.7	0.0489	0.0439	28.6	54.5	42.9	14.4	-22.6	40.0	31.8	0.0638	1.147	76.9	0.716	0.398	0.2276	0.699	-0.671	1.37	0.262	2.679	0.773	4.63	0.297	0.103	86.8	15.0	test
9775	28	244	2	Moderate	0.5747	1.137	1.337	2.674	52.8	0.0448	0.059	27.9	55.7	42.4	15.0	-16.8	37.9	32.9	0.0567	1.193	64.6	0.743	0.616	0.2273	0.832	-0.782	1.614	0.334	3.036	1.43	4.387	0.319	0.099	80.9	14.0	test
9776	28	245	2	Moderate	0.5782	1.152	1.327	2.653	52.1	0.0468	0.0549	27.0	52.8	42.5	11.2	-22.1	39.1	27.1	0.0773	1.114	93.4	0.725	0.545	0.2376	0.631	-0.697	1.328	0.326	2.376	1.206	4.261	0.19	0.064	81.0	14.0	test
9777	28	246	2	Moderate	0.5818	1.188	1.269	2.537	50.5	0.0523	0.0503	30.0	51.7	43.4	15.6	-18.9	38.4	26.8	0.0707	1.17	86.7	0.752	0.448	0.2527	0.821	-0.661	1.481	0.299	2.869	1.313	4.814	0.272	0.077	85.8	15.0	test
9778	28	247	2	Moderate	0.5853	1.168	1.319	2.638	51.4	0.0478	0.058	27.6	52.9	42.0	10.7	-22.7	40.5	29.1	0.072	1.099	79.1	0.769	0.438	0.2545	0.702	-0.504	1.206	0.241	2.645	1.375	4.457	0.335	0.06	85.6	14.0	test
9779	28	248	2	Moderate	0.5889	1.164	1.261	2.521	51.5	0.048	0.0486	27.5	52.8	42.1	15.7	-21.6	39.5	28.7	0.0721	1.206	87.6	0.731	0.679	0.2494	1.068	-0.669	1.737	0.292	2.696	1.126	2.926	0.218	0.059	85.9	15.0	test
9780	28	249	2	Moderate	0.5924	1.136	1.24	2.479	52.8	0.0534	0.0616	27.4	54.8	44.6	15.0	-19.7	38.4	28.3	0.0656	1.08	84.9	0.758	0.832	0.2913	0.751	-0.557	1.309	0.282	2.535	1.345	4.262	0.285	0.051	84.0	16.0	test
9781	28	250	2	Moderate	0.596	1.149	1.311	2.622	52.2	0.0487	0.0535	28.5	53.5	40.6	14.8	-18.9	39.1	28.2	0.0528	1.082	82.5	0.762	0.634	0.1872	0.755	-0.692	1.448	0.321	2.697	1.424	3.752	0.278	0.066	82.8	15.0	test
9782	28	251	2	Moderate	0.5996	1.166	1.236	2.472	51.4	0.0509	0.0527	26.9	50.0	44.7	15.3	-18.0	38.5	31.5	0.0786	1.161	68.7	0.764	0.442	0.1889	1.08	-0.717	1.797	0.348	2.48	1.454	3.508	0.263	0.021	87.3	15.0	test
9783	28	252	3	Significant	0.6032	1.159	1.278	2.555	51.8	0.0478	0.0478	27.5	50.5	41.4	15.5	-19.7	39.0	28.1	0.0654	1.067	76.0	0.751	0.586	0.2599	0.655	-0.607	1.262	0.319	2.684	1.477	4.032	0.234	0.064	91.7	16.0	test
9784	28	253	3	Significant	0.6068	1.166	1.259	2.519	51.4	0.0495	0.054	26.5	53.0	42.6	13.1	-22.6	32.3	29.1	0.0773	1.057	87.7	0.701	0.414	0.2462	0.586	-0.547	1.132	0.354	2.803	1.381	4.327	0.277	0.068	84.1	14.0	test
9785	28	254	3	Significant	0.6104	1.17	1.279	2.557	51.3	0.0527	0.0605	28.0	48.1	42.6	14.6	-19.1	38.7	25.9	0.0665	1.07	94.9	0.782	0.561	0.2593	0.662	-0.549	1.21	0.464	2.687	1.004	4.703	0.199	0.067	83.5	15.0	test
9786	28	255	3	Significant	0.614	1.151	1.268	2.536	52.1	0.0502	0.0534	28.3	56.2	44.4	14.3	-23.1	37.2	27.1	0.0721	1.09	84.8	0.734	0.454	0.2124	0.719	-0.641	1.36	0.311	2.452	1.004	4.688	0.289	0.082	85.4	18.0	test
9787	28	256	3	Significant	0.6176	1.167	1.283	2.567	51.4	0.0577	0.0553	27.9	48.6	42.9	16.1	-21.8	39.5	27.3	0.0811	1.13	86.7	0.804	0.63	0.234	0.747	-0.654	1.401	0.309	2.741	1.244	4.069	0.276	0.064	89.8	15.0	test
9788	28	257	3	Significant	0.6212	1.166	1.259	2.519	51.4	0.0413	0.0495	28.0	50.1	39.5	15.5	-23.8	35.2	24.3	0.0777	1.123	84.3	0.688	0.563	0.2447	0.63	-0.513	1.143	0.373	2.93	1.293	3.53	0.225	0.028	86.3	14.0	test
9789	28	258	3	Significant	0.6248	1.154	1.38	2.76	52.0	0.0509	0.0522	27.9	49.3	44.7	13.3	-24.9	37.6	32.6	0.0508	1.134	89.6	0.694	0.666	0.1825	0.611	-0.639	1.25	0.339	1.876	1.572	4.106	0.263	0.075	92.0	16.0	test
9790	28	259	3	Significant	0.6285	1.179	1.238	2.475	50.9	0.0541	0.0546	27.5	46.6	40.6	14.3	-23.1	38.6	25.3	0.0503	1.138	87.9	0.754	0.537	0.2299	0.829	-0.666	1.495	0.346	2.575	1.027	3.913	0.326	0.086	90.4	17.0	test
9791	28	260	3	Significant	0.6321	1.144	1.356	2.712	52.4	0.0583	0.0506	29.4	50.8	42.2	14.3	-21.9	36.1	30.1	0.0679	1.122	72.7	0.789	0.625	0.2428	0.539	-0.703	1.241	0.278	2.753	1.125	4.261	0.253	0.066	87.0	15.0	test
9792	28	261	3	Significant	0.6358	1.156	1.25	2.501	51.9	0.0488	0.052	29.2	53.0	41.6	16.1	-21.0	31.7	29.5	0.0793	1.088	64.9	0.713	0.626	0.2641	0.734	-0.594	1.329	0.264	2.82	1.393	3.897	0.248	0.072	87.6	14.0	test
9793	28	262	3	Significant	0.6394	1.155	1.308	2.616	51.9	0.0592	0.0597	28.0	51.6	41.2	14.2	-17.4	38.9	28.7	0.0686	1.067	66.7	0.719	0.581	0.1997	0.836	-0.731	1.567	0.394	2.588	1.63	4.242	0.266	0.076	86.9	17.0	test
9794	28	263	3	Significant	0.6431	1.175	1.311	2.621	51.0	0.05	0.0577	29.8	52.1	42.1	13.7	-20.9	40.0	26.5	0.0777	1.15	98.7	0.803	0.581	0.2565	0.742	-0.615	1.356	0.223	2.46	1.017	3.445	0.321	0.08	87.6	17.0	test
9795	28	264	3	Significant	0.6468	1.156	1.259	2.517	51.9	0.0495	0.0486	25.5	51.5	42.0	13.0	-18.3	37.6	31.5	0.0726	1.137	90.7	0.715	0.719	0.2067	0.615	-0.577	1.192	0.278	2.69	1.285	4.429	0.286	0.092	91.7	14.0	test
9796	28	265	3	Significant	0.6504	1.161	1.35	2.7	51.7	0.0458	0.0457	27.1	50.9	43.9	13.6	-19.9	35.3	28.4	0.0528	1.12	76.2	0.726	0.742	0.2099	0.819	-0.66	1.479	0.339	3.107	1.178	3.997	0.254	0.065	87.7	15.0	test
9797	28	266	3	Significant	0.6541	1.165	1.18	2.36	51.5	0.0557	0.0496	28.6	52.6	39.2	13.0	-21.6	37.5	30.3	0.0752	1.15	85.2	0.716	0.478	0.2396	0.819	-0.751	1.571	0.269	2.986	1.317	4.516	0.291	0.092	87.5	15.0	test
9798	28	267	3	Significant	0.6578	1.142	1.228	2.455	52.5	0.0533	0.0492	26.7	50.1	42.0	15.5	-20.4	33.8	27.5	0.0506	1.055	83.3	0.708	0.673	0.2405	0.794	-0.604	1.398	0.332	2.381	1.287	2.927	0.252	0.066	86.8	16.0	test
9799	28	268	3	Significant	0.6615	1.173	1.307	2.614	51.1	0.0552	0.0585	28.0	47.5	43.4	16.2	-24.5	38.2	27.9	0.0714	1.127	83.7	0.794	0.458	0.2438	0.785	-0.618	1.403	0.257	2.099	1.257	5.089	0.307	0.078	90.5	14.0	test
9800	28	269	3	Significant	0.6652	1.203	1.3	2.6	49.9	0.0548	0.0532	27.5	51.3	39.6	12.5	-19.0	39.9	25.8	0.0716	1.13	88.3	0.684	0.445	0.1886	0.718	-0.619	1.337	0.298	2.683	1.361	4.127	0.24	0.082	88.6	15.0	test
9801	28	270	3	Significant	0.6689	1.164	1.318	2.636	51.5	0.0524	0.0539	26.8	52.0	41.9	13.6	-21.4	38.8	31.6	0.0807	1.088	83.8	0.795	0.605	0.2593	0.781	-0.764	1.546	0.327	2.449	1.086	4.702	0.247	0.056	84.5	14.0	test
9802	28	271	3	Significant	0.6727	1.139	1.249	2.497	52.7	0.053	0.0535	27.9	49.0	43.2	15.9	-24.9	42.7	27.4	0.0683	1.053	82.9	0.78	0.627	0.2471	0.579	-0.639	1.218	0.345	2.656	1.237	4.052	0.284	0.059	85.4	17.0	test
9803	28	272	3	Significant	0.6764	1.193	1.198	2.395	50.3	0.0607	0.0498	28.2	51.0	41.0	16.1	-20.3	37.1	26.2	0.0845	1.096	82.0	0.776	0.565	0.1795	0.785	-0.626	1.41	0.389	2.424	1.038	4.78	0.306	0.082	86.6	15.0	test
9804	28	273	3	Significant	0.6801	1.131	1.266	2.533	53.0	0.0473	0.0532	25.7	52.2	41.6	10.6	-21.3	36.3	33.4	0.0532	1.112	86.6	0.695	0.785	0.2296	0.779	-0.723	1.502	0.399	2.851	1.073	3.111	0.272	0.076	91.4	15.0	test
9805	28	274	3	Significant	0.6839	1.179	1.263	2.526	50.9	0.0529	0.0652	28.6	49.0	42.8	15.4	-18.7	39.6	29.6	0.0964	1.21	85.4	0.762	0.682	0.2359	0.883	-0.49	1.373	0.347	2.863	1.316	3.659	0.284	0.072	91.2	16.0	test
9806	28	275	3	Significant	0.6876	1.175	1.254	2.507	51.1	0.0586	0.0569	28.3	50.0	40.6	14.7	-22.6	36.9	26.8	0.0763	1.115	108.6	0.76	0.515	0.2387	0.782	-0.518	1.3	0.252	2.538	1.127	4.244	0.264	0.091	79.5	16.0	test
9807	28	276	3	Significant	0.6914	1.194	1.276	2.551	50.2	0.0504	0.058	27.2	51.3	43.1	12.8	-21.1	44.4	25.1	0.0808	1.113	78.2	0.727	0.502	0.2024	0.619	-0.495	1.114	0.255	3.033	1.445	4.128	0.243	0.074	88.5	16.0	test
9808	28	277	3	Significant	0.6951	1.197	1.261	2.522	50.1	0.0535	0.0569	27.4	48.6	43.7	12.1	-20.5	35.4	28.0	0.0708	1.098	94.9	0.698	0.38	0.2541	0.808	-0.615	1.423	0.288	2.289	1.128	4.399	0.218	0.035	88.1	16.0	test
9809	28	278	3	Significant	0.6989	1.157	1.358	2.716	51.9	0.0515	0.0688	25.5	51.9	40.9	12.3	-21.8	33.7	27.7	0.0699	1.1	93.4	0.753	0.807	0.2232	0.8	-0.74	1.539	0.448	2.515	0.962	3.888	0.229	0.095	88.6	16.0	test
9810	28	279	3	Significant	0.7027	1.16	1.219	2.438	51.7	0.0557	0.0502	26.8	52.2	42.9	12.0	-19.6	35.4	24.8	0.0698	1.151	90.5	0.725	0.674	0.2041	0.896	-0.778	1.674	0.404	3.036	1.469	3.578	0.318	0.058	85.7	17.0	test
9811	28	280	3	Significant	0.7064	1.209	1.259	2.519	49.6	0.0594	0.0623	26.9	49.4	39.9	13.5	-19.8	32.4	28.7	0.0697	1.179	75.6	0.746	0.64	0.2326	0.762	-0.639	1.401	0.399	2.658	1.156	4.693	0.315	0.07	85.8	17.0	test
9812	28	281	3	Significant	0.7102	1.155	1.257	2.514	51.9	0.0521	0.0603	28.1	51.6	39.9	13.3	-21.7	36.8	26.8	0.0783	1.066	69.0	0.754	0.41	0.2225	0.739	-0.66	1.399	0.327	2.898	1.356	4.211	0.229	0.095	90.4	17.0	test
9813	28	282	3	Significant	0.714	1.164	1.313	2.626	51.6	0.0589	0.0582	27.1	50.4	41.9	18.1	-20.8	41.8	27.6	0.0797	1.017	79.9	0.765	0.456	0.2541	0.804	-0.586	1.39	0.378	2.95	1.596	4.342	0.269	0.084	84.9	17.0	test
9814	28	283	3	Significant	0.7178	1.189	1.249	2.498	50.5	0.055	0.0622	26.7	45.9	39.8	14.7	-23.8	34.7	30.9	0.0666	1.063	110.9	0.767	0.424	0.2089	0.67	-0.517	1.187	0.359	2.489	1.278	4.341	0.268	0.025	85.8	16.0	test
9815	28	284	3	Significant	0.7216	1.178	1.235	2.47	50.9	0.0484	0.0586	27.8	52.1	41.0	14.3	-24.0	37.7	31.4	0.0729	1.072	95.9	0.687	0.31	0.2565	0.767	-0.746	1.512	0.282	2.31	0.785	3.326	0.249	0.054	89.3	16.0	test
9816	28	285	3	Significant	0.7254	1.179	1.269	2.537	50.9	0.0526	0.0503	27.3	51.6	41.5	15.8	-21.2	36.8	30.2	0.0787	1.144	96.3	0.736	0.526	0.2191	0.738	-0.57	1.308	0.331	3.535	1.358	4.628	0.233	0.07	87.1	17.0	test
9817	28	286	3	Significant	0.7293	1.166	1.324	2.648	51.4	0.0642	0.0508	29.0	51.1	43.8	12.7	-20.1	37.8	27.7	0.074	1.164	81.0	0.65	0.585	0.2216	0.726	-0.548	1.274	0.259	2.615	1.139	4.675	0.312	0.096	87.4	16.0	test
9818	28	287	3	Significant	0.7331	1.205	1.276	2.552	49.8	0.0554	0.062	28.0	48.4	40.3	14.8	-19.9	38.0	28.5	0.0743	1.093	95.1	0.676	0.72	0.209	0.726	-0.715	1.441	0.368	2.3	1.353	4.745	0.248	0.091	84.4	17.0	test
9819	28	288	3	Significant	0.7369	1.176	1.312	2.625	51.0	0.0548	0.059	26.9	50.9	40.5	15.9	-24.2	37.2	31.7	0.0798	1.042	89.5	0.693	0.512	0.2524	0.697	-0.629	1.326	0.37	2.444	1.287	3.374	0.284	0.048	88.9	17.0	test
9820	28	289	3	Significant	0.7408	1.209	1.291	2.582	49.6	0.0578	0.0599	26.3	50.1	41.4	13.3	-22.6	46.7	29.1	0.0776	1.101	76.2	0.673	0.841	0.1718	0.799	-0.463	1.263	0.335	2.757	1.487	4.868	0.298	0.153	88.6	16.0	test
9821	28	290	3	Significant	0.7446	1.194	1.264	2.528	50.2	0.0598	0.0604	25.9	46.3	39.5	11.9	-20.1	37.6	27.5	0.0828	1.103	77.3	0.675	0.743	0.2778	0.736	-0.663	1.398	0.264	2.737	1.685	3.475	0.254	0.069	91.4	17.0	test
9822	28	291	3	Significant	0.7485	1.188	1.242	2.485	50.5	0.0558	0.0621	27.2	47.1	40.2	15.0	-19.0	40.7	24.8	0.0873	1.14	98.3	0.663	0.666	0.2177	0.838	-0.466	1.305	0.282	3.139	1.387	4.191	0.23	0.085	90.8	15.0	test
9823	28	292	3	Significant	0.7523	1.164	1.253	2.505	51.6	0.0507	0.0564	26.7	51.5	42.5	12.9	-20.6	41.4	34.0	0.0752	1.177	86.4	0.75	0.546	0.2271	0.557	-0.621	1.178	0.34	2.617	1.088	4.458	0.272	0.093	89.8	16.0	test
9824	28	293	3	Significant	0.7562	1.182	1.247	2.494	50.8	0.057	0.0495	26.0	53.0	43.5	11.9	-19.7	38.1	29.3	0.0819	1.072	78.5	0.752	0.357	0.232	0.668	-0.631	1.299	0.26	2.969	1.53	3.605	0.247	0.085	88.0	18.0	test
9825	28	294	3	Significant	0.7601	1.18	1.353	2.706	50.9	0.0587	0.0508	26.8	52.0	41.2	15.1	-22.1	43.0	29.7	0.1038	1.055	72.4	0.876	0.541	0.2354	0.758	-0.665	1.422	0.343	2.147	1.109	4.921	0.319	0.08	83.1	16.0	test
9826	28	295	3	Significant	0.764	1.159	1.307	2.614	51.8	0.0627	0.0606	28.7	49.5	40.5	10.6	-21.9	43.4	30.6	0.0784	1.117	89.8	0.721	0.694	0.2614	0.882	-0.61	1.492	0.247	2.521	1.344	4.325	0.335	0.086	89.2	18.0	test
9827	28	296	3	Significant	0.7678	1.151	1.33	2.661	52.1	0.0613	0.0555	25.6	52.8	39.2	13.2	-19.6	35.8	28.8	0.0976	1.063	74.2	0.733	0.525	0.2657	0.869	-0.723	1.592	0.327	3.124	1.182	3.928	0.275	0.056	87.7	17.0	test
9828	28	297	3	Significant	0.7717	1.183	1.264	2.528	50.7	0.054	0.0574	28.8	48.5	40.5	17.5	-23.5	39.9	30.4	0.0793	1.065	105.2	0.692	0.523	0.2894	0.806	-0.671	1.476	0.319	2.817	1.254	3.584	0.266	0.084	84.7	17.0	test
9829	28	298	3	Significant	0.7756	1.2	1.249	2.498	50.0	0.0616	0.0553	26.7	52.3	41.6	14.9	-19.4	35.7	29.2	0.0591	1.033	86.9	0.737	0.682	0.2399	0.729	-0.661	1.39	0.283	3.159	1.303	4.26	0.288	0.117	91.6	16.0	test
9830	28	299	3	Significant	0.7796	1.19	1.199	2.398	50.4	0.0539	0.0599	24.1	49.3	40.8	12.3	-21.0	35.7	26.0	0.0851	1.154	91.3	0.796	0.597	0.2639	0.772	-0.802	1.574	0.254	2.736	1.125	3.695	0.254	0.057	86.3	17.0	test
9831	28	300	3	Significant	0.7835	1.2	1.357	2.713	50.0	0.068	0.0666	26.9	52.5	40.3	12.9	-23.0	34.2	28.0	0.0861	1.091	97.3	0.761	0.705	0.2333	0.698	-0.609	1.308	0.287	2.95	1.146	4.167	0.232	0.069	91.2	17.0	test
9832	28	301	3	Significant	0.7874	1.2	1.312	2.624	50.0	0.0559	0.0667	27.6	50.9	41.9	12.7	-20.0	40.8	27.9	0.0892	1.089	84.2	0.777	0.728	0.1979	0.812	-0.76	1.572	0.239	2.867	1.272	4.394	0.313	0.045	88.8	16.0	test
9833	28	302	3	Significant	0.7913	1.174	1.251	2.502	51.1	0.0549	0.0626	26.0	48.4	40.9	13.5	-17.5	37.3	27.0	0.0697	1.047	98.1	0.719	0.687	0.2464	0.77	-0.696	1.466	0.234	2.836	1.589	4.897	0.236	0.032	92.2	16.0	test
9834	28	303	3	Significant	0.7952	1.188	1.279	2.558	50.5	0.0593	0.0649	27.5	49.0	40.4	11.0	-18.3	40.9	27.7	0.0764	0.963	83.8	0.723	0.73	0.2526	0.736	-0.556	1.292	0.371	2.401	1.833	4.113	0.288	0.063	85.3	19.0	test
9835	28	304	3	Significant	0.7992	1.207	1.175	2.35	49.7	0.0534	0.0621	26.9	48.2	39.3	12.8	-23.2	38.4	29.5	0.0871	1.029	62.1	0.663	0.598	0.2364	0.724	-0.684	1.408	0.412	3.641	1.437	3.525	0.278	0.092	89.2	20.0	test
9836	28	305	3	Significant	0.8031	1.186	1.258	2.517	50.6	0.0585	0.0663	25.0	51.8	41.3	11.3	-23.2	37.3	29.0	0.0745	1.17	76.9	0.715	0.483	0.1985	0.784	-0.662	1.445	0.358	2.696	1.595	4.782	0.274	0.09	86.1	18.0	test
9837	28	306	3	Significant	0.8071	1.166	1.287	2.574	51.4	0.0592	0.0628	25.7	49.5	42.1	14.5	-23.6	41.4	28.0	0.0713	0.958	77.3	0.675	0.411	0.2576	0.755	-0.605	1.36	0.299	2.819	1.106	4.779	0.274	0.063	91.7	17.0	test
9838	28	307	3	Significant	0.811	1.212	1.338	2.675	49.5	0.0563	0.0626	28.2	51.1	42.5	13.1	-21.6	38.8	26.2	0.0885	1.076	72.6	0.68	0.323	0.2188	0.663	-0.583	1.246	0.314	3.118	1.473	4.134	0.298	0.066	93.6	17.0	test
9839	28	308	3	Significant	0.815	1.197	1.275	2.551	50.1	0.0638	0.0624	27.2	50.0	40.7	12.4	-20.2	34.2	28.9	0.0707	0.992	74.5	0.672	0.43	0.2085	0.728	-0.699	1.427	0.343	2.384	1.684	4.497	0.284	0.057	88.3	17.0	test
9840	28	309	3	Significant	0.819	1.226	1.359	2.718	48.9	0.0635	0.0592	26.3	50.0	40.5	15.2	-21.8	38.0	28.5	0.0732	1.098	78.7	0.691	0.628	0.2404	0.867	-0.623	1.49	0.351	2.175	1.482	4.36	0.283	0.083	91.6	17.0	test
9841	28	310	4	Severe	0.823	1.192	1.253	2.505	50.3	0.0672	0.0669	28.5	49.0	41.9	15.4	-22.6	36.1	30.1	0.0889	1.102	69.9	0.674	0.527	0.2307	0.745	-0.712	1.457	0.395	2.723	1.37	4.438	0.298	0.078	91.7	16.0	test
9842	28	311	4	Severe	0.8269	1.159	1.252	2.504	51.8	0.0576	0.057	26.3	52.0	40.4	10.9	-21.7	32.1	28.0	0.1064	1.05	78.1	0.706	0.811	0.212	0.676	-0.769	1.445	0.386	2.223	1.287	4.14	0.331	0.1	88.8	17.0	test
9843	28	312	4	Severe	0.8309	1.16	1.274	2.547	51.7	0.0602	0.0559	26.4	51.2	43.1	14.7	-22.5	33.9	30.0	0.081	0.916	113.3	0.666	0.424	0.2333	0.73	-0.704	1.434	0.277	2.499	1.552	4.28	0.233	0.111	83.4	18.0	test
9844	28	313	4	Severe	0.8349	1.216	1.271	2.542	49.3	0.064	0.0574	27.1	50.9	42.0	12.7	-22.5	39.7	29.8	0.0986	0.971	95.4	0.779	0.527	0.2691	0.774	-0.669	1.443	0.375	3.079	1.31	3.973	0.254	0.05	89.8	18.0	test
9845	28	314	4	Severe	0.8389	1.216	1.272	2.544	49.4	0.0525	0.0603	26.3	51.1	40.7	12.2	-21.3	33.2	29.4	0.0758	1.1	74.3	0.705	0.29	0.2816	0.628	-0.63	1.258	0.299	2.679	1.178	4.075	0.328	0.071	95.0	17.0	test
9846	28	315	4	Severe	0.843	1.193	1.246	2.492	50.3	0.0626	0.0596	26.6	50.4	40.9	12.2	-22.9	37.6	26.1	0.0969	1.09	117.5	0.648	0.599	0.2651	0.705	-0.632	1.337	0.309	3.319	1.191	3.709	0.249	0.057	91.9	18.0	test
9847	28	316	4	Severe	0.847	1.176	1.27	2.54	51.0	0.0542	0.0672	27.1	50.9	40.5	15.5	-19.0	39.1	26.4	0.0735	1.093	79.6	0.676	0.76	0.247	0.846	-0.567	1.414	0.374	2.734	1.458	4.093	0.301	0.078	92.9	18.0	test
9848	28	317	4	Severe	0.851	1.199	1.247	2.495	50.0	0.0632	0.057	26.3	48.4	42.6	12.3	-21.9	36.7	26.2	0.0793	1.145	87.6	0.805	0.692	0.1649	0.777	-0.729	1.506	0.252	2.884	1.191	4.16	0.291	0.065	91.4	19.0	test
9849	28	318	4	Severe	0.855	1.142	1.193	2.385	52.5	0.0651	0.0654	26.8	51.4	39.1	12.5	-21.4	37.2	31.5	0.0832	1.113	104.9	0.7	0.491	0.2159	0.565	-0.745	1.31	0.413	2.845	1.468	4.071	0.245	0.074	95.0	18.0	test
9850	28	319	4	Severe	0.8591	1.211	1.323	2.647	49.5	0.0702	0.0622	28.1	50.7	41.8	14.1	-19.4	35.4	31.1	0.0879	1.055	109.4	0.657	0.551	0.248	0.744	-0.707	1.451	0.435	2.379	1.198	3.692	0.283	0.047	88.5	18.0	test
9851	28	320	4	Severe	0.8631	1.202	1.191	2.383	49.9	0.0542	0.0742	27.2	52.8	41.0	13.3	-23.2	35.1	27.1	0.0863	1.089	85.8	0.712	0.576	0.271	0.722	-0.634	1.356	0.33	2.73	1.68	4.438	0.235	0.055	95.0	18.0	test
9852	28	321	4	Severe	0.8672	1.196	1.369	2.737	50.2	0.0578	0.068	26.5	49.2	41.7	13.2	-21.2	40.2	32.2	0.088	1.047	72.1	0.72	0.611	0.2426	0.705	-0.643	1.348	0.353	2.825	1.406	3.79	0.311	0.063	95.0	19.0	test
9853	28	322	4	Severe	0.8712	1.222	1.328	2.656	49.1	0.0662	0.0623	24.6	48.9	42.6	14.0	-20.4	32.2	27.2	0.1041	1.04	87.7	0.698	0.56	0.2586	0.785	-0.751	1.535	0.289	2.447	1.325	4.032	0.299	0.073	94.9	18.0	test
9854	28	323	4	Severe	0.8753	1.2	1.243	2.486	50.0	0.0688	0.0667	28.2	49.7	40.0	14.4	-19.3	38.6	27.5	0.0658	1.082	121.4	0.762	0.496	0.2642	0.739	-0.623	1.362	0.25	2.629	1.307	3.461	0.272	0.07	92.4	18.0	test
9855	28	324	4	Severe	0.8793	1.2	1.257	2.513	50.0	0.0672	0.058	27.3	47.8	43.3	11.9	-18.1	32.6	25.7	0.0924	1.11	86.3	0.686	0.481	0.2306	0.641	-0.484	1.124	0.307	2.34	1.2	4.216	0.234	0.084	93.7	17.0	test
9856	28	325	4	Severe	0.8834	1.236	1.244	2.488	48.5	0.0672	0.0666	27.2	48.4	42.7	11.7	-19.5	36.3	28.4	0.0888	1.057	69.9	0.71	0.84	0.2488	0.486	-0.73	1.216	0.262	2.382	1.116	3.972	0.229	0.069	90.4	17.0	test
9857	28	326	4	Severe	0.8875	1.201	1.248	2.497	50.0	0.0621	0.0655	25.9	48.6	43.3	12.4	-17.6	39.1	30.2	0.0862	1.104	96.6	0.647	0.843	0.2819	0.683	-0.665	1.348	0.395	2.126	1.486	4.091	0.288	0.071	86.7	18.0	test
9858	28	327	4	Severe	0.8916	1.204	1.231	2.461	49.8	0.0727	0.0579	26.2	46.4	42.5	14.9	-23.6	37.8	27.8	0.0877	1.093	82.3	0.679	0.644	0.2386	0.62	-0.639	1.259	0.309	2.497	1.145	3.885	0.227	0.073	87.7	19.0	test
9859	28	328	4	Severe	0.8957	1.208	1.255	2.51	49.7	0.0553	0.0717	28.0	50.3	40.1	12.3	-20.3	38.4	24.7	0.0783	1.021	100.3	0.691	0.841	0.2258	0.741	-0.428	1.17	0.307	2.984	1.55	4.394	0.271	0.065	92.3	17.0	test
9860	28	329	4	Severe	0.8998	1.226	1.172	2.343	48.9	0.06	0.069	27.3	51.1	40.5	13.5	-22.3	38.5	25.6	0.1046	1.111	76.9	0.678	0.552	0.2022	0.649	-0.705	1.355	0.312	2.919	1.387	4.976	0.265	0.087	95.0	18.0	test
9861	28	330	4	Severe	0.9039	1.237	1.296	2.591	48.5	0.0612	0.0742	27.2	49.0	38.7	16.5	-24.0	32.7	28.8	0.1084	1.132	79.4	0.745	0.59	0.2287	0.811	-0.566	1.377	0.294	2.521	1.16	3.575	0.226	0.063	95.0	19.0	test
9862	28	331	4	Severe	0.908	1.192	1.316	2.633	50.3	0.0751	0.0697	26.7	49.0	38.4	11.5	-20.5	37.6	30.4	0.0952	1.095	87.7	0.691	0.784	0.2436	0.867	-0.633	1.501	0.317	2.671	1.282	4.303	0.253	0.037	90.8	18.0	test
9863	28	332	4	Severe	0.9121	1.206	1.269	2.537	49.7	0.0596	0.0661	26.8	46.9	40.9	13.5	-18.5	35.0	31.1	0.0772	1.081	105.0	0.748	0.675	0.2418	0.766	-0.618	1.383	0.321	3.119	1.256	4.101	0.295	0.061	94.1	16.0	test
9864	28	333	4	Severe	0.9162	1.196	1.258	2.515	50.2	0.0687	0.0733	24.6	53.0	40.4	13.7	-21.3	36.7	27.9	0.0817	1.057	101.3	0.735	0.82	0.2237	0.922	-0.664	1.586	0.328	2.32	0.912	4.048	0.241	0.065	91.0	17.0	test
9865	28	334	4	Severe	0.9204	1.213	1.277	2.554	49.5	0.0587	0.0604	24.6	52.3	39.8	13.5	-19.1	35.7	29.5	0.1054	1.176	79.2	0.694	0.553	0.2502	0.781	-0.659	1.44	0.352	2.631	1.106	4.268	0.264	0.076	93.7	18.0	test
9866	28	335	4	Severe	0.9245	1.212	1.255	2.511	49.5	0.064	0.0621	26.7	48.3	40.5	11.9	-22.5	39.3	27.2	0.0889	1.034	81.3	0.741	0.653	0.1979	0.803	-0.697	1.5	0.335	2.928	1.114	3.806	0.286	0.068	92.8	17.0	test
9867	28	336	4	Severe	0.9286	1.203	1.224	2.448	49.9	0.0649	0.0657	27.3	48.7	36.3	14.6	-25.1	32.8	30.8	0.0858	1.136	87.2	0.717	0.809	0.2427	0.581	-0.585	1.166	0.379	2.835	1.289	3.951	0.249	0.076	89.5	18.0	test
9868	28	337	4	Severe	0.9328	1.184	1.236	2.473	50.7	0.0539	0.0728	25.8	49.5	41.4	14.0	-20.6	32.6	27.6	0.0988	1.032	73.6	0.731	0.707	0.2348	0.555	-0.625	1.18	0.318	2.293	1.306	3.954	0.327	0.095	91.3	15.0	test
9869	28	338	4	Severe	0.9369	1.216	1.283	2.567	49.3	0.0685	0.0697	25.5	46.9	42.8	12.4	-19.5	34.1	30.1	0.0804	1.055	99.7	0.772	0.73	0.2689	0.75	-0.576	1.326	0.232	2.814	1.211	2.884	0.272	0.081	92.8	19.0	test
9870	28	339	4	Severe	0.9411	1.232	1.27	2.541	48.7	0.0628	0.0659	24.2	48.6	41.0	13.5	-22.4	39.1	25.6	0.0974	1.037	97.4	0.697	0.517	0.2487	0.955	-0.764	1.718	0.363	2.915	1.711	4.881	0.224	0.068	91.6	18.0	test
9871	28	340	4	Severe	0.9453	1.206	1.167	2.335	49.7	0.0669	0.0605	24.0	50.8	38.9	12.6	-20.7	37.1	26.9	0.0647	1.054	92.9	0.695	0.648	0.2582	0.756	-0.695	1.452	0.237	3.218	1.444	4.175	0.286	0.05	93.7	19.0	test
9872	28	341	4	Severe	0.9494	1.212	1.284	2.569	49.5	0.0695	0.0685	25.6	48.4	38.3	16.0	-21.8	38.5	30.1	0.0994	1.073	90.4	0.628	0.677	0.2233	0.707	-0.682	1.389	0.345	3.025	1.712	5.172	0.247	0.095	91.4	19.0	test
9873	28	342	4	Severe	0.9536	1.2	1.278	2.555	50.0	0.0603	0.0647	25.1	51.2	41.5	15.9	-22.7	30.8	25.4	0.0978	1.053	101.9	0.665	0.816	0.2549	0.528	-0.459	0.987	0.326	2.75	1.234	3.258	0.295	0.061	94.3	19.0	test
9874	28	343	4	Severe	0.9578	1.233	1.248	2.496	48.7	0.0696	0.0671	27.1	48.3	39.8	15.5	-23.1	37.3	27.6	0.1022	0.982	103.2	0.725	0.677	0.2517	0.573	-0.593	1.166	0.305	2.465	1.207	3.415	0.266	0.056	95.0	19.0	test
9875	28	344	4	Severe	0.962	1.198	1.258	2.516	50.1	0.0687	0.0654	25.2	48.0	37.9	18.1	-21.2	38.0	28.6	0.1019	1.151	74.4	0.728	0.658	0.2259	0.593	-0.936	1.528	0.369	3.205	0.905	4.17	0.271	0.094	93.6	19.0	test
9876	28	345	4	Severe	0.9662	1.225	1.317	2.635	49.0	0.0666	0.0721	25.4	50.0	37.7	12.3	-20.7	36.2	27.5	0.0924	1.074	79.9	0.682	0.617	0.2729	0.798	-0.618	1.416	0.284	3.162	0.943	3.53	0.281	0.046	89.7	20.0	test
9877	28	346	4	Severe	0.9704	1.204	1.218	2.436	49.8	0.0657	0.0724	25.3	45.6	41.9	14.2	-22.9	40.4	25.0	0.088	1.065	79.6	0.707	0.857	0.26	0.783	-0.535	1.318	0.276	3.117	1.186	4.264	0.337	0.081	95.0	17.0	test
9878	28	347	4	Severe	0.9746	1.223	1.141	2.282	49.1	0.0707	0.0687	26.5	44.7	41.1	12.5	-21.0	39.9	28.7	0.0963	1.105	77.5	0.669	0.665	0.223	0.95	-0.784	1.734	0.405	2.963	1.521	3.833	0.344	0.062	93.3	20.0	test
9879	28	348	4	Severe	0.9788	1.227	1.25	2.5	48.9	0.0777	0.0718	26.2	49.8	42.3	11.7	-19.0	34.5	25.7	0.112	0.949	60.3	0.665	0.605	0.2488	0.839	-0.627	1.466	0.304	3.194	1.565	4.04	0.264	0.057	93.9	19.0	test
9880	28	349	4	Severe	0.9831	1.231	1.22	2.441	48.8	0.0728	0.0695	26.2	49.4	41.8	15.1	-15.6	36.1	24.7	0.1118	0.999	80.2	0.676	0.663	0.2212	0.768	-0.592	1.36	0.355	2.69	1.333	3.851	0.267	0.051	94.2	18.0	test
9881	28	350	4	Severe	0.9873	1.226	1.287	2.573	49.0	0.0775	0.0701	26.3	50.0	40.7	11.8	-20.0	38.7	27.9	0.0882	1.182	75.7	0.679	0.655	0.2292	0.706	-0.678	1.384	0.366	2.987	1.07	3.845	0.31	0.062	93.1	18.0	test
9882	28	351	4	Severe	0.9915	1.224	1.307	2.613	49.0	0.0707	0.0651	25.8	50.8	40.4	15.6	-19.4	35.4	27.1	0.1007	0.97	116.6	0.682	0.435	0.2822	0.692	-0.608	1.3	0.384	3.208	1.625	3.978	0.279	0.073	95.0	20.0	test
9883	28	352	4	Severe	0.9958	1.214	1.247	2.494	49.4	0.0627	0.076	25.7	52.0	38.8	13.7	-19.7	38.8	28.7	0.1026	1.061	88.4	0.649	0.941	0.2275	0.572	-0.562	1.133	0.445	3.211	1.492	4.199	0.308	0.043	88.8	19.0	test
10943	32	0	0	Fresh	0.0	1.11	1.341	2.682	54.1	0.0221	0.0304	28.1	58.2	44.6	16.0	-17.8	38.7	26.2	0.0278	1.113	99.1	0.774	0.519	0.1942	0.845	-0.62	1.465	0.307	2.566	0.796	4.129	0.257	0.074	60.0	6.0	test
10944	32	1	0	Fresh	0.0001	1.082	1.332	2.663	55.4	0.0128	0.0295	28.6	61.9	47.0	16.6	-17.8	38.7	30.6	0.005	1.105	78.2	0.923	0.667	0.2384	0.929	-0.609	1.538	0.211	2.46	1.31	4.912	0.273	0.104	60.0	6.0	test
10945	32	2	0	Fresh	0.0003	1.072	1.36	2.72	56.0	0.0224	0.0265	29.9	63.7	42.7	11.0	-21.5	38.7	23.9	0.0055	1.194	57.8	0.806	0.397	0.1867	0.853	-0.52	1.373	0.293	3.04	1.054	4.94	0.263	0.116	62.2	7.0	test
10946	32	3	0	Fresh	0.0006	1.086	1.391	2.782	55.3	0.0213	0.0351	28.5	59.5	47.1	16.1	-18.8	40.8	32.5	0.0241	1.237	73.3	0.865	0.56	0.2228	0.806	-0.479	1.286	0.281	2.367	1.178	5.192	0.197	0.092	60.0	6.0	test
10947	32	4	0	Fresh	0.001	1.095	1.358	2.716	54.8	0.0268	0.032	28.5	63.0	44.2	15.5	-21.4	38.7	25.1	0.0	1.212	77.7	0.881	0.463	0.1717	0.862	-0.685	1.547	0.276	1.603	1.263	3.392	0.262	0.079	62.8	6.0	test
10948	32	5	0	Fresh	0.0013	1.113	1.38	2.759	53.9	0.0202	0.0324	28.2	61.2	45.0	16.8	-23.1	40.4	25.6	0.0192	1.097	84.8	0.881	0.517	0.1962	0.896	-0.527	1.423	0.243	2.638	1.257	3.963	0.22	0.082	65.8	7.0	test
10949	32	6	0	Fresh	0.0018	1.098	1.426	2.852	54.6	0.0204	0.0271	29.1	60.7	43.9	14.6	-19.3	44.7	27.8	0.036	1.162	74.6	0.838	0.256	0.2331	0.837	-0.462	1.299	0.257	3.06	1.29	4.83	0.229	0.085	60.2	7.0	test
10950	32	7	0	Fresh	0.0022	1.095	1.356	2.712	54.8	0.0188	0.0225	29.5	58.2	44.7	15.7	-22.0	40.4	33.4	0.0268	1.179	77.1	0.937	0.711	0.1921	0.784	-0.561	1.344	0.316	2.885	1.323	4.865	0.218	0.084	66.8	6.0	test
10951	32	8	0	Fresh	0.0027	1.071	1.354	2.708	56.0	0.018	0.0336	28.1	55.9	46.7	15.9	-20.4	36.9	31.4	0.0	1.192	84.9	0.771	0.576	0.2191	0.946	-0.465	1.411	0.293	2.345	1.243	4.244	0.257	0.086	60.0	8.0	test
10952	32	9	0	Fresh	0.0033	1.068	1.43	2.859	56.2	0.0214	0.0364	27.6	59.6	44.5	13.5	-15.8	41.3	27.3	0.0094	1.051	76.9	0.869	0.49	0.2301	0.854	-0.676	1.53	0.409	2.581	1.515	5.04	0.273	0.084	60.0	6.0	test
10953	32	10	0	Fresh	0.0038	1.071	1.373	2.746	56.0	0.0185	0.0267	28.8	58.1	42.9	11.1	-19.7	42.6	31.3	0.0177	1.177	69.7	0.867	0.442	0.1849	0.836	-0.49	1.326	0.259	2.238	1.256	4.343	0.287	0.141	61.4	6.0	test
10954	32	11	0	Fresh	0.0044	1.114	1.381	2.763	53.9	0.0185	0.0308	26.5	59.2	45.3	17.2	-19.4	40.1	33.5	0.013	1.142	83.4	0.807	0.547	0.2027	1.052	-0.48	1.532	0.277	3.031	1.321	4.188	0.243	0.054	60.0	7.0	test
10955	32	12	0	Fresh	0.005	1.079	1.352	2.704	55.6	0.0242	0.0207	30.0	57.4	46.9	16.5	-21.5	37.8	29.9	0.0362	1.108	57.9	0.764	0.1	0.2154	0.649	-0.667	1.316	0.351	2.861	1.298	4.155	0.236	0.039	67.3	7.0	test
10956	32	13	0	Fresh	0.0057	1.047	1.372	2.745	57.3	0.0274	0.0229	28.5	61.7	47.9	15.5	-16.6	42.5	28.5	0.0192	1.144	67.2	0.914	0.42	0.1738	0.914	-0.663	1.577	0.351	2.13	0.849	3.934	0.226	0.061	63.6	6.0	test
10957	32	14	0	Fresh	0.0063	1.139	1.286	2.571	52.7	0.0172	0.0247	28.7	59.0	45.3	13.8	-21.7	45.7	29.6	0.0155	1.068	90.4	0.795	0.468	0.192	0.915	-0.644	1.559	0.292	2.54	0.936	4.244	0.256	0.059	60.0	8.0	test
10958	32	15	0	Fresh	0.007	1.101	1.364	2.729	54.5	0.0231	0.0381	29.3	55.8	45.9	14.3	-23.3	40.0	27.4	0.0206	1.13	80.4	0.864	0.516	0.2263	0.873	-0.579	1.452	0.344	2.252	1.081	4.258	0.23	0.078	65.5	6.0	test
10959	32	16	0	Fresh	0.0077	1.054	1.33	2.66	56.9	0.0131	0.0315	28.4	56.8	45.9	16.1	-19.8	34.6	27.9	0.0	1.106	55.9	0.821	0.438	0.1758	0.858	-0.58	1.438	0.383	2.116	1.025	5.038	0.235	0.057	63.4	8.0	test
10960	32	17	0	Fresh	0.0085	1.125	1.306	2.612	53.3	0.0285	0.0323	28.9	59.3	47.1	12.7	-22.9	40.1	26.6	0.0114	1.193	61.9	0.964	0.397	0.1932	0.772	-0.541	1.313	0.363	2.168	1.293	5.101	0.243	0.088	66.8	8.0	test
10961	32	18	0	Fresh	0.0092	1.107	1.448	2.897	54.2	0.0149	0.0282	27.2	60.3	46.0	19.7	-19.7	43.7	29.9	0.0169	1.136	73.9	0.822	0.617	0.1922	0.862	-0.628	1.49	0.264	2.895	1.053	5.319	0.253	0.135	61.8	7.0	test
10962	32	19	0	Fresh	0.01	1.127	1.37	2.739	53.2	0.0206	0.0329	29.9	60.5	45.5	11.4	-23.1	42.0	29.2	0.0109	1.123	64.2	0.835	0.309	0.1904	0.843	-0.66	1.503	0.221	2.359	1.155	5.065	0.268	0.082	60.0	6.0	test
10963	32	20	0	Fresh	0.0108	1.08	1.414	2.828	55.5	0.0294	0.0295	28.9	59.5	45.8	17.2	-22.6	37.1	27.7	0.0202	1.152	59.8	0.815	0.658	0.2069	0.705	-0.648	1.353	0.255	2.027	1.112	3.975	0.234	0.09	63.4	7.0	test
10964	32	21	0	Fresh	0.0116	1.088	1.333	2.666	55.1	0.0222	0.0335	27.5	57.4	46.4	13.7	-19.8	46.7	27.9	0.0396	1.116	70.8	0.841	0.574	0.2398	0.692	-0.582	1.274	0.27	2.373	0.695	4.975	0.278	0.081	64.7	7.0	test
10965	32	22	0	Fresh	0.0124	1.103	1.383	2.766	54.4	0.0162	0.0286	26.8	61.9	44.7	14.6	-20.7	41.4	30.4	0.0357	1.021	79.0	0.823	0.321	0.2124	0.757	-0.634	1.391	0.336	2.326	1.078	4.691	0.23	0.104	64.3	6.0	test
10966	32	23	0	Fresh	0.0133	1.073	1.372	2.744	55.9	0.0239	0.0251	28.9	58.1	46.4	11.8	-18.8	39.5	28.0	0.0094	1.079	73.7	0.908	0.46	0.2203	0.764	-0.495	1.26	0.266	2.856	0.978	3.945	0.285	0.086	62.7	7.0	test
10967	32	24	0	Fresh	0.0142	1.096	1.307	2.614	54.7	0.024	0.0276	29.9	60.1	46.0	13.1	-17.6	37.7	32.4	0.0063	1.143	64.6	0.809	0.597	0.1987	0.838	-0.512	1.35	0.356	2.285	1.256	3.869	0.288	0.099	63.7	9.0	test
10968	32	25	0	Fresh	0.0151	1.034	1.462	2.924	58.0	0.0266	0.0351	27.1	61.3	46.6	15.3	-18.8	38.5	29.7	0.0319	1.14	71.8	0.923	0.33	0.1677	0.801	-0.518	1.318	0.355	1.622	1.331	3.91	0.201	0.07	65.9	7.0	test
10969	32	26	0	Fresh	0.016	1.099	1.431	2.861	54.6	0.0195	0.0293	28.8	59.2	46.2	16.9	-20.7	37.5	27.6	0.0142	1.207	73.7	0.848	0.464	0.2035	0.905	-0.653	1.559	0.282	1.868	1.237	4.87	0.277	0.063	62.9	7.0	test
10970	32	27	0	Fresh	0.0169	1.067	1.462	2.925	56.2	0.0249	0.0311	28.1	58.6	46.1	16.6	-20.1	42.7	26.3	0.0211	1.16	61.0	0.742	0.596	0.1808	0.847	-0.464	1.311	0.396	2.583	1.138	4.99	0.257	0.035	62.8	6.0	test
10971	32	28	0	Fresh	0.0179	1.077	1.371	2.742	55.7	0.0166	0.0304	28.4	58.1	45.7	17.7	-21.1	39.4	35.6	0.015	1.169	66.0	0.829	0.534	0.1869	0.989	-0.546	1.536	0.319	2.666	1.528	3.885	0.245	0.075	60.0	7.0	test
10972	32	29	0	Fresh	0.0188	1.12	1.298	2.597	53.6	0.0195	0.0354	28.2	59.1	48.6	14.7	-20.6	39.0	34.3	0.0204	1.135	64.1	0.88	0.594	0.2178	0.937	-0.564	1.501	0.242	2.74	0.882	3.662	0.315	0.09	63.3	6.0	test
10973	32	30	0	Fresh	0.0198	1.083	1.313	2.625	55.4	0.017	0.0265	27.9	59.0	45.3	15.3	-20.7	38.7	28.8	0.0101	1.081	77.1	0.897	0.46	0.1816	0.894	-0.771	1.666	0.296	3.13	1.205	4.326	0.222	0.038	60.5	6.0	test
10974	32	31	0	Fresh	0.0208	1.081	1.417	2.834	55.5	0.0135	0.0361	30.9	58.5	42.9	15.3	-20.0	36.2	23.1	0.0383	1.172	69.9	0.838	0.675	0.216	0.965	-0.605	1.569	0.334	2.708	1.071	3.413	0.246	0.035	67.5	10.0	test
10975	32	32	0	Fresh	0.0218	1.111	1.268	2.536	54.0	0.0288	0.0357	29.4	59.7	45.0	14.5	-21.3	42.9	29.9	0.0057	1.208	75.6	0.843	0.551	0.2005	0.897	-0.566	1.463	0.261	2.546	1.117	4.675	0.278	0.033	61.5	6.0	test
10976	32	33	0	Fresh	0.0229	1.142	1.423	2.846	52.5	0.0139	0.0273	27.7	59.5	46.0	11.7	-19.4	43.4	31.4	0.0194	1.085	68.8	0.771	0.599	0.2108	0.751	-0.614	1.364	0.271	2.502	1.069	4.854	0.231	0.058	61.0	6.0	test
10977	32	34	0	Fresh	0.0239	1.091	1.387	2.774	55.0	0.0221	0.0276	27.4	58.8	45.9	13.0	-18.5	40.6	28.7	0.0168	1.121	52.1	0.791	0.553	0.2299	0.875	-0.54	1.415	0.368	2.392	1.193	4.825	0.24	0.042	69.9	8.0	test
10978	32	35	0	Fresh	0.025	1.108	1.363	2.726	54.1	0.0197	0.0326	27.1	55.9	48.6	12.7	-22.0	38.0	29.5	0.0276	1.144	76.0	0.754	0.506	0.202	0.785	-0.623	1.408	0.197	1.894	1.139	3.82	0.219	0.071	63.7	7.0	test
10979	32	36	0	Fresh	0.0261	1.083	1.427	2.854	55.4	0.0269	0.0324	28.8	58.9	44.6	13.3	-18.1	37.8	27.2	0.0285	1.214	68.3	0.873	0.7	0.202	0.89	-0.575	1.465	0.388	2.422	1.131	4.201	0.266	0.106	60.0	8.0	test
10980	32	37	0	Fresh	0.0271	1.101	1.334	2.667	54.5	0.0226	0.0325	28.7	60.6	46.9	15.9	-19.8	39.8	34.1	0.0182	1.139	61.1	0.885	0.646	0.2139	0.816	-0.453	1.27	0.41	2.629	1.214	4.79	0.213	0.089	64.0	6.0	test
10981	32	38	0	Fresh	0.0283	1.078	1.392	2.784	55.7	0.0172	0.0266	28.5	59.1	42.6	12.9	-19.7	41.3	30.7	0.0291	1.16	65.7	0.859	0.481	0.1645	0.842	-0.594	1.436	0.303	2.646	1.367	4.221	0.264	0.068	60.2	6.0	test
10982	32	39	0	Fresh	0.0294	1.111	1.452	2.905	54.0	0.0134	0.0326	28.8	60.6	44.8	11.4	-22.0	41.8	31.2	0.012	1.184	84.0	0.893	0.574	0.1598	0.837	-0.651	1.488	0.326	2.928	1.076	4.198	0.229	0.084	62.4	6.0	test
10983	32	40	0	Fresh	0.0305	1.081	1.371	2.741	55.5	0.0162	0.0257	27.8	55.5	47.3	16.5	-22.2	38.4	30.1	0.0178	1.158	91.0	0.846	0.553	0.2056	0.751	-0.459	1.21	0.33	2.432	0.934	4.584	0.22	0.045	67.2	8.0	test
10984	32	41	0	Fresh	0.0317	1.084	1.323	2.646	55.4	0.0251	0.0268	28.4	59.7	47.3	15.2	-22.6	40.4	28.8	0.0179	1.118	83.4	0.911	0.591	0.2089	0.627	-0.745	1.371	0.324	1.978	1.277	4.474	0.244	0.085	63.6	7.0	test
10985	32	42	0	Fresh	0.0328	1.121	1.283	2.566	53.5	0.016	0.0319	28.7	59.6	45.7	13.7	-17.5	33.1	27.0	0.0195	1.156	79.5	0.851	0.396	0.168	0.816	-0.55	1.366	0.351	2.451	1.417	3.825	0.205	0.069	67.7	7.0	test
10986	32	43	0	Fresh	0.034	1.094	1.307	2.614	54.8	0.0251	0.0335	29.8	58.5	43.4	15.7	-20.4	38.7	28.5	0.0554	1.202	57.3	0.842	0.518	0.2066	0.73	-0.588	1.318	0.287	2.768	1.156	3.95	0.234	0.054	60.3	7.0	test
10987	32	44	0	Fresh	0.0352	1.098	1.475	2.949	54.6	0.0193	0.0339	28.1	59.5	48.3	9.7	-18.8	45.1	30.6	0.006	1.052	98.6	0.805	0.476	0.1917	0.649	-0.648	1.297	0.345	2.186	1.366	4.101	0.214	0.071	64.1	8.0	test
10988	32	45	0	Fresh	0.0364	1.087	1.407	2.813	55.2	0.0256	0.0353	28.9	59.3	48.6	19.6	-18.8	40.8	26.8	0.0216	1.176	62.8	0.838	0.441	0.1747	0.589	-0.58	1.169	0.286	2.581	1.077	3.091	0.299	0.04	65.8	6.0	test
10989	32	46	0	Fresh	0.0376	1.068	1.391	2.783	56.2	0.0282	0.0375	29.0	60.3	45.1	14.1	-21.7	39.8	32.6	0.0247	1.121	76.0	0.816	0.399	0.2059	0.892	-0.546	1.438	0.286	2.276	1.549	4.531	0.292	0.091	61.8	6.0	test
10990	32	47	0	Fresh	0.0389	1.117	1.338	2.676	53.7	0.0274	0.0266	26.6	61.3	42.6	15.2	-18.4	40.0	25.9	0.0147	1.127	83.9	0.862	0.399	0.2179	0.759	-0.574	1.334	0.314	2.18	1.222	3.976	0.237	0.085	62.3	6.0	test
10991	32	48	0	Fresh	0.0401	1.109	1.435	2.87	54.1	0.0092	0.0306	29.9	60.8	44.7	15.3	-22.8	40.6	29.5	0.0282	1.157	83.4	0.794	0.679	0.2	0.909	-0.599	1.508	0.318	2.615	0.872	4.088	0.204	0.06	63.4	9.0	test
10992	32	49	0	Fresh	0.0414	1.124	1.342	2.685	53.4	0.0193	0.0317	29.7	63.8	47.6	16.5	-17.5	35.2	27.7	0.0097	1.087	79.8	0.831	0.44	0.2213	0.753	-0.651	1.404	0.266	2.288	1.257	5.052	0.215	0.107	65.4	7.0	test
10993	32	50	0	Fresh	0.0426	1.083	1.293	2.586	55.4	0.0248	0.0287	30.2	57.5	47.8	14.2	-19.4	41.6	27.4	0.0233	1.154	85.1	0.821	0.43	0.196	0.799	-0.614	1.413	0.374	2.832	1.172	3.691	0.283	0.067	64.3	7.0	test
10994	32	51	0	Fresh	0.0439	1.096	1.393	2.786	54.7	0.023	0.034	28.3	55.9	49.1	15.5	-16.5	39.5	30.2	0.0153	1.07	93.5	0.841	0.432	0.2227	0.746	-0.596	1.342	0.343	3.096	0.699	5.12	0.221	0.059	63.7	7.0	test
10995	32	52	0	Fresh	0.0452	1.109	1.316	2.633	54.1	0.0173	0.0267	29.1	59.6	46.8	14.6	-19.0	35.3	34.4	0.0103	1.126	57.8	0.818	0.498	0.2065	0.789	-0.567	1.356	0.274	2.811	1.824	5.016	0.23	0.063	60.7	8.0	test
10996	32	53	0	Fresh	0.0465	1.076	1.415	2.829	55.8	0.0181	0.0322	28.5	60.1	47.3	14.8	-21.7	43.8	30.9	0.0319	1.103	87.5	0.844	0.56	0.177	0.739	-0.643	1.381	0.389	2.413	1.556	4.339	0.23	0.092	66.7	9.0	test
10997	32	54	0	Fresh	0.0479	1.088	1.361	2.721	55.2	0.0193	0.0278	28.6	58.8	47.8	18.8	-20.1	39.9	28.9	0.0302	1.109	65.7	0.8	0.569	0.2076	0.838	-0.649	1.487	0.368	2.602	1.479	4.018	0.202	0.054	66.2	7.0	test
10998	32	55	0	Fresh	0.0492	1.109	1.409	2.818	54.1	0.0308	0.0404	29.0	59.6	46.2	13.5	-20.1	40.2	30.0	0.0265	1.175	73.7	0.799	0.545	0.2503	0.692	-0.607	1.299	0.333	1.957	0.985	4.562	0.27	0.093	63.1	9.0	test
10999	32	56	0	Fresh	0.0505	1.108	1.494	2.988	54.1	0.0255	0.0273	28.3	58.1	46.3	11.2	-20.1	40.5	28.7	0.0268	1.122	59.6	0.846	0.678	0.192	0.761	-0.535	1.296	0.251	2.518	1.256	4.074	0.266	0.102	66.8	9.0	test
11000	32	57	0	Fresh	0.0519	1.081	1.272	2.544	55.5	0.0107	0.0349	28.3	58.9	47.9	14.0	-19.9	47.4	29.4	0.0344	1.188	73.4	0.854	0.647	0.1989	0.769	-0.637	1.405	0.295	1.926	1.458	5.132	0.212	0.07	66.2	9.0	test
11001	32	58	0	Fresh	0.0533	1.094	1.319	2.637	54.8	0.0302	0.0315	28.8	58.7	46.5	11.6	-19.5	46.5	27.4	0.0175	1.155	64.8	0.825	0.617	0.2262	0.738	-0.771	1.509	0.293	2.534	0.766	5.044	0.269	0.034	64.7	9.0	test
11002	32	59	0	Fresh	0.0547	1.069	1.314	2.628	56.1	0.0298	0.0282	28.2	63.4	48.1	13.9	-22.0	44.9	27.9	0.0405	1.155	87.4	1.011	0.566	0.2576	0.964	-0.532	1.496	0.285	2.159	1.48	3.429	0.257	0.074	70.4	8.0	test
11003	32	60	0	Fresh	0.0561	1.098	1.429	2.858	54.6	0.0241	0.0399	27.3	60.9	45.0	15.8	-21.9	36.9	30.5	0.023	1.195	74.7	0.784	0.699	0.2148	0.844	-0.648	1.491	0.38	2.365	0.677	4.752	0.251	0.116	71.7	8.0	test
11004	32	61	0	Fresh	0.0575	1.126	1.335	2.669	53.3	0.0257	0.0387	27.5	60.1	47.4	16.9	-20.2	40.2	32.1	0.0257	1.112	83.1	0.828	0.518	0.2053	0.848	-0.665	1.513	0.379	2.332	0.899	4.186	0.249	0.065	65.7	9.0	test
11005	32	62	0	Fresh	0.0589	1.076	1.358	2.716	55.8	0.0327	0.0327	29.7	62.4	46.3	14.3	-15.5	42.7	30.4	0.026	1.132	72.0	0.907	0.348	0.1792	0.85	-0.618	1.468	0.288	3.03	1.045	3.777	0.252	0.087	67.5	8.0	test
11006	32	63	0	Fresh	0.0603	1.103	1.43	2.859	54.4	0.0166	0.0358	27.5	62.4	45.6	14.9	-21.9	33.6	26.5	0.0382	1.048	76.7	0.91	0.398	0.2058	0.688	-0.591	1.28	0.34	2.753	0.962	4.064	0.234	0.079	60.0	10.0	test
11007	32	64	0	Fresh	0.0618	1.088	1.344	2.687	55.1	0.0198	0.0306	27.4	59.1	43.7	14.0	-20.3	38.1	31.2	0.0243	1.094	73.9	0.777	0.205	0.2227	0.873	-0.702	1.575	0.275	2.516	1.319	5.082	0.231	0.078	63.5	8.0	test
11008	32	65	0	Fresh	0.0632	1.12	1.395	2.791	53.6	0.0139	0.0252	28.4	59.6	47.5	12.8	-22.4	42.5	31.9	0.0263	1.111	93.8	0.835	0.452	0.1983	0.754	-0.475	1.229	0.302	2.868	1.366	4.299	0.221	0.087	65.1	9.0	test
11009	32	66	0	Fresh	0.0647	1.095	1.423	2.846	54.8	0.028	0.0366	28.6	62.1	44.0	14.3	-22.2	39.4	32.8	0.0467	1.099	76.8	0.782	0.721	0.1937	0.715	-0.545	1.26	0.315	2.679	1.295	4.422	0.264	0.087	69.3	7.0	test
11010	32	67	0	Fresh	0.0662	1.058	1.379	2.758	56.7	0.0162	0.0279	28.2	56.9	47.3	12.3	-19.6	38.1	35.8	0.0235	1.156	56.3	0.885	0.573	0.2317	0.812	-0.682	1.494	0.307	2.485	1.561	4.04	0.267	0.065	63.6	9.0	test
11011	32	68	0	Fresh	0.0676	1.096	1.32	2.64	54.8	0.0294	0.0331	28.1	60.1	44.4	15.7	-23.3	37.8	33.3	0.0241	1.073	81.0	0.856	0.435	0.2108	0.758	-0.502	1.26	0.352	3.013	1.348	4.313	0.273	0.062	64.2	9.0	test
11012	32	69	0	Fresh	0.0691	1.088	1.353	2.705	55.2	0.0276	0.0281	28.5	56.8	44.4	13.2	-20.3	40.2	28.3	0.0293	1.172	73.7	0.807	0.494	0.1864	0.714	-0.509	1.223	0.36	2.322	1.215	3.809	0.258	0.079	63.1	8.0	test
11013	32	70	0	Fresh	0.0706	1.114	1.333	2.666	53.9	0.0272	0.0297	28.0	62.3	47.8	13.3	-18.3	37.3	32.4	0.0234	1.155	76.6	0.919	0.44	0.2106	0.871	-0.786	1.657	0.281	2.983	1.392	3.917	0.29	0.097	73.3	10.0	test
11014	32	71	0	Fresh	0.0722	1.113	1.288	2.576	53.9	0.0264	0.0287	28.8	57.7	44.7	17.1	-22.6	41.5	30.6	0.0217	1.072	66.4	0.928	0.539	0.2525	0.816	-0.544	1.36	0.258	3.111	1.017	4.431	0.311	0.09	65.6	9.0	test
11015	32	72	0	Fresh	0.0737	1.108	1.209	2.418	54.1	0.0254	0.0341	26.7	58.2	46.5	14.9	-23.3	42.5	28.3	0.0314	1.106	82.5	0.725	0.552	0.1937	0.742	-0.582	1.324	0.383	1.542	1.296	4.247	0.255	0.066	68.9	9.0	test
11016	32	73	0	Fresh	0.0752	1.116	1.514	3.028	53.8	0.021	0.0396	29.1	59.2	46.0	10.4	-19.8	37.5	30.5	0.0364	1.072	88.7	0.74	0.496	0.1844	0.579	-0.487	1.066	0.298	2.175	1.06	3.569	0.258	0.123	68.7	9.0	test
11017	32	74	0	Fresh	0.0768	1.124	1.296	2.593	53.4	0.0317	0.0355	28.9	61.2	45.7	10.8	-19.7	38.1	29.9	0.0221	1.086	70.4	0.822	0.499	0.1863	0.667	-0.616	1.283	0.282	2.501	1.203	4.868	0.223	0.091	72.1	10.0	test
11018	32	75	0	Fresh	0.0783	1.07	1.422	2.844	56.1	0.0246	0.035	28.4	62.8	45.0	16.9	-17.8	38.4	30.1	0.0355	1.158	54.1	0.825	0.488	0.2105	0.782	-0.711	1.493	0.299	2.493	1.398	4.601	0.259	0.084	61.1	10.0	test
11019	32	76	0	Fresh	0.0799	1.102	1.335	2.67	54.4	0.0212	0.0273	26.4	60.5	44.6	17.9	-21.2	41.1	28.7	0.019	1.169	68.0	0.912	0.609	0.1635	0.853	-0.591	1.444	0.308	2.495	0.986	3.865	0.218	0.09	66.0	9.0	test
11020	32	77	0	Fresh	0.0815	1.121	1.332	2.663	53.5	0.0248	0.0313	27.7	59.9	45.6	11.9	-24.9	34.0	27.9	0.0241	1.17	79.7	0.879	0.363	0.2252	0.819	-0.62	1.439	0.334	3.033	0.877	4.865	0.289	0.092	68.4	10.0	test
11021	32	78	0	Fresh	0.0831	1.081	1.478	2.957	55.5	0.0219	0.0321	27.2	56.0	46.1	15.1	-22.5	36.4	29.4	0.0263	1.038	78.1	0.854	0.523	0.1993	0.684	-0.565	1.249	0.362	2.618	1.524	4.673	0.218	0.098	67.2	9.0	test
11022	32	79	0	Fresh	0.0847	1.11	1.414	2.827	54.1	0.0281	0.0405	29.6	58.5	45.2	14.3	-18.2	40.5	30.2	0.0253	1.052	85.2	0.836	0.396	0.228	0.846	-0.527	1.373	0.291	2.527	1.186	3.942	0.211	0.081	70.6	7.0	test
11023	32	80	0	Fresh	0.0863	1.073	1.476	2.952	55.9	0.0269	0.0323	27.7	58.4	45.4	11.9	-23.4	40.9	26.1	0.0222	1.109	67.4	0.793	0.319	0.2023	0.919	-0.698	1.617	0.263	2.867	0.833	5.071	0.342	0.081	68.1	9.0	test
11024	32	81	0	Fresh	0.0879	1.113	1.291	2.582	53.9	0.0223	0.0406	28.0	59.3	44.6	17.7	-19.4	38.1	27.5	0.022	1.129	90.7	0.805	0.649	0.189	0.644	-0.535	1.179	0.384	2.789	0.959	4.046	0.265	0.04	69.5	9.0	test
11025	32	82	0	Fresh	0.0896	1.096	1.41	2.821	54.8	0.0251	0.0317	25.6	55.2	44.6	14.6	-21.7	42.4	27.7	0.0334	1.132	66.5	0.852	0.482	0.2213	0.877	-0.589	1.465	0.285	2.247	1.284	4.594	0.227	0.093	67.6	8.0	test
11026	32	83	0	Fresh	0.0912	1.097	1.252	2.504	54.7	0.0303	0.0394	28.6	57.5	43.6	14.1	-21.1	39.8	27.6	0.0334	1.125	78.3	0.792	0.353	0.2272	0.768	-0.537	1.305	0.266	2.678	1.567	4.799	0.237	0.064	71.3	10.0	test
11027	32	84	0	Fresh	0.0929	1.073	1.379	2.758	55.9	0.0266	0.03	30.0	58.6	44.1	16.8	-14.5	43.6	34.2	0.0333	1.179	74.8	0.85	0.646	0.1912	0.811	-0.684	1.495	0.278	2.561	0.933	4.379	0.242	0.049	71.1	9.0	test
11028	32	85	0	Fresh	0.0945	1.102	1.327	2.654	54.5	0.021	0.0278	27.8	60.8	44.7	13.6	-21.4	40.1	30.2	0.0271	1.156	81.1	0.808	0.502	0.1988	0.91	-0.655	1.564	0.301	2.378	1.223	4.567	0.255	0.058	70.8	8.0	test
11029	32	86	0	Fresh	0.0962	1.117	1.33	2.66	53.7	0.0288	0.0309	28.2	58.6	43.7	11.6	-20.6	35.3	26.8	0.0136	1.235	67.5	0.807	0.541	0.196	0.883	-0.622	1.504	0.263	2.627	1.437	4.856	0.192	0.12	64.5	9.0	test
11030	32	87	0	Fresh	0.0979	1.073	1.31	2.619	55.9	0.0275	0.0341	26.9	56.7	44.4	14.2	-22.8	38.9	28.1	0.0428	1.155	57.6	0.785	0.575	0.2012	0.881	-0.546	1.427	0.314	2.182	1.221	4.962	0.247	0.09	69.8	10.0	test
11031	32	88	0	Fresh	0.0996	1.088	1.437	2.875	55.2	0.0296	0.0324	26.8	53.7	43.6	11.1	-19.5	38.2	30.4	0.0214	1.078	89.4	0.819	0.505	0.1845	0.61	-0.621	1.231	0.327	2.877	1.311	4.854	0.222	0.085	69.1	10.0	test
11032	32	89	0	Fresh	0.1013	1.123	1.397	2.794	53.4	0.0288	0.0446	27.5	57.1	45.0	14.3	-20.4	40.4	28.7	0.0346	1.088	83.2	0.778	0.467	0.1957	0.671	-0.573	1.243	0.36	2.406	1.156	4.98	0.256	0.079	67.7	8.0	test
11033	32	90	0	Fresh	0.103	1.102	1.317	2.634	54.5	0.0294	0.0363	28.0	58.8	43.1	15.8	-20.3	40.1	31.8	0.0302	1.216	70.3	0.836	0.519	0.2072	0.871	-0.727	1.597	0.166	2.624	1.123	4.075	0.283	0.074	68.7	11.0	test
11034	32	91	0	Fresh	0.1047	1.104	1.378	2.755	54.3	0.0289	0.0278	29.1	58.1	43.6	11.7	-21.5	34.6	30.6	0.0414	1.087	94.0	0.926	0.664	0.1852	0.627	-0.511	1.139	0.308	2.841	1.035	4.129	0.27	0.102	74.3	9.0	test
11035	32	92	0	Fresh	0.1064	1.111	1.39	2.779	54.0	0.0313	0.0376	28.0	58.7	45.8	18.5	-19.0	35.4	30.1	0.0373	1.098	85.0	0.769	0.467	0.199	0.921	-0.633	1.555	0.388	2.257	1.398	4.146	0.232	0.098	69.8	10.0	test
11036	32	93	0	Fresh	0.1082	1.092	1.348	2.695	54.9	0.0167	0.0299	29.7	58.4	45.3	15.4	-17.1	40.5	33.9	0.0349	1.174	88.6	0.785	0.619	0.2349	0.875	-0.545	1.42	0.288	2.192	1.091	4.941	0.218	0.079	67.3	11.0	test
11037	32	94	0	Fresh	0.1099	1.116	1.303	2.607	53.8	0.0243	0.0392	28.3	59.1	45.3	16.8	-23.4	43.6	33.0	0.0328	1.136	88.7	0.757	0.437	0.1795	0.804	-0.716	1.519	0.3	2.613	1.377	4.698	0.265	0.069	66.1	12.0	test
11038	32	95	0	Fresh	0.1117	1.123	1.378	2.756	53.4	0.0253	0.0331	28.2	60.2	44.6	12.1	-19.4	41.6	25.5	0.036	1.147	81.9	0.889	0.554	0.1919	0.892	-0.646	1.539	0.253	3.011	1.087	4.828	0.232	0.061	68.1	10.0	test
11039	32	96	0	Fresh	0.1135	1.103	1.383	2.766	54.4	0.0288	0.0347	26.5	55.9	42.2	15.0	-16.2	40.8	30.8	0.033	1.115	76.1	0.788	0.406	0.2443	0.775	-0.526	1.301	0.338	2.324	1.137	4.455	0.265	0.099	70.5	8.0	test
11040	32	97	0	Fresh	0.1152	1.099	1.413	2.827	54.6	0.0311	0.0336	28.3	59.8	47.5	15.4	-22.3	35.0	29.1	0.0354	1.114	76.2	0.795	0.335	0.2513	0.687	-0.484	1.171	0.381	2.703	1.089	4.601	0.251	0.094	70.7	9.0	test
11041	32	98	0	Fresh	0.117	1.075	1.382	2.764	55.8	0.0335	0.0416	27.7	56.2	43.7	16.8	-18.8	38.5	26.4	0.0321	1.104	73.2	0.847	0.563	0.2494	0.685	-0.673	1.358	0.391	2.238	1.646	4.744	0.241	0.081	68.7	10.0	test
11042	32	99	0	Fresh	0.1188	1.105	1.408	2.816	54.3	0.0308	0.0283	27.7	58.9	45.6	17.9	-20.3	35.8	33.2	0.0285	1.069	68.7	0.807	0.33	0.1853	0.808	-0.742	1.55	0.35	2.055	1.244	4.215	0.206	0.108	71.3	10.0	test
11043	32	100	0	Fresh	0.1206	1.046	1.437	2.873	57.4	0.0184	0.0354	27.6	58.3	44.7	14.5	-22.2	42.1	24.3	0.0245	1.124	73.6	0.849	0.531	0.2203	0.928	-0.548	1.476	0.339	2.76	1.542	4.592	0.213	0.061	73.4	11.0	test
11044	32	101	0	Fresh	0.1224	1.126	1.304	2.607	53.3	0.0213	0.0356	28.6	60.2	44.3	15.9	-20.5	44.0	29.9	0.0286	1.11	85.4	0.833	0.533	0.2258	0.858	-0.647	1.505	0.286	2.035	1.239	5.457	0.243	0.06	75.7	9.0	test
11045	32	102	0	Fresh	0.1243	1.13	1.264	2.529	53.1	0.0298	0.0271	27.7	61.9	45.5	13.9	-19.5	38.4	29.5	0.0402	1.124	74.4	0.863	0.321	0.2163	0.811	-0.672	1.482	0.281	2.555	1.667	5.089	0.246	0.048	68.1	9.0	test
11046	32	103	0	Fresh	0.1261	1.143	1.312	2.625	52.5	0.0213	0.0301	26.8	60.2	46.3	11.8	-21.2	42.7	31.2	0.0187	1.169	51.9	0.765	0.528	0.2129	0.897	-0.642	1.538	0.183	2.575	1.129	4.244	0.257	0.069	70.9	12.0	test
11047	32	104	0	Fresh	0.1279	1.112	1.429	2.858	53.9	0.0307	0.025	27.9	56.5	44.0	15.6	-20.3	40.6	32.3	0.0344	1.185	79.1	0.776	0.607	0.2174	1.074	-0.594	1.668	0.365	2.351	1.335	5.088	0.274	0.113	68.8	10.0	test
11048	32	105	0	Fresh	0.1298	1.14	1.407	2.813	52.6	0.03	0.0464	28.2	58.6	45.1	17.9	-22.1	42.5	29.0	0.0295	1.1	85.6	0.813	0.551	0.2058	0.796	-0.564	1.36	0.428	2.306	1.545	4.603	0.235	0.098	70.7	11.0	test
11049	32	106	0	Fresh	0.1316	1.118	1.39	2.781	53.7	0.0278	0.0357	29.6	60.8	41.4	15.6	-18.0	39.2	34.6	0.0281	1.062	60.7	0.785	0.676	0.2083	0.617	-0.51	1.127	0.318	2.36	1.519	4.056	0.233	0.096	71.2	9.0	test
11050	32	107	0	Fresh	0.1335	1.131	1.4	2.799	53.0	0.0273	0.034	27.9	62.7	45.2	17.7	-22.6	34.5	29.5	0.0341	1.151	71.2	0.722	0.635	0.2243	0.84	-0.7	1.54	0.244	2.693	1.317	4.487	0.246	0.087	68.2	11.0	test
11051	32	108	0	Fresh	0.1354	1.115	1.302	2.604	53.8	0.0353	0.0334	28.3	53.3	44.0	14.8	-20.9	34.8	28.6	0.0418	1.121	71.5	0.801	0.571	0.204	0.886	-0.594	1.481	0.255	2.063	1.122	4.496	0.211	0.072	69.9	9.0	test
11052	32	109	0	Fresh	0.1373	1.103	1.305	2.61	54.4	0.0359	0.0328	26.6	58.4	43.2	14.2	-25.5	38.5	28.3	0.0364	1.16	87.0	0.876	0.366	0.1769	0.849	-0.559	1.408	0.27	2.66	1.291	2.739	0.245	0.054	68.2	12.0	test
11053	32	110	0	Fresh	0.1392	1.105	1.352	2.704	54.3	0.0242	0.0335	27.9	55.5	45.5	17.2	-17.2	38.4	32.9	0.0283	1.06	88.6	0.854	0.605	0.2312	0.619	-0.714	1.333	0.302	2.81	1.01	4.636	0.317	0.088	72.3	10.0	test
11054	32	111	0	Fresh	0.1411	1.115	1.289	2.578	53.8	0.0191	0.037	27.2	60.9	45.2	12.3	-14.4	43.1	30.9	0.0103	1.053	78.8	0.783	0.441	0.1883	0.744	-0.616	1.36	0.268	2.171	1.038	3.892	0.208	0.088	72.5	11.0	test
11055	32	112	0	Fresh	0.143	1.105	1.372	2.743	54.3	0.0264	0.0365	27.1	58.4	45.8	13.3	-18.7	41.1	27.0	0.0337	1.073	82.1	0.781	0.586	0.1908	0.748	-0.664	1.412	0.246	2.102	1.0	4.251	0.219	0.103	70.8	9.0	test
11056	32	113	0	Fresh	0.1449	1.118	1.425	2.851	53.7	0.0287	0.0303	28.1	63.0	46.5	16.6	-17.0	41.4	32.1	0.0282	1.168	74.5	0.865	0.441	0.1741	0.86	-0.653	1.513	0.347	2.404	1.133	4.618	0.279	0.077	71.5	10.0	test
11057	32	114	0	Fresh	0.1468	1.127	1.38	2.759	53.2	0.03	0.0319	27.3	56.4	45.7	14.1	-18.6	35.7	28.8	0.0432	1.098	83.6	0.728	0.765	0.2279	0.872	-0.733	1.605	0.27	2.472	1.211	4.37	0.267	0.086	76.2	11.0	test
11058	32	115	0	Fresh	0.1488	1.147	1.344	2.689	52.3	0.0289	0.0298	28.2	58.3	43.2	15.5	-21.9	33.8	27.6	0.0328	1.203	80.5	0.819	0.492	0.1773	0.778	-0.708	1.486	0.322	2.654	1.311	3.513	0.231	0.096	73.9	9.0	test
11059	32	116	1	Mild	0.1507	1.118	1.409	2.818	53.7	0.0238	0.0343	26.7	57.7	43.7	14.1	-21.0	40.0	30.3	0.028	1.138	74.8	0.835	0.47	0.2398	0.83	-0.521	1.351	0.356	2.205	1.048	5.002	0.292	0.089	71.6	8.0	test
11060	32	117	1	Mild	0.1527	1.121	1.289	2.578	53.5	0.0179	0.045	25.9	58.2	45.2	15.2	-20.3	35.2	29.0	0.0498	1.136	69.6	0.782	0.541	0.2208	0.738	-0.544	1.282	0.27	2.533	1.077	3.802	0.256	0.049	71.0	9.0	test
11061	32	118	1	Mild	0.1546	1.138	1.234	2.468	52.7	0.0282	0.0383	27.1	56.6	44.6	15.3	-17.3	42.4	33.0	0.0312	1.126	76.2	0.853	0.615	0.1548	0.791	-0.629	1.42	0.257	2.648	1.176	3.761	0.245	0.078	71.7	10.0	test
11062	32	119	1	Mild	0.1566	1.119	1.289	2.579	53.6	0.0297	0.0232	27.7	59.3	44.0	14.6	-19.3	44.1	30.7	0.0439	1.171	65.7	0.867	0.505	0.2014	0.927	-0.523	1.45	0.356	3.031	1.32	4.39	0.176	0.105	68.7	12.0	test
11063	32	120	1	Mild	0.1586	1.113	1.379	2.759	53.9	0.0293	0.0397	28.4	61.5	46.9	16.3	-18.5	42.1	29.9	0.0521	1.092	83.8	0.807	0.436	0.221	0.775	-0.581	1.356	0.507	2.317	1.169	4.432	0.265	0.097	75.7	10.0	test
11064	32	121	1	Mild	0.1605	1.065	1.372	2.743	56.4	0.0265	0.0377	28.3	57.6	44.2	13.9	-20.5	41.6	29.1	0.0253	1.093	77.0	0.877	0.524	0.207	0.854	-0.513	1.367	0.36	2.318	1.501	3.802	0.239	0.058	79.2	8.0	test
11065	32	122	1	Mild	0.1625	1.15	1.36	2.719	52.2	0.0365	0.0362	29.2	55.3	44.6	11.8	-22.1	39.2	30.8	0.023	1.188	60.0	0.819	0.487	0.2023	0.738	-0.541	1.279	0.252	2.682	1.616	3.998	0.231	0.09	72.4	10.0	test
11066	32	123	1	Mild	0.1645	1.111	1.339	2.678	54.0	0.0312	0.0357	25.9	56.3	46.1	15.9	-19.1	38.1	29.3	0.0439	1.08	86.6	0.871	0.449	0.1967	0.764	-0.608	1.372	0.313	2.392	1.067	3.605	0.219	0.079	74.6	11.0	test
11067	32	124	1	Mild	0.1666	1.12	1.259	2.517	53.6	0.0261	0.0357	28.0	57.4	44.4	15.1	-21.1	39.8	33.4	0.0445	1.193	89.7	0.762	0.462	0.202	0.678	-0.723	1.401	0.431	2.027	0.63	4.305	0.289	0.095	71.4	11.0	test
11068	32	125	1	Mild	0.1686	1.136	1.355	2.71	52.8	0.0343	0.0416	28.2	55.9	43.8	15.2	-19.3	38.9	27.9	0.04	1.18	108.2	0.813	0.383	0.2044	0.774	-0.583	1.358	0.368	2.623	1.24	5.201	0.225	0.106	69.1	10.0	test
11069	32	126	1	Mild	0.1706	1.123	1.391	2.781	53.4	0.0315	0.0365	27.9	58.7	46.8	14.1	-21.3	36.6	29.9	0.0207	1.144	66.1	0.844	0.411	0.2606	0.714	-0.651	1.365	0.308	1.615	1.208	4.295	0.296	0.069	68.8	11.0	test
11070	32	127	1	Mild	0.1726	1.116	1.433	2.866	53.7	0.032	0.0371	27.5	57.3	44.3	12.9	-22.0	41.7	27.6	0.0478	1.065	83.4	0.79	0.533	0.1886	0.686	-0.633	1.318	0.303	2.668	1.314	3.894	0.217	0.104	74.6	10.0	test
11071	32	128	1	Mild	0.1747	1.126	1.395	2.79	53.3	0.0304	0.0433	26.4	56.0	45.8	15.7	-20.7	39.0	28.3	0.0301	1.129	72.0	0.838	0.583	0.2351	0.797	-0.764	1.561	0.404	2.375	1.238	3.989	0.234	0.07	69.5	10.0	test
11072	32	129	1	Mild	0.1767	1.13	1.344	2.688	53.1	0.0325	0.0348	29.2	60.7	40.4	13.7	-18.3	34.8	31.6	0.0241	1.08	63.0	0.866	0.457	0.194	0.824	-0.719	1.543	0.287	3.238	1.209	4.85	0.288	0.101	76.5	11.0	test
11073	32	130	1	Mild	0.1788	1.126	1.317	2.634	53.3	0.0327	0.0311	26.7	53.8	44.7	12.4	-23.0	37.9	30.2	0.0372	1.084	64.4	0.842	0.47	0.2324	0.729	-0.634	1.363	0.402	2.98	1.212	5.456	0.246	0.08	68.5	11.0	test
11074	32	131	1	Mild	0.1809	1.121	1.415	2.829	53.5	0.0224	0.0423	28.2	57.4	41.7	16.9	-22.9	40.7	29.9	0.0341	1.148	89.6	0.818	0.418	0.2012	0.705	-0.691	1.397	0.362	2.251	1.255	4.121	0.298	0.075	75.4	11.0	test
11075	32	132	1	Mild	0.1829	1.135	1.4	2.8	52.9	0.0277	0.0433	28.4	58.1	45.8	15.7	-20.6	39.3	31.8	0.0325	1.113	78.9	0.869	0.545	0.2181	0.614	-0.595	1.209	0.207	2.547	1.263	3.755	0.253	0.082	75.9	11.0	test
11076	32	133	1	Mild	0.185	1.117	1.46	2.92	53.7	0.0202	0.0374	27.8	58.1	43.1	15.5	-18.9	40.0	28.6	0.0405	1.117	82.1	0.77	0.676	0.2192	0.766	-0.573	1.338	0.292	2.334	1.062	5.256	0.252	0.07	77.6	11.0	test
11077	32	134	1	Mild	0.1871	1.104	1.402	2.805	54.4	0.0223	0.0426	27.0	55.5	46.9	13.6	-17.9	41.3	25.7	0.0379	1.155	79.0	0.87	0.572	0.2064	0.706	-0.724	1.43	0.356	2.939	0.826	4.753	0.239	0.109	75.6	10.0	test
11078	32	135	1	Mild	0.1892	1.136	1.373	2.747	52.8	0.0411	0.038	26.6	58.0	44.4	15.4	-22.8	38.7	32.4	0.0455	1.174	60.6	0.821	0.459	0.2146	0.638	-0.715	1.353	0.24	2.297	1.264	5.219	0.269	0.097	70.8	10.0	test
11079	32	136	1	Mild	0.1913	1.11	1.329	2.657	54.1	0.0266	0.0358	26.8	58.3	42.6	14.5	-22.3	40.1	28.6	0.0331	1.045	83.4	0.84	0.595	0.1682	0.66	-0.51	1.169	0.293	2.315	1.161	4.598	0.225	0.107	77.1	11.0	test
11080	32	137	1	Mild	0.1934	1.163	1.351	2.703	51.6	0.0281	0.0289	26.0	62.4	45.4	13.0	-23.4	39.1	31.4	0.0232	1.147	91.3	0.852	0.607	0.1859	0.828	-0.561	1.389	0.272	2.815	0.934	4.362	0.276	0.058	70.8	12.0	test
11081	32	138	1	Mild	0.1955	1.113	1.326	2.652	53.9	0.029	0.0427	28.4	58.5	47.7	13.3	-22.3	42.0	31.5	0.0287	0.992	87.6	0.799	0.622	0.1838	0.729	-0.737	1.466	0.314	2.997	1.429	4.48	0.303	0.062	69.9	11.0	test
11082	32	139	1	Mild	0.1977	1.097	1.32	2.64	54.7	0.0274	0.0327	27.2	56.5	44.9	14.4	-20.4	40.0	29.3	0.0508	1.069	84.6	0.879	0.769	0.2153	0.737	-0.527	1.264	0.308	2.219	0.905	4.114	0.274	0.069	72.8	11.0	test
11083	32	140	1	Mild	0.1998	1.102	1.376	2.753	54.5	0.0286	0.0349	28.4	57.4	45.1	13.7	-19.2	42.2	30.3	0.0463	1.086	84.6	0.854	0.493	0.2036	0.781	-0.682	1.462	0.317	2.583	1.301	4.832	0.29	0.07	71.7	11.0	test
11084	32	141	1	Mild	0.202	1.101	1.355	2.71	54.5	0.0275	0.0371	27.9	56.5	47.9	14.0	-23.2	35.9	26.9	0.0568	1.103	101.6	0.741	0.62	0.1939	0.848	-0.734	1.582	0.349	3.088	1.339	4.21	0.255	0.078	70.1	12.0	test
11085	32	142	1	Mild	0.2041	1.104	1.358	2.715	54.3	0.0231	0.0296	27.2	58.8	44.8	11.9	-21.4	37.0	28.3	0.0154	1.141	69.1	0.711	0.589	0.2061	0.78	-0.618	1.399	0.345	2.44	1.353	4.78	0.292	0.078	73.5	12.0	test
11086	32	143	1	Mild	0.2063	1.127	1.41	2.82	53.2	0.024	0.0369	26.6	57.8	46.0	15.4	-17.9	37.8	29.3	0.0231	1.062	92.9	0.875	0.539	0.2017	0.663	-0.645	1.308	0.351	2.542	1.399	4.309	0.238	0.041	73.2	9.0	test
11087	32	144	1	Mild	0.2084	1.102	1.414	2.829	54.4	0.0354	0.0305	28.0	57.5	49.3	14.2	-23.3	41.4	30.8	0.0239	1.164	81.2	0.835	0.601	0.2388	0.813	-0.594	1.407	0.24	2.193	1.437	4.199	0.253	0.097	73.3	11.0	test
11088	32	145	1	Mild	0.2106	1.115	1.312	2.625	53.8	0.0353	0.042	28.0	56.5	43.0	13.2	-21.3	40.0	26.2	0.0408	1.078	87.1	0.794	0.339	0.1948	0.845	-0.623	1.468	0.344	2.76	1.503	5.044	0.248	0.079	75.4	11.0	test
11089	32	146	1	Mild	0.2128	1.128	1.335	2.67	53.2	0.0295	0.0365	29.7	58.8	44.2	16.5	-16.9	45.7	30.5	0.0406	1.132	77.3	0.832	0.408	0.2087	0.752	-0.58	1.332	0.298	2.658	1.357	4.597	0.222	0.056	72.2	12.0	test
11090	32	147	1	Mild	0.215	1.129	1.307	2.615	53.1	0.0388	0.0408	26.6	59.0	45.1	13.0	-19.8	41.2	28.7	0.0384	1.159	78.9	0.755	0.693	0.2354	0.644	-0.587	1.231	0.437	2.678	1.095	4.179	0.253	0.074	70.1	11.0	test
11091	32	148	1	Mild	0.2172	1.092	1.4	2.801	55.0	0.029	0.0397	27.7	58.2	43.4	16.5	-22.4	34.7	26.7	0.0266	1.108	78.6	0.845	0.392	0.223	0.77	-0.659	1.429	0.223	2.075	1.565	3.516	0.275	0.072	81.1	12.0	test
11092	32	149	1	Mild	0.2194	1.173	1.414	2.827	51.2	0.0284	0.0341	28.0	58.1	44.2	15.6	-21.0	37.1	28.7	0.0424	1.144	72.8	0.855	0.556	0.2583	0.812	-0.586	1.398	0.268	2.667	1.109	4.023	0.293	0.048	80.3	11.0	test
11093	32	150	1	Mild	0.2216	1.129	1.308	2.617	53.2	0.036	0.0463	24.9	57.5	43.3	13.7	-21.4	33.8	25.9	0.0368	1.228	76.8	0.781	0.578	0.2396	0.87	-0.523	1.394	0.365	2.564	1.132	4.01	0.214	0.071	75.3	12.0	test
11094	32	151	1	Mild	0.2238	1.118	1.367	2.734	53.7	0.032	0.0388	27.6	60.2	46.1	13.3	-19.7	40.1	27.6	0.038	1.133	89.6	0.821	0.767	0.178	0.8	-0.484	1.284	0.347	2.873	0.914	3.436	0.238	0.09	74.4	11.0	test
11095	32	152	1	Mild	0.226	1.097	1.424	2.848	54.7	0.0354	0.0436	27.3	57.8	45.3	16.9	-20.0	38.9	30.2	0.0513	1.203	70.7	0.818	0.443	0.1814	0.827	-0.69	1.516	0.331	2.67	1.225	4.535	0.267	0.087	70.7	12.0	test
11096	32	153	1	Mild	0.2283	1.146	1.342	2.685	52.3	0.0221	0.0396	27.2	60.0	42.9	14.4	-20.6	36.2	27.9	0.0457	1.075	65.2	0.809	0.404	0.1958	0.681	-0.524	1.205	0.344	2.409	1.001	4.895	0.257	0.098	70.2	12.0	test
11097	32	154	1	Mild	0.2305	1.102	1.294	2.587	54.5	0.0253	0.0329	29.7	54.6	43.1	13.6	-20.2	42.4	30.2	0.0311	1.094	79.3	0.756	0.337	0.2715	0.563	-0.589	1.152	0.319	2.442	1.135	5.405	0.286	0.083	74.9	12.0	test
11098	32	155	1	Mild	0.2328	1.124	1.371	2.742	53.4	0.0275	0.0361	28.4	55.9	45.8	9.1	-18.8	37.1	31.4	0.0143	1.042	87.3	0.829	0.564	0.2052	0.812	-0.623	1.435	0.281	2.394	1.314	4.708	0.266	0.069	75.4	12.0	test
11099	32	156	1	Mild	0.235	1.163	1.317	2.634	51.6	0.0381	0.0445	26.0	56.4	48.1	13.3	-16.8	40.5	31.0	0.0407	1.143	53.4	0.857	0.687	0.2267	0.765	-0.651	1.416	0.348	2.739	1.189	5.229	0.26	0.058	75.4	10.0	test
11100	32	157	1	Mild	0.2373	1.151	1.276	2.553	52.1	0.0321	0.0383	25.6	56.1	45.0	17.6	-21.8	40.6	29.8	0.0251	1.082	83.3	0.793	0.489	0.2261	0.692	-0.48	1.172	0.308	2.326	1.106	3.731	0.202	0.085	77.4	10.0	test
11101	32	158	1	Mild	0.2396	1.151	1.357	2.714	52.2	0.0244	0.041	26.8	58.6	46.7	14.8	-21.1	38.9	30.1	0.0495	1.102	83.2	0.686	0.628	0.1935	0.884	-0.667	1.551	0.236	2.905	1.367	3.785	0.249	0.094	78.2	12.0	test
11102	32	159	1	Mild	0.2418	1.153	1.282	2.564	52.0	0.0211	0.0371	27.3	54.2	45.6	13.0	-19.9	37.1	31.9	0.0325	1.116	70.4	0.773	0.496	0.1916	0.637	-0.624	1.262	0.237	2.343	1.252	4.187	0.266	0.107	76.9	11.0	test
[truncated: 899 more rows]
