# Supplementary material for: Physics-informed hierarchical transformer for wearable sensor-based gait fatigue assessment
Source: Front Public Health. 2026 Apr 13;14:1794241. doi: 10.3389/fpubh.2026.1794241 (PMC13111241; doi:10.3389/fpubh.2026.1794241)
Supplement: Supplementary file 1 [file Data_Sheet_1.zip › data/gait_cycles_val.csv]

cycle_id	subject_id	cycle_index	fatigue_level	fatigue_label	fatigue_score_continuous	stride_time_s	step_length_m	stride_length_m	cadence_steps_per_min	stride_time_cv	step_length_cv	rom_ankle_deg	rom_knee_deg	rom_hip_deg	peak_ankle_dorsiflexion_deg	peak_ankle_plantarflexion_deg	peak_knee_flexion_deg	peak_hip_flexion_deg	symmetry_index	peak_grf_vertical_BW	loading_rate_BW_per_s	trunk_stability_index	trunk_acc_rms	cost_of_transport	positive_work_J_per_kg	negative_work_J_per_kg	total_mechanical_work_J_per_kg	head_acc_magnitude_g	pelvis_acc_range_g	pelvis_angular_vel_rad_per_s	shank_acc_peak_g	contact_time_s	flight_time_s	heart_rate_pct_max	perceived_exertion_rpe	split
353	2	0	0	Fresh	0.0	1.009	1.324	2.648	59.4	0.0145	0.0378	29.2	54.1	50.5	17.4	-22.3	36.5	28.5	0.0058	1.083	71.0	0.875	0.508	0.197	0.752	-0.705	1.456	0.33	2.671	1.077	3.949	0.297	0.085	61.2	6.0	val
354	2	1	0	Fresh	0.0002	0.999	1.391	2.782	60.0	0.018	0.0341	29.8	56.6	47.2	10.0	-20.1	40.7	28.5	0.0214	1.144	84.9	0.839	0.495	0.1964	0.803	-0.641	1.444	0.274	2.364	1.231	4.076	0.236	0.116	62.8	6.0	val
355	2	2	0	Fresh	0.0004	1.041	1.347	2.695	57.7	0.0195	0.0265	27.6	56.8	47.7	17.2	-17.2	39.9	32.8	0.0159	1.087	86.0	0.929	0.696	0.2067	0.886	-0.575	1.461	0.37	2.63	1.361	3.932	0.243	0.096	62.4	7.0	val
356	2	3	0	Fresh	0.0008	1.026	1.283	2.567	58.5	0.0197	0.0303	28.6	54.4	48.5	14.8	-24.5	42.5	30.4	0.0227	1.097	80.9	0.808	0.433	0.2126	0.836	-0.702	1.538	0.379	2.273	1.174	5.373	0.188	0.046	61.6	6.0	val
357	2	4	0	Fresh	0.0012	0.983	1.375	2.749	61.1	0.018	0.041	27.3	55.7	49.7	15.9	-20.5	38.1	30.6	0.0339	1.16	68.7	0.8	0.431	0.1746	0.815	-0.535	1.35	0.296	3.016	1.555	4.653	0.271	0.062	60.0	7.0	val
358	2	5	0	Fresh	0.0017	1.012	1.39	2.781	59.3	0.0256	0.0338	27.2	55.8	49.9	13.0	-20.4	42.3	28.6	0.0117	1.032	71.2	0.888	0.413	0.2004	0.777	-0.653	1.431	0.342	2.993	1.401	4.151	0.31	0.1	60.0	6.0	val
359	2	6	0	Fresh	0.0022	1.046	1.325	2.649	57.4	0.0159	0.0293	28.0	54.7	50.4	16.6	-18.3	42.5	27.7	0.0141	1.195	76.1	0.776	0.522	0.2132	0.852	-0.675	1.527	0.394	2.05	1.223	5.367	0.268	0.097	60.0	7.0	val
360	2	7	0	Fresh	0.0028	1.023	1.259	2.519	58.7	0.0245	0.026	27.7	57.2	48.7	15.3	-20.4	44.2	27.7	0.0156	1.146	65.2	0.798	0.514	0.2175	0.9	-0.593	1.492	0.267	2.583	1.314	4.629	0.287	0.06	60.0	7.0	val
361	2	8	0	Fresh	0.0034	0.994	1.289	2.577	60.3	0.0165	0.0223	28.2	57.9	49.1	16.6	-17.6	38.8	36.6	0.0168	1.111	68.0	0.877	0.471	0.1986	0.779	-0.618	1.398	0.308	2.366	1.12	5.034	0.241	0.088	60.0	6.0	val
362	2	9	0	Fresh	0.0041	0.999	1.408	2.817	60.0	0.0271	0.0331	30.5	57.9	48.7	15.7	-17.3	37.3	27.1	0.0244	1.092	52.4	0.787	0.469	0.2012	0.807	-0.44	1.247	0.29	2.584	0.875	4.482	0.26	0.052	60.0	7.0	val
363	2	10	0	Fresh	0.0048	1.013	1.31	2.621	59.2	0.0229	0.0404	28.1	59.9	46.0	15.3	-20.7	38.4	31.6	0.0182	1.02	59.2	0.885	0.337	0.2152	0.812	-0.614	1.426	0.296	2.656	0.965	4.519	0.216	0.083	62.9	7.0	val
364	2	11	0	Fresh	0.0055	1.036	1.28	2.561	57.9	0.02	0.029	28.0	54.7	48.3	12.8	-23.4	37.9	31.6	0.0228	1.059	71.0	0.884	0.456	0.1719	1.025	-0.614	1.639	0.242	2.553	1.184	3.727	0.253	0.1	60.4	6.0	val
365	2	12	0	Fresh	0.0063	1.031	1.345	2.691	58.2	0.0174	0.0274	30.6	55.0	47.2	15.0	-18.9	41.6	23.8	0.0139	1.179	78.4	0.787	0.625	0.2196	0.77	-0.53	1.3	0.4	2.185	1.312	5.489	0.27	0.065	61.9	8.0	val
366	2	13	0	Fresh	0.0071	1.004	1.314	2.627	59.8	0.0191	0.0271	28.6	56.1	49.9	17.3	-22.6	40.2	29.9	0.0226	1.121	65.3	0.921	0.69	0.2113	0.859	-0.59	1.449	0.349	1.768	1.2	4.21	0.255	0.102	61.3	6.0	val
367	2	14	0	Fresh	0.0079	0.996	1.31	2.619	60.2	0.0238	0.0261	26.3	60.9	49.4	14.5	-17.2	40.4	33.3	0.0331	1.057	79.7	0.935	0.401	0.1806	0.718	-0.529	1.247	0.315	1.921	1.27	4.37	0.247	0.063	62.4	8.0	val
368	2	15	0	Fresh	0.0088	1.012	1.231	2.462	59.3	0.0189	0.0341	27.9	53.3	50.0	17.8	-20.0	35.2	29.2	0.0222	1.081	81.0	0.803	0.504	0.1959	0.861	-0.602	1.463	0.291	2.261	1.209	4.365	0.224	0.083	62.6	6.0	val
369	2	16	0	Fresh	0.0096	1.043	1.328	2.656	57.5	0.0141	0.0371	29.1	58.3	49.5	10.3	-17.8	40.2	30.9	0.0262	1.218	69.7	0.822	0.416	0.179	0.694	-0.749	1.443	0.322	3.099	1.613	4.069	0.242	0.105	62.9	7.0	val
370	2	17	0	Fresh	0.0106	1.02	1.374	2.747	58.8	0.0152	0.0328	28.7	56.4	50.1	15.1	-21.1	40.2	26.0	0.027	1.164	68.6	0.804	0.439	0.1993	0.821	-0.471	1.292	0.375	2.752	1.226	4.031	0.301	0.075	62.5	7.0	val
371	2	18	0	Fresh	0.0115	1.026	1.372	2.744	58.5	0.0229	0.0354	28.8	56.2	49.0	14.9	-22.6	37.0	31.8	0.0083	1.1	64.6	0.825	0.486	0.1924	0.656	-0.616	1.272	0.252	2.312	1.35	4.971	0.211	0.111	60.3	6.0	val
372	2	19	0	Fresh	0.0125	1.007	1.317	2.635	59.6	0.0305	0.0228	26.3	56.8	49.7	15.1	-18.8	36.6	27.6	0.0222	1.208	80.8	0.878	0.394	0.2091	0.681	-0.459	1.14	0.25	2.264	0.907	4.536	0.252	0.11	64.2	6.0	val
373	2	20	0	Fresh	0.0135	1.043	1.252	2.504	57.5	0.0171	0.0311	27.2	58.4	52.3	14.4	-21.3	39.6	28.6	0.0237	1.054	78.4	0.943	0.301	0.1772	0.754	-0.558	1.312	0.345	2.747	0.863	4.156	0.223	0.079	62.0	6.0	val
374	2	21	0	Fresh	0.0145	1.017	1.343	2.687	59.0	0.0176	0.0296	30.0	60.2	45.6	15.2	-14.2	41.4	30.0	0.0343	1.131	82.3	0.837	0.523	0.2093	0.885	-0.636	1.521	0.278	1.925	1.125	4.968	0.264	0.06	60.0	7.0	val
375	2	22	0	Fresh	0.0156	1.044	1.29	2.58	57.5	0.0136	0.0277	28.6	58.7	48.5	17.1	-18.1	36.4	33.1	0.0242	1.06	92.9	0.841	0.307	0.1866	0.704	-0.656	1.359	0.278	2.427	1.144	4.443	0.268	0.065	65.7	6.0	val
376	2	23	0	Fresh	0.0166	1.038	1.396	2.792	57.8	0.0199	0.0316	27.3	55.2	51.2	16.5	-19.2	34.1	28.2	0.0387	1.14	80.6	0.856	0.441	0.2075	0.646	-0.73	1.376	0.264	2.562	0.888	4.554	0.221	0.063	66.2	7.0	val
377	2	24	0	Fresh	0.0177	1.008	1.323	2.646	59.5	0.0135	0.0326	29.4	57.6	52.1	11.1	-19.8	35.9	29.5	0.0214	1.233	74.7	0.843	0.604	0.1998	0.981	-0.548	1.529	0.342	1.943	1.601	4.163	0.25	0.067	60.0	6.0	val
378	2	25	0	Fresh	0.0188	1.028	1.215	2.43	58.4	0.0197	0.036	28.9	57.1	47.5	11.8	-17.9	38.6	29.7	0.0195	1.153	93.8	0.92	0.268	0.1947	0.664	-0.526	1.19	0.301	2.687	1.124	3.971	0.224	0.049	60.0	6.0	val
379	2	26	0	Fresh	0.02	1.006	1.259	2.518	59.7	0.023	0.0326	28.7	58.6	48.7	13.4	-15.6	42.6	30.3	0.0224	1.134	73.3	0.853	0.553	0.1864	0.635	-0.768	1.403	0.345	2.029	1.297	3.913	0.216	0.065	63.2	6.0	val
380	2	27	0	Fresh	0.0212	1.014	1.312	2.624	59.2	0.015	0.038	26.5	55.8	50.7	12.3	-20.2	40.3	27.9	0.0209	1.147	70.6	0.884	0.543	0.1893	0.911	-0.661	1.572	0.344	2.288	1.14	4.407	0.261	0.032	64.1	7.0	val
381	2	28	0	Fresh	0.0223	1.032	1.338	2.677	58.1	0.0231	0.0209	27.2	56.9	49.1	13.4	-18.5	39.2	32.2	0.0339	1.133	80.9	0.816	0.593	0.2055	0.769	-0.699	1.468	0.277	2.172	1.357	5.097	0.278	0.129	61.4	8.0	val
382	2	29	0	Fresh	0.0235	1.003	1.303	2.606	59.8	0.0138	0.0338	27.9	52.1	47.8	18.5	-19.2	42.2	30.3	0.0201	1.119	77.8	0.791	0.58	0.2237	0.779	-0.644	1.422	0.264	3.035	1.113	4.813	0.245	0.075	60.6	6.0	val
383	2	30	0	Fresh	0.0248	1.042	1.263	2.526	57.6	0.0236	0.0314	29.0	55.0	50.4	14.7	-14.8	35.1	36.0	0.0207	1.129	69.3	0.768	0.45	0.1939	0.816	-0.512	1.328	0.311	2.569	1.282	3.612	0.201	0.05	61.9	6.0	val
384	2	31	0	Fresh	0.026	1.013	1.244	2.489	59.2	0.0237	0.0332	27.9	52.4	48.4	15.6	-18.4	45.2	32.7	0.0237	1.104	67.9	0.913	0.521	0.214	0.739	-0.701	1.441	0.281	2.415	1.243	4.118	0.251	0.103	60.0	6.0	val
385	2	32	0	Fresh	0.0273	1.052	1.239	2.479	57.0	0.0195	0.0341	28.2	56.0	48.9	20.0	-16.5	37.8	32.6	0.0272	1.117	66.3	0.868	0.473	0.1937	0.721	-0.522	1.243	0.263	2.278	1.361	4.413	0.247	0.1	67.1	6.0	val
386	2	33	0	Fresh	0.0286	1.025	1.242	2.484	58.5	0.0195	0.0311	27.9	54.1	47.2	16.4	-17.0	33.7	29.1	0.0296	1.116	64.2	0.821	0.535	0.1952	0.793	-0.604	1.397	0.275	2.753	1.109	3.984	0.318	0.078	60.0	8.0	val
387	2	34	0	Fresh	0.0299	1.053	1.335	2.67	57.0	0.0247	0.042	27.2	56.4	51.7	19.3	-20.8	45.9	31.9	0.0373	1.156	78.5	0.955	0.451	0.2398	1.003	-0.493	1.496	0.298	2.581	0.949	4.258	0.269	0.051	62.5	9.0	val
388	2	35	0	Fresh	0.0312	1.025	1.364	2.727	58.5	0.0244	0.0297	28.0	56.5	45.7	16.8	-20.3	42.8	30.9	0.0209	1.127	77.5	0.918	0.511	0.2074	0.672	-0.606	1.278	0.374	2.637	0.988	3.998	0.228	0.1	66.1	6.0	val
389	2	36	0	Fresh	0.0326	1.027	1.319	2.638	58.4	0.0168	0.0294	29.5	56.9	48.0	14.6	-20.5	40.7	26.4	0.0159	1.169	74.8	0.802	0.423	0.2162	0.746	-0.561	1.307	0.27	2.168	1.255	4.434	0.271	0.097	62.5	8.0	val
390	2	37	0	Fresh	0.0339	1.021	1.343	2.687	58.8	0.0229	0.0282	27.5	56.6	50.5	16.7	-21.9	37.4	28.2	0.0167	1.026	83.5	0.822	0.552	0.1953	0.795	-0.657	1.452	0.3	2.246	1.202	5.207	0.267	0.085	60.0	8.0	val
391	2	38	0	Fresh	0.0353	1.042	1.325	2.65	57.6	0.0228	0.0307	28.8	58.9	49.2	13.0	-21.8	42.1	27.5	0.0248	1.099	64.7	0.885	0.577	0.1744	0.845	-0.576	1.421	0.344	2.559	1.493	4.418	0.243	0.06	61.0	6.0	val
392	2	39	0	Fresh	0.0367	1.033	1.298	2.596	58.1	0.0235	0.0254	27.3	54.3	52.0	14.6	-20.2	39.7	33.8	0.0068	1.113	59.2	0.726	0.431	0.2102	0.718	-0.571	1.288	0.307	2.467	1.461	4.183	0.262	0.044	64.2	7.0	val
393	2	40	0	Fresh	0.0381	1.006	1.331	2.662	59.7	0.0182	0.0402	25.7	56.6	48.8	14.4	-21.1	40.1	32.6	0.0063	1.076	65.0	0.789	0.54	0.2138	0.903	-0.554	1.457	0.336	2.084	1.505	4.375	0.282	0.052	63.2	8.0	val
394	2	41	0	Fresh	0.0396	1.03	1.273	2.546	58.3	0.0285	0.0257	28.1	57.3	51.8	14.0	-20.6	38.5	30.5	0.029	1.17	83.2	0.819	0.588	0.2038	0.871	-0.538	1.409	0.384	2.403	1.097	4.701	0.287	0.081	67.8	8.0	val
395	2	42	0	Fresh	0.041	1.026	1.339	2.678	58.5	0.0199	0.0328	27.1	55.9	50.2	16.5	-18.8	40.7	30.3	0.0106	1.105	77.5	0.787	0.329	0.2249	0.802	-0.586	1.388	0.33	2.214	1.126	5.226	0.236	0.074	62.2	7.0	val
396	2	43	0	Fresh	0.0425	1.052	1.187	2.373	57.0	0.0198	0.0328	29.8	53.8	46.7	13.2	-18.6	40.2	26.3	0.0244	1.193	78.3	0.851	0.529	0.2105	0.67	-0.622	1.292	0.293	2.365	1.346	4.162	0.24	0.054	65.4	9.0	val
397	2	44	0	Fresh	0.044	1.023	1.351	2.701	58.7	0.0215	0.0191	28.1	55.7	48.8	15.4	-21.4	44.3	29.7	0.0215	1.152	75.8	0.97	0.485	0.2093	0.722	-0.533	1.255	0.318	2.409	1.032	3.825	0.264	0.052	68.3	6.0	val
398	2	45	0	Fresh	0.0455	1.027	1.266	2.532	58.4	0.0224	0.032	28.6	53.0	47.5	16.9	-18.7	32.4	30.8	0.0133	1.085	73.4	0.919	0.401	0.1739	0.841	-0.606	1.447	0.363	2.405	1.452	4.484	0.267	0.112	64.0	9.0	val
399	2	46	0	Fresh	0.047	1.018	1.321	2.643	58.9	0.0151	0.0294	27.1	58.4	51.3	14.2	-21.6	35.9	30.5	0.0177	1.087	92.2	0.827	0.567	0.2034	0.661	-0.752	1.413	0.327	3.025	1.272	4.785	0.224	0.1	67.6	7.0	val
400	2	47	0	Fresh	0.0486	1.042	1.221	2.443	57.6	0.026	0.0291	26.9	56.8	46.0	15.6	-22.3	35.8	30.0	0.0222	1.187	62.8	0.91	0.392	0.221	0.906	-0.578	1.484	0.262	2.053	0.816	5.395	0.242	0.057	61.2	8.0	val
401	2	48	0	Fresh	0.0501	1.023	1.214	2.427	58.6	0.0268	0.0337	29.9	58.2	44.0	17.7	-17.6	37.6	28.8	0.0281	1.063	73.3	0.891	0.56	0.189	0.898	-0.579	1.477	0.316	2.357	1.208	4.088	0.193	0.074	64.4	8.0	val
402	2	49	0	Fresh	0.0517	1.055	1.277	2.553	56.8	0.0207	0.0359	27.3	56.3	48.0	14.4	-18.5	38.7	31.8	0.0046	1.042	52.4	0.784	0.696	0.2022	0.724	-0.541	1.265	0.349	2.145	1.713	4.609	0.263	0.089	66.3	7.0	val
403	2	50	0	Fresh	0.0533	1.074	1.295	2.59	55.9	0.0275	0.0298	27.4	59.7	48.5	14.9	-19.5	47.6	35.3	0.0371	1.256	66.3	0.873	0.516	0.1668	0.842	-0.643	1.485	0.38	2.394	1.118	5.233	0.249	0.102	66.2	8.0	val
404	2	51	0	Fresh	0.0549	1.027	1.334	2.668	58.4	0.0221	0.0282	28.0	58.5	49.4	16.4	-20.1	34.0	26.8	0.0215	1.056	70.5	0.813	0.454	0.2319	0.79	-0.529	1.319	0.311	2.941	1.416	4.177	0.311	0.07	65.7	8.0	val
405	2	52	0	Fresh	0.0565	1.042	1.349	2.697	57.6	0.019	0.0358	28.6	55.9	48.3	13.3	-19.1	37.8	30.5	0.0235	1.046	66.4	0.86	0.455	0.1915	0.72	-0.663	1.382	0.385	2.176	1.507	4.305	0.232	0.087	65.3	8.0	val
406	2	53	0	Fresh	0.0582	1.037	1.31	2.621	57.9	0.0218	0.037	26.6	54.1	47.4	12.8	-19.9	41.3	25.0	0.0199	1.097	73.0	0.777	0.477	0.1844	0.762	-0.743	1.505	0.286	2.298	1.158	4.618	0.25	0.095	64.2	9.0	val
407	2	54	0	Fresh	0.0598	1.055	1.322	2.644	56.9	0.0229	0.0345	28.3	57.9	49.8	16.5	-20.0	40.8	30.7	0.0127	1.166	59.0	0.875	0.536	0.1972	0.834	-0.571	1.405	0.237	2.942	1.225	5.617	0.275	0.08	63.3	8.0	val
408	2	55	0	Fresh	0.0615	1.036	1.381	2.763	57.9	0.0292	0.0347	29.8	51.8	49.3	17.4	-19.0	35.8	33.3	0.0325	1.129	76.8	0.938	0.554	0.1982	0.714	-0.543	1.258	0.353	2.532	1.098	5.127	0.225	0.118	63.2	7.0	val
409	2	56	0	Fresh	0.0632	1.01	1.252	2.505	59.4	0.022	0.0302	29.0	57.6	48.2	21.1	-20.5	39.5	26.7	0.0242	1.127	64.0	0.815	0.543	0.1925	0.722	-0.542	1.263	0.238	2.187	1.247	4.886	0.261	0.075	64.6	9.0	val
410	2	57	0	Fresh	0.0649	1.05	1.31	2.62	57.1	0.0219	0.0328	27.3	55.5	47.8	14.7	-21.0	41.4	31.9	0.0214	1.071	83.2	0.848	0.472	0.2312	0.739	-0.765	1.504	0.267	3.005	1.148	4.209	0.252	0.099	65.4	9.0	val
411	2	58	0	Fresh	0.0666	1.03	1.337	2.675	58.3	0.0242	0.0307	28.3	54.7	46.5	14.9	-22.7	41.6	29.7	0.0396	1.095	75.8	0.766	0.397	0.1692	0.902	-0.642	1.544	0.37	1.707	1.525	4.43	0.262	0.058	67.3	8.0	val
412	2	59	0	Fresh	0.0683	1.01	1.247	2.494	59.4	0.0173	0.0346	27.4	52.5	49.1	10.6	-17.4	45.7	26.6	0.036	1.128	71.0	0.816	0.577	0.2026	0.537	-0.438	0.975	0.325	2.501	1.067	4.369	0.29	0.084	67.0	7.0	val
413	2	60	0	Fresh	0.0701	1.027	1.309	2.619	58.4	0.027	0.0307	28.9	53.5	48.6	14.7	-23.1	39.6	28.4	0.0397	1.09	79.6	0.777	0.535	0.1951	0.717	-0.376	1.094	0.285	2.453	1.395	4.081	0.264	0.089	66.7	11.0	val
414	2	61	0	Fresh	0.0718	1.018	1.384	2.767	58.9	0.026	0.0374	28.3	59.5	48.0	15.9	-17.5	38.1	32.3	0.0256	1.049	61.4	0.833	0.612	0.1613	0.814	-0.533	1.347	0.239	2.326	1.329	4.882	0.3	0.068	63.6	10.0	val
415	2	62	0	Fresh	0.0736	1.019	1.332	2.664	58.9	0.0346	0.0367	28.7	58.3	49.3	16.5	-20.8	43.2	30.9	0.0111	1.122	54.1	0.873	0.487	0.2425	0.843	-0.531	1.373	0.25	2.725	1.084	5.001	0.218	0.081	62.7	8.0	val
416	2	63	0	Fresh	0.0754	1.075	1.342	2.685	55.8	0.0236	0.0207	27.4	56.7	47.7	17.7	-19.9	43.0	30.3	0.0233	1.086	65.9	0.891	0.468	0.2144	0.742	-0.693	1.435	0.331	2.293	1.133	3.841	0.237	0.08	65.4	9.0	val
417	2	64	0	Fresh	0.0772	1.038	1.46	2.921	57.8	0.026	0.0244	27.7	55.5	47.6	15.0	-21.4	40.7	25.1	0.0376	1.031	73.5	0.801	0.543	0.2001	0.819	-0.516	1.335	0.342	2.53	1.307	5.429	0.276	0.073	70.2	9.0	val
418	2	65	0	Fresh	0.079	1.016	1.297	2.593	59.0	0.0166	0.0217	27.0	56.0	48.7	12.1	-24.9	44.1	30.0	0.0419	1.184	83.6	0.839	0.471	0.2186	0.778	-0.653	1.431	0.197	2.495	1.436	5.081	0.254	0.061	69.2	8.0	val
419	2	66	0	Fresh	0.0808	1.028	1.233	2.465	58.3	0.0346	0.0369	28.8	54.0	48.6	14.7	-18.5	43.8	26.2	0.0157	1.141	71.1	0.876	0.474	0.1786	0.619	-0.567	1.186	0.329	2.814	1.281	2.596	0.267	0.05	60.9	6.0	val
420	2	67	0	Fresh	0.0827	0.994	1.319	2.638	60.3	0.0205	0.0257	27.9	53.5	49.9	17.8	-20.5	43.8	33.2	0.0275	1.195	69.9	0.74	0.353	0.1905	0.846	-0.699	1.546	0.27	2.143	1.083	5.12	0.263	0.068	70.3	8.0	val
421	2	68	0	Fresh	0.0845	1.039	1.362	2.724	57.8	0.0225	0.038	28.7	55.4	46.3	14.9	-17.8	42.2	34.0	0.0219	1.147	66.0	0.846	0.626	0.2227	0.803	-0.628	1.431	0.253	2.453	0.95	4.284	0.197	0.053	69.3	9.0	val
422	2	69	0	Fresh	0.0864	1.031	1.308	2.616	58.2	0.0253	0.0358	28.2	53.0	44.8	12.9	-20.4	42.6	30.4	0.0323	1.063	75.6	0.839	0.435	0.1825	0.771	-0.553	1.323	0.258	2.459	1.49	4.196	0.252	0.077	66.3	10.0	val
423	2	70	0	Fresh	0.0883	1.043	1.226	2.452	57.5	0.0321	0.0349	27.5	58.3	47.2	18.3	-19.9	42.7	37.4	0.0289	1.103	65.5	0.829	0.407	0.2006	1.08	-0.597	1.677	0.276	2.459	1.132	4.971	0.249	0.111	66.0	8.0	val
424	2	71	0	Fresh	0.0902	1.019	1.285	2.57	58.9	0.0158	0.023	28.5	52.1	49.0	13.9	-18.2	34.6	31.3	0.0305	1.125	87.8	0.838	0.262	0.2137	0.824	-0.626	1.451	0.261	2.413	1.512	3.996	0.2	0.05	66.9	10.0	val
425	2	72	0	Fresh	0.0921	1.082	1.337	2.673	55.5	0.0197	0.0293	28.7	58.3	47.4	17.7	-20.6	41.8	32.6	0.0126	1.13	90.9	0.807	0.405	0.2147	0.806	-0.633	1.439	0.304	2.017	1.299	5.238	0.231	0.063	67.7	11.0	val
426	2	73	0	Fresh	0.094	1.06	1.299	2.598	56.6	0.0249	0.0398	26.9	56.8	46.7	16.7	-20.7	40.3	28.9	0.0345	1.098	98.4	0.904	0.38	0.2086	0.865	-0.644	1.509	0.366	2.855	1.2	4.934	0.179	0.106	69.9	8.0	val
427	2	74	0	Fresh	0.096	1.043	1.202	2.404	57.5	0.021	0.0393	27.8	55.4	48.4	14.7	-18.1	37.9	30.8	0.0162	1.143	73.2	0.832	0.477	0.2	0.693	-0.58	1.273	0.332	2.121	1.096	4.463	0.234	0.074	72.2	8.0	val
428	2	75	0	Fresh	0.0979	0.992	1.273	2.547	60.5	0.0233	0.0315	28.1	53.5	46.6	13.5	-21.4	46.0	33.6	0.0111	1.01	75.6	0.927	0.583	0.2042	0.747	-0.52	1.267	0.313	3.049	0.875	4.656	0.235	0.087	68.2	9.0	val
429	2	76	0	Fresh	0.0999	1.058	1.372	2.745	56.7	0.0348	0.0341	27.3	53.1	49.0	16.5	-22.8	43.1	29.5	0.0154	1.063	66.9	0.788	0.574	0.2227	0.96	-0.664	1.624	0.322	2.329	1.222	3.715	0.218	0.095	63.1	9.0	val
430	2	77	0	Fresh	0.1019	1.025	1.206	2.413	58.5	0.0124	0.0414	25.9	55.4	48.9	12.2	-21.2	41.1	30.5	0.0235	1.117	75.5	0.785	0.639	0.2093	0.61	-0.565	1.175	0.273	2.438	1.22	4.053	0.307	0.049	67.8	9.0	val
431	2	78	0	Fresh	0.1039	1.04	1.293	2.586	57.7	0.0233	0.0301	27.0	57.8	47.7	19.1	-18.8	31.7	31.9	0.0278	1.035	89.9	0.811	0.462	0.2129	0.905	-0.598	1.503	0.307	2.315	1.447	4.505	0.246	0.072	70.8	9.0	val
432	2	79	0	Fresh	0.1059	1.06	1.279	2.557	56.6	0.0289	0.0353	26.8	55.3	45.0	13.4	-23.3	45.6	25.9	0.0543	1.13	71.3	0.871	0.449	0.1764	0.799	-0.551	1.35	0.37	2.677	1.112	5.127	0.288	0.084	71.5	11.0	val
433	2	80	0	Fresh	0.1079	1.029	1.257	2.514	58.3	0.0225	0.0276	28.4	52.3	50.2	13.5	-17.4	32.0	28.8	0.0157	1.172	93.8	0.717	0.606	0.2273	0.824	-0.56	1.384	0.331	2.791	0.997	5.034	0.259	0.082	69.6	8.0	val
434	2	81	0	Fresh	0.1099	1.009	1.296	2.591	59.5	0.0332	0.0285	27.9	54.0	47.0	15.8	-18.6	37.3	33.2	0.033	1.092	80.2	0.931	0.594	0.1911	0.789	-0.597	1.387	0.339	2.6	1.605	4.329	0.2	0.083	66.7	7.0	val
435	2	82	0	Fresh	0.112	1.026	1.283	2.567	58.5	0.0313	0.0271	28.1	59.9	48.0	14.4	-18.7	41.2	33.2	0.0273	1.139	84.0	0.815	0.505	0.2054	0.669	-0.64	1.308	0.381	2.843	1.102	4.432	0.282	0.087	70.5	10.0	val
436	2	83	0	Fresh	0.114	1.045	1.293	2.586	57.4	0.0197	0.038	27.5	52.1	47.4	16.5	-24.0	36.6	30.1	0.0432	1.153	92.1	0.841	0.495	0.223	0.702	-0.687	1.389	0.246	2.859	1.051	4.932	0.257	0.1	64.9	8.0	val
437	2	84	0	Fresh	0.1161	1.05	1.279	2.559	57.1	0.0133	0.0278	26.6	53.3	49.3	15.5	-19.8	45.6	32.6	0.0373	1.028	77.4	0.845	0.474	0.2409	0.796	-0.708	1.504	0.254	3.222	1.135	3.413	0.235	0.043	71.1	7.0	val
438	2	85	0	Fresh	0.1182	1.013	1.301	2.602	59.2	0.0315	0.0344	26.5	55.8	47.5	17.1	-18.4	38.0	31.6	0.0322	1.171	84.3	0.857	0.655	0.2062	0.714	-0.592	1.306	0.287	2.713	1.234	4.635	0.216	0.089	64.6	10.0	val
439	2	86	0	Fresh	0.1203	1.061	1.318	2.635	56.5	0.0276	0.0337	27.1	55.3	51.2	15.3	-22.8	34.5	26.2	0.0258	1.166	66.3	0.899	0.537	0.216	0.835	-0.561	1.396	0.284	1.821	1.102	3.998	0.262	0.083	67.7	11.0	val
440	2	87	0	Fresh	0.1224	1.029	1.189	2.377	58.3	0.0267	0.0408	28.0	54.6	48.6	18.4	-21.9	39.7	31.4	0.0323	1.089	72.5	0.815	0.574	0.2159	0.997	-0.734	1.731	0.395	2.468	1.204	4.857	0.279	0.101	72.8	9.0	val
441	2	88	0	Fresh	0.1245	1.07	1.268	2.537	56.1	0.0247	0.0341	27.1	55.5	49.5	16.1	-21.4	37.5	27.6	0.0308	1.022	67.7	0.806	0.628	0.2035	0.889	-0.594	1.483	0.281	2.4	0.985	5.616	0.287	0.09	64.8	9.0	val
442	2	89	0	Fresh	0.1266	1.023	1.306	2.612	58.6	0.0217	0.0317	26.8	54.8	48.3	14.4	-17.0	42.0	27.8	0.0334	1.066	72.8	0.852	0.588	0.1942	0.681	-0.602	1.283	0.328	2.338	1.389	4.746	0.233	0.101	72.3	11.0	val
443	2	90	0	Fresh	0.1287	1.077	1.254	2.508	55.7	0.0311	0.0395	27.3	56.2	45.4	11.0	-23.6	40.7	30.8	0.0276	1.187	87.1	0.75	0.501	0.187	0.831	-0.612	1.442	0.261	3.047	1.235	4.226	0.246	0.11	71.7	9.0	val
444	2	91	0	Fresh	0.1309	1.024	1.257	2.514	58.6	0.0241	0.0378	28.4	53.8	49.4	13.0	-21.4	35.3	26.0	0.0213	1.099	66.8	0.901	0.423	0.2103	0.92	-0.602	1.522	0.287	2.577	1.109	3.937	0.272	0.067	71.8	10.0	val
445	2	92	0	Fresh	0.1331	1.047	1.347	2.694	57.3	0.0239	0.0392	28.4	54.7	47.5	15.4	-16.2	38.9	28.6	0.0424	1.103	85.9	0.899	0.322	0.2059	0.767	-0.688	1.454	0.208	2.049	1.245	4.165	0.229	0.08	67.0	11.0	val
446	2	93	0	Fresh	0.1352	1.032	1.374	2.747	58.2	0.0266	0.0321	26.9	58.3	49.2	13.3	-19.9	32.6	26.4	0.0233	1.061	89.5	0.734	0.372	0.2161	0.812	-0.638	1.45	0.411	2.722	1.474	4.402	0.237	0.068	72.0	10.0	val
447	2	94	0	Fresh	0.1374	1.04	1.322	2.643	57.7	0.0317	0.0327	27.3	56.1	45.4	15.7	-22.4	42.4	35.0	0.024	1.032	75.2	0.814	0.589	0.2117	0.76	-0.603	1.362	0.249	2.787	1.555	3.837	0.205	0.07	65.7	8.0	val
448	2	95	0	Fresh	0.1396	1.017	1.288	2.576	59.0	0.0249	0.0375	27.0	52.8	48.1	12.7	-19.1	34.6	24.3	0.0151	1.078	74.1	0.833	0.462	0.1895	0.93	-0.515	1.445	0.357	2.629	1.304	4.029	0.258	0.06	66.3	8.0	val
449	2	96	0	Fresh	0.1418	1.053	1.306	2.611	57.0	0.0256	0.0335	25.7	55.7	47.6	16.6	-19.8	41.6	29.6	0.0332	1.145	75.1	0.849	0.475	0.2044	0.946	-0.558	1.504	0.279	2.664	0.964	4.315	0.225	0.087	69.0	10.0	val
450	2	97	0	Fresh	0.144	1.061	1.274	2.548	56.6	0.0251	0.0356	26.7	55.1	48.1	15.2	-19.3	34.8	26.5	0.0199	1.103	74.2	0.715	0.725	0.166	0.791	-0.565	1.356	0.27	2.731	1.02	4.506	0.187	0.101	69.6	8.0	val
451	2	98	0	Fresh	0.1463	1.058	1.378	2.757	56.7	0.0227	0.0348	27.0	53.6	46.8	13.5	-21.3	38.5	28.6	0.0393	1.131	61.4	0.796	0.652	0.2134	0.821	-0.591	1.412	0.293	2.524	1.144	4.841	0.242	0.076	71.9	9.0	val
452	2	99	0	Fresh	0.1485	1.045	1.279	2.557	57.4	0.027	0.0343	27.0	53.7	47.8	16.8	-18.9	34.8	28.6	0.0255	1.019	80.1	0.82	0.734	0.2005	0.712	-0.682	1.393	0.284	2.717	1.371	5.857	0.217	0.08	67.8	10.0	val
453	2	100	1	Mild	0.1508	1.074	1.339	2.679	55.9	0.0215	0.0395	25.4	50.4	47.7	16.0	-19.4	45.2	29.9	0.031	1.155	73.4	0.843	0.57	0.1874	0.826	-0.433	1.259	0.365	2.282	1.705	4.757	0.267	0.076	72.0	10.0	val
454	2	101	1	Mild	0.153	1.047	1.289	2.579	57.3	0.0325	0.0404	27.4	52.1	48.1	13.4	-21.1	39.1	27.0	0.0161	1.111	77.6	0.823	0.576	0.194	0.82	-0.502	1.323	0.294	3.117	1.238	3.999	0.28	0.076	73.2	10.0	val
455	2	102	1	Mild	0.1553	1.041	1.372	2.743	57.7	0.0253	0.0254	28.4	55.8	49.9	13.0	-20.7	38.4	31.9	0.0389	1.107	79.6	0.768	0.604	0.2242	1.013	-0.573	1.586	0.339	2.684	1.085	5.029	0.252	0.074	69.7	10.0	val
456	2	103	1	Mild	0.1576	1.038	1.306	2.612	57.8	0.0274	0.0354	28.0	55.2	47.2	13.3	-20.0	37.3	27.6	0.0246	1.109	89.7	0.84	0.617	0.2064	0.801	-0.477	1.278	0.35	2.825	1.174	4.412	0.266	0.066	63.1	10.0	val
457	2	104	1	Mild	0.1599	1.067	1.298	2.596	56.2	0.025	0.0347	25.4	54.4	46.3	13.4	-22.5	35.7	27.1	0.0391	1.07	66.0	0.859	0.538	0.1588	0.885	-0.606	1.491	0.347	2.471	1.557	4.226	0.174	0.061	71.8	10.0	val
458	2	105	1	Mild	0.1622	1.046	1.245	2.491	57.4	0.0282	0.0364	27.4	56.1	48.3	14.3	-22.2	43.5	34.5	0.0504	1.13	60.1	0.735	0.467	0.207	0.778	-0.596	1.373	0.236	3.031	1.538	3.769	0.197	0.076	74.2	10.0	val
459	2	106	1	Mild	0.1645	1.054	1.272	2.545	56.9	0.029	0.0413	27.9	56.1	45.5	19.0	-23.5	39.9	29.2	0.0321	1.138	70.2	0.801	0.404	0.2316	0.813	-0.56	1.373	0.349	3.148	1.602	4.569	0.259	0.068	72.7	11.0	val
460	2	107	1	Mild	0.1669	1.034	1.33	2.66	58.0	0.0334	0.0311	27.6	54.8	47.9	12.9	-23.9	37.2	27.4	0.0369	1.113	80.7	0.754	0.407	0.1955	0.789	-0.639	1.428	0.323	2.839	1.025	3.939	0.258	0.076	72.8	10.0	val
461	2	108	1	Mild	0.1692	1.084	1.214	2.429	55.3	0.0327	0.0378	26.0	50.8	46.3	17.1	-18.0	39.1	28.7	0.025	1.085	72.6	0.904	0.395	0.2166	0.959	-0.549	1.508	0.25	2.072	1.287	4.482	0.292	0.089	69.3	9.0	val
462	2	109	1	Mild	0.1716	1.024	1.3	2.6	58.6	0.0216	0.0414	28.0	56.1	45.9	14.4	-21.0	39.8	30.9	0.0286	1.07	84.6	0.766	0.447	0.2087	0.875	-0.691	1.566	0.4	2.131	1.549	4.995	0.211	0.046	73.0	10.0	val
463	2	110	1	Mild	0.174	1.03	1.384	2.768	58.3	0.0227	0.0333	26.8	49.3	48.0	12.9	-18.5	42.2	30.2	0.0363	1.101	70.4	0.791	0.665	0.224	0.806	-0.564	1.37	0.305	2.6	1.353	3.391	0.282	0.094	68.6	11.0	val
464	2	111	1	Mild	0.1763	1.006	1.311	2.621	59.6	0.029	0.0355	27.4	56.1	45.2	16.7	-21.0	42.4	31.2	0.0298	1.089	77.4	0.898	0.406	0.1997	0.63	-0.603	1.233	0.276	2.391	1.537	4.002	0.25	0.069	69.8	13.0	val
465	2	112	1	Mild	0.1787	1.016	1.325	2.65	59.1	0.0411	0.0425	27.4	52.5	49.8	16.6	-23.3	38.5	26.6	0.0057	1.031	78.8	0.848	0.493	0.2376	0.887	-0.623	1.51	0.295	2.662	1.229	3.706	0.245	0.091	75.0	11.0	val
466	2	113	1	Mild	0.1811	1.058	1.365	2.73	56.7	0.0312	0.0368	28.8	56.3	49.8	12.4	-21.9	37.0	30.0	0.0527	1.035	87.1	0.761	0.75	0.1757	0.858	-0.541	1.399	0.34	2.277	1.016	5.025	0.287	0.098	74.7	9.0	val
467	2	114	1	Mild	0.1835	1.02	1.258	2.517	58.8	0.0268	0.0344	27.6	57.1	47.4	13.1	-18.5	38.6	29.8	0.0314	1.109	67.2	0.854	0.524	0.1932	0.837	-0.676	1.513	0.271	2.179	0.883	4.662	0.29	0.069	68.9	8.0	val
468	2	115	1	Mild	0.1859	1.008	1.328	2.656	59.5	0.0194	0.0317	27.6	55.0	48.3	14.7	-20.9	36.0	28.0	0.032	0.997	69.6	0.8	0.455	0.2021	0.851	-0.549	1.399	0.386	2.086	1.147	5.0	0.201	0.055	69.6	12.0	val
469	2	116	1	Mild	0.1884	1.033	1.346	2.691	58.1	0.0293	0.0318	30.1	55.2	48.4	15.8	-19.3	45.8	33.9	0.0258	1.192	70.6	0.833	0.375	0.2311	0.755	-0.708	1.462	0.37	2.986	1.536	3.654	0.303	0.072	77.7	11.0	val
470	2	117	1	Mild	0.1908	1.058	1.291	2.583	56.7	0.0295	0.0342	26.2	54.0	49.6	12.0	-17.5	39.8	31.5	0.0436	1.137	78.1	0.82	0.623	0.1877	0.668	-0.652	1.319	0.323	3.135	1.244	5.374	0.271	0.069	75.0	10.0	val
471	2	118	1	Mild	0.1933	1.058	1.224	2.448	56.7	0.0221	0.0405	28.4	58.6	46.6	17.6	-17.5	37.9	33.0	0.0449	1.147	100.4	0.87	0.303	0.2164	0.631	-0.602	1.232	0.314	2.37	1.023	4.137	0.245	0.075	72.0	11.0	val
472	2	119	1	Mild	0.1957	1.047	1.354	2.709	57.3	0.0296	0.0425	27.0	60.2	48.5	17.9	-21.6	38.1	28.9	0.0604	1.079	69.4	0.879	0.536	0.2052	0.725	-0.574	1.299	0.364	2.79	1.137	3.912	0.132	0.059	70.7	10.0	val
473	2	120	1	Mild	0.1982	1.048	1.43	2.86	57.2	0.0324	0.0317	27.9	55.5	46.2	15.3	-19.1	42.4	25.2	0.0423	1.16	97.6	0.757	0.514	0.2089	0.85	-0.628	1.478	0.272	2.616	1.166	4.667	0.23	0.058	75.8	13.0	val
474	2	121	1	Mild	0.2007	1.091	1.286	2.572	55.0	0.0353	0.0346	27.7	53.5	49.6	16.9	-16.0	38.7	33.4	0.0411	1.092	81.5	0.897	0.516	0.2083	0.582	-0.626	1.208	0.323	2.317	1.028	3.488	0.237	0.105	67.6	11.0	val
475	2	122	1	Mild	0.2032	1.072	1.412	2.824	56.0	0.0354	0.0429	27.6	54.7	49.0	17.1	-19.9	43.2	36.6	0.037	1.093	77.1	0.822	0.66	0.212	0.802	-0.635	1.437	0.334	2.397	0.984	4.609	0.316	0.072	69.0	12.0	val
476	2	123	1	Mild	0.2057	1.056	1.336	2.673	56.8	0.0266	0.0383	28.6	54.9	47.9	11.8	-18.6	37.0	32.3	0.0385	1.102	86.1	0.833	0.713	0.2431	0.664	-0.629	1.293	0.352	2.263	0.914	4.018	0.252	-0.001	68.9	9.0	val
477	2	124	1	Mild	0.2082	1.078	1.335	2.671	55.6	0.0318	0.0388	27.7	52.6	49.6	14.9	-18.4	41.9	30.8	0.0398	1.099	77.5	0.838	0.553	0.2002	0.843	-0.592	1.435	0.372	1.998	1.245	4.034	0.239	0.088	68.0	11.0	val
478	2	125	1	Mild	0.2107	1.056	1.236	2.472	56.8	0.0313	0.0346	29.4	57.0	47.8	13.8	-19.2	41.6	30.1	0.0267	1.077	79.0	0.828	0.565	0.2259	0.914	-0.532	1.447	0.34	2.167	1.483	4.785	0.247	0.078	72.6	10.0	val
479	2	126	1	Mild	0.2133	1.021	1.232	2.464	58.8	0.0261	0.0287	26.1	56.9	48.4	12.8	-21.6	42.9	32.4	0.0378	1.145	70.2	0.825	0.375	0.203	0.786	-0.754	1.539	0.34	2.786	1.447	5.522	0.268	0.076	67.7	11.0	val
480	2	127	1	Mild	0.2158	1.068	1.22	2.44	56.2	0.0296	0.0387	27.7	56.3	46.9	15.1	-19.1	38.8	28.4	0.0444	1.077	65.7	0.879	0.417	0.2088	0.814	-0.578	1.392	0.318	1.652	1.094	4.528	0.252	0.087	75.7	11.0	val
481	2	128	1	Mild	0.2183	1.042	1.26	2.521	57.6	0.0391	0.0378	27.0	55.6	49.5	12.9	-21.2	34.6	28.7	0.0431	1.068	96.6	0.818	0.522	0.2035	0.65	-0.623	1.273	0.328	2.518	1.287	4.056	0.217	0.075	73.4	11.0	val
482	2	129	1	Mild	0.2209	1.061	1.326	2.652	56.5	0.0349	0.0431	28.1	55.5	48.2	18.5	-18.6	36.8	24.9	0.0353	1.117	88.3	0.753	0.611	0.235	0.842	-0.582	1.424	0.303	2.414	1.402	4.665	0.245	0.127	68.3	11.0	val
483	2	130	1	Mild	0.2235	1.042	1.306	2.612	57.6	0.0214	0.0453	28.1	55.0	47.2	16.1	-19.6	42.1	29.2	0.0361	1.139	85.0	0.804	0.573	0.2151	0.828	-0.512	1.34	0.292	2.358	1.297	4.118	0.228	0.097	72.0	9.0	val
484	2	131	1	Mild	0.2261	1.075	1.264	2.529	55.8	0.0342	0.0445	27.3	50.4	44.7	13.3	-20.3	42.8	30.2	0.0643	1.01	79.7	0.79	0.559	0.2483	0.959	-0.612	1.571	0.355	2.623	1.018	4.385	0.24	0.076	70.4	11.0	val
485	2	132	1	Mild	0.2287	1.065	1.321	2.643	56.4	0.033	0.0473	29.3	53.6	49.0	18.8	-18.2	41.4	25.0	0.0327	1.063	92.9	0.776	0.525	0.2292	0.706	-0.594	1.299	0.318	2.826	1.377	4.682	0.262	0.045	73.5	11.0	val
486	2	133	1	Mild	0.2313	1.074	1.265	2.529	55.9	0.0318	0.0396	26.4	52.1	48.1	16.6	-21.5	38.6	31.5	0.0478	1.095	82.8	0.836	0.611	0.1889	0.969	-0.594	1.563	0.348	2.324	1.203	4.558	0.2	0.06	71.0	10.0	val
487	2	134	1	Mild	0.2339	1.061	1.282	2.563	56.5	0.0388	0.0338	27.3	52.7	45.0	15.8	-18.9	40.9	26.2	0.0395	1.113	88.5	0.84	0.638	0.2343	0.792	-0.576	1.367	0.362	2.678	1.49	4.799	0.236	0.052	73.3	10.0	val
488	2	135	1	Mild	0.2365	1.061	1.285	2.569	56.5	0.0383	0.042	28.0	53.4	49.8	16.4	-19.4	33.9	32.3	0.0567	1.083	78.9	0.785	0.361	0.1999	0.943	-0.528	1.471	0.271	2.382	1.685	3.877	0.234	0.069	69.3	10.0	val
489	2	136	1	Mild	0.2391	1.05	1.24	2.479	57.2	0.0386	0.0337	26.9	52.6	47.2	12.8	-20.1	40.2	32.9	0.0332	1.163	70.1	0.798	0.725	0.2735	0.945	-0.636	1.581	0.337	2.769	1.315	3.881	0.263	0.067	70.6	11.0	val
490	2	137	1	Mild	0.2418	1.067	1.334	2.669	56.2	0.0308	0.0393	27.8	54.5	48.1	14.8	-19.8	36.1	29.7	0.0536	1.09	69.9	0.879	0.614	0.2284	0.853	-0.71	1.563	0.344	2.986	1.144	3.433	0.267	0.078	68.9	12.0	val
491	2	138	1	Mild	0.2444	1.071	1.211	2.421	56.0	0.0417	0.0435	25.1	56.0	48.7	17.4	-21.5	41.7	28.8	0.034	1.038	58.7	0.834	0.507	0.1543	0.788	-0.522	1.31	0.243	2.342	1.335	3.126	0.24	0.084	72.0	10.0	val
492	2	139	1	Mild	0.2471	1.036	1.203	2.406	57.9	0.0292	0.0452	29.3	54.4	48.6	12.8	-24.5	44.7	27.9	0.047	1.089	89.1	0.853	0.567	0.2206	0.898	-0.652	1.55	0.392	2.344	1.26	4.672	0.206	0.104	75.2	14.0	val
493	2	140	1	Mild	0.2498	1.103	1.283	2.565	54.4	0.0414	0.0442	27.2	51.0	45.3	14.6	-21.3	39.9	32.8	0.0486	1.046	88.5	0.764	0.415	0.2206	0.701	-0.671	1.371	0.363	2.765	1.168	3.577	0.234	0.114	76.8	13.0	val
494	2	141	1	Mild	0.2524	1.067	1.265	2.531	56.2	0.0371	0.0465	26.5	52.8	45.2	13.2	-18.9	37.4	31.7	0.0599	1.081	78.6	0.833	0.476	0.1989	0.72	-0.713	1.432	0.358	2.41	1.476	4.62	0.256	0.093	71.1	10.0	val
495	2	142	1	Mild	0.2551	1.077	1.173	2.346	55.7	0.0328	0.0432	28.2	57.3	47.2	16.1	-21.9	37.9	32.7	0.04	1.088	68.0	0.827	0.619	0.2281	0.662	-0.536	1.197	0.26	2.556	0.91	4.275	0.226	0.068	74.3	12.0	val
496	2	143	1	Mild	0.2578	1.079	1.165	2.331	55.6	0.0363	0.0413	26.4	52.4	47.3	15.1	-19.5	38.6	23.2	0.0357	1.02	100.5	0.809	0.619	0.2264	0.81	-0.653	1.462	0.283	1.943	1.276	4.506	0.255	0.08	70.6	11.0	val
497	2	144	1	Mild	0.2605	1.05	1.315	2.63	57.1	0.0332	0.0372	26.7	52.1	46.9	15.7	-23.0	39.0	27.5	0.0275	1.172	92.1	0.777	0.508	0.1699	0.624	-0.712	1.336	0.31	2.53	1.316	4.688	0.265	0.056	75.2	12.0	val
498	2	145	1	Mild	0.2633	1.055	1.189	2.378	56.9	0.0391	0.041	24.1	58.3	46.7	19.4	-19.5	38.6	29.8	0.034	1.081	100.1	0.763	0.597	0.1978	0.763	-0.456	1.218	0.339	2.795	1.262	5.663	0.227	0.047	79.4	11.0	val
499	2	146	1	Mild	0.266	1.072	1.367	2.734	56.0	0.0354	0.0518	27.0	52.7	43.8	15.2	-24.8	40.1	32.9	0.0411	1.087	88.6	0.836	0.665	0.2129	0.56	-0.522	1.082	0.3	2.296	1.318	4.447	0.234	0.052	75.9	11.0	val
500	2	147	1	Mild	0.2687	1.067	1.299	2.599	56.2	0.0383	0.0513	27.1	53.3	49.8	16.6	-19.9	39.8	29.4	0.0431	1.072	68.8	0.805	0.73	0.196	0.752	-0.693	1.445	0.372	2.823	0.982	3.378	0.283	0.051	77.1	11.0	val
501	2	148	1	Mild	0.2715	1.079	1.303	2.605	55.6	0.0309	0.0365	27.4	52.7	49.0	13.0	-19.6	38.0	29.4	0.0347	1.068	52.1	0.765	0.477	0.212	0.904	-0.677	1.581	0.386	2.302	1.018	3.442	0.275	0.078	76.3	12.0	val
502	2	149	1	Mild	0.2742	1.065	1.294	2.589	56.3	0.0445	0.0386	28.9	55.8	47.9	15.7	-26.8	38.4	27.7	0.0631	1.059	78.8	0.801	0.4	0.2017	0.858	-0.796	1.653	0.329	2.291	1.52	4.543	0.21	0.069	76.1	11.0	val
503	2	150	1	Mild	0.277	1.069	1.279	2.557	56.1	0.0382	0.0433	26.8	54.1	45.7	17.4	-14.3	38.1	29.5	0.0523	1.126	81.0	0.757	0.738	0.2284	0.799	-0.68	1.479	0.315	2.01	1.404	4.826	0.264	0.058	76.2	12.0	val
504	2	151	1	Mild	0.2798	1.051	1.326	2.652	57.1	0.0366	0.0398	26.2	53.7	45.8	15.1	-19.1	42.5	30.1	0.0463	1.062	70.0	0.782	0.697	0.2276	0.817	-0.77	1.587	0.329	2.16	0.988	3.795	0.233	0.093	75.7	11.0	val
505	2	152	1	Mild	0.2826	1.055	1.304	2.608	56.9	0.0376	0.042	25.6	53.2	50.8	12.2	-19.5	45.3	28.7	0.0609	1.041	58.4	0.775	0.46	0.1784	0.737	-0.538	1.275	0.282	2.455	1.537	3.986	0.276	0.044	72.2	11.0	val
506	2	153	1	Mild	0.2853	1.091	1.233	2.466	55.0	0.0296	0.0428	27.2	51.9	46.5	16.7	-22.7	40.1	28.1	0.0569	1.103	88.6	0.776	0.632	0.2314	0.828	-0.644	1.472	0.321	2.0	1.618	4.054	0.247	0.051	77.2	12.0	val
507	2	154	1	Mild	0.2882	1.062	1.161	2.323	56.5	0.0308	0.0438	27.0	53.9	46.6	11.5	-18.3	34.9	28.8	0.0327	1.124	85.5	0.784	0.618	0.1824	0.769	-0.708	1.477	0.366	2.688	1.387	4.077	0.28	0.055	72.3	11.0	val
508	2	155	1	Mild	0.291	1.049	1.313	2.627	57.2	0.0322	0.0362	25.5	55.3	43.4	12.6	-17.4	38.1	31.1	0.0476	1.064	61.8	0.738	0.398	0.2249	0.842	-0.694	1.535	0.309	2.575	1.269	3.975	0.308	0.089	75.6	11.0	val
509	2	156	1	Mild	0.2938	1.052	1.297	2.595	57.0	0.0323	0.0424	24.8	52.8	47.0	16.4	-22.2	34.7	30.4	0.0429	0.987	61.7	0.77	0.535	0.2445	0.672	-0.577	1.248	0.211	2.685	1.567	4.41	0.237	0.1	76.5	12.0	val
510	2	157	1	Mild	0.2966	1.048	1.295	2.591	57.2	0.0314	0.0434	26.7	56.0	46.3	14.3	-18.7	38.4	29.2	0.0397	1.064	86.6	0.886	0.362	0.1877	0.763	-0.617	1.38	0.302	2.403	0.996	4.045	0.283	0.078	77.6	11.0	val
511	2	158	1	Mild	0.2994	1.098	1.249	2.497	54.6	0.0373	0.0414	26.1	54.7	48.1	19.8	-19.0	40.9	32.1	0.0493	1.07	82.9	0.839	0.696	0.1825	0.593	-0.51	1.102	0.272	2.063	0.888	5.207	0.285	0.061	73.4	12.0	val
512	2	159	1	Mild	0.3023	1.087	1.262	2.523	55.2	0.0312	0.0478	26.6	53.4	48.0	10.4	-19.3	40.2	25.9	0.0248	1.043	81.5	0.812	0.731	0.2191	0.64	-0.643	1.283	0.246	2.52	1.549	4.558	0.235	0.088	73.4	9.0	val
513	2	160	1	Mild	0.3052	1.045	1.299	2.598	57.4	0.0391	0.0508	27.0	56.5	48.1	16.4	-18.1	40.4	31.9	0.0374	0.95	86.5	0.816	0.45	0.1881	0.788	-0.563	1.351	0.341	2.261	1.089	4.658	0.26	0.097	74.9	13.0	val
514	2	161	1	Mild	0.308	1.07	1.239	2.479	56.1	0.04	0.0374	26.7	54.1	46.9	16.5	-19.1	40.3	29.4	0.0632	1.144	89.4	0.833	0.48	0.2143	0.837	-0.535	1.372	0.361	2.757	1.674	4.268	0.289	0.093	77.3	12.0	val
515	2	162	1	Mild	0.3109	1.08	1.24	2.48	55.5	0.0375	0.0462	26.9	50.1	44.7	12.9	-20.5	36.8	30.8	0.0568	1.137	83.2	0.848	0.485	0.2123	0.662	-0.522	1.184	0.417	2.47	0.802	3.872	0.238	0.051	73.0	12.0	val
516	2	163	1	Mild	0.3138	1.085	1.172	2.343	55.3	0.033	0.0427	25.5	54.2	46.9	13.7	-22.1	39.8	27.4	0.0278	1.071	66.5	0.72	0.561	0.2122	0.691	-0.604	1.295	0.336	2.653	1.299	3.558	0.298	0.087	73.3	12.0	val
517	2	164	1	Mild	0.3167	1.075	1.272	2.545	55.8	0.0448	0.0329	25.1	49.1	47.2	15.6	-19.6	38.1	30.2	0.0424	1.106	91.5	0.753	0.516	0.2131	0.913	-0.69	1.603	0.372	2.125	1.518	4.739	0.253	0.094	74.8	11.0	val
518	2	165	1	Mild	0.3196	1.106	1.247	2.494	54.2	0.0394	0.0483	27.4	54.9	48.1	16.6	-19.7	38.9	25.9	0.0487	1.12	68.1	0.785	0.595	0.2486	0.662	-0.557	1.219	0.296	2.371	1.065	4.012	0.273	0.072	78.5	11.0	val
519	2	166	1	Mild	0.3225	1.087	1.295	2.591	55.2	0.0286	0.0504	26.9	55.2	48.8	16.4	-20.6	41.1	24.8	0.0497	1.155	72.4	0.838	0.743	0.231	0.873	-0.754	1.627	0.266	3.023	1.459	4.564	0.25	0.082	81.7	12.0	val
520	2	167	1	Mild	0.3254	1.087	1.307	2.614	55.2	0.0329	0.0401	28.1	54.8	46.0	13.9	-22.3	42.1	28.6	0.0436	1.11	62.0	0.793	0.548	0.2101	0.721	-0.682	1.403	0.329	2.268	1.292	4.059	0.243	0.08	75.1	13.0	val
521	2	168	1	Mild	0.3283	1.071	1.325	2.651	56.0	0.0326	0.0392	24.9	52.6	46.7	14.7	-18.9	40.8	32.0	0.0374	1.069	69.3	0.814	0.747	0.1905	0.84	-0.536	1.377	0.268	2.717	1.184	4.265	0.246	0.072	80.1	12.0	val
522	2	169	1	Mild	0.3313	1.062	1.276	2.552	56.5	0.026	0.0392	27.7	53.3	46.3	14.8	-18.8	42.8	28.1	0.0422	1.056	90.9	0.796	0.788	0.2131	0.944	-0.698	1.642	0.242	2.551	1.499	4.092	0.239	0.096	78.9	11.0	val
523	2	170	1	Mild	0.3342	1.058	1.314	2.627	56.7	0.0286	0.0488	27.2	49.0	47.0	10.7	-22.8	37.5	26.1	0.0689	1.109	94.6	0.787	0.553	0.251	0.815	-0.573	1.388	0.267	2.3	1.315	4.499	0.227	0.083	73.2	12.0	val
524	2	171	1	Mild	0.3372	1.046	1.338	2.676	57.3	0.0353	0.04	25.3	51.1	47.6	16.4	-18.5	43.0	33.4	0.0566	1.041	81.9	0.687	0.621	0.2201	0.927	-0.686	1.613	0.342	2.273	1.238	3.533	0.3	0.096	75.5	13.0	val
525	2	172	1	Mild	0.3401	1.076	1.241	2.482	55.7	0.0376	0.0414	27.4	53.1	50.5	14.3	-20.1	40.5	31.2	0.048	1.091	82.1	0.756	0.436	0.2322	0.919	-0.76	1.68	0.24	2.137	1.424	4.728	0.228	0.118	75.9	14.0	val
526	2	173	1	Mild	0.3431	1.092	1.223	2.446	54.9	0.0351	0.0394	25.1	53.0	45.1	14.1	-16.4	40.9	27.8	0.0411	1.045	102.3	0.741	0.551	0.2273	0.89	-0.652	1.542	0.265	2.676	1.538	4.184	0.233	0.078	72.3	12.0	val
527	2	174	1	Mild	0.3461	1.1	1.314	2.629	54.5	0.0366	0.0521	28.3	54.8	44.7	10.9	-17.5	39.6	33.1	0.0343	1.056	91.2	0.757	0.664	0.2146	0.775	-0.724	1.499	0.329	3.267	1.344	3.934	0.302	0.061	82.4	11.0	val
528	2	175	1	Mild	0.3491	1.082	1.347	2.693	55.4	0.0331	0.0444	27.6	48.9	48.3	14.3	-17.4	36.5	25.8	0.0425	1.036	78.0	0.769	0.331	0.2154	0.794	-0.641	1.436	0.331	2.614	0.972	4.167	0.262	0.071	72.9	14.0	val
529	2	176	2	Moderate	0.3521	1.058	1.208	2.415	56.7	0.0378	0.0425	27.0	55.2	47.9	14.5	-19.2	34.3	31.8	0.0441	1.162	92.3	0.781	0.555	0.2434	0.554	-0.639	1.192	0.405	2.85	1.087	4.46	0.228	0.069	78.5	13.0	val
530	2	177	2	Moderate	0.3551	1.092	1.331	2.662	54.9	0.0318	0.0443	25.5	52.6	45.7	15.4	-18.2	42.1	26.5	0.0472	1.006	67.8	0.759	0.591	0.2291	0.835	-0.576	1.411	0.271	2.956	1.433	4.111	0.247	0.063	73.7	13.0	val
531	2	178	2	Moderate	0.3581	1.095	1.223	2.445	54.8	0.0317	0.0396	26.5	50.6	48.5	16.5	-19.5	41.2	29.3	0.0533	0.997	95.3	0.767	0.539	0.2721	0.75	-0.564	1.314	0.343	2.175	1.054	5.281	0.277	0.075	76.0	13.0	val
532	2	179	2	Moderate	0.3611	1.087	1.28	2.56	55.2	0.0434	0.0401	25.3	55.4	50.0	16.1	-17.7	38.6	29.8	0.0514	1.059	95.5	0.84	0.51	0.1822	0.765	-0.722	1.487	0.317	2.256	1.53	4.632	0.28	0.096	78.9	13.0	val
533	2	180	2	Moderate	0.3641	1.108	1.261	2.523	54.2	0.0412	0.0393	26.4	57.8	48.0	14.3	-19.8	38.8	29.7	0.0451	1.086	86.2	0.788	0.57	0.2256	0.72	-0.586	1.306	0.358	3.046	1.333	4.038	0.256	0.054	80.0	11.0	val
534	2	181	2	Moderate	0.3672	1.1	1.325	2.65	54.5	0.0237	0.0511	27.3	52.7	45.0	12.8	-21.9	42.7	28.0	0.0584	1.054	81.1	0.715	0.428	0.2466	0.756	-0.601	1.357	0.412	2.552	1.227	4.878	0.26	0.082	80.9	13.0	val
535	2	182	2	Moderate	0.3702	1.096	1.262	2.523	54.8	0.0434	0.0469	26.1	53.4	43.1	16.7	-22.9	35.7	28.0	0.0317	1.084	84.4	0.765	0.48	0.2034	0.83	-0.76	1.589	0.295	2.117	1.429	4.139	0.276	0.099	81.8	12.0	val
536	2	183	2	Moderate	0.3733	1.087	1.323	2.646	55.2	0.0421	0.0489	24.5	54.6	45.6	15.7	-19.1	40.5	28.8	0.063	1.085	84.1	0.743	0.6	0.2619	0.636	-0.566	1.202	0.362	3.13	1.42	4.304	0.272	0.07	81.8	11.0	val
537	2	184	2	Moderate	0.3763	1.071	1.289	2.578	56.0	0.0447	0.045	25.5	52.8	46.2	13.8	-21.3	37.5	24.9	0.0531	1.093	96.8	0.826	0.647	0.2253	0.6	-0.604	1.204	0.323	2.915	1.388	4.235	0.32	0.091	79.3	13.0	val
538	2	185	2	Moderate	0.3794	1.083	1.267	2.534	55.4	0.0281	0.0406	25.7	54.1	44.2	13.4	-21.7	39.1	30.2	0.0439	1.03	73.4	0.767	0.551	0.2478	0.672	-0.481	1.153	0.252	2.892	1.168	3.86	0.3	0.077	78.5	13.0	val
539	2	186	2	Moderate	0.3825	1.07	1.257	2.514	56.1	0.023	0.036	26.6	55.5	48.7	12.6	-20.0	32.4	28.2	0.0588	1.057	77.2	0.784	0.7	0.2138	0.776	-0.5	1.277	0.305	2.086	1.558	4.778	0.191	0.073	78.4	14.0	val
540	2	187	2	Moderate	0.3856	1.082	1.274	2.547	55.4	0.0403	0.0431	27.5	51.5	45.9	14.4	-23.1	43.9	29.1	0.0591	1.01	88.4	0.821	0.663	0.2611	0.715	-0.643	1.359	0.273	2.566	1.41	4.583	0.311	0.085	78.5	12.0	val
541	2	188	2	Moderate	0.3887	1.1	1.257	2.514	54.5	0.0439	0.0434	27.4	53.9	48.1	15.2	-22.3	37.7	26.0	0.0529	0.984	84.0	0.617	0.649	0.1952	0.677	-0.513	1.19	0.334	2.861	1.057	4.749	0.255	0.078	83.1	12.0	val
542	2	189	2	Moderate	0.3918	1.102	1.284	2.568	54.5	0.0385	0.0402	25.9	51.4	48.4	14.6	-21.8	34.6	27.9	0.0637	1.062	78.9	0.862	0.512	0.2018	0.807	-0.593	1.401	0.287	2.349	1.577	4.082	0.215	0.079	81.4	13.0	val
543	2	190	2	Moderate	0.3949	1.095	1.212	2.424	54.8	0.0429	0.041	26.4	54.6	46.8	12.0	-22.8	43.4	27.2	0.0592	1.062	70.1	0.758	0.749	0.2964	0.738	-0.661	1.399	0.231	2.084	1.089	4.075	0.259	0.088	79.5	14.0	val
544	2	191	2	Moderate	0.398	1.072	1.26	2.52	56.0	0.0381	0.0396	24.1	51.7	42.9	12.2	-19.3	39.2	29.1	0.0636	1.019	88.3	0.745	0.591	0.2233	0.788	-0.661	1.449	0.335	2.723	0.968	4.689	0.221	0.059	79.7	14.0	val
545	2	192	2	Moderate	0.4011	1.089	1.28	2.559	55.1	0.0344	0.0434	24.1	51.2	44.6	14.4	-15.6	40.9	23.6	0.0369	0.99	62.1	0.769	0.586	0.1916	0.746	-0.61	1.357	0.355	2.649	1.342	4.266	0.228	0.06	75.1	15.0	val
546	2	193	2	Moderate	0.4043	1.056	1.311	2.621	56.8	0.0329	0.05	27.1	55.3	45.0	14.7	-21.6	36.1	29.1	0.0605	1.025	84.6	0.74	0.444	0.2131	0.742	-0.573	1.315	0.252	3.275	0.893	4.39	0.251	0.063	78.6	14.0	val
547	2	194	2	Moderate	0.4074	1.102	1.252	2.503	54.4	0.042	0.0396	25.9	53.7	43.1	14.5	-20.8	42.4	29.4	0.0574	1.04	87.9	0.807	0.414	0.2272	0.881	-0.547	1.428	0.32	2.702	1.467	3.738	0.275	0.038	81.8	13.0	val
548	2	195	2	Moderate	0.4106	1.085	1.234	2.469	55.3	0.0403	0.0477	26.8	55.5	46.6	11.2	-17.7	34.4	28.0	0.0479	1.054	67.5	0.72	0.559	0.2029	0.896	-0.676	1.572	0.264	3.125	1.374	5.57	0.2	0.079	80.8	13.0	val
549	2	196	2	Moderate	0.4137	1.08	1.324	2.648	55.6	0.043	0.0381	25.2	50.6	46.3	16.2	-21.2	37.9	26.6	0.0607	1.114	80.9	0.852	0.501	0.1899	0.844	-0.638	1.482	0.288	2.627	0.938	3.446	0.263	0.083	83.6	14.0	val
550	2	197	2	Moderate	0.4169	1.1	1.325	2.65	54.5	0.0433	0.045	26.9	54.6	46.5	12.1	-24.1	41.1	30.2	0.0595	1.096	71.5	0.693	0.621	0.2473	0.8	-0.755	1.555	0.332	2.253	0.947	4.271	0.266	0.073	80.8	12.0	val
551	2	198	2	Moderate	0.4201	1.089	1.237	2.473	55.1	0.0397	0.0481	27.1	53.4	47.4	14.4	-19.4	41.7	33.5	0.0657	1.049	93.7	0.804	0.495	0.2334	0.658	-0.583	1.241	0.412	2.862	1.53	4.094	0.276	0.088	78.7	14.0	val
552	2	199	2	Moderate	0.4233	1.097	1.295	2.59	54.7	0.036	0.0533	26.4	52.6	46.3	14.3	-22.1	42.1	31.3	0.0642	1.127	83.4	0.702	0.634	0.2342	0.915	-0.54	1.454	0.326	2.561	1.49	3.011	0.268	0.093	79.4	13.0	val
553	2	200	2	Moderate	0.4265	1.095	1.327	2.655	54.8	0.0436	0.0437	27.2	55.6	45.2	19.7	-20.4	41.4	30.7	0.0471	1.028	82.1	0.692	0.657	0.1794	0.767	-0.687	1.454	0.35	1.917	0.923	3.987	0.277	0.079	83.0	13.0	val
554	2	201	2	Moderate	0.4297	1.089	1.206	2.412	55.1	0.0404	0.0471	23.9	51.0	47.1	14.7	-20.9	36.9	24.8	0.0326	1.035	97.6	0.779	0.68	0.1954	0.793	-0.69	1.483	0.28	2.84	1.252	3.611	0.264	0.061	75.6	12.0	val
555	2	202	2	Moderate	0.4329	1.131	1.32	2.64	53.1	0.0316	0.0464	25.8	52.2	45.4	15.8	-18.5	41.7	29.8	0.0607	1.032	64.4	0.703	0.469	0.2172	0.643	-0.726	1.369	0.299	2.879	1.349	3.857	0.262	0.05	77.4	12.0	val
556	2	203	2	Moderate	0.4361	1.099	1.245	2.489	54.6	0.041	0.0515	24.9	53.6	49.3	12.5	-23.6	35.0	29.9	0.0724	1.134	90.7	0.816	0.618	0.2379	0.794	-0.699	1.493	0.411	3.027	1.113	4.572	0.307	0.083	79.5	15.0	val
557	2	204	2	Moderate	0.4393	1.096	1.227	2.454	54.8	0.0362	0.0329	27.9	51.0	47.8	12.6	-20.1	39.9	26.0	0.0647	1.039	87.6	0.842	0.65	0.2199	0.951	-0.635	1.586	0.325	2.559	1.018	3.63	0.244	0.056	79.4	14.0	val
558	2	205	2	Moderate	0.4426	1.083	1.269	2.538	55.4	0.0396	0.0604	27.4	52.2	46.7	11.8	-20.9	36.8	30.7	0.0461	1.131	80.9	0.735	0.57	0.2385	0.814	-0.619	1.433	0.367	2.866	1.455	4.131	0.252	0.071	78.8	14.0	val
559	2	206	2	Moderate	0.4458	1.092	1.34	2.68	55.0	0.0398	0.0429	26.5	52.8	45.3	15.8	-21.0	43.0	26.6	0.0499	1.054	96.5	0.742	0.61	0.1964	0.852	-0.687	1.539	0.353	2.822	0.893	4.358	0.245	0.084	77.8	13.0	val
560	2	207	2	Moderate	0.449	1.116	1.313	2.626	53.8	0.0375	0.0569	23.2	53.0	44.4	15.0	-21.0	35.6	27.1	0.0481	1.051	92.4	0.863	0.548	0.2291	0.877	-0.67	1.548	0.278	3.223	1.242	4.36	0.211	0.065	86.2	14.0	val
561	2	208	2	Moderate	0.4523	1.092	1.326	2.653	54.9	0.0344	0.046	28.1	52.5	46.2	16.6	-17.9	34.8	29.9	0.0737	1.014	77.7	0.774	0.647	0.1908	0.467	-0.614	1.081	0.383	2.515	1.151	4.177	0.311	0.062	82.3	13.0	val
562	2	209	2	Moderate	0.4556	1.071	1.298	2.597	56.0	0.051	0.0527	23.7	51.7	46.6	14.4	-24.4	34.8	27.0	0.0558	0.949	88.4	0.768	0.45	0.2271	0.626	-0.637	1.263	0.224	2.095	1.185	3.915	0.273	0.074	87.0	13.0	val
563	2	210	2	Moderate	0.4588	1.028	1.154	2.308	58.4	0.037	0.0653	25.7	54.7	47.7	11.9	-24.1	40.4	23.6	0.0665	1.039	88.6	0.786	0.609	0.2253	0.79	-0.629	1.419	0.247	2.491	1.746	4.401	0.297	0.056	77.8	13.0	val
564	2	211	2	Moderate	0.4621	1.068	1.174	2.348	56.2	0.0443	0.0467	26.6	51.9	42.6	15.2	-24.6	39.1	27.0	0.0593	0.972	90.4	0.773	0.53	0.1853	0.936	-0.71	1.646	0.335	2.318	2.091	4.321	0.242	0.086	83.2	14.0	val
565	2	212	2	Moderate	0.4654	1.088	1.277	2.554	55.1	0.0425	0.0485	25.0	49.5	47.0	15.5	-17.8	38.7	28.4	0.0431	1.042	85.9	0.688	0.692	0.2074	0.744	-0.583	1.327	0.321	3.057	1.418	4.179	0.164	0.093	77.5	15.0	val
566	2	213	2	Moderate	0.4687	1.105	1.245	2.489	54.3	0.0482	0.0514	26.0	49.0	46.2	11.9	-22.7	37.5	32.4	0.0612	1.065	90.5	0.731	0.39	0.1842	0.785	-0.55	1.335	0.37	2.356	1.575	5.211	0.281	0.102	83.7	14.0	val
567	2	214	2	Moderate	0.472	1.082	1.173	2.347	55.4	0.0414	0.0477	25.5	52.2	42.7	15.8	-18.6	39.6	26.1	0.0614	1.044	87.3	0.84	0.55	0.2277	0.68	-0.556	1.236	0.359	2.686	1.059	3.923	0.204	0.061	83.3	14.0	val
568	2	215	2	Moderate	0.4753	1.099	1.328	2.656	54.6	0.0453	0.0461	25.0	51.9	45.5	16.1	-19.6	37.6	28.2	0.0651	1.093	61.9	0.761	0.582	0.236	0.773	-0.6	1.373	0.309	2.366	1.454	4.628	0.282	0.09	78.4	13.0	val
569	2	216	2	Moderate	0.4787	1.119	1.271	2.542	53.6	0.0442	0.0479	26.9	48.8	46.6	14.2	-23.0	43.1	22.4	0.0595	1.068	71.5	0.781	0.546	0.2461	1.096	-0.606	1.702	0.354	2.313	1.332	4.066	0.286	0.048	78.2	15.0	val
570	2	217	2	Moderate	0.482	1.101	1.319	2.638	54.5	0.0459	0.0518	25.3	51.9	47.5	14.0	-18.1	38.1	26.0	0.0459	1.033	92.3	0.738	0.656	0.2264	0.819	-0.659	1.478	0.332	2.916	1.283	3.992	0.205	0.084	79.2	13.0	val
571	2	218	2	Moderate	0.4853	1.076	1.241	2.482	55.7	0.0548	0.0512	25.0	51.4	43.9	12.1	-23.1	39.2	29.9	0.0596	1.059	73.9	0.716	0.441	0.1974	0.795	-0.464	1.26	0.266	2.514	1.331	4.107	0.273	0.064	79.6	14.0	val
572	2	219	2	Moderate	0.4887	1.105	1.316	2.632	54.3	0.0463	0.0483	26.4	54.3	45.6	14.0	-21.4	40.8	29.0	0.045	1.061	98.7	0.838	0.518	0.2088	0.941	-0.502	1.444	0.347	2.083	1.158	3.721	0.319	0.046	87.1	14.0	val
573	2	220	2	Moderate	0.492	1.075	1.301	2.601	55.8	0.0477	0.0433	25.6	55.0	45.4	17.5	-22.0	33.8	28.9	0.0448	1.046	82.4	0.732	0.789	0.2245	0.843	-0.557	1.4	0.417	2.242	0.911	5.045	0.281	0.076	81.4	14.0	val
574	2	221	2	Moderate	0.4954	1.117	1.179	2.358	53.7	0.0472	0.055	26.3	52.1	46.0	16.7	-19.3	43.5	24.6	0.0687	0.999	81.6	0.828	0.459	0.2723	0.865	-0.587	1.452	0.272	2.567	1.212	3.653	0.297	0.067	81.4	14.0	val
575	2	222	2	Moderate	0.4987	1.096	1.277	2.554	54.8	0.0418	0.055	25.0	52.1	44.0	16.3	-17.8	40.5	29.2	0.0595	0.96	67.6	0.799	0.554	0.1944	0.627	-0.582	1.209	0.369	2.142	1.322	4.413	0.244	0.097	81.0	12.0	val
576	2	223	2	Moderate	0.5021	1.096	1.318	2.637	54.7	0.0434	0.0448	26.2	52.7	46.0	15.2	-21.9	36.7	30.5	0.0505	1.119	96.1	0.713	0.745	0.2285	0.891	-0.625	1.516	0.313	2.537	0.764	4.664	0.24	0.092	87.1	14.0	val
577	2	224	2	Moderate	0.5055	1.088	1.3	2.6	55.1	0.0429	0.0568	24.8	55.0	45.5	14.9	-18.5	39.9	31.4	0.0459	1.017	83.3	0.73	0.688	0.2137	0.687	-0.557	1.244	0.267	2.312	1.4	4.858	0.268	0.044	84.3	14.0	val
578	2	225	2	Moderate	0.5089	1.124	1.23	2.46	53.4	0.0512	0.0483	24.8	48.2	45.0	14.6	-20.3	40.1	31.8	0.061	1.04	94.9	0.774	0.47	0.2137	0.557	-0.716	1.273	0.232	2.738	1.552	3.784	0.234	0.091	81.0	15.0	val
579	2	226	2	Moderate	0.5123	1.117	1.213	2.427	53.7	0.0422	0.048	23.9	53.0	46.8	14.4	-17.7	37.6	30.3	0.0658	0.996	95.4	0.769	0.689	0.1963	0.769	-0.676	1.445	0.277	3.073	1.334	3.53	0.247	0.091	79.8	13.0	val
580	2	227	2	Moderate	0.5157	1.1	1.272	2.543	54.6	0.0421	0.0526	25.5	52.3	42.3	14.3	-21.0	39.5	27.2	0.0575	1.062	98.7	0.703	0.637	0.2533	0.825	-0.539	1.364	0.294	3.019	1.137	4.247	0.247	0.065	77.3	12.0	val
581	2	228	2	Moderate	0.5191	1.127	1.158	2.316	53.3	0.0472	0.0443	24.6	53.4	46.1	14.0	-18.2	37.5	31.7	0.0508	0.976	81.3	0.762	0.479	0.2197	0.888	-0.671	1.559	0.219	2.08	1.743	4.9	0.249	0.089	83.4	16.0	val
582	2	229	2	Moderate	0.5225	1.082	1.195	2.39	55.4	0.0527	0.0434	25.5	51.9	47.0	14.5	-20.8	37.2	26.4	0.0601	1.093	79.7	0.824	0.663	0.2369	0.743	-0.691	1.434	0.414	2.881	1.264	5.014	0.283	0.048	81.4	15.0	val
583	2	230	2	Moderate	0.5259	1.134	1.365	2.73	52.9	0.0464	0.0541	24.8	50.2	43.3	15.0	-17.9	40.5	28.9	0.0743	1.181	73.7	0.652	0.619	0.2508	0.611	-0.567	1.178	0.305	2.738	1.096	3.757	0.228	0.086	80.9	15.0	val
584	2	231	2	Moderate	0.5294	1.105	1.187	2.375	54.3	0.0468	0.0524	26.4	54.9	44.3	14.9	-25.1	40.8	31.4	0.0356	1.016	73.0	0.745	0.517	0.2255	0.851	-0.665	1.516	0.271	2.57	1.241	4.174	0.243	0.08	86.8	13.0	val
585	2	232	2	Moderate	0.5328	1.114	1.294	2.588	53.9	0.0445	0.0576	25.3	49.6	43.9	15.7	-19.1	42.8	30.3	0.0616	1.057	83.8	0.745	0.516	0.1876	0.687	-0.64	1.327	0.178	2.471	1.495	4.841	0.247	0.063	80.8	14.0	val
586	2	233	2	Moderate	0.5363	1.128	1.327	2.654	53.2	0.0384	0.0474	23.5	51.8	45.1	14.9	-19.2	39.9	24.8	0.0626	0.947	102.3	0.743	0.422	0.2145	0.777	-0.576	1.353	0.394	2.654	1.224	4.531	0.284	0.076	85.5	14.0	val
587	2	234	2	Moderate	0.5397	1.106	1.143	2.287	54.3	0.0539	0.0491	26.7	50.5	46.2	14.3	-21.8	39.6	31.8	0.0811	1.069	69.7	0.696	0.713	0.2043	0.815	-0.627	1.443	0.396	2.796	1.291	5.172	0.29	0.084	81.2	13.0	val
588	2	235	2	Moderate	0.5432	1.101	1.17	2.339	54.5	0.0455	0.0557	26.3	51.1	50.1	16.6	-20.6	41.5	27.3	0.066	1.013	69.7	0.781	0.581	0.2287	0.754	-0.716	1.47	0.41	2.714	1.24	3.595	0.308	0.09	83.3	13.0	val
589	2	236	2	Moderate	0.5466	1.14	1.226	2.452	52.6	0.044	0.0516	25.7	51.4	40.6	14.7	-18.7	35.7	32.4	0.0725	1.054	72.0	0.769	0.623	0.2255	0.841	-0.67	1.511	0.31	2.426	1.201	4.135	0.258	0.069	86.2	16.0	val
590	2	237	2	Moderate	0.5501	1.082	1.318	2.635	55.4	0.0509	0.0475	24.9	52.3	43.2	14.0	-19.5	36.1	25.1	0.066	1.14	75.3	0.726	0.559	0.2632	0.6	-0.574	1.174	0.299	2.516	1.08	4.087	0.233	0.063	76.1	13.0	val
591	2	238	2	Moderate	0.5536	1.115	1.306	2.613	53.8	0.0638	0.0568	24.7	47.7	46.5	11.4	-22.2	40.8	29.4	0.055	0.944	85.7	0.771	0.758	0.1709	0.767	-0.562	1.329	0.302	2.133	1.099	4.219	0.248	0.079	87.4	14.0	val
592	2	239	2	Moderate	0.5571	1.133	1.237	2.474	52.9	0.0495	0.0517	25.6	52.8	46.6	14.2	-27.4	39.9	24.0	0.0585	0.909	102.2	0.774	0.546	0.2602	0.806	-0.629	1.435	0.346	2.518	1.032	4.647	0.262	0.041	85.2	15.0	val
593	2	240	2	Moderate	0.5606	1.143	1.256	2.512	52.5	0.0421	0.0435	26.5	51.5	44.3	12.8	-17.9	39.6	31.3	0.0673	0.986	103.3	0.737	0.678	0.2528	0.756	-0.735	1.491	0.288	2.855	1.417	4.804	0.3	0.056	88.1	14.0	val
594	2	241	2	Moderate	0.5641	1.122	1.363	2.726	53.5	0.0498	0.0437	24.9	56.0	45.3	16.7	-22.5	37.2	28.1	0.0846	1.012	62.5	0.86	0.611	0.2431	0.603	-0.619	1.222	0.326	2.335	1.446	3.4	0.233	0.095	81.7	14.0	val
595	2	242	2	Moderate	0.5676	1.112	1.223	2.446	53.9	0.0518	0.0536	23.7	50.1	44.3	13.3	-20.3	39.1	23.0	0.0757	1.022	71.0	0.796	0.339	0.1924	0.955	-0.628	1.584	0.286	2.676	1.263	4.21	0.28	0.07	85.1	15.0	val
596	2	243	2	Moderate	0.5711	1.095	1.186	2.371	54.8	0.0552	0.0561	26.2	51.6	45.9	13.8	-18.2	37.2	26.3	0.0709	1.019	86.4	0.784	0.518	0.2236	0.725	-0.531	1.256	0.326	2.692	1.052	4.532	0.278	0.058	89.9	15.0	val
597	2	244	2	Moderate	0.5747	1.099	1.24	2.481	54.6	0.0469	0.0607	26.1	52.4	48.1	12.2	-19.0	39.7	28.1	0.0637	1.072	93.1	0.689	0.799	0.2549	0.727	-0.709	1.437	0.386	2.801	1.459	4.455	0.303	0.089	82.6	14.0	val
598	2	245	2	Moderate	0.5782	1.119	1.355	2.709	53.6	0.0482	0.0549	26.0	50.7	46.7	14.2	-18.0	35.4	34.1	0.0631	1.051	83.7	0.704	0.685	0.2229	0.803	-0.711	1.514	0.312	2.551	1.424	4.331	0.259	0.066	85.2	15.0	val
599	2	246	2	Moderate	0.5818	1.115	1.338	2.676	53.8	0.0518	0.0629	25.0	51.4	44.8	14.7	-21.3	36.8	24.1	0.0812	1.005	100.2	0.747	0.663	0.2308	0.793	-0.728	1.521	0.39	2.529	1.506	3.507	0.241	0.08	83.9	16.0	val
600	2	247	2	Moderate	0.5853	1.117	1.331	2.661	53.7	0.052	0.0512	24.7	53.8	43.2	15.2	-22.9	41.3	27.6	0.0721	1.026	68.3	0.779	0.503	0.2476	0.659	-0.621	1.28	0.328	2.455	1.606	4.2	0.251	0.078	80.1	18.0	val
601	2	248	2	Moderate	0.5889	1.092	1.266	2.532	54.9	0.0497	0.0595	25.2	50.1	42.7	10.8	-21.1	42.0	24.6	0.0856	1.078	68.8	0.702	0.472	0.2363	0.748	-0.65	1.398	0.299	2.704	1.488	4.122	0.244	0.091	83.9	16.0	val
602	2	249	2	Moderate	0.5924	1.112	1.292	2.585	53.9	0.0558	0.0597	24.5	50.3	46.8	14.0	-20.7	36.1	31.9	0.0778	1.017	76.7	0.719	0.605	0.2385	0.671	-0.749	1.421	0.331	2.923	1.323	4.064	0.229	0.061	87.3	14.0	val
603	2	250	2	Moderate	0.596	1.15	1.242	2.484	52.2	0.0419	0.0564	25.4	50.5	46.8	12.9	-19.3	38.0	27.9	0.0811	1.071	71.5	0.765	0.813	0.2613	0.667	-0.506	1.173	0.377	2.316	1.353	4.4	0.231	0.086	92.1	17.0	val
604	2	251	2	Moderate	0.5996	1.119	1.223	2.446	53.6	0.0516	0.0491	24.5	47.4	46.1	13.5	-19.3	38.4	26.2	0.07	0.986	102.5	0.711	0.534	0.2067	0.649	-0.641	1.289	0.259	2.59	1.402	3.98	0.195	0.097	85.7	16.0	val
605	2	252	3	Significant	0.6032	1.111	1.277	2.555	54.0	0.0548	0.0593	25.2	48.5	46.0	14.6	-21.7	35.8	29.8	0.0675	1.001	102.8	0.777	0.642	0.2582	0.783	-0.704	1.487	0.306	2.884	1.445	4.381	0.229	0.088	84.8	16.0	val
606	2	253	3	Significant	0.6068	1.1	1.335	2.669	54.6	0.0516	0.0522	25.6	53.0	46.3	12.2	-18.3	37.1	28.5	0.0465	0.997	78.8	0.767	0.529	0.193	0.774	-0.665	1.44	0.288	2.68	0.921	4.46	0.259	0.068	87.9	15.0	val
607	2	254	3	Significant	0.6104	1.122	1.229	2.459	53.5	0.0666	0.0569	23.8	54.7	46.9	14.2	-21.5	34.3	29.6	0.0621	0.976	92.9	0.814	0.535	0.2491	0.771	-0.613	1.384	0.283	2.585	1.07	3.604	0.282	0.063	82.4	14.0	val
608	2	255	3	Significant	0.614	1.087	1.138	2.275	55.2	0.0513	0.0414	25.4	52.1	45.2	14.2	-21.2	38.7	29.0	0.0821	1.096	101.1	0.711	0.682	0.2424	0.69	-0.72	1.41	0.307	2.316	1.007	4.399	0.266	0.073	88.1	15.0	val
609	2	256	3	Significant	0.6176	1.135	1.198	2.396	52.9	0.0472	0.0548	27.0	53.7	47.0	11.5	-20.3	40.4	33.5	0.0526	1.055	96.2	0.765	0.433	0.2367	0.791	-0.629	1.42	0.29	2.397	1.411	3.853	0.245	0.07	85.9	16.0	val
610	2	257	3	Significant	0.6212	1.095	1.17	2.339	54.8	0.0491	0.0458	25.4	47.1	46.3	16.1	-20.1	32.7	28.8	0.0617	0.958	90.8	0.778	0.746	0.2245	0.766	-0.502	1.268	0.442	3.0	1.235	4.168	0.26	0.085	83.0	16.0	val
611	2	258	3	Significant	0.6248	1.126	1.253	2.506	53.3	0.0461	0.0562	26.6	50.2	45.7	10.6	-20.1	38.6	28.8	0.0773	1.003	97.6	0.705	0.765	0.2362	0.743	-0.768	1.511	0.267	2.768	1.156	4.623	0.275	0.047	87.9	15.0	val
612	2	259	3	Significant	0.6285	1.119	1.286	2.571	53.6	0.0445	0.0495	25.1	47.7	44.3	15.9	-20.9	34.1	28.9	0.0662	0.982	124.5	0.768	0.561	0.2522	0.722	-0.69	1.412	0.345	2.819	1.516	4.819	0.304	0.088	88.6	17.0	val
613	2	260	3	Significant	0.6321	1.135	1.154	2.307	52.9	0.0541	0.0622	24.0	50.3	45.1	14.4	-21.8	38.1	29.7	0.0505	1.02	80.2	0.668	0.662	0.2388	0.765	-0.593	1.358	0.346	2.423	1.472	4.572	0.231	0.088	84.9	16.0	val
614	2	261	3	Significant	0.6358	1.124	1.224	2.448	53.4	0.0545	0.0538	25.9	53.5	44.4	13.7	-21.4	39.0	31.6	0.0542	0.945	83.6	0.75	0.483	0.236	0.68	-0.684	1.364	0.398	2.549	1.235	4.218	0.301	0.072	84.2	16.0	val
615	2	262	3	Significant	0.6394	1.138	1.289	2.578	52.7	0.0518	0.058	25.5	51.3	47.2	15.3	-16.8	40.6	23.9	0.0672	0.934	77.4	0.725	0.699	0.2218	0.879	-0.704	1.583	0.313	2.264	1.632	4.883	0.262	0.046	85.4	16.0	val
616	2	263	3	Significant	0.6431	1.109	1.349	2.698	54.1	0.0613	0.047	23.6	51.9	43.5	14.4	-20.6	37.8	30.9	0.0895	1.034	71.0	0.747	0.527	0.2784	0.813	-0.612	1.425	0.365	2.649	1.59	3.889	0.297	0.101	83.6	16.0	val
617	2	264	3	Significant	0.6468	1.131	1.177	2.355	53.1	0.0455	0.0513	24.7	51.8	44.6	17.6	-18.5	39.2	27.4	0.0724	1.069	95.1	0.78	0.561	0.2202	0.615	-0.601	1.216	0.246	2.657	1.224	4.253	0.303	0.097	88.3	15.0	val
618	2	265	3	Significant	0.6504	1.123	1.187	2.374	53.4	0.0493	0.0584	23.7	50.0	43.5	15.3	-21.4	31.6	32.3	0.0822	0.912	93.1	0.806	0.575	0.236	0.718	-0.602	1.32	0.386	2.282	1.162	4.196	0.276	0.08	85.7	15.0	val
619	2	266	3	Significant	0.6541	1.143	1.169	2.338	52.5	0.0502	0.0563	25.2	50.3	46.2	16.4	-21.9	39.0	29.0	0.0689	0.917	88.8	0.759	0.728	0.2249	0.685	-0.726	1.411	0.165	2.534	1.925	4.732	0.235	0.063	84.8	17.0	val
620	2	267	3	Significant	0.6578	1.169	1.234	2.468	51.3	0.0542	0.0589	24.6	51.4	45.1	14.9	-24.8	36.5	25.6	0.0795	0.972	67.2	0.661	0.652	0.2113	0.734	-0.511	1.245	0.35	2.501	1.06	4.345	0.262	0.083	79.3	17.0	val
621	2	268	3	Significant	0.6615	1.091	1.205	2.41	55.0	0.06	0.0453	24.5	50.2	45.0	14.7	-20.6	34.1	28.6	0.0727	1.008	108.5	0.796	0.818	0.2411	0.914	-0.722	1.635	0.31	2.48	1.21	4.162	0.273	0.08	91.8	14.0	val
622	2	269	3	Significant	0.6652	1.101	1.106	2.213	54.5	0.0491	0.0544	23.9	48.5	45.2	13.3	-22.5	38.3	27.0	0.0848	1.002	81.0	0.748	0.359	0.2616	0.82	-0.716	1.536	0.268	2.343	1.01	3.36	0.22	0.024	85.6	16.0	val
623	2	270	3	Significant	0.6689	1.152	1.277	2.555	52.1	0.0498	0.0555	25.7	49.8	45.3	12.9	-20.6	38.1	27.6	0.0842	0.967	86.3	0.814	0.638	0.2149	0.779	-0.438	1.217	0.332	2.921	1.322	4.265	0.264	0.054	87.9	15.0	val
624	2	271	3	Significant	0.6727	1.12	1.323	2.646	53.6	0.0533	0.0523	24.8	49.6	45.1	11.8	-19.1	38.2	26.0	0.0774	1.106	76.1	0.768	0.651	0.2431	0.83	-0.672	1.503	0.339	2.7	1.133	4.348	0.255	0.105	85.3	15.0	val
625	2	272	3	Significant	0.6764	1.15	1.19	2.38	52.2	0.0478	0.059	25.9	52.1	44.1	14.2	-21.3	42.5	27.3	0.0751	1.017	72.0	0.727	0.58	0.266	0.764	-0.681	1.446	0.322	2.648	1.313	4.561	0.298	0.054	90.2	17.0	val
626	2	273	3	Significant	0.6801	1.127	1.153	2.306	53.3	0.0551	0.0554	25.1	51.9	46.9	12.0	-16.3	40.4	30.1	0.0936	1.024	96.9	0.742	0.703	0.2612	0.844	-0.78	1.624	0.308	3.045	1.432	4.11	0.283	0.052	89.4	16.0	val
627	2	274	3	Significant	0.6839	1.13	1.217	2.434	53.1	0.0553	0.056	24.2	54.2	42.5	11.1	-19.1	34.4	23.6	0.0849	1.07	70.4	0.656	0.456	0.2178	0.924	-0.686	1.61	0.377	2.902	1.615	3.843	0.267	0.068	88.8	17.0	val
628	2	275	3	Significant	0.6876	1.172	1.206	2.412	51.2	0.0551	0.0618	25.1	54.0	44.7	13.2	-17.8	38.7	29.6	0.0743	1.053	75.5	0.713	0.284	0.2197	0.832	-0.645	1.477	0.28	3.13	1.354	4.906	0.295	0.075	92.8	16.0	val
629	2	276	3	Significant	0.6914	1.108	1.305	2.61	54.2	0.0576	0.0646	25.3	53.8	44.1	13.6	-21.1	37.3	24.6	0.0769	1.046	77.6	0.693	0.587	0.253	0.645	-0.447	1.092	0.259	2.49	1.575	4.57	0.296	0.059	85.9	15.0	val
630	2	277	3	Significant	0.6951	1.124	1.244	2.488	53.4	0.0504	0.0491	25.6	50.1	46.0	13.4	-19.6	44.4	25.6	0.0678	0.96	109.4	0.731	0.712	0.1727	0.779	-0.681	1.461	0.408	2.885	1.232	4.849	0.321	0.099	89.8	16.0	val
631	2	278	3	Significant	0.6989	1.135	1.203	2.407	52.9	0.0561	0.055	24.2	54.8	45.3	13.2	-23.0	37.5	30.1	0.0773	1.002	90.3	0.748	0.69	0.2521	0.736	-0.662	1.398	0.331	2.855	1.574	3.968	0.262	0.057	83.1	15.0	val
632	2	279	3	Significant	0.7027	1.111	1.19	2.381	54.0	0.0574	0.0527	24.4	52.1	43.6	13.0	-23.4	35.1	31.5	0.0813	1.112	77.1	0.795	0.517	0.2233	0.997	-0.723	1.72	0.419	2.665	1.088	3.466	0.271	0.051	86.8	14.0	val
633	2	280	3	Significant	0.7064	1.139	1.146	2.292	52.7	0.055	0.0513	25.6	46.2	44.4	15.0	-20.0	34.2	24.2	0.0843	0.997	73.4	0.765	0.538	0.2199	0.663	-0.717	1.38	0.288	2.782	1.67	3.479	0.257	0.069	89.2	17.0	val
634	2	281	3	Significant	0.7102	1.129	1.191	2.382	53.1	0.0584	0.0502	22.2	55.6	43.6	13.2	-19.6	38.7	30.4	0.0862	0.931	100.1	0.751	0.652	0.2455	0.536	-0.669	1.205	0.278	2.321	1.22	4.494	0.277	0.079	86.5	17.0	val
635	2	282	3	Significant	0.714	1.129	1.27	2.539	53.1	0.0592	0.0594	23.5	50.9	45.1	14.2	-21.7	35.9	29.0	0.0685	0.99	92.4	0.748	0.467	0.2427	0.932	-0.593	1.524	0.317	3.099	1.815	4.509	0.212	0.082	92.0	14.0	val
636	2	283	3	Significant	0.7178	1.152	1.212	2.423	52.1	0.0625	0.0584	24.6	51.0	45.8	14.8	-22.6	37.0	28.3	0.0897	1.026	78.2	0.689	0.687	0.2247	0.812	-0.657	1.469	0.413	2.442	1.648	4.562	0.254	0.056	93.8	16.0	val
637	2	284	3	Significant	0.7216	1.14	1.238	2.477	52.6	0.0561	0.0628	23.4	54.2	43.5	13.7	-23.7	40.6	32.7	0.0978	1.058	81.6	0.727	0.569	0.2074	0.715	-0.573	1.288	0.284	1.947	1.052	4.484	0.213	0.063	87.0	17.0	val
638	2	285	3	Significant	0.7254	1.139	1.241	2.481	52.7	0.0555	0.0543	25.2	46.7	45.8	16.0	-15.9	35.5	26.9	0.0786	0.999	95.4	0.749	0.566	0.234	0.829	-0.762	1.591	0.32	2.86	1.094	2.492	0.315	0.071	84.5	17.0	val
639	2	286	3	Significant	0.7293	1.131	1.168	2.337	53.0	0.0583	0.0594	23.6	48.7	43.1	15.3	-23.3	35.4	28.5	0.0929	1.006	92.7	0.73	0.72	0.2823	0.701	-0.651	1.352	0.342	2.853	1.361	3.858	0.268	0.115	89.3	15.0	val
640	2	287	3	Significant	0.7331	1.128	1.22	2.441	53.2	0.056	0.059	24.5	51.2	45.0	15.7	-23.8	36.9	29.3	0.0812	0.966	79.9	0.689	0.729	0.1928	0.623	-0.616	1.239	0.363	2.173	1.471	4.186	0.285	0.072	89.7	17.0	val
641	2	288	3	Significant	0.7369	1.146	1.231	2.463	52.4	0.0564	0.0591	24.4	51.8	47.6	14.9	-20.0	41.1	29.2	0.0684	0.962	107.0	0.694	0.68	0.2134	0.86	-0.693	1.553	0.338	2.611	1.445	4.18	0.298	0.083	89.4	17.0	val
642	2	289	3	Significant	0.7408	1.151	1.199	2.398	52.1	0.0547	0.0674	24.9	50.9	43.4	10.6	-21.3	36.4	27.5	0.0878	1.074	98.8	0.698	0.677	0.2255	0.57	-0.66	1.23	0.403	2.577	1.519	3.797	0.291	0.067	93.2	16.0	val
643	2	290	3	Significant	0.7446	1.127	1.292	2.583	53.3	0.0543	0.0608	23.6	51.9	46.5	12.6	-19.6	39.4	28.5	0.0948	1.073	76.4	0.775	0.674	0.243	0.719	-0.783	1.502	0.349	2.785	1.778	3.791	0.217	0.05	93.5	16.0	val
644	2	291	3	Significant	0.7485	1.165	1.218	2.436	51.5	0.0526	0.0699	25.4	49.7	46.0	14.1	-19.8	42.6	24.6	0.0763	0.998	90.1	0.67	0.725	0.21	0.624	-0.676	1.3	0.439	3.507	1.443	3.987	0.274	0.077	93.3	15.0	val
645	2	292	3	Significant	0.7523	1.163	1.146	2.292	51.6	0.0552	0.0601	24.5	50.0	44.8	13.9	-23.9	39.2	30.1	0.0936	1.088	91.0	0.782	0.615	0.2032	0.829	-0.59	1.418	0.334	2.668	1.442	3.94	0.283	0.055	86.5	15.0	val
646	2	293	3	Significant	0.7562	1.184	1.22	2.441	50.7	0.0639	0.0548	23.9	51.1	46.7	12.8	-21.6	35.3	27.9	0.0703	0.923	89.3	0.75	0.474	0.2218	0.73	-0.506	1.236	0.176	2.833	1.487	3.768	0.258	0.077	89.0	18.0	val
647	2	294	3	Significant	0.7601	1.142	1.259	2.518	52.5	0.0603	0.0639	23.3	50.4	44.4	12.5	-18.8	31.9	31.3	0.0586	0.987	97.2	0.67	0.666	0.2455	0.769	-0.685	1.455	0.308	2.183	1.314	4.506	0.254	0.064	93.9	17.0	val
648	2	295	3	Significant	0.764	1.148	1.242	2.485	52.3	0.0574	0.064	25.0	51.7	46.0	10.0	-23.2	36.1	26.3	0.0739	1.038	87.7	0.714	0.587	0.2287	0.717	-0.534	1.25	0.236	3.103	1.849	4.663	0.237	0.062	92.3	17.0	val
649	2	296	3	Significant	0.7678	1.131	1.21	2.42	53.0	0.0528	0.0601	22.8	51.3	43.2	13.9	-21.7	38.6	30.1	0.0843	0.958	80.0	0.819	0.732	0.2337	0.686	-0.781	1.467	0.397	2.462	1.573	4.461	0.313	0.084	88.7	17.0	val
650	2	297	3	Significant	0.7717	1.142	1.201	2.402	52.5	0.0505	0.0501	24.8	49.5	45.8	13.1	-20.8	40.1	31.8	0.0786	0.943	100.6	0.707	0.556	0.229	0.672	-0.588	1.26	0.26	2.726	1.395	3.812	0.321	0.087	88.1	17.0	val
651	2	298	3	Significant	0.7756	1.16	1.218	2.436	51.7	0.0658	0.0639	24.2	50.3	49.1	12.0	-23.0	36.8	31.4	0.0574	0.897	82.0	0.808	0.619	0.211	0.814	-0.511	1.324	0.299	2.841	1.375	4.341	0.255	0.082	92.1	18.0	val
652	2	299	3	Significant	0.7796	1.111	1.142	2.284	54.0	0.0555	0.0625	24.5	47.7	44.8	15.6	-19.4	36.2	27.3	0.0694	1.078	92.2	0.649	0.768	0.2547	0.848	-0.705	1.553	0.312	2.432	1.813	3.852	0.239	0.059	88.7	19.0	val
653	2	300	3	Significant	0.7835	1.149	1.275	2.549	52.2	0.0606	0.0604	22.9	53.0	45.8	15.8	-18.9	35.5	28.7	0.0935	1.038	88.6	0.8	0.683	0.2708	0.756	-0.689	1.445	0.389	2.933	1.418	3.694	0.302	0.057	92.1	16.0	val
654	2	301	3	Significant	0.7874	1.127	1.227	2.454	53.2	0.0623	0.0626	23.4	52.0	44.5	14.2	-21.1	35.4	30.7	0.0766	1.075	77.3	0.73	0.627	0.2367	0.8	-0.588	1.387	0.365	2.353	1.08	3.517	0.262	0.108	89.7	19.0	val
655	2	302	3	Significant	0.7913	1.144	1.22	2.44	52.4	0.0625	0.0602	24.1	46.3	43.0	10.7	-19.3	33.6	31.4	0.0869	1.037	79.4	0.668	0.576	0.2651	0.931	-0.612	1.544	0.262	2.383	1.009	4.014	0.261	0.068	86.7	16.0	val
656	2	303	3	Significant	0.7952	1.147	1.236	2.471	52.3	0.0538	0.0642	24.8	45.0	46.6	15.1	-18.8	34.6	29.9	0.0926	0.956	96.0	0.709	0.543	0.2351	0.752	-0.684	1.436	0.291	2.826	1.468	4.137	0.217	0.06	87.5	19.0	val
657	2	304	3	Significant	0.7992	1.148	1.197	2.394	52.3	0.0572	0.0613	24.6	46.0	44.6	12.9	-19.9	39.7	26.5	0.0702	0.973	101.9	0.749	0.573	0.2247	0.685	-0.771	1.456	0.38	3.013	1.257	3.842	0.247	0.062	87.9	17.0	val
658	2	305	3	Significant	0.8031	1.162	1.245	2.489	51.6	0.056	0.0629	24.5	47.7	44.4	16.0	-21.3	31.8	22.2	0.0874	0.993	89.2	0.734	0.437	0.2208	0.775	-0.593	1.368	0.322	2.237	1.421	4.089	0.236	0.035	92.0	17.0	val
659	2	306	3	Significant	0.8071	1.151	1.217	2.435	52.1	0.0546	0.0644	22.9	46.6	41.8	13.8	-17.5	37.5	32.2	0.0991	1.012	105.4	0.774	0.767	0.1951	0.714	-0.719	1.433	0.402	2.602	1.738	4.11	0.269	0.064	89.8	18.0	val
660	2	307	3	Significant	0.811	1.146	1.186	2.372	52.3	0.0585	0.0715	25.8	48.6	45.4	12.3	-21.5	34.4	30.4	0.0897	1.02	97.5	0.676	0.581	0.2513	0.703	-0.652	1.356	0.292	3.134	1.557	4.62	0.292	0.051	89.0	17.0	val
661	2	308	3	Significant	0.815	1.143	1.262	2.524	52.5	0.0534	0.0597	23.4	46.9	44.5	13.1	-18.5	36.6	29.1	0.0864	0.861	70.5	0.727	0.664	0.2391	0.857	-0.614	1.471	0.425	1.906	1.736	3.786	0.271	0.091	84.2	17.0	val
662	2	309	3	Significant	0.819	1.169	1.177	2.355	51.3	0.0655	0.0661	23.9	50.7	46.1	14.9	-18.9	34.9	29.4	0.0904	1.041	73.8	0.756	0.513	0.2973	0.653	-0.761	1.414	0.321	3.045	1.427	4.815	0.261	0.062	88.4	17.0	val
663	2	310	4	Severe	0.823	1.122	1.175	2.351	53.5	0.0551	0.0665	25.2	49.9	43.1	15.1	-20.9	40.2	25.8	0.0771	1.02	87.1	0.749	0.516	0.2516	0.784	-0.794	1.579	0.337	2.051	1.678	3.462	0.264	0.07	87.9	19.0	val
664	2	311	4	Severe	0.8269	1.136	1.194	2.388	52.8	0.0579	0.0596	23.6	50.8	44.3	12.4	-20.8	33.5	30.8	0.0811	0.961	64.7	0.688	0.834	0.2561	0.836	-0.649	1.485	0.19	2.729	1.394	4.457	0.269	0.057	90.5	17.0	val
665	2	312	4	Severe	0.8309	1.161	1.202	2.404	51.7	0.0566	0.0661	22.9	48.7	43.4	14.2	-23.7	37.4	30.5	0.0874	0.949	83.2	0.721	0.695	0.2779	0.584	-0.637	1.221	0.348	2.686	1.43	3.948	0.238	0.074	92.9	17.0	val
666	2	313	4	Severe	0.8349	1.173	1.194	2.389	51.2	0.064	0.0555	25.9	48.9	43.3	13.3	-22.8	34.1	28.1	0.0879	0.993	87.1	0.705	0.475	0.23	0.748	-0.708	1.456	0.354	2.665	1.318	4.142	0.287	0.082	95.0	18.0	val
667	2	314	4	Severe	0.8389	1.122	1.152	2.303	53.5	0.0606	0.0597	24.0	50.3	43.3	15.9	-17.8	32.2	24.7	0.0981	1.025	93.5	0.708	0.613	0.2549	0.749	-0.545	1.294	0.299	2.716	1.551	4.121	0.293	0.081	89.9	17.0	val
668	2	315	4	Severe	0.843	1.138	1.151	2.302	52.7	0.0529	0.0692	21.7	53.0	43.2	13.2	-24.0	38.4	27.4	0.088	0.941	93.3	0.672	0.636	0.2533	0.865	-0.59	1.455	0.343	2.708	1.422	4.389	0.247	0.086	88.4	18.0	val
669	2	316	4	Severe	0.847	1.164	1.171	2.342	51.5	0.0546	0.0626	20.9	48.9	42.1	19.4	-18.6	37.5	31.1	0.0948	0.922	80.4	0.749	0.507	0.2519	0.794	-0.684	1.478	0.347	2.982	1.529	4.244	0.271	0.08	85.3	19.0	val
670	2	317	4	Severe	0.851	1.151	1.167	2.335	52.1	0.0655	0.0669	22.6	49.3	44.0	13.7	-17.5	37.2	27.7	0.0813	0.938	92.4	0.686	0.604	0.2474	0.738	-0.649	1.387	0.346	2.916	1.949	4.592	0.259	0.091	88.3	17.0	val
671	2	318	4	Severe	0.855	1.169	1.237	2.475	51.3	0.0658	0.0612	22.9	49.4	43.5	15.3	-21.4	36.4	24.2	0.0972	0.995	61.1	0.723	0.578	0.2616	0.722	-0.733	1.454	0.436	3.226	1.312	4.205	0.256	0.04	95.0	17.0	val
672	2	319	4	Severe	0.8591	1.181	1.238	2.476	50.8	0.0644	0.0642	24.2	47.3	45.9	14.0	-17.7	36.9	28.3	0.0914	1.007	109.1	0.686	0.613	0.2425	0.52	-0.711	1.23	0.311	3.574	1.413	4.257	0.224	0.069	94.4	20.0	val
673	2	320	4	Severe	0.8631	1.142	1.112	2.224	52.5	0.0593	0.0607	22.7	50.9	44.4	11.6	-17.9	42.5	24.0	0.1008	0.969	76.9	0.643	0.572	0.2305	0.744	-0.473	1.217	0.31	2.257	1.281	4.501	0.264	0.081	92.2	18.0	val
674	2	321	4	Severe	0.8672	1.188	1.154	2.307	50.5	0.0582	0.0601	23.8	49.2	44.9	13.6	-21.3	38.1	31.9	0.0777	0.93	88.5	0.787	0.495	0.2431	0.65	-0.627	1.278	0.222	2.379	1.645	4.036	0.247	0.069	91.6	18.0	val
675	2	322	4	Severe	0.8712	1.116	1.15	2.299	53.8	0.0588	0.068	23.4	51.9	45.1	13.1	-21.0	40.8	31.2	0.0887	0.927	63.4	0.615	0.69	0.2546	0.669	-0.548	1.216	0.328	2.526	1.622	4.495	0.27	0.079	93.9	20.0	val
676	2	323	4	Severe	0.8753	1.155	1.142	2.284	51.9	0.0669	0.0653	23.5	48.9	41.4	14.2	-21.6	36.3	27.0	0.0896	0.988	87.8	0.749	0.727	0.242	0.636	-0.612	1.247	0.322	2.663	1.059	4.212	0.356	0.061	93.9	19.0	val
677	2	324	4	Severe	0.8793	1.148	1.079	2.158	52.3	0.0674	0.0656	23.7	49.1	45.5	13.5	-16.3	39.1	30.2	0.0904	0.99	68.3	0.677	0.768	0.2423	0.627	-0.724	1.351	0.3	2.707	1.169	4.662	0.279	0.045	95.0	18.0	val
678	2	325	4	Severe	0.8834	1.169	1.215	2.43	51.3	0.0663	0.0636	23.7	48.6	44.3	13.3	-21.5	33.1	27.9	0.0929	1.066	93.9	0.67	0.504	0.2507	0.661	-0.714	1.375	0.297	2.614	1.526	3.134	0.314	0.066	90.3	19.0	val
679	2	326	4	Severe	0.8875	1.155	1.147	2.294	51.9	0.0568	0.069	24.1	48.1	45.7	13.7	-18.1	34.5	25.4	0.0859	0.953	101.9	0.711	0.537	0.2446	0.69	-0.735	1.425	0.335	2.66	1.186	3.674	0.299	0.077	95.0	18.0	val
680	2	327	4	Severe	0.8916	1.138	1.17	2.34	52.7	0.0697	0.0577	24.8	46.6	44.9	11.8	-22.1	31.4	32.2	0.0971	1.004	82.6	0.66	0.732	0.2152	0.713	-0.775	1.488	0.347	2.097	1.025	3.635	0.292	0.06	95.0	20.0	val
681	2	328	4	Severe	0.8957	1.155	1.124	2.249	52.0	0.0696	0.0581	22.4	45.4	45.1	14.7	-17.5	35.9	25.9	0.0864	0.905	105.3	0.836	0.543	0.2593	0.714	-0.625	1.34	0.4	2.35	1.253	4.553	0.289	0.075	94.1	19.0	val
682	2	329	4	Severe	0.8998	1.185	1.235	2.471	50.7	0.0647	0.0678	23.2	47.3	43.6	13.4	-24.4	39.3	30.0	0.0974	1.015	86.4	0.676	0.755	0.219	0.629	-0.625	1.254	0.364	3.029	0.974	3.971	0.236	0.084	95.0	19.0	val
683	2	330	4	Severe	0.9039	1.151	1.16	2.319	52.1	0.0631	0.0619	23.1	47.2	41.6	14.3	-19.9	41.8	26.8	0.0734	1.011	99.5	0.743	0.823	0.2816	0.639	-0.528	1.167	0.322	2.987	1.422	3.578	0.311	0.061	95.0	17.0	val
684	2	331	4	Severe	0.908	1.143	1.163	2.327	52.5	0.0729	0.0585	24.1	52.4	43.3	12.9	-20.7	34.0	34.0	0.0993	0.909	79.1	0.703	0.471	0.2085	0.754	-0.576	1.33	0.393	2.707	1.301	4.033	0.305	0.047	90.5	18.0	val
685	2	332	4	Severe	0.9121	1.158	1.193	2.387	51.8	0.0655	0.0699	21.4	45.5	42.6	15.2	-22.3	37.0	28.1	0.0961	1.047	96.9	0.736	0.621	0.2818	0.734	-0.839	1.573	0.481	2.743	1.485	3.532	0.345	0.055	91.8	17.0	val
686	2	333	4	Severe	0.9162	1.171	1.181	2.363	51.2	0.0581	0.0663	23.3	48.1	40.8	14.2	-23.6	39.5	26.5	0.1026	0.969	89.5	0.746	0.533	0.2189	0.777	-0.783	1.56	0.296	2.212	1.627	3.559	0.251	0.047	91.9	18.0	val
687	2	334	4	Severe	0.9204	1.181	1.129	2.258	50.8	0.063	0.0739	24.2	47.2	43.5	17.2	-23.4	31.7	26.5	0.0928	0.927	100.4	0.702	0.561	0.2328	0.659	-0.593	1.251	0.315	2.339	1.585	3.88	0.228	0.098	94.9	18.0	val
688	2	335	4	Severe	0.9245	1.161	1.18	2.361	51.7	0.0647	0.0656	22.5	48.4	42.6	14.0	-21.0	35.1	27.6	0.0994	0.854	95.7	0.643	0.58	0.1766	0.777	-0.732	1.51	0.313	2.761	0.918	4.028	0.294	0.072	92.0	18.0	val
689	2	336	4	Severe	0.9286	1.164	1.232	2.464	51.5	0.0727	0.0651	23.3	47.2	44.1	14.4	-21.3	38.5	27.8	0.0938	0.922	91.0	0.669	0.75	0.2257	0.75	-0.69	1.44	0.357	2.713	1.181	4.484	0.244	0.08	88.2	18.0	val
690	2	337	4	Severe	0.9328	1.197	1.18	2.359	50.1	0.0671	0.0753	22.9	49.0	44.4	11.1	-21.9	37.4	24.1	0.1083	1.003	96.2	0.745	0.732	0.241	0.577	-0.728	1.305	0.305	2.936	1.386	3.301	0.302	0.092	95.0	17.0	val
691	2	338	4	Severe	0.9369	1.174	1.143	2.285	51.1	0.0765	0.0676	22.7	47.4	43.9	14.5	-24.4	40.9	28.8	0.1088	1.05	87.9	0.726	0.567	0.2353	0.868	-0.733	1.601	0.353	2.436	1.219	3.77	0.321	0.078	95.0	17.0	val
692	2	339	4	Severe	0.9411	1.168	1.173	2.346	51.4	0.0695	0.0797	20.6	49.2	46.7	12.7	-20.6	38.9	22.8	0.098	0.924	113.4	0.682	0.55	0.268	0.769	-0.588	1.357	0.451	2.543	1.762	4.825	0.248	0.057	93.8	18.0	val
693	2	340	4	Severe	0.9453	1.203	1.149	2.297	49.9	0.0685	0.064	23.1	52.7	46.1	14.3	-19.6	38.3	27.0	0.1148	1.029	92.0	0.681	0.622	0.2556	0.721	-0.567	1.288	0.37	2.423	1.108	4.429	0.236	0.063	92.4	17.0	val
694	2	341	4	Severe	0.9494	1.175	1.185	2.37	51.1	0.0643	0.0784	20.6	46.6	42.5	11.1	-16.2	43.2	26.1	0.1086	0.992	108.9	0.684	0.698	0.2822	0.837	-0.655	1.492	0.289	2.487	0.948	4.336	0.281	0.074	93.7	17.0	val
695	2	342	4	Severe	0.9536	1.176	1.221	2.442	51.0	0.0633	0.068	22.3	47.9	41.6	13.1	-17.5	35.6	26.1	0.0901	0.952	110.6	0.745	0.625	0.2318	0.564	-0.75	1.314	0.23	2.982	1.677	3.819	0.286	0.05	88.1	19.0	val
696	2	343	4	Severe	0.9578	1.178	1.275	2.551	50.9	0.0782	0.0669	23.9	48.9	43.3	13.5	-21.3	36.7	31.5	0.0988	1.048	78.7	0.573	0.584	0.2272	0.588	-0.553	1.141	0.267	2.931	1.833	3.474	0.266	0.092	92.8	19.0	val
697	2	344	4	Severe	0.962	1.184	1.198	2.396	50.7	0.0659	0.0646	21.8	49.4	42.3	15.7	-17.6	33.7	29.4	0.1175	0.918	103.7	0.709	0.768	0.2293	0.895	-0.729	1.624	0.38	2.72	1.496	3.546	0.234	0.073	93.0	18.0	val
698	2	345	4	Severe	0.9662	1.182	1.114	2.228	50.7	0.0743	0.0692	23.7	49.3	44.1	11.4	-18.5	37.7	26.6	0.096	0.978	91.6	0.71	0.858	0.2226	0.79	-0.679	1.47	0.409	3.276	1.419	4.253	0.314	0.085	95.0	18.0	val
699	2	346	4	Severe	0.9704	1.162	1.132	2.263	51.6	0.0675	0.0684	22.7	49.2	44.0	13.4	-20.2	39.2	25.8	0.107	0.929	106.7	0.692	0.654	0.204	0.782	-0.661	1.443	0.354	2.712	1.518	4.341	0.29	0.091	92.1	18.0	val
700	2	347	4	Severe	0.9746	1.181	1.221	2.442	50.8	0.0713	0.0625	21.6	47.8	40.5	14.0	-21.1	34.4	26.4	0.0991	0.884	82.4	0.674	0.607	0.242	0.845	-0.585	1.43	0.307	2.402	1.281	4.516	0.204	0.07	93.5	20.0	val
701	2	348	4	Severe	0.9788	1.193	1.114	2.228	50.3	0.0749	0.0575	23.4	49.5	45.7	13.9	-22.4	34.1	31.0	0.1153	0.935	89.9	0.738	0.746	0.2443	0.653	-0.746	1.399	0.399	2.624	1.283	4.241	0.277	0.075	93.5	18.0	val
702	2	349	4	Severe	0.9831	1.159	1.222	2.444	51.7	0.0696	0.0708	21.8	49.5	43.6	14.8	-20.3	37.6	23.4	0.11	0.891	102.2	0.68	0.439	0.247	0.586	-0.572	1.158	0.315	2.403	1.529	3.95	0.292	0.066	95.0	18.0	val
703	2	350	4	Severe	0.9873	1.143	1.131	2.263	52.5	0.0715	0.0662	24.1	45.7	44.7	12.7	-18.2	38.2	28.1	0.1056	1.018	89.2	0.607	0.804	0.2426	0.952	-0.725	1.677	0.323	2.992	1.553	4.153	0.256	0.048	92.7	17.0	val
704	2	351	4	Severe	0.9915	1.217	1.134	2.269	49.3	0.0681	0.0731	22.8	46.8	42.9	12.4	-21.5	37.9	25.2	0.1101	0.959	82.9	0.669	0.8	0.27	0.742	-0.725	1.467	0.377	2.753	1.78	3.948	0.33	0.071	91.7	20.0	val
705	2	352	4	Severe	0.9958	1.147	1.086	2.172	52.3	0.0594	0.0835	24.9	48.3	43.7	14.0	-24.7	40.8	30.7	0.0873	0.971	89.1	0.672	0.561	0.247	0.673	-0.576	1.249	0.343	2.52	1.373	3.9	0.269	0.08	94.1	18.0	val
1412	5	0	0	Fresh	0.0	1.053	1.603	3.206	57.0	0.0217	0.0238	32.6	64.5	45.1	15.8	-22.5	37.7	30.1	0.0181	1.185	90.2	0.774	0.352	0.2092	0.737	-0.653	1.391	0.246	2.601	1.245	4.56	0.233	0.065	60.0	7.0	val
1413	5	1	0	Fresh	0.0002	1.102	1.592	3.184	54.4	0.0225	0.0349	32.3	65.6	49.0	14.8	-19.3	42.9	32.1	0.0091	1.221	65.8	0.811	0.329	0.2027	0.622	-0.568	1.19	0.368	2.659	1.21	5.267	0.26	0.063	60.5	8.0	val
1414	5	2	0	Fresh	0.0004	1.049	1.468	2.935	57.2	0.0231	0.0289	32.9	64.5	45.3	12.1	-16.8	40.0	25.1	0.0319	1.282	87.3	0.829	0.473	0.2028	0.94	-0.644	1.584	0.262	2.709	1.442	4.473	0.27	0.082	60.0	6.0	val
1415	5	3	0	Fresh	0.0008	1.048	1.506	3.012	57.3	0.0152	0.0314	34.7	67.4	46.8	16.7	-19.4	41.5	28.7	0.0314	1.277	73.2	0.886	0.61	0.1907	0.792	-0.594	1.385	0.245	2.633	1.405	4.428	0.26	0.108	60.0	6.0	val
1416	5	4	0	Fresh	0.0012	1.059	1.507	3.013	56.6	0.0218	0.0313	34.0	67.1	48.9	18.3	-17.9	41.0	31.3	0.0171	1.212	79.9	0.854	0.58	0.2254	0.79	-0.761	1.551	0.402	2.305	1.239	4.863	0.292	0.116	60.0	7.0	val
1417	5	5	0	Fresh	0.0017	1.075	1.674	3.347	55.8	0.0256	0.0292	32.7	61.7	49.2	17.0	-18.5	32.9	26.9	0.0249	1.31	74.5	0.904	0.397	0.2042	0.772	-0.505	1.277	0.273	3.004	1.139	3.964	0.219	0.068	61.6	6.0	val
1418	5	6	0	Fresh	0.0022	1.055	1.581	3.162	56.9	0.0041	0.0279	32.1	65.2	48.6	14.6	-20.6	43.6	30.0	0.0382	1.256	65.4	0.946	0.528	0.2376	0.773	-0.578	1.352	0.322	2.45	1.455	5.465	0.181	0.096	60.0	6.0	val
1419	5	7	0	Fresh	0.0028	1.081	1.562	3.124	55.5	0.0235	0.032	34.3	65.8	48.6	16.4	-17.3	40.1	29.5	0.0197	1.16	82.7	0.777	0.54	0.2018	0.645	-0.72	1.364	0.257	2.397	1.497	4.443	0.266	0.105	63.9	6.0	val
1420	5	8	0	Fresh	0.0034	1.057	1.561	3.122	56.8	0.0167	0.0392	34.3	67.4	49.0	15.4	-20.7	41.5	29.4	0.0396	1.185	80.1	0.81	0.421	0.1644	0.841	-0.643	1.484	0.354	2.625	1.23	3.793	0.268	0.067	60.0	7.0	val
1421	5	9	0	Fresh	0.0041	1.046	1.431	2.863	57.4	0.0267	0.0274	31.7	65.0	47.1	17.3	-23.3	36.0	32.4	0.0158	1.231	70.1	0.95	0.371	0.2059	0.95	-0.63	1.58	0.262	2.731	1.402	4.098	0.294	0.081	62.4	8.0	val
1422	5	10	0	Fresh	0.0048	1.087	1.536	3.072	55.2	0.0169	0.0437	32.6	67.6	48.9	16.1	-15.7	40.1	29.8	0.0359	1.213	83.8	0.859	0.593	0.2148	0.759	-0.748	1.507	0.216	1.949	1.183	3.322	0.245	0.083	63.6	7.0	val
1423	5	11	0	Fresh	0.0055	1.09	1.557	3.113	55.1	0.0187	0.0297	32.6	67.4	45.8	17.1	-21.9	40.4	30.8	0.0321	1.136	71.8	0.877	0.676	0.1995	0.74	-0.438	1.178	0.34	2.914	0.959	4.757	0.218	0.054	62.8	7.0	val
1424	5	12	0	Fresh	0.0063	1.062	1.607	3.215	56.5	0.0185	0.0289	33.4	66.4	50.1	12.9	-21.5	36.4	34.7	0.0173	1.181	72.2	0.891	0.567	0.1888	0.76	-0.717	1.477	0.307	2.887	1.085	4.814	0.233	0.058	63.2	9.0	val
1425	5	13	0	Fresh	0.0071	1.083	1.515	3.03	55.4	0.0186	0.0398	33.7	65.4	48.1	15.4	-19.1	44.5	33.2	0.0225	1.217	79.1	0.818	0.599	0.1963	0.848	-0.463	1.312	0.328	2.571	1.098	4.457	0.216	0.091	60.0	7.0	val
1426	5	14	0	Fresh	0.0079	1.087	1.54	3.081	55.2	0.0177	0.0302	31.6	68.6	47.9	18.0	-19.2	40.7	31.0	0.0109	1.197	76.5	0.834	0.443	0.1947	0.804	-0.415	1.219	0.284	2.299	1.171	5.246	0.297	0.119	61.6	7.0	val
1427	5	15	0	Fresh	0.0088	1.051	1.518	3.035	57.1	0.0149	0.0327	33.4	67.4	46.9	16.7	-24.8	39.2	29.7	0.0005	1.238	73.4	0.877	0.702	0.2069	0.896	-0.49	1.387	0.325	2.242	0.873	4.682	0.238	0.106	60.1	7.0	val
1428	5	16	0	Fresh	0.0096	1.049	1.518	3.036	57.2	0.0158	0.0261	33.3	65.7	52.1	16.7	-17.8	39.6	30.2	0.0165	1.35	74.1	0.818	0.426	0.2072	0.941	-0.514	1.455	0.263	2.268	1.451	5.544	0.246	0.104	60.0	6.0	val
1429	5	17	0	Fresh	0.0106	1.052	1.556	3.111	57.0	0.0196	0.0316	34.6	65.6	48.3	12.3	-17.7	43.3	30.9	0.022	1.193	61.2	0.863	0.577	0.241	0.76	-0.579	1.339	0.356	2.846	1.077	4.355	0.234	0.062	66.1	7.0	val
1430	5	18	0	Fresh	0.0115	1.071	1.547	3.095	56.0	0.0208	0.0294	32.6	70.0	47.3	13.1	-20.2	46.4	27.9	0.028	1.206	77.6	0.894	0.329	0.1826	0.89	-0.593	1.483	0.311	2.717	1.024	5.021	0.275	0.085	63.2	8.0	val
1431	5	19	0	Fresh	0.0125	1.061	1.568	3.136	56.6	0.0293	0.0337	33.2	71.5	48.5	17.8	-20.9	43.2	28.6	0.0242	1.188	94.2	0.837	0.391	0.2025	0.853	-0.603	1.456	0.26	2.815	1.455	3.671	0.224	0.077	60.3	7.0	val
1432	5	20	0	Fresh	0.0135	1.11	1.516	3.031	54.1	0.0286	0.0232	33.8	65.7	48.8	11.5	-22.6	41.4	28.4	0.0178	1.31	76.6	0.893	0.426	0.1738	0.791	-0.72	1.511	0.266	2.575	1.18	4.66	0.268	0.056	60.0	6.0	val
1433	5	21	0	Fresh	0.0145	1.066	1.571	3.143	56.3	0.0282	0.0315	34.7	67.6	48.3	13.8	-24.8	43.6	29.8	0.035	1.17	99.6	0.835	0.433	0.1964	0.816	-0.607	1.423	0.275	1.962	1.041	5.028	0.224	0.046	60.0	7.0	val
1434	5	22	0	Fresh	0.0156	1.058	1.52	3.041	56.7	0.0168	0.0357	33.9	71.3	47.5	14.4	-17.6	41.1	27.6	0.0268	1.238	57.2	0.815	0.521	0.2298	0.868	-0.646	1.515	0.265	2.744	0.716	4.089	0.293	0.086	60.0	6.0	val
1435	5	23	0	Fresh	0.0166	1.09	1.538	3.076	55.0	0.0197	0.0325	33.5	67.0	46.1	12.9	-18.5	41.6	30.9	0.0155	1.256	71.5	0.912	0.427	0.1903	0.784	-0.533	1.317	0.299	2.515	1.124	4.625	0.248	0.064	62.7	7.0	val
1436	5	24	0	Fresh	0.0177	1.12	1.503	3.007	53.5	0.0167	0.0321	32.4	64.7	45.9	13.4	-21.5	36.1	29.3	0.0	1.242	69.7	0.827	0.562	0.2084	0.736	-0.565	1.301	0.378	2.2	1.354	3.935	0.286	0.066	60.1	8.0	val
1437	5	25	0	Fresh	0.0188	1.088	1.5	3.0	55.1	0.0216	0.0272	31.7	67.2	47.6	13.1	-17.4	37.2	30.3	0.0323	1.204	67.9	0.862	0.549	0.2186	0.985	-0.638	1.623	0.311	2.123	1.337	4.581	0.245	0.067	61.4	7.0	val
1438	5	26	0	Fresh	0.02	1.055	1.518	3.036	56.9	0.0211	0.0231	32.3	65.5	50.4	13.3	-20.1	36.8	28.0	0.0072	1.25	62.0	0.892	0.55	0.1995	0.892	-0.353	1.245	0.325	2.168	1.502	4.582	0.314	0.07	66.4	7.0	val
1439	5	27	0	Fresh	0.0212	1.127	1.519	3.039	53.2	0.0361	0.033	34.2	70.2	46.9	16.9	-20.6	40.4	30.2	0.0274	1.243	69.5	0.853	0.268	0.221	0.967	-0.586	1.554	0.22	2.729	1.051	4.58	0.271	0.091	65.9	7.0	val
1440	5	28	0	Fresh	0.0223	1.078	1.57	3.14	55.7	0.0208	0.0275	33.8	64.5	48.0	12.2	-21.1	38.4	27.5	0.0328	1.267	88.5	0.837	0.46	0.2173	0.811	-0.592	1.403	0.173	2.733	1.329	4.485	0.275	0.092	60.7	7.0	val
1441	5	29	0	Fresh	0.0235	1.054	1.606	3.212	56.9	0.0261	0.0269	33.9	67.3	47.0	15.2	-18.3	42.7	35.8	0.0228	1.204	81.0	0.837	0.445	0.1826	0.456	-0.543	0.999	0.219	2.241	1.263	4.327	0.315	0.05	69.6	8.0	val
1442	5	30	0	Fresh	0.0248	1.093	1.605	3.21	54.9	0.0233	0.0225	33.8	63.8	47.3	14.8	-21.8	42.8	29.4	0.0261	1.216	76.6	0.802	0.385	0.1981	0.702	-0.49	1.192	0.232	3.209	1.265	4.521	0.234	0.093	62.4	7.0	val
1443	5	31	0	Fresh	0.026	1.092	1.566	3.132	55.0	0.0275	0.0337	32.3	62.6	48.4	15.4	-16.2	39.6	30.9	0.0299	1.241	83.9	0.805	0.406	0.1957	0.581	-0.605	1.186	0.268	2.603	1.151	3.98	0.29	0.081	65.7	7.0	val
1444	5	32	0	Fresh	0.0273	1.084	1.464	2.929	55.3	0.0278	0.0355	33.3	67.3	49.6	14.2	-23.2	38.9	30.3	0.0219	1.281	65.8	0.804	0.397	0.21	0.646	-0.542	1.188	0.254	2.274	1.56	5.1	0.254	0.054	69.2	7.0	val
1445	5	33	0	Fresh	0.0286	1.08	1.578	3.156	55.5	0.0116	0.0279	33.2	67.0	46.1	15.6	-20.0	44.9	32.4	0.0196	1.206	85.6	0.859	0.366	0.2436	0.699	-0.403	1.102	0.323	2.316	0.73	4.872	0.204	0.087	69.1	6.0	val
1446	5	34	0	Fresh	0.0299	1.09	1.491	2.983	55.0	0.0272	0.0315	33.2	69.1	49.0	13.4	-16.5	35.3	30.6	0.0142	1.141	64.0	0.842	0.54	0.2228	0.945	-0.58	1.525	0.279	2.82	1.082	3.689	0.279	0.106	60.9	9.0	val
1447	5	35	0	Fresh	0.0312	1.087	1.554	3.107	55.2	0.019	0.0363	31.7	66.0	46.9	12.3	-18.3	40.9	31.9	0.0197	1.264	76.2	0.821	0.44	0.1616	0.914	-0.518	1.431	0.448	2.407	1.072	3.636	0.28	0.094	68.1	6.0	val
1448	5	36	0	Fresh	0.0326	1.09	1.506	3.011	55.0	0.0283	0.034	31.7	66.4	45.1	12.6	-22.2	38.0	29.3	0.0243	1.22	75.2	0.861	0.379	0.2031	0.94	-0.616	1.556	0.326	2.629	1.379	4.625	0.276	0.09	65.5	8.0	val
1449	5	37	0	Fresh	0.0339	1.056	1.473	2.946	56.8	0.0199	0.0391	33.1	67.3	45.1	15.3	-19.9	31.9	30.6	0.0062	1.178	85.5	0.852	0.46	0.1909	0.756	-0.59	1.345	0.241	2.847	0.975	3.622	0.281	0.071	63.9	8.0	val
1450	5	38	0	Fresh	0.0353	1.062	1.538	3.076	56.5	0.025	0.0396	32.7	65.7	48.8	15.4	-20.3	44.7	25.7	0.0086	1.131	87.6	0.87	0.367	0.1993	0.794	-0.78	1.574	0.311	2.154	1.348	3.91	0.257	0.105	66.7	8.0	val
1451	5	39	0	Fresh	0.0367	1.075	1.456	2.912	55.8	0.0196	0.0303	32.9	63.6	48.6	12.6	-16.9	40.3	32.4	0.0325	1.318	77.4	0.824	0.468	0.232	0.666	-0.673	1.339	0.314	2.463	1.401	3.814	0.249	0.076	60.7	8.0	val
1452	5	40	0	Fresh	0.0381	1.075	1.524	3.048	55.8	0.0178	0.0297	32.2	68.3	49.5	18.3	-19.2	38.9	28.7	0.028	1.224	73.8	0.831	0.624	0.1932	0.931	-0.588	1.519	0.283	2.273	1.176	4.73	0.24	0.096	62.7	7.0	val
1453	5	41	0	Fresh	0.0396	1.051	1.559	3.117	57.1	0.0206	0.0395	33.9	66.8	49.8	15.7	-18.0	37.3	31.1	0.0282	1.136	90.8	0.786	0.374	0.1444	0.844	-0.735	1.579	0.276	2.762	1.246	4.168	0.203	0.077	66.6	8.0	val
1454	5	42	0	Fresh	0.041	1.113	1.498	2.995	53.9	0.0155	0.0332	33.4	66.6	46.8	9.7	-22.1	41.5	30.6	0.0329	1.23	83.0	0.881	0.508	0.2026	0.507	-0.656	1.163	0.271	2.477	1.02	4.944	0.224	0.101	61.3	7.0	val
1455	5	43	0	Fresh	0.0425	1.064	1.505	3.011	56.4	0.028	0.0301	32.9	65.1	47.6	15.4	-20.5	39.4	32.4	0.0261	1.155	74.8	0.816	0.559	0.2042	0.909	-0.663	1.572	0.292	2.19	1.199	3.713	0.261	0.078	64.7	8.0	val
1456	5	44	0	Fresh	0.044	1.082	1.466	2.932	55.4	0.0194	0.0314	32.8	66.1	50.4	15.1	-19.3	33.9	31.8	0.052	1.28	71.2	0.956	0.509	0.2084	0.77	-0.627	1.397	0.189	2.748	1.148	4.383	0.259	0.071	65.2	9.0	val
1457	5	45	0	Fresh	0.0455	1.086	1.522	3.044	55.2	0.0217	0.0328	32.3	66.9	49.0	15.1	-20.9	39.0	31.5	0.0126	1.171	59.5	0.844	0.594	0.2292	0.951	-0.659	1.609	0.315	2.39	1.54	5.124	0.256	0.067	60.0	6.0	val
1458	5	46	0	Fresh	0.047	1.041	1.457	2.914	57.6	0.0317	0.0254	32.1	64.7	51.8	14.8	-18.1	40.4	24.9	0.0391	1.232	74.5	0.929	0.472	0.1994	0.762	-0.517	1.279	0.343	2.596	0.997	4.291	0.219	0.102	60.0	9.0	val
1459	5	47	0	Fresh	0.0486	1.104	1.483	2.967	54.3	0.0203	0.0284	33.6	69.3	49.7	14.1	-17.5	43.3	29.4	0.0238	1.289	86.4	0.902	0.77	0.2135	0.829	-0.494	1.323	0.402	2.328	1.168	3.967	0.262	0.097	61.8	9.0	val
1460	5	48	0	Fresh	0.0501	1.07	1.502	3.004	56.1	0.0282	0.0289	31.7	68.0	47.7	17.3	-18.4	34.6	33.2	0.043	1.263	86.6	0.829	0.459	0.2068	0.888	-0.532	1.419	0.28	2.35	0.909	4.794	0.24	0.073	69.9	8.0	val
1461	5	49	0	Fresh	0.0517	1.085	1.57	3.14	55.3	0.0297	0.024	32.6	66.0	46.4	14.4	-23.2	42.6	28.6	0.0261	1.214	81.4	0.719	0.553	0.197	0.836	-0.699	1.535	0.323	2.904	1.248	4.116	0.231	0.091	66.6	8.0	val
1462	5	50	0	Fresh	0.0533	1.078	1.539	3.077	55.6	0.0223	0.0302	33.9	67.1	49.8	17.1	-19.5	41.6	27.5	0.0235	1.228	59.8	0.862	0.411	0.1854	0.743	-0.606	1.349	0.235	2.772	1.245	5.428	0.26	0.091	62.4	7.0	val
1463	5	51	0	Fresh	0.0549	1.092	1.474	2.947	55.0	0.026	0.0407	34.0	67.6	48.3	14.2	-20.3	38.1	26.6	0.0247	1.266	62.8	0.91	0.632	0.2108	0.836	-0.619	1.455	0.305	2.374	1.216	4.54	0.308	0.091	64.4	8.0	val
1464	5	52	0	Fresh	0.0565	1.065	1.501	3.001	56.3	0.0274	0.0298	32.5	65.2	46.8	17.2	-19.8	39.0	29.9	0.0267	1.173	61.8	0.907	0.609	0.2105	0.887	-0.45	1.337	0.276	2.176	1.344	3.741	0.253	0.073	67.2	7.0	val
1465	5	53	0	Fresh	0.0582	1.104	1.49	2.981	54.3	0.0264	0.029	33.6	64.4	47.8	17.5	-19.8	43.3	29.8	0.0196	1.219	82.1	0.746	0.562	0.1838	0.677	-0.561	1.238	0.37	2.58	0.937	4.136	0.239	0.083	65.0	8.0	val
1466	5	54	0	Fresh	0.0598	1.1	1.545	3.089	54.5	0.0275	0.031	36.4	67.5	48.9	18.4	-19.9	37.9	33.1	0.0384	1.217	93.7	0.836	0.604	0.2338	0.805	-0.568	1.372	0.354	2.404	1.046	5.129	0.261	0.069	65.6	8.0	val
1467	5	55	0	Fresh	0.0615	1.049	1.563	3.126	57.2	0.0251	0.0407	32.8	69.1	47.8	15.2	-19.5	46.1	26.8	0.0299	1.211	75.6	0.868	0.622	0.2139	0.918	-0.625	1.542	0.3	2.213	1.611	4.374	0.243	0.091	68.8	7.0	val
1468	5	56	0	Fresh	0.0632	1.105	1.512	3.024	54.3	0.0303	0.0298	33.8	66.4	46.2	12.1	-21.6	42.8	25.0	0.0284	1.221	58.9	0.8	0.428	0.2042	0.941	-0.518	1.459	0.285	2.265	0.897	4.278	0.224	0.079	65.6	8.0	val
1469	5	57	0	Fresh	0.0649	1.072	1.492	2.984	56.0	0.0207	0.0398	33.5	67.4	49.3	16.7	-17.2	41.5	30.4	0.0193	1.167	84.9	0.833	0.371	0.1607	1.008	-0.684	1.692	0.268	2.887	0.968	4.729	0.307	0.121	64.3	8.0	val
1470	5	58	0	Fresh	0.0666	1.073	1.526	3.051	55.9	0.0298	0.0257	33.7	65.9	49.9	17.5	-20.9	39.5	32.1	0.0352	1.085	85.0	0.92	0.536	0.2226	0.922	-0.587	1.509	0.344	2.52	1.201	4.136	0.257	0.117	63.0	9.0	val
1471	5	59	0	Fresh	0.0683	1.088	1.6	3.2	55.1	0.0317	0.0281	32.4	65.3	47.1	14.1	-19.4	37.2	28.1	0.0176	1.233	75.4	0.826	0.424	0.1708	0.957	-0.628	1.585	0.44	2.751	1.582	4.956	0.256	0.067	62.9	9.0	val
1472	5	60	0	Fresh	0.0701	1.087	1.557	3.113	55.2	0.0276	0.0346	32.5	68.3	47.5	15.1	-18.6	39.6	25.3	0.036	1.27	57.5	0.787	0.717	0.2082	0.795	-0.639	1.434	0.251	2.459	1.41	4.454	0.27	0.114	64.2	9.0	val
1473	5	61	0	Fresh	0.0718	1.102	1.479	2.958	54.4	0.0245	0.0422	32.6	68.4	47.6	18.5	-23.4	40.0	26.2	0.0187	1.172	73.4	0.779	0.503	0.213	0.642	-0.656	1.299	0.432	2.617	0.845	3.767	0.259	0.081	64.3	10.0	val
1474	5	62	0	Fresh	0.0736	1.135	1.512	3.024	52.9	0.028	0.0376	34.0	65.0	50.7	14.8	-19.2	39.8	29.5	0.0287	1.148	56.1	0.827	0.421	0.2148	0.837	-0.604	1.441	0.378	2.517	0.918	4.349	0.287	0.042	65.9	9.0	val
1475	5	63	0	Fresh	0.0754	1.136	1.585	3.171	52.8	0.0244	0.0356	31.1	64.1	48.7	15.2	-19.5	39.9	29.8	0.0271	1.154	73.8	0.776	0.448	0.2281	0.776	-0.557	1.333	0.309	2.403	1.01	4.261	0.257	0.091	66.6	9.0	val
1476	5	64	0	Fresh	0.0772	1.053	1.568	3.136	57.0	0.0182	0.038	33.5	62.5	48.9	16.9	-17.6	37.5	30.3	0.0331	1.243	80.3	0.816	0.613	0.2241	0.779	-0.669	1.447	0.267	2.932	1.406	4.448	0.246	0.044	66.1	7.0	val
1477	5	65	0	Fresh	0.079	1.087	1.584	3.168	55.2	0.019	0.0344	33.9	66.6	47.0	14.9	-18.2	40.5	29.8	0.0379	1.232	64.0	0.868	0.609	0.1787	0.569	-0.69	1.258	0.298	2.825	1.034	4.732	0.165	0.083	65.2	10.0	val
1478	5	66	0	Fresh	0.0808	1.046	1.524	3.047	57.4	0.0146	0.0305	31.2	70.8	47.2	14.5	-20.2	36.4	32.4	0.0329	1.252	63.8	0.892	0.617	0.1993	0.882	-0.584	1.466	0.223	2.465	1.117	4.499	0.283	0.047	65.2	8.0	val
1479	5	67	0	Fresh	0.0827	1.068	1.483	2.966	56.2	0.0245	0.0359	33.3	66.5	48.7	19.6	-19.8	42.8	32.2	0.0444	1.233	67.7	0.851	0.538	0.2208	0.707	-0.504	1.21	0.304	2.775	1.278	4.516	0.259	0.092	72.5	6.0	val
1480	5	68	0	Fresh	0.0845	1.095	1.526	3.052	54.8	0.0233	0.0216	33.5	65.9	46.5	15.0	-20.7	34.5	30.0	0.0326	1.178	78.9	0.841	0.62	0.2021	0.873	-0.631	1.504	0.403	2.389	1.076	4.405	0.23	0.054	68.9	6.0	val
1481	5	69	0	Fresh	0.0864	1.07	1.456	2.913	56.1	0.025	0.0225	33.4	67.4	45.3	15.2	-19.0	42.5	26.1	0.0108	1.28	67.9	0.809	0.578	0.1804	0.767	-0.534	1.301	0.232	2.37	0.987	4.07	0.288	0.107	67.6	9.0	val
1482	5	70	0	Fresh	0.0883	1.095	1.489	2.979	54.8	0.0256	0.0271	31.9	65.9	46.1	12.3	-21.5	43.1	33.7	0.0267	1.234	70.6	0.734	0.422	0.1981	0.807	-0.615	1.421	0.29	2.348	1.286	3.778	0.276	0.067	73.1	8.0	val
1483	5	71	0	Fresh	0.0902	1.076	1.495	2.989	55.8	0.0222	0.0366	32.8	68.1	48.4	14.9	-19.3	43.3	31.4	0.03	1.225	64.6	0.961	0.568	0.2174	0.79	-0.792	1.582	0.291	2.546	1.049	4.04	0.242	0.094	70.8	9.0	val
1484	5	72	0	Fresh	0.0921	1.074	1.504	3.009	55.9	0.0251	0.0348	33.3	65.2	48.5	15.8	-20.9	34.6	27.6	0.043	1.119	89.8	0.75	0.434	0.1969	0.969	-0.605	1.574	0.293	2.24	1.322	4.197	0.245	0.072	69.3	9.0	val
1485	5	73	0	Fresh	0.094	1.068	1.491	2.982	56.2	0.0211	0.0347	33.7	66.4	44.4	16.4	-22.8	37.6	30.3	0.0267	1.247	70.2	0.787	0.482	0.2247	0.855	-0.6	1.455	0.371	2.87	1.377	3.867	0.276	0.075	66.1	8.0	val
1486	5	74	0	Fresh	0.096	1.083	1.491	2.981	55.4	0.0256	0.033	33.0	67.1	47.2	13.4	-24.1	42.0	30.0	0.0259	1.262	63.3	0.836	0.415	0.2182	0.572	-0.542	1.114	0.343	2.244	1.231	4.003	0.265	0.095	64.3	7.0	val
1487	5	75	0	Fresh	0.0979	1.108	1.619	3.237	54.1	0.0274	0.0368	32.5	66.4	48.2	14.5	-17.4	40.2	30.5	0.0262	1.2	88.9	0.841	0.532	0.2086	0.756	-0.721	1.477	0.384	2.848	1.471	3.917	0.296	0.118	70.6	10.0	val
1488	5	76	0	Fresh	0.0999	1.103	1.479	2.958	54.4	0.0275	0.0289	32.2	66.6	47.9	15.8	-23.7	39.2	31.1	0.0355	1.243	79.1	0.814	0.567	0.1989	0.881	-0.573	1.454	0.301	2.292	1.445	4.722	0.316	0.089	69.4	7.0	val
1489	5	77	0	Fresh	0.1019	1.093	1.505	3.01	54.9	0.0292	0.0357	33.8	70.2	46.4	16.7	-18.7	45.6	31.5	0.0342	1.244	85.9	0.904	0.431	0.197	0.964	-0.766	1.73	0.3	2.571	1.182	5.226	0.267	0.071	65.7	9.0	val
1490	5	78	0	Fresh	0.1039	1.111	1.528	3.055	54.0	0.0245	0.0307	33.1	66.6	46.5	16.9	-16.7	39.8	30.5	0.0173	1.238	81.3	0.816	0.439	0.2431	0.83	-0.682	1.511	0.348	2.596	1.231	4.927	0.173	0.043	71.9	9.0	val
1491	5	79	0	Fresh	0.1059	1.079	1.453	2.907	55.6	0.0263	0.0358	34.2	66.7	47.1	15.6	-17.9	42.3	31.3	0.0312	1.172	66.0	0.774	0.557	0.2155	0.9	-0.562	1.462	0.358	2.487	1.376	3.948	0.251	0.043	67.9	10.0	val
1492	5	80	0	Fresh	0.1079	1.089	1.556	3.112	55.1	0.0268	0.0315	32.6	68.3	48.7	13.6	-22.9	40.3	28.3	0.0269	1.128	87.3	0.827	0.522	0.1883	0.764	-0.598	1.362	0.274	2.462	1.501	3.578	0.258	0.063	71.9	9.0	val
1493	5	81	0	Fresh	0.1099	1.067	1.509	3.018	56.2	0.0272	0.0483	30.6	63.5	49.5	11.9	-20.1	38.2	28.1	0.0271	1.184	87.5	0.896	0.561	0.2006	0.817	-0.543	1.359	0.356	2.64	1.53	4.136	0.287	0.093	66.2	9.0	val
1494	5	82	0	Fresh	0.112	1.095	1.512	3.025	54.8	0.0248	0.0269	32.0	65.4	46.7	13.1	-18.0	39.3	35.1	0.0312	1.252	74.6	0.799	0.544	0.2322	0.782	-0.572	1.354	0.318	2.498	1.211	3.947	0.252	0.092	69.0	9.0	val
1495	5	83	0	Fresh	0.114	1.103	1.529	3.058	54.4	0.0258	0.0382	32.8	65.4	48.2	14.8	-20.7	40.1	30.1	0.0181	1.216	95.6	0.783	0.465	0.2629	0.71	-0.504	1.213	0.293	2.547	1.194	4.648	0.205	0.082	67.0	7.0	val
1496	5	84	0	Fresh	0.1161	1.112	1.413	2.827	54.0	0.0365	0.0377	31.3	68.5	46.4	13.4	-23.7	37.1	27.9	0.0375	1.258	64.0	0.843	0.327	0.2115	1.004	-0.753	1.757	0.254	2.75	1.393	3.973	0.298	0.063	73.3	10.0	val
1497	5	85	0	Fresh	0.1182	1.115	1.537	3.074	53.8	0.0292	0.0383	33.8	65.7	46.2	14.7	-21.5	37.8	33.8	0.0357	1.228	87.8	0.86	0.711	0.1628	0.692	-0.665	1.357	0.235	2.564	1.254	5.41	0.28	0.069	69.9	7.0	val
1498	5	86	0	Fresh	0.1203	1.093	1.523	3.045	54.9	0.0215	0.0338	32.0	63.9	48.5	16.9	-19.1	38.3	28.1	0.0256	1.188	67.9	0.881	0.497	0.2218	0.652	-0.665	1.317	0.349	2.795	0.977	4.584	0.263	0.065	69.6	8.0	val
1499	5	87	0	Fresh	0.1224	1.072	1.548	3.096	56.0	0.0263	0.0353	32.5	66.8	48.4	16.4	-19.9	38.5	28.3	0.0192	1.178	70.6	0.907	0.41	0.2275	0.764	-0.626	1.389	0.326	2.1	1.059	3.822	0.242	0.061	72.6	9.0	val
1500	5	88	0	Fresh	0.1245	1.043	1.501	3.002	57.5	0.0303	0.0431	32.4	64.7	47.5	15.6	-22.4	38.9	29.6	0.0304	1.191	67.3	0.845	0.514	0.2053	0.683	-0.557	1.24	0.257	3.022	0.982	4.808	0.195	0.034	67.1	7.0	val
1501	5	89	0	Fresh	0.1266	1.106	1.516	3.032	54.3	0.0333	0.0342	32.9	65.2	46.2	14.0	-22.5	40.7	28.9	0.0291	1.339	72.8	0.844	0.513	0.2302	0.813	-0.631	1.445	0.422	2.27	1.183	4.883	0.228	0.094	67.4	10.0	val
1502	5	90	0	Fresh	0.1287	1.111	1.512	3.025	54.0	0.0214	0.0332	32.6	67.5	47.9	15.9	-19.4	42.1	29.2	0.0319	1.198	72.4	0.877	0.622	0.2313	0.714	-0.581	1.295	0.361	2.989	0.916	4.429	0.247	0.11	62.3	8.0	val
1503	5	91	0	Fresh	0.1309	1.12	1.493	2.986	53.6	0.02	0.0428	31.2	67.7	45.1	12.0	-19.7	37.1	30.4	0.0485	1.189	93.7	0.844	0.619	0.1579	0.852	-0.57	1.423	0.288	3.109	1.123	3.638	0.277	0.051	69.3	11.0	val
1504	5	92	0	Fresh	0.1331	1.102	1.504	3.008	54.4	0.0249	0.0416	31.4	67.2	50.7	15.9	-20.6	39.1	28.5	0.0241	1.202	84.0	0.906	0.316	0.1562	0.95	-0.605	1.555	0.312	2.686	1.186	5.4	0.268	0.07	68.0	9.0	val
1505	5	93	0	Fresh	0.1352	1.077	1.6	3.201	55.7	0.0274	0.0296	33.0	68.5	49.0	13.3	-22.4	43.8	25.7	0.0345	1.167	90.5	0.776	0.437	0.2195	0.868	-0.499	1.367	0.33	2.64	1.438	3.753	0.227	0.053	61.2	10.0	val
1506	5	94	0	Fresh	0.1374	1.121	1.543	3.087	53.5	0.0288	0.0359	32.6	69.0	49.7	13.6	-17.9	43.2	31.3	0.0349	1.213	61.8	0.75	0.602	0.1841	0.652	-0.779	1.431	0.282	2.648	1.318	4.844	0.242	0.08	71.9	10.0	val
1507	5	95	0	Fresh	0.1396	1.081	1.53	3.06	55.5	0.0171	0.0356	31.9	68.6	45.9	15.0	-21.0	37.9	30.6	0.027	1.288	56.8	0.857	0.512	0.2059	0.819	-0.529	1.348	0.32	2.839	1.235	3.916	0.251	0.101	68.2	8.0	val
1508	5	96	0	Fresh	0.1418	1.106	1.532	3.063	54.3	0.0232	0.0345	32.3	65.6	48.4	14.0	-18.7	38.0	33.8	0.0482	1.152	64.5	0.873	0.548	0.2185	0.724	-0.621	1.345	0.289	2.628	0.971	4.375	0.215	0.068	69.2	10.0	val
1509	5	97	0	Fresh	0.144	1.106	1.553	3.105	54.3	0.0198	0.0421	31.9	64.4	47.8	14.1	-19.4	41.2	27.8	0.0297	1.186	87.0	0.803	0.469	0.186	0.699	-0.72	1.419	0.271	3.021	1.367	5.05	0.225	0.04	70.6	11.0	val
1510	5	98	0	Fresh	0.1463	1.084	1.519	3.039	55.3	0.0195	0.036	32.4	61.3	45.8	12.6	-23.3	37.4	30.9	0.0254	1.251	73.5	0.841	0.574	0.2391	0.718	-0.575	1.292	0.258	3.061	1.014	4.609	0.301	0.055	71.5	9.0	val
1511	5	99	0	Fresh	0.1485	1.141	1.419	2.839	52.6	0.0198	0.0303	31.4	66.5	50.0	17.1	-19.7	39.6	28.1	0.0358	1.183	79.2	0.789	0.397	0.208	0.788	-0.659	1.448	0.268	2.707	1.32	5.341	0.296	0.055	69.2	8.0	val
1512	5	100	1	Mild	0.1508	1.058	1.623	3.247	56.7	0.0349	0.0329	33.7	68.3	44.5	16.4	-21.1	40.7	37.1	0.0479	1.187	91.9	0.731	0.575	0.2185	0.857	-0.652	1.51	0.326	2.798	0.752	4.263	0.226	0.091	74.0	9.0	val
1513	5	101	1	Mild	0.153	1.073	1.519	3.038	55.9	0.0219	0.035	32.1	66.6	47.8	15.1	-16.9	40.3	28.6	0.0293	1.154	66.8	0.757	0.642	0.1927	0.819	-0.635	1.454	0.305	2.89	1.264	3.964	0.237	0.095	71.5	11.0	val
1514	5	102	1	Mild	0.1553	1.091	1.443	2.886	55.0	0.0303	0.0375	32.7	62.7	46.3	12.9	-19.4	40.8	29.5	0.0421	1.267	81.0	0.856	0.467	0.1927	0.887	-0.682	1.569	0.343	3.063	1.362	4.376	0.213	0.081	73.1	10.0	val
1515	5	103	1	Mild	0.1576	1.116	1.531	3.061	53.7	0.0293	0.0347	31.0	64.6	46.6	15.9	-20.2	42.7	30.3	0.0276	1.151	71.1	0.831	0.485	0.1855	0.886	-0.599	1.485	0.321	2.289	1.015	4.335	0.192	0.093	68.1	10.0	val
1516	5	104	1	Mild	0.1599	1.105	1.501	3.002	54.3	0.0222	0.0439	30.9	60.9	48.6	11.9	-17.6	40.6	30.3	0.0271	1.15	73.5	0.78	0.651	0.1925	0.837	-0.53	1.367	0.262	2.655	1.046	4.329	0.24	0.065	70.8	9.0	val
1517	5	105	1	Mild	0.1622	1.115	1.458	2.915	53.8	0.0218	0.0352	32.0	66.1	47.4	11.6	-18.2	38.7	30.2	0.055	1.255	79.6	0.756	0.382	0.2323	0.747	-0.625	1.373	0.249	2.676	1.463	5.159	0.24	0.091	70.1	11.0	val
1518	5	106	1	Mild	0.1645	1.097	1.47	2.94	54.7	0.0348	0.0371	32.0	65.7	46.2	15.6	-20.6	37.1	35.5	0.0231	1.208	78.1	0.772	0.489	0.1803	0.99	-0.634	1.624	0.298	3.134	1.061	5.046	0.272	0.039	69.4	10.0	val
1519	5	107	1	Mild	0.1669	1.098	1.513	3.026	54.6	0.0253	0.0331	32.0	69.2	45.9	13.8	-20.1	35.1	30.7	0.0205	1.136	65.8	0.742	0.658	0.2192	0.877	-0.544	1.422	0.299	2.533	1.438	5.213	0.216	0.127	66.7	9.0	val
1520	5	108	1	Mild	0.1692	1.099	1.519	3.038	54.6	0.0383	0.0418	32.7	67.4	47.7	13.4	-19.2	39.7	27.5	0.0462	1.187	66.0	0.775	0.582	0.2303	0.834	-0.572	1.406	0.266	2.571	1.163	4.313	0.251	0.065	73.0	9.0	val
1521	5	109	1	Mild	0.1716	1.072	1.471	2.942	56.0	0.033	0.0386	30.5	66.5	47.1	13.9	-20.7	35.5	30.0	0.0211	1.172	74.0	0.858	0.53	0.2233	0.669	-0.621	1.29	0.335	2.922	0.997	3.996	0.27	0.109	71.7	9.0	val
1522	5	110	1	Mild	0.174	1.077	1.517	3.033	55.7	0.0305	0.0359	31.2	67.4	46.7	15.8	-23.8	43.0	27.9	0.0474	1.219	62.8	0.832	0.7	0.1962	0.949	-0.581	1.53	0.377	2.592	1.206	5.305	0.276	0.073	72.2	9.0	val
1523	5	111	1	Mild	0.1763	1.101	1.569	3.139	54.5	0.028	0.0327	31.3	65.4	46.0	11.9	-22.6	42.9	29.2	0.0347	1.14	71.6	0.79	0.497	0.1742	0.893	-0.614	1.507	0.318	2.823	1.404	4.123	0.273	0.089	72.0	11.0	val
1524	5	112	1	Mild	0.1787	1.115	1.546	3.091	53.8	0.0358	0.0373	32.3	66.8	46.9	15.7	-21.3	32.7	31.0	0.0188	1.153	86.2	0.86	0.651	0.1667	0.815	-0.634	1.449	0.359	2.996	0.963	4.411	0.28	0.071	76.3	10.0	val
1525	5	113	1	Mild	0.1811	1.094	1.455	2.91	54.9	0.0298	0.0222	32.0	67.7	45.1	11.6	-17.9	43.1	26.2	0.0518	1.209	88.6	0.781	0.684	0.2035	0.755	-0.574	1.328	0.288	2.081	1.26	4.247	0.231	0.102	78.4	9.0	val
1526	5	114	1	Mild	0.1835	1.104	1.489	2.977	54.3	0.0406	0.0398	33.2	67.5	47.3	14.4	-17.1	41.7	27.5	0.0274	1.167	89.8	0.89	0.755	0.1944	0.799	-0.646	1.445	0.299	2.83	1.224	5.044	0.239	0.092	70.0	8.0	val
1527	5	115	1	Mild	0.1859	1.08	1.514	3.029	55.6	0.0389	0.0351	32.1	66.1	46.2	13.8	-20.0	38.1	25.2	0.0284	1.217	84.5	0.883	0.66	0.1905	0.712	-0.671	1.383	0.301	2.356	1.198	3.973	0.279	0.059	68.4	11.0	val
1528	5	116	1	Mild	0.1884	1.115	1.496	2.993	53.8	0.0338	0.0415	34.1	66.6	49.7	14.8	-17.4	43.6	29.2	0.0282	1.16	82.1	0.763	0.48	0.2345	0.85	-0.806	1.656	0.24	3.207	1.476	4.113	0.209	0.053	73.0	12.0	val
1529	5	117	1	Mild	0.1908	1.14	1.429	2.857	52.7	0.0281	0.0333	32.3	62.4	46.3	13.0	-19.1	37.9	28.6	0.0404	1.268	99.8	0.839	0.519	0.2371	0.899	-0.542	1.441	0.227	2.917	1.308	3.96	0.234	0.089	64.1	10.0	val
1530	5	118	1	Mild	0.1933	1.089	1.469	2.938	55.1	0.0274	0.0303	33.2	60.8	47.3	13.0	-16.2	39.4	24.3	0.0409	1.131	88.1	0.847	0.685	0.2136	0.865	-0.61	1.475	0.278	2.874	0.982	4.378	0.237	0.094	68.9	10.0	val
1531	5	119	1	Mild	0.1957	1.103	1.581	3.162	54.4	0.0271	0.0358	30.8	63.1	47.7	14.8	-20.1	44.5	25.4	0.0588	1.244	74.6	0.836	0.457	0.2165	0.995	-0.667	1.662	0.297	2.317	1.113	4.198	0.221	0.073	72.0	10.0	val
1532	5	120	1	Mild	0.1982	1.056	1.498	2.997	56.8	0.0297	0.0474	32.2	66.9	46.4	17.2	-22.1	40.9	31.6	0.0428	1.292	71.9	0.884	0.652	0.2109	0.964	-0.626	1.591	0.31	2.548	0.973	4.765	0.273	0.076	77.2	10.0	val
1533	5	121	1	Mild	0.2007	1.068	1.601	3.202	56.2	0.0351	0.0412	31.8	65.7	45.2	14.3	-22.0	40.1	31.8	0.0256	1.22	80.1	0.849	0.504	0.2248	0.716	-0.752	1.468	0.234	2.396	0.904	5.148	0.252	0.095	74.4	10.0	val
1534	5	122	1	Mild	0.2032	1.174	1.652	3.304	51.1	0.0371	0.0336	33.5	61.4	49.1	9.7	-20.8	42.9	30.5	0.0215	1.192	82.1	0.825	0.487	0.2281	0.896	-0.627	1.523	0.387	2.503	1.136	5.052	0.295	0.066	69.8	12.0	val
1535	5	123	1	Mild	0.2057	1.102	1.505	3.01	54.5	0.029	0.0448	34.2	65.1	50.6	13.6	-20.8	41.3	27.5	0.0431	1.157	62.0	0.731	0.496	0.2191	0.65	-0.6	1.25	0.319	2.5	1.046	4.506	0.251	0.097	68.3	11.0	val
1536	5	124	1	Mild	0.2082	1.079	1.493	2.986	55.6	0.0249	0.0337	32.1	63.8	49.2	17.0	-18.6	41.6	29.8	0.0497	1.168	100.2	0.769	0.411	0.1811	0.664	-0.749	1.412	0.32	2.814	1.245	3.712	0.241	0.094	71.3	10.0	val
1537	5	125	1	Mild	0.2107	1.074	1.483	2.966	55.9	0.027	0.038	32.5	64.3	47.3	15.6	-22.7	44.9	27.7	0.042	1.125	79.3	0.821	0.708	0.2056	0.91	-0.591	1.502	0.405	2.007	1.337	3.084	0.253	0.097	76.7	11.0	val
1538	5	126	1	Mild	0.2133	1.099	1.531	3.062	54.6	0.0432	0.0389	33.0	64.0	48.6	16.5	-21.4	41.6	31.5	0.0445	1.179	91.0	0.769	0.533	0.213	0.898	-0.695	1.592	0.322	2.402	1.261	4.576	0.216	0.102	73.8	10.0	val
1539	5	127	1	Mild	0.2158	1.098	1.578	3.156	54.6	0.0329	0.0338	31.2	66.1	48.1	15.4	-20.8	41.7	28.7	0.0287	1.26	83.3	0.776	0.547	0.2114	0.748	-0.596	1.345	0.262	2.822	1.238	3.6	0.248	0.065	63.6	11.0	val
1540	5	128	1	Mild	0.2183	1.126	1.498	2.995	53.3	0.0345	0.0388	31.5	63.3	45.0	16.5	-18.7	38.5	24.5	0.0422	1.135	79.8	0.739	0.543	0.2081	0.547	-0.483	1.03	0.293	2.475	1.35	4.357	0.267	0.055	72.3	9.0	val
1541	5	129	1	Mild	0.2209	1.101	1.575	3.15	54.5	0.0235	0.0371	29.9	64.8	47.6	15.4	-21.4	33.0	26.4	0.0502	1.224	77.4	0.82	0.424	0.2383	0.712	-0.58	1.292	0.241	2.501	1.498	3.92	0.279	0.056	70.1	11.0	val
1542	5	130	1	Mild	0.2235	1.126	1.487	2.975	53.3	0.0343	0.0447	31.2	61.7	46.4	17.2	-21.9	42.3	28.8	0.0554	1.292	89.1	0.733	0.277	0.2125	0.871	-0.575	1.446	0.273	2.1	1.432	5.284	0.235	0.093	80.7	11.0	val
1543	5	131	1	Mild	0.2261	1.104	1.53	3.06	54.4	0.0299	0.0457	31.5	64.7	44.7	14.2	-22.3	40.3	25.4	0.0479	1.136	97.0	0.877	0.591	0.1788	0.721	-0.69	1.41	0.27	3.04	1.209	4.058	0.233	0.067	74.6	9.0	val
1544	5	132	1	Mild	0.2287	1.109	1.523	3.045	54.1	0.0228	0.0321	31.9	67.6	48.7	13.5	-17.4	38.3	28.6	0.0392	1.221	72.1	0.792	0.401	0.2189	0.873	-0.535	1.408	0.24	2.44	1.499	4.489	0.257	0.077	74.7	11.0	val
1545	5	133	1	Mild	0.2313	1.096	1.545	3.09	54.7	0.0255	0.0459	31.0	65.8	46.6	13.7	-17.5	41.4	29.3	0.056	1.227	70.0	0.703	0.546	0.2408	0.841	-0.487	1.328	0.279	2.522	1.222	4.492	0.279	0.109	78.7	13.0	val
1546	5	134	1	Mild	0.2339	1.122	1.484	2.967	53.5	0.0328	0.0426	32.0	62.8	46.2	16.3	-20.7	39.3	29.2	0.0298	1.169	73.7	0.777	0.422	0.2096	0.842	-0.525	1.366	0.238	3.052	1.303	3.826	0.243	0.041	68.4	13.0	val
1547	5	135	1	Mild	0.2365	1.095	1.527	3.054	54.8	0.0313	0.0395	32.3	60.4	48.8	14.5	-21.3	40.6	27.7	0.041	1.169	86.0	0.8	0.425	0.2195	0.755	-0.767	1.522	0.321	2.394	1.314	3.957	0.219	0.1	75.9	11.0	val
1548	5	136	1	Mild	0.2391	1.118	1.54	3.081	53.7	0.0319	0.0335	32.2	66.6	47.7	14.8	-19.1	38.6	32.0	0.0526	1.112	90.3	0.916	0.592	0.2328	0.718	-0.659	1.376	0.3	2.436	0.971	4.287	0.282	0.052	74.0	11.0	val
1549	5	137	1	Mild	0.2418	1.103	1.524	3.049	54.4	0.0341	0.0378	32.9	65.7	49.2	14.5	-20.9	38.6	32.3	0.0379	1.172	99.2	0.745	0.575	0.2108	0.756	-0.696	1.452	0.276	2.435	1.346	4.783	0.201	0.054	75.2	12.0	val
1550	5	138	1	Mild	0.2444	1.081	1.543	3.086	55.5	0.0322	0.0435	31.0	61.8	46.3	14.1	-20.9	38.1	33.6	0.0226	1.134	74.3	0.81	0.613	0.2306	0.885	-0.578	1.463	0.221	2.05	1.482	4.893	0.276	0.061	72.7	11.0	val
1551	5	139	1	Mild	0.2471	1.09	1.512	3.023	55.1	0.0431	0.0374	33.1	62.7	44.5	16.6	-20.7	42.9	33.0	0.037	1.242	69.5	0.766	0.652	0.1795	0.78	-0.515	1.295	0.379	2.429	1.454	3.822	0.236	0.081	74.9	10.0	val
1552	5	140	1	Mild	0.2498	1.148	1.404	2.809	52.3	0.0328	0.041	30.0	67.1	45.7	14.8	-19.6	34.9	26.8	0.0556	1.172	50.4	0.793	0.534	0.2171	0.585	-0.62	1.206	0.268	2.63	1.35	4.559	0.299	0.119	70.5	11.0	val
1553	5	141	1	Mild	0.2524	1.126	1.492	2.983	53.3	0.019	0.0391	33.0	61.7	47.1	10.9	-18.5	39.9	28.0	0.036	1.099	89.4	0.769	0.592	0.1922	0.994	-0.49	1.484	0.419	3.237	1.114	3.935	0.319	0.074	76.5	11.0	val
1554	5	142	1	Mild	0.2551	1.1	1.539	3.078	54.6	0.0229	0.0441	32.3	63.4	46.8	15.0	-19.8	41.2	27.4	0.0674	1.164	77.5	0.899	0.341	0.2539	0.789	-0.662	1.451	0.253	2.173	1.175	4.497	0.276	0.082	72.5	13.0	val
1555	5	143	1	Mild	0.2578	1.166	1.572	3.144	51.5	0.0311	0.0428	32.3	67.6	46.2	12.7	-18.0	40.4	26.7	0.0477	1.265	71.6	0.764	0.542	0.2274	0.772	-0.525	1.297	0.325	2.876	1.097	3.766	0.246	0.051	75.4	9.0	val
1556	5	144	1	Mild	0.2605	1.103	1.482	2.965	54.4	0.0278	0.0389	31.7	66.9	45.1	15.3	-19.1	39.1	28.2	0.0295	1.268	79.7	0.791	0.768	0.2178	1.027	-0.736	1.762	0.299	2.143	1.222	4.298	0.242	0.078	73.0	11.0	val
1557	5	145	1	Mild	0.2633	1.098	1.568	3.137	54.7	0.0276	0.0416	30.5	62.7	45.6	14.3	-19.9	35.9	28.4	0.0311	1.121	90.9	0.739	0.548	0.2494	0.896	-0.584	1.48	0.311	2.793	1.324	5.047	0.252	0.096	73.4	13.0	val
1558	5	146	1	Mild	0.266	1.11	1.415	2.83	54.0	0.0337	0.0445	33.3	62.3	44.1	15.6	-19.3	35.0	28.6	0.0384	1.213	74.6	0.784	0.552	0.1839	0.964	-0.542	1.506	0.275	2.222	1.032	4.64	0.226	0.072	69.4	12.0	val
1559	5	147	1	Mild	0.2687	1.125	1.486	2.972	53.3	0.0344	0.0447	31.8	65.8	44.9	15.3	-19.9	42.7	29.4	0.0405	1.144	94.7	0.693	0.596	0.213	0.761	-0.647	1.407	0.309	2.715	1.083	4.42	0.268	0.058	76.1	12.0	val
1560	5	148	1	Mild	0.2715	1.098	1.436	2.871	54.6	0.0295	0.0415	31.6	67.0	46.1	12.9	-18.9	36.3	27.4	0.0339	1.021	85.0	0.848	0.64	0.2538	0.925	-0.647	1.572	0.37	2.538	1.16	3.988	0.249	0.083	79.4	12.0	val
1561	5	149	1	Mild	0.2742	1.099	1.442	2.885	54.6	0.0366	0.0455	32.9	63.7	47.3	16.3	-23.0	39.9	31.6	0.047	1.166	106.6	0.895	0.542	0.2097	0.846	-0.624	1.471	0.379	2.178	1.199	4.683	0.288	0.048	71.9	10.0	val
1562	5	150	1	Mild	0.277	1.098	1.43	2.86	54.7	0.0365	0.0422	31.5	64.3	48.4	12.6	-24.2	41.2	28.4	0.032	1.198	58.4	0.762	0.283	0.2194	0.931	-0.667	1.598	0.271	3.119	1.381	5.501	0.262	0.081	79.2	11.0	val
1563	5	151	1	Mild	0.2798	1.121	1.373	2.745	53.5	0.0427	0.0431	31.5	66.0	44.8	13.5	-19.2	39.2	30.4	0.0449	1.201	65.2	0.863	0.49	0.2152	0.719	-0.644	1.363	0.325	2.797	1.438	4.558	0.239	0.084	75.7	12.0	val
1564	5	152	1	Mild	0.2826	1.127	1.429	2.859	53.3	0.024	0.0473	31.4	65.0	45.3	17.0	-19.6	38.6	30.0	0.0252	1.188	94.9	0.817	0.563	0.2073	0.883	-0.519	1.401	0.29	2.681	1.299	4.541	0.233	0.098	76.8	13.0	val
1565	5	153	1	Mild	0.2853	1.094	1.44	2.88	54.8	0.0446	0.0471	30.7	65.9	45.9	11.3	-24.5	39.0	33.1	0.058	1.231	88.1	0.816	0.668	0.1712	0.873	-0.713	1.587	0.265	2.786	1.445	4.051	0.277	0.087	74.2	12.0	val
1566	5	154	1	Mild	0.2882	1.159	1.478	2.957	51.8	0.0332	0.0423	31.4	65.7	48.7	14.1	-22.0	44.9	29.6	0.026	1.261	91.2	0.876	0.699	0.2711	0.676	-0.687	1.363	0.287	2.411	1.278	4.108	0.22	0.06	74.4	13.0	val
1567	5	155	1	Mild	0.291	1.106	1.532	3.065	54.3	0.0279	0.0256	31.4	62.8	45.2	12.6	-21.7	36.2	27.1	0.0297	1.061	56.0	0.916	0.537	0.2473	0.759	-0.633	1.392	0.329	2.77	0.992	4.16	0.267	0.04	79.3	13.0	val
1568	5	156	1	Mild	0.2938	1.076	1.448	2.895	55.8	0.0352	0.046	33.0	62.8	50.0	14.5	-20.7	40.7	30.1	0.0461	1.267	82.0	0.754	0.453	0.2463	0.843	-0.75	1.593	0.229	2.581	1.382	4.014	0.205	0.055	80.4	12.0	val
1569	5	157	1	Mild	0.2966	1.138	1.549	3.099	52.7	0.0317	0.04	31.3	64.8	48.1	18.2	-18.6	41.5	34.0	0.0417	1.226	85.6	0.828	0.521	0.1849	0.81	-0.592	1.402	0.283	2.544	1.069	3.919	0.243	0.051	73.8	12.0	val
1570	5	158	1	Mild	0.2994	1.148	1.594	3.189	52.3	0.033	0.048	31.8	63.5	47.1	16.7	-21.3	37.5	28.3	0.0377	1.226	71.4	0.771	0.579	0.2199	0.736	-0.482	1.218	0.281	2.522	0.851	4.191	0.217	0.059	69.8	11.0	val
1571	5	159	1	Mild	0.3023	1.118	1.478	2.956	53.7	0.033	0.0405	30.9	63.9	46.3	15.1	-20.7	37.8	31.2	0.0502	1.164	92.2	0.802	0.528	0.2136	0.792	-0.698	1.49	0.216	2.663	1.429	3.854	0.291	0.045	74.1	14.0	val
1572	5	160	1	Mild	0.3052	1.127	1.475	2.949	53.2	0.0365	0.0482	30.0	66.6	45.7	15.9	-21.6	44.0	29.2	0.0311	1.188	93.4	0.854	0.556	0.2327	0.735	-0.573	1.308	0.333	1.681	1.046	4.435	0.263	0.076	76.1	13.0	val
1573	5	161	1	Mild	0.308	1.127	1.373	2.745	53.2	0.0451	0.0328	32.4	60.8	48.6	14.0	-19.5	33.2	31.0	0.0488	1.195	89.7	0.806	0.523	0.1979	0.732	-0.522	1.255	0.27	2.007	1.049	4.625	0.248	0.088	70.0	9.0	val
1574	5	162	1	Mild	0.3109	1.126	1.539	3.078	53.3	0.027	0.0451	32.6	63.9	47.8	14.9	-20.8	41.4	33.9	0.0393	1.159	69.1	0.804	0.53	0.2405	0.913	-0.557	1.47	0.369	2.36	1.056	4.542	0.258	0.114	70.3	13.0	val
1575	5	163	1	Mild	0.3138	1.133	1.45	2.901	53.0	0.0309	0.0409	29.7	66.7	50.4	13.9	-21.6	35.2	26.6	0.0392	1.224	113.6	0.763	0.448	0.1905	0.819	-0.594	1.413	0.319	2.441	1.541	4.698	0.28	0.083	75.6	11.0	val
1576	5	164	1	Mild	0.3167	1.132	1.509	3.018	53.0	0.0387	0.0348	31.7	63.2	45.1	15.9	-20.0	45.9	30.4	0.0424	1.157	67.3	0.854	0.582	0.223	0.672	-0.558	1.23	0.265	2.408	1.283	4.05	0.233	0.075	79.3	13.0	val
1577	5	165	1	Mild	0.3196	1.136	1.512	3.024	52.8	0.0336	0.0484	29.6	64.6	47.6	14.3	-21.8	38.9	27.4	0.0507	1.209	84.5	0.814	0.631	0.2349	0.699	-0.751	1.45	0.329	2.866	0.926	4.361	0.293	0.074	80.9	13.0	val
1578	5	166	1	Mild	0.3225	1.119	1.469	2.937	53.6	0.0344	0.0436	30.1	61.0	42.9	14.5	-16.2	33.2	28.8	0.0437	1.154	93.2	0.754	0.335	0.2046	0.71	-0.809	1.518	0.327	2.213	1.241	4.151	0.225	0.093	75.6	12.0	val
1579	5	167	1	Mild	0.3254	1.135	1.501	3.002	52.9	0.037	0.0389	30.2	64.0	44.9	16.0	-20.6	40.9	26.8	0.0346	1.245	78.3	0.837	0.394	0.2101	0.9	-0.753	1.653	0.434	2.644	1.087	4.493	0.292	0.06	74.5	12.0	val
1580	5	168	1	Mild	0.3283	1.133	1.476	2.953	53.0	0.0384	0.0474	31.4	62.3	46.3	17.9	-19.7	42.6	28.0	0.0489	1.2	95.9	0.852	0.426	0.2413	0.937	-0.671	1.608	0.268	2.575	1.297	4.155	0.221	0.104	74.1	12.0	val
1581	5	169	1	Mild	0.3313	1.126	1.412	2.824	53.3	0.0288	0.0411	32.1	64.0	43.2	17.2	-18.7	39.5	29.6	0.0532	1.276	89.4	0.808	0.415	0.2201	0.848	-0.633	1.482	0.287	2.754	1.052	4.738	0.245	0.036	75.4	12.0	val
1582	5	170	1	Mild	0.3342	1.135	1.507	3.014	52.8	0.0303	0.044	30.7	62.9	44.8	14.4	-14.0	44.4	26.8	0.0474	1.144	81.5	0.836	0.536	0.2013	0.885	-0.727	1.612	0.325	2.123	1.045	4.677	0.237	0.04	74.7	11.0	val
1583	5	171	1	Mild	0.3372	1.1	1.512	3.025	54.6	0.0291	0.0405	31.3	62.9	45.7	13.1	-22.8	37.1	30.8	0.0426	1.167	92.0	0.821	0.41	0.2266	0.874	-0.673	1.547	0.232	2.448	1.3	4.602	0.242	0.037	73.1	13.0	val
1584	5	172	1	Mild	0.3401	1.165	1.483	2.967	51.5	0.0436	0.0383	30.5	58.9	46.8	12.8	-19.1	37.4	34.1	0.0651	1.043	86.4	0.758	0.622	0.1878	0.912	-0.539	1.451	0.241	2.529	1.295	4.661	0.258	0.091	76.8	13.0	val
1585	5	173	1	Mild	0.3431	1.098	1.483	2.965	54.6	0.0429	0.0508	31.3	63.3	48.3	14.3	-18.0	38.6	29.3	0.0364	1.095	90.6	0.872	0.563	0.2135	0.871	-0.597	1.468	0.189	2.894	0.981	4.309	0.245	0.064	77.3	13.0	val
1586	5	174	1	Mild	0.3461	1.127	1.554	3.108	53.2	0.045	0.0515	31.1	62.6	46.2	16.7	-18.2	31.3	29.9	0.024	1.156	74.5	0.752	0.646	0.2032	0.771	-0.703	1.474	0.319	2.884	1.078	4.62	0.26	0.077	76.2	13.0	val
1587	5	175	1	Mild	0.3491	1.14	1.476	2.953	52.6	0.0385	0.0477	31.7	62.9	47.9	16.1	-16.1	34.3	30.9	0.0594	1.207	77.5	0.727	0.722	0.207	0.744	-0.453	1.196	0.249	2.842	1.104	3.94	0.264	0.089	80.2	14.0	val
1588	5	176	2	Moderate	0.3521	1.113	1.425	2.851	53.9	0.0359	0.0458	30.9	56.2	43.4	14.0	-18.6	36.2	30.9	0.0332	1.169	83.1	0.812	0.441	0.1839	0.842	-0.753	1.594	0.275	3.02	1.299	4.486	0.278	0.087	77.4	12.0	val
1589	5	177	2	Moderate	0.3551	1.181	1.467	2.935	50.8	0.0394	0.0464	30.6	62.6	48.4	13.0	-19.5	41.5	28.6	0.0475	1.203	78.9	0.693	0.72	0.1965	0.792	-0.735	1.528	0.289	2.453	1.301	3.888	0.32	0.076	80.2	13.0	val
1590	5	178	2	Moderate	0.3581	1.148	1.377	2.753	52.3	0.0344	0.0417	30.5	64.4	47.0	14.3	-20.5	46.0	29.9	0.0264	1.194	86.4	0.843	0.62	0.1982	0.857	-0.617	1.475	0.371	3.071	1.239	4.726	0.291	0.079	83.5	14.0	val
1591	5	179	2	Moderate	0.3611	1.117	1.494	2.988	53.7	0.0424	0.054	31.7	63.9	48.0	14.0	-22.4	40.9	28.2	0.076	1.167	88.0	0.759	0.694	0.2175	0.759	-0.634	1.393	0.248	2.512	1.38	3.566	0.291	0.071	78.5	10.0	val
1592	5	180	2	Moderate	0.3641	1.134	1.429	2.857	52.9	0.0364	0.0367	30.1	63.0	45.7	16.2	-24.2	38.7	28.9	0.0446	1.108	92.3	0.883	0.364	0.198	0.674	-0.65	1.324	0.383	2.755	1.233	4.311	0.249	0.09	80.4	13.0	val
1593	5	181	2	Moderate	0.3672	1.086	1.481	2.962	55.3	0.0374	0.0496	31.2	64.4	45.3	16.3	-17.9	34.1	26.0	0.057	1.145	91.5	0.799	0.632	0.202	0.803	-0.598	1.401	0.28	2.903	0.866	4.401	0.219	0.056	80.9	12.0	val
1594	5	182	2	Moderate	0.3702	1.107	1.509	3.018	54.2	0.033	0.0499	31.6	61.7	47.5	10.7	-19.4	35.2	27.8	0.045	1.217	75.2	0.783	0.507	0.197	0.671	-0.601	1.272	0.315	2.83	1.216	4.2	0.283	0.069	73.7	14.0	val
1595	5	183	2	Moderate	0.3733	1.117	1.483	2.965	53.7	0.0355	0.0401	29.1	63.9	41.0	16.9	-18.3	36.2	33.0	0.0705	1.139	85.0	0.793	0.724	0.1882	0.748	-0.55	1.298	0.36	2.58	1.561	4.41	0.263	0.089	78.0	13.0	val
1596	5	184	2	Moderate	0.3763	1.115	1.625	3.251	53.8	0.0364	0.0487	32.9	60.5	46.9	14.5	-16.7	36.2	27.3	0.0496	1.127	75.7	0.88	0.571	0.2016	0.732	-0.593	1.326	0.335	2.414	0.924	4.273	0.257	0.063	82.1	13.0	val
1597	5	185	2	Moderate	0.3794	1.134	1.46	2.921	52.9	0.0476	0.0394	30.4	62.3	46.5	15.7	-23.1	36.8	30.2	0.0437	1.131	82.5	0.74	0.588	0.2324	0.773	-0.508	1.281	0.355	2.582	1.2	5.133	0.239	0.07	77.1	13.0	val
1598	5	186	2	Moderate	0.3825	1.177	1.49	2.98	51.0	0.0375	0.0462	29.6	62.8	48.6	15.7	-17.9	41.7	27.4	0.0697	1.062	84.3	0.69	0.366	0.2396	0.703	-0.523	1.226	0.202	2.568	1.012	4.137	0.308	0.109	80.0	11.0	val
1599	5	187	2	Moderate	0.3856	1.108	1.485	2.971	54.1	0.0352	0.0487	32.6	61.1	44.6	12.2	-20.9	38.9	29.1	0.0598	1.17	80.2	0.786	0.567	0.218	0.704	-0.728	1.433	0.325	2.441	1.38	4.326	0.26	0.094	74.3	15.0	val
1600	5	188	2	Moderate	0.3887	1.089	1.549	3.099	55.1	0.0404	0.0429	29.4	61.9	45.7	14.8	-17.4	39.0	29.8	0.0546	1.133	78.8	0.779	0.628	0.1994	0.72	-0.598	1.318	0.261	2.633	1.154	4.531	0.303	0.065	80.9	13.0	val
1601	5	189	2	Moderate	0.3918	1.126	1.477	2.954	53.3	0.0461	0.0448	32.2	62.8	43.8	14.1	-23.4	37.8	28.2	0.0695	1.229	81.8	0.839	0.514	0.1882	0.819	-0.598	1.417	0.268	2.319	1.469	3.486	0.277	0.069	80.4	14.0	val
1602	5	190	2	Moderate	0.3949	1.117	1.419	2.838	53.7	0.0471	0.0455	31.2	64.8	44.5	16.1	-19.1	43.0	32.6	0.0522	1.186	81.4	0.79	0.433	0.2148	0.596	-0.64	1.236	0.388	2.841	1.295	4.191	0.243	0.058	81.3	11.0	val
1603	5	191	2	Moderate	0.398	1.103	1.521	3.041	54.4	0.0409	0.0461	31.0	67.0	46.0	15.0	-16.2	38.5	33.2	0.0308	1.09	73.8	0.809	0.758	0.2069	0.862	-0.441	1.303	0.401	2.474	1.456	4.447	0.239	0.083	77.5	13.0	val
1604	5	192	2	Moderate	0.4011	1.108	1.387	2.774	54.2	0.0386	0.0476	29.7	64.0	46.0	15.6	-18.5	42.6	30.5	0.0491	1.157	106.2	0.827	0.568	0.2167	0.71	-0.728	1.439	0.409	2.75	1.003	4.224	0.3	0.067	76.6	13.0	val
1605	5	193	2	Moderate	0.4043	1.149	1.452	2.904	52.2	0.0372	0.0485	29.6	61.8	45.7	15.8	-21.3	40.3	31.9	0.0473	1.308	96.4	0.794	0.54	0.208	0.927	-0.611	1.539	0.242	2.067	1.297	4.346	0.231	0.047	73.2	12.0	val
1606	5	194	2	Moderate	0.4074	1.129	1.509	3.017	53.2	0.0397	0.0516	31.3	63.9	47.3	11.7	-21.5	45.7	24.4	0.0496	1.17	60.8	0.746	0.785	0.2241	0.712	-0.612	1.324	0.288	3.137	1.063	4.031	0.214	0.07	78.7	14.0	val
1607	5	195	2	Moderate	0.4106	1.116	1.498	2.995	53.8	0.041	0.037	30.0	61.3	48.4	15.4	-20.1	26.2	24.4	0.0601	1.185	73.1	0.781	0.557	0.2243	0.731	-0.561	1.293	0.377	2.303	1.02	3.9	0.262	0.082	81.7	14.0	val
1608	5	196	2	Moderate	0.4137	1.144	1.485	2.969	52.4	0.0489	0.0466	31.3	63.5	45.6	14.1	-17.7	38.4	28.2	0.0457	1.166	75.7	0.795	0.582	0.2113	0.633	-0.716	1.349	0.272	2.29	1.371	5.288	0.244	0.068	77.7	14.0	val
1609	5	197	2	Moderate	0.4169	1.146	1.472	2.944	52.4	0.0348	0.0418	30.9	63.2	45.8	15.6	-22.9	39.5	29.6	0.0438	1.114	88.8	0.727	0.84	0.2331	0.761	-0.651	1.412	0.361	2.476	1.196	4.965	0.246	0.078	77.3	14.0	val
1610	5	198	2	Moderate	0.4201	1.15	1.556	3.112	52.2	0.0363	0.0396	30.4	61.5	45.8	15.4	-15.8	37.3	23.7	0.0512	1.161	70.8	0.789	0.578	0.2267	0.842	-0.637	1.479	0.348	2.043	1.071	4.111	0.229	0.075	78.6	13.0	val
1611	5	199	2	Moderate	0.4233	1.156	1.476	2.952	51.9	0.0357	0.0439	31.4	63.1	47.6	16.0	-21.2	42.8	32.7	0.036	1.145	75.4	0.766	0.472	0.2003	0.852	-0.729	1.581	0.324	2.184	1.546	4.286	0.284	0.079	79.0	13.0	val
1612	5	200	2	Moderate	0.4265	1.169	1.426	2.853	51.3	0.0286	0.0431	29.4	64.6	45.5	15.9	-20.4	38.7	29.4	0.0689	1.152	93.4	0.825	0.546	0.2197	0.73	-0.523	1.253	0.269	2.38	1.218	3.725	0.242	0.096	81.8	13.0	val
1613	5	201	2	Moderate	0.4297	1.156	1.575	3.149	51.9	0.043	0.0543	31.4	62.1	46.0	15.4	-22.0	31.1	27.0	0.0328	1.104	62.9	0.817	0.431	0.2335	0.839	-0.572	1.411	0.22	2.959	1.367	4.649	0.318	0.09	76.4	14.0	val
1614	5	202	2	Moderate	0.4329	1.11	1.467	2.934	54.0	0.0391	0.0474	29.1	59.8	45.0	13.9	-21.3	42.8	30.0	0.0586	1.122	66.4	0.776	0.769	0.2266	0.872	-0.527	1.399	0.349	2.677	1.068	4.167	0.25	0.081	75.8	13.0	val
1615	5	203	2	Moderate	0.4361	1.149	1.435	2.869	52.2	0.0372	0.0435	30.3	57.8	44.6	16.2	-19.8	39.8	24.5	0.0507	1.135	86.6	0.827	0.673	0.2088	0.711	-0.513	1.224	0.3	2.27	1.234	4.904	0.233	0.067	77.5	14.0	val
1616	5	204	2	Moderate	0.4393	1.147	1.515	3.031	52.3	0.0498	0.04	29.8	61.7	45.8	15.3	-21.4	36.6	31.3	0.0606	1.156	58.2	0.83	0.587	0.2184	0.687	-0.685	1.371	0.272	1.984	1.105	3.505	0.259	0.053	82.4	12.0	val
1617	5	205	2	Moderate	0.4426	1.166	1.51	3.021	51.5	0.0368	0.0472	29.6	63.7	48.3	16.6	-21.8	38.9	32.6	0.0606	1.19	88.7	0.778	0.559	0.1952	0.691	-0.708	1.399	0.301	2.642	1.257	4.363	0.282	0.067	82.5	15.0	val
1618	5	206	2	Moderate	0.4458	1.151	1.441	2.882	52.1	0.047	0.0502	31.1	65.6	46.7	17.3	-20.7	37.3	31.7	0.0458	1.233	95.9	0.778	0.703	0.237	0.641	-0.701	1.342	0.335	2.661	1.559	4.402	0.221	0.064	82.7	12.0	val
1619	5	207	2	Moderate	0.449	1.115	1.449	2.898	53.8	0.0471	0.0469	30.9	62.5	45.4	13.1	-18.7	34.9	28.4	0.0674	1.1	64.8	0.677	0.643	0.2388	0.731	-0.739	1.471	0.312	2.982	1.01	4.758	0.208	0.053	80.9	15.0	val
1620	5	208	2	Moderate	0.4523	1.173	1.517	3.033	51.2	0.0504	0.049	29.8	64.8	47.6	16.1	-19.2	42.6	29.7	0.056	1.174	87.0	0.813	0.553	0.2429	0.846	-0.615	1.46	0.28	3.002	1.023	3.803	0.267	0.028	85.3	14.0	val
1621	5	209	2	Moderate	0.4556	1.175	1.557	3.114	51.1	0.042	0.055	29.4	63.3	44.9	15.6	-18.7	38.1	30.2	0.0659	1.147	109.5	0.766	0.757	0.2483	0.586	-0.507	1.093	0.378	2.65	1.361	4.487	0.305	0.067	85.5	13.0	val
1622	5	210	2	Moderate	0.4588	1.109	1.496	2.992	54.1	0.0492	0.0475	28.1	59.4	46.2	14.3	-17.8	38.7	27.1	0.0598	1.187	96.6	0.767	0.576	0.2403	0.692	-0.571	1.263	0.308	2.591	1.283	4.313	0.322	0.066	79.6	15.0	val
1623	5	211	2	Moderate	0.4621	1.154	1.504	3.008	52.0	0.038	0.0497	31.2	61.0	46.5	13.9	-21.8	41.4	31.6	0.0583	1.159	96.4	0.753	0.609	0.2145	0.666	-0.667	1.332	0.261	2.749	1.118	3.591	0.285	0.087	79.9	14.0	val
1624	5	212	2	Moderate	0.4654	1.129	1.447	2.893	53.1	0.0453	0.0538	30.0	61.1	47.0	15.5	-20.2	41.9	33.6	0.0609	1.106	87.4	0.734	0.711	0.2076	0.744	-0.704	1.449	0.331	2.685	1.443	4.305	0.263	0.064	80.2	12.0	val
1625	5	213	2	Moderate	0.4687	1.174	1.46	2.92	51.1	0.0516	0.0481	28.4	61.4	45.5	14.4	-19.1	39.0	28.1	0.0483	1.114	88.6	0.809	0.493	0.2459	0.817	-0.709	1.525	0.334	2.733	1.057	3.606	0.277	0.066	85.7	16.0	val
1626	5	214	2	Moderate	0.472	1.156	1.512	3.023	51.9	0.0385	0.0422	30.2	59.7	45.9	12.8	-20.1	38.0	30.4	0.061	1.114	67.1	0.777	0.372	0.2515	0.813	-0.563	1.375	0.269	2.73	1.142	4.315	0.23	0.073	77.1	14.0	val
1627	5	215	2	Moderate	0.4753	1.114	1.551	3.102	53.9	0.0446	0.049	31.0	59.6	44.3	15.3	-20.1	36.4	30.4	0.0611	1.159	86.4	0.738	0.563	0.1822	0.713	-0.655	1.368	0.355	2.78	1.124	3.878	0.303	0.069	81.7	15.0	val
1628	5	216	2	Moderate	0.4787	1.146	1.456	2.911	52.4	0.0424	0.0466	30.4	58.5	44.9	15.3	-19.6	42.5	30.9	0.0624	1.134	77.2	0.791	0.609	0.2156	0.679	-0.639	1.318	0.383	2.654	1.292	4.441	0.277	0.079	81.3	13.0	val
1629	5	217	2	Moderate	0.482	1.168	1.441	2.882	51.4	0.052	0.0501	30.3	63.7	44.4	15.4	-20.2	39.6	27.2	0.0516	1.041	77.2	0.745	0.496	0.2215	0.768	-0.592	1.36	0.352	2.825	1.435	4.369	0.264	0.091	83.6	13.0	val
1630	5	218	2	Moderate	0.4853	1.145	1.372	2.744	52.4	0.0352	0.0469	30.1	61.3	42.7	15.7	-21.9	39.9	27.2	0.0538	1.153	78.4	0.775	0.605	0.1923	0.807	-0.714	1.521	0.262	2.393	1.462	3.484	0.283	0.08	81.8	14.0	val
1631	5	219	2	Moderate	0.4887	1.143	1.496	2.991	52.5	0.0423	0.0414	30.1	63.7	46.1	17.7	-21.0	38.0	28.3	0.0513	1.107	70.9	0.663	0.507	0.225	0.821	-0.684	1.505	0.292	2.946	1.002	4.159	0.292	0.061	77.1	16.0	val
1632	5	220	2	Moderate	0.492	1.166	1.503	3.005	51.5	0.0442	0.0529	27.7	61.2	46.8	11.6	-21.2	39.3	26.9	0.0594	1.15	85.7	0.748	0.479	0.2335	0.793	-0.611	1.404	0.328	2.73	1.477	4.38	0.265	0.064	86.0	13.0	val
1633	5	221	2	Moderate	0.4954	1.146	1.435	2.87	52.3	0.0356	0.0516	29.9	62.1	45.1	15.7	-18.7	35.2	33.0	0.0572	1.159	84.4	0.771	0.638	0.2544	0.834	-0.656	1.491	0.318	2.446	1.443	4.51	0.252	0.099	85.1	16.0	val
1634	5	222	2	Moderate	0.4987	1.135	1.455	2.91	52.9	0.044	0.063	30.1	64.5	46.9	14.1	-20.4	39.9	31.8	0.0582	1.104	92.7	0.714	0.604	0.2488	0.801	-0.684	1.485	0.269	2.999	1.252	3.807	0.298	0.089	78.9	17.0	val
1635	5	223	2	Moderate	0.5021	1.14	1.499	2.997	52.6	0.055	0.0545	30.4	59.1	48.4	15.9	-23.4	42.8	28.9	0.0574	1.1	84.4	0.801	0.518	0.228	1.081	-0.596	1.677	0.375	2.324	0.998	4.917	0.3	0.106	81.9	15.0	val
1636	5	224	2	Moderate	0.5055	1.101	1.486	2.972	54.5	0.0504	0.0468	31.1	61.5	45.2	13.8	-17.3	37.1	27.4	0.0519	1.11	84.7	0.793	0.489	0.2337	0.818	-0.716	1.533	0.326	2.6	1.307	3.978	0.258	0.075	87.8	14.0	val
1637	5	225	2	Moderate	0.5089	1.179	1.529	3.058	50.9	0.0388	0.0489	31.5	62.2	45.1	15.7	-18.3	38.3	28.1	0.0371	1.13	78.4	0.718	0.553	0.216	0.775	-0.66	1.436	0.347	2.682	1.566	3.974	0.319	0.094	86.8	15.0	val
1638	5	226	2	Moderate	0.5123	1.147	1.431	2.862	52.3	0.0544	0.056	29.0	63.8	44.0	14.8	-18.8	42.6	29.3	0.0596	1.129	94.4	0.798	0.575	0.1836	0.528	-0.618	1.146	0.259	2.461	1.243	5.198	0.267	0.087	83.9	12.0	val
1639	5	227	2	Moderate	0.5157	1.145	1.396	2.793	52.4	0.0544	0.0415	29.6	61.3	43.7	14.4	-20.6	38.8	30.0	0.0636	1.145	95.0	0.688	0.658	0.2022	0.698	-0.627	1.325	0.345	2.796	1.089	4.987	0.25	0.061	78.7	13.0	val
1640	5	228	2	Moderate	0.5191	1.126	1.473	2.945	53.3	0.049	0.0464	28.8	61.3	45.4	14.7	-22.5	37.9	32.5	0.0496	1.124	88.3	0.718	0.649	0.1957	0.819	-0.634	1.452	0.247	2.847	1.1	4.148	0.283	0.056	81.0	16.0	val
1641	5	229	2	Moderate	0.5225	1.113	1.527	3.055	53.9	0.0388	0.0474	30.3	62.9	45.6	14.3	-21.4	42.8	30.6	0.0736	1.104	57.1	0.807	0.62	0.2303	0.704	-0.667	1.372	0.291	2.645	1.049	4.575	0.327	0.063	77.9	14.0	val
1642	5	230	2	Moderate	0.5259	1.161	1.479	2.957	51.7	0.0543	0.0551	28.1	59.2	45.8	13.4	-17.4	35.6	31.0	0.0556	1.137	73.7	0.786	0.703	0.232	0.939	-0.699	1.638	0.329	2.899	1.09	4.245	0.284	0.091	86.2	14.0	val
1643	5	231	2	Moderate	0.5294	1.161	1.39	2.779	51.7	0.0428	0.0503	31.1	62.7	45.2	15.1	-19.5	39.4	27.4	0.0528	1.112	74.2	0.788	0.757	0.2392	0.586	-0.692	1.278	0.325	2.179	1.302	4.434	0.308	0.107	79.3	14.0	val
1644	5	232	2	Moderate	0.5328	1.154	1.419	2.838	52.0	0.0471	0.0509	30.5	64.3	45.3	13.3	-22.6	44.2	30.9	0.0666	1.115	100.8	0.752	0.381	0.2326	0.641	-0.615	1.257	0.397	2.105	1.102	4.617	0.248	0.081	84.3	15.0	val
1645	5	233	2	Moderate	0.5363	1.144	1.327	2.653	52.5	0.0488	0.0436	30.8	61.5	44.7	15.5	-24.1	37.7	29.8	0.0654	1.098	77.7	0.828	0.686	0.2117	0.885	-0.574	1.459	0.351	2.801	1.049	4.915	0.293	0.078	83.8	14.0	val
1646	5	234	2	Moderate	0.5397	1.146	1.48	2.961	52.4	0.043	0.0523	30.0	62.3	46.5	15.0	-19.1	32.7	29.8	0.0639	1.14	77.2	0.81	0.61	0.2101	0.703	-0.562	1.265	0.32	2.633	1.254	4.681	0.279	0.052	80.3	15.0	val
1647	5	235	2	Moderate	0.5432	1.145	1.345	2.69	52.4	0.0434	0.0503	29.4	63.0	41.7	12.7	-18.9	36.3	25.8	0.0566	1.143	80.3	0.725	0.638	0.2357	0.637	-0.631	1.268	0.254	3.006	1.564	4.072	0.297	0.06	82.9	14.0	val
1648	5	236	2	Moderate	0.5466	1.158	1.456	2.912	51.8	0.0473	0.0514	29.9	64.0	42.0	17.8	-21.3	38.0	31.9	0.0698	1.147	97.0	0.75	0.689	0.1987	0.796	-0.591	1.387	0.387	2.861	1.343	4.056	0.253	0.068	79.5	16.0	val
1649	5	237	2	Moderate	0.5501	1.179	1.465	2.93	50.9	0.0516	0.0558	28.8	62.7	46.9	12.9	-23.7	34.9	28.4	0.0518	1.111	76.0	0.756	0.523	0.2267	0.813	-0.721	1.534	0.34	2.368	1.298	4.165	0.275	0.077	87.2	15.0	val
1650	5	238	2	Moderate	0.5536	1.147	1.498	2.996	52.3	0.0493	0.0566	29.6	58.8	48.4	13.0	-22.9	40.3	26.4	0.0604	1.125	81.7	0.74	0.768	0.2251	0.671	-0.557	1.227	0.286	2.604	1.104	4.3	0.265	0.073	84.0	16.0	val
1651	5	239	2	Moderate	0.5571	1.174	1.399	2.798	51.1	0.0445	0.0569	29.0	62.4	46.2	11.1	-21.4	40.6	28.3	0.0605	1.16	95.6	0.725	0.79	0.1872	0.613	-0.679	1.292	0.307	2.548	1.184	3.861	0.257	0.063	85.7	15.0	val
1652	5	240	2	Moderate	0.5606	1.156	1.447	2.894	51.9	0.0536	0.05	28.4	59.4	44.6	15.1	-18.8	42.9	30.4	0.056	1.108	59.3	0.741	0.513	0.1753	0.954	-0.673	1.627	0.211	2.553	1.659	5.087	0.266	0.075	87.5	15.0	val
1653	5	241	2	Moderate	0.5641	1.17	1.492	2.984	51.3	0.0428	0.0602	28.8	60.1	45.1	15.9	-19.2	38.1	29.3	0.0759	1.118	74.4	0.727	0.691	0.2097	0.607	-0.667	1.274	0.321	2.914	0.985	4.357	0.301	0.058	84.1	13.0	val
1654	5	242	2	Moderate	0.5676	1.179	1.489	2.978	50.9	0.0483	0.0461	30.3	60.8	40.8	15.6	-18.2	42.0	25.6	0.0462	1.096	89.3	0.712	0.399	0.2449	0.722	-0.588	1.31	0.326	2.589	1.288	4.026	0.25	0.053	85.4	16.0	val
1655	5	243	2	Moderate	0.5711	1.152	1.542	3.084	52.1	0.0504	0.0541	30.3	63.2	44.2	15.2	-18.4	37.1	28.6	0.058	1.091	79.7	0.713	0.578	0.2361	0.795	-0.71	1.505	0.293	2.913	1.171	4.575	0.241	0.08	86.4	12.0	val
1656	5	244	2	Moderate	0.5747	1.18	1.514	3.027	50.8	0.0472	0.0547	28.8	61.9	48.6	10.0	-21.6	40.4	31.6	0.0521	1.083	77.1	0.723	0.573	0.1961	0.73	-0.721	1.451	0.322	2.42	1.267	3.707	0.295	0.067	84.2	15.0	val
1657	5	245	2	Moderate	0.5782	1.164	1.448	2.896	51.6	0.0529	0.0517	28.9	61.3	43.9	14.0	-22.7	41.2	26.8	0.0783	1.112	93.2	0.718	0.356	0.1912	0.99	-0.693	1.682	0.386	2.233	1.343	4.35	0.354	0.067	82.2	15.0	val
1658	5	246	2	Moderate	0.5818	1.146	1.468	2.935	52.4	0.0488	0.0495	30.1	61.4	46.0	17.2	-21.6	37.0	25.4	0.0718	1.082	87.6	0.803	0.507	0.2182	0.849	-0.581	1.43	0.359	2.521	0.992	3.855	0.232	0.084	85.2	14.0	val
1659	5	247	2	Moderate	0.5853	1.156	1.47	2.941	51.9	0.0477	0.0505	31.5	60.0	45.8	14.9	-23.7	36.2	30.5	0.0655	1.04	88.2	0.725	0.639	0.2909	0.789	-0.59	1.379	0.313	2.291	1.528	3.902	0.257	0.106	83.5	16.0	val
1660	5	248	2	Moderate	0.5889	1.173	1.419	2.837	51.2	0.0512	0.05	30.4	63.6	44.9	16.6	-20.3	40.7	35.6	0.0919	1.104	87.1	0.703	0.682	0.2384	0.68	-0.541	1.221	0.312	2.482	1.393	3.966	0.264	0.105	82.7	16.0	val
1661	5	249	2	Moderate	0.5924	1.154	1.397	2.794	52.0	0.0492	0.0671	30.3	62.0	44.0	13.4	-23.6	43.2	29.2	0.0692	1.122	107.3	0.762	0.566	0.2709	0.74	-0.788	1.528	0.244	2.587	1.37	4.562	0.236	0.069	82.3	16.0	val
1662	5	250	2	Moderate	0.596	1.192	1.543	3.086	50.3	0.0516	0.0632	28.8	61.4	43.2	15.2	-20.0	31.1	31.2	0.0762	1.084	87.1	0.683	0.499	0.2682	0.644	-0.642	1.286	0.251	2.756	1.43	4.514	0.28	0.099	83.1	14.0	val
1663	5	251	2	Moderate	0.5996	1.155	1.377	2.754	51.9	0.0504	0.0533	29.9	57.7	44.7	16.4	-19.4	32.7	28.5	0.0606	1.111	79.7	0.825	0.6	0.2373	0.748	-0.602	1.35	0.315	2.896	1.222	4.815	0.281	0.07	87.4	16.0	val
1664	5	252	3	Significant	0.6032	1.184	1.448	2.897	50.7	0.049	0.0548	28.9	62.9	46.9	15.2	-17.7	41.3	27.9	0.0766	1.046	86.1	0.695	0.578	0.197	0.855	-0.677	1.532	0.377	2.627	0.906	3.95	0.248	0.072	89.5	17.0	val
1665	5	253	3	Significant	0.6068	1.163	1.38	2.761	51.6	0.0466	0.0567	29.3	57.7	43.9	16.6	-20.0	38.2	27.6	0.0639	1.137	85.7	0.781	0.656	0.2308	0.788	-0.695	1.482	0.325	3.078	1.312	4.072	0.272	0.052	85.7	17.0	val
1666	5	254	3	Significant	0.6104	1.153	1.456	2.912	52.1	0.0504	0.0542	29.3	62.3	43.0	15.4	-20.5	33.0	29.4	0.07	1.065	86.0	0.688	0.511	0.2314	0.593	-0.743	1.336	0.273	2.678	1.406	3.757	0.235	0.075	85.5	15.0	val
1667	5	255	3	Significant	0.614	1.206	1.452	2.903	49.8	0.0498	0.0526	30.4	61.9	42.0	12.8	-21.5	38.0	30.0	0.0584	1.104	103.3	0.747	0.51	0.1999	0.705	-0.737	1.442	0.306	2.826	1.319	3.946	0.208	0.088	84.2	15.0	val
1668	5	256	3	Significant	0.6176	1.152	1.421	2.843	52.1	0.048	0.048	28.4	60.8	45.1	12.8	-23.1	37.0	30.4	0.06	1.108	76.8	0.794	0.533	0.2462	0.846	-0.512	1.358	0.254	2.209	1.566	4.63	0.246	0.014	85.6	14.0	val
1669	5	257	3	Significant	0.6212	1.154	1.45	2.901	52.0	0.0526	0.0628	28.9	58.8	46.0	14.8	-21.4	38.1	27.6	0.0766	1.191	76.2	0.763	0.412	0.2063	0.803	-0.651	1.454	0.267	2.658	1.504	3.495	0.321	0.083	87.3	15.0	val
1670	5	258	3	Significant	0.6248	1.206	1.489	2.978	49.8	0.0494	0.0588	28.6	60.1	46.8	14.8	-19.3	41.3	29.8	0.0619	1.189	90.2	0.769	0.6	0.2569	0.93	-0.677	1.607	0.386	2.667	0.875	3.513	0.279	0.091	87.4	16.0	val
1671	5	259	3	Significant	0.6285	1.223	1.466	2.933	49.0	0.0501	0.0545	30.9	58.1	46.4	14.1	-22.3	33.9	32.0	0.0617	1.109	73.5	0.829	0.606	0.2003	0.71	-0.525	1.235	0.275	2.542	1.573	4.319	0.227	0.077	85.2	16.0	val
1672	5	260	3	Significant	0.6321	1.191	1.452	2.903	50.4	0.0511	0.0546	30.3	59.2	41.3	13.6	-19.9	36.8	27.2	0.0669	1.104	69.9	0.771	0.278	0.2441	0.779	-0.603	1.382	0.223	2.751	1.195	4.899	0.277	0.051	80.7	15.0	val
1673	5	261	3	Significant	0.6358	1.189	1.497	2.993	50.5	0.0527	0.0558	28.9	60.6	46.4	13.4	-19.3	36.5	30.9	0.0766	1.153	105.8	0.629	0.685	0.2427	0.791	-0.625	1.416	0.342	2.766	1.513	4.538	0.265	0.069	85.9	15.0	val
1674	5	262	3	Significant	0.6394	1.209	1.375	2.75	49.6	0.0557	0.0593	28.7	61.2	46.4	13.4	-17.9	41.1	26.8	0.0601	1.112	70.6	0.615	0.538	0.2824	0.707	-0.613	1.32	0.367	2.647	1.242	4.722	0.267	0.071	88.4	15.0	val
1675	5	263	3	Significant	0.6431	1.149	1.357	2.713	52.2	0.055	0.0549	30.0	60.6	42.4	13.4	-18.8	37.2	31.3	0.0669	1.139	64.5	0.731	0.55	0.1997	0.853	-0.701	1.554	0.288	3.076	1.351	4.513	0.212	0.058	92.3	17.0	val
1676	5	264	3	Significant	0.6468	1.153	1.449	2.897	52.0	0.0474	0.0628	26.9	61.0	44.9	11.9	-21.2	39.0	24.2	0.0589	1.094	75.3	0.72	0.595	0.2112	0.746	-0.621	1.367	0.372	2.264	1.179	4.422	0.219	0.074	86.3	13.0	val
1677	5	265	3	Significant	0.6504	1.165	1.453	2.906	51.5	0.0515	0.0536	29.3	62.4	45.3	12.6	-23.7	39.4	25.6	0.0668	1.112	97.7	0.795	0.605	0.2207	0.636	-0.478	1.114	0.313	2.879	1.36	3.92	0.249	0.047	89.6	16.0	val
1678	5	266	3	Significant	0.6541	1.204	1.414	2.827	49.8	0.0512	0.0505	28.8	57.9	45.0	14.2	-17.6	33.8	31.3	0.0625	1.118	71.9	0.748	0.298	0.2171	0.758	-0.496	1.253	0.213	2.663	1.204	3.264	0.23	0.064	87.8	16.0	val
1679	5	267	3	Significant	0.6578	1.15	1.344	2.688	52.2	0.055	0.0553	30.7	59.7	46.1	15.0	-19.0	39.1	29.5	0.0497	1.088	77.4	0.793	0.479	0.2264	0.822	-0.621	1.444	0.339	3.019	1.376	3.894	0.225	0.081	84.2	16.0	val
1680	5	268	3	Significant	0.6615	1.198	1.424	2.848	50.1	0.0509	0.0551	28.8	58.4	46.9	13.0	-19.0	35.0	29.7	0.0746	1.101	86.9	0.756	0.572	0.2289	0.801	-0.746	1.547	0.259	2.723	0.877	3.368	0.324	0.1	84.9	17.0	val
1681	5	269	3	Significant	0.6652	1.198	1.458	2.916	50.1	0.0529	0.0597	29.8	61.6	42.0	17.8	-15.7	32.4	29.6	0.0937	1.149	96.5	0.675	0.695	0.2388	0.82	-0.737	1.557	0.271	2.621	1.236	4.068	0.251	0.068	84.7	16.0	val
1682	5	270	3	Significant	0.6689	1.15	1.46	2.919	52.2	0.0547	0.0504	30.3	58.6	46.1	14.6	-18.6	38.4	29.7	0.0834	1.193	97.2	0.756	0.438	0.177	0.734	-0.71	1.444	0.293	2.641	1.466	3.853	0.295	0.073	86.9	18.0	val
1683	5	271	3	Significant	0.6727	1.182	1.431	2.861	50.8	0.0563	0.0659	28.9	61.1	44.2	13.8	-21.7	36.3	32.4	0.0683	1.02	86.5	0.78	0.75	0.2057	0.85	-0.47	1.32	0.293	2.612	1.05	4.989	0.219	0.065	89.2	15.0	val
1684	5	272	3	Significant	0.6764	1.159	1.43	2.86	51.7	0.0658	0.0558	28.7	58.0	44.9	15.6	-21.9	39.4	27.0	0.0552	1.12	108.7	0.683	0.623	0.2644	0.736	-0.772	1.508	0.333	3.146	1.21	4.241	0.233	0.07	88.1	16.0	val
1685	5	273	3	Significant	0.6801	1.171	1.454	2.909	51.2	0.0574	0.0609	28.6	58.9	47.2	14.2	-21.2	33.6	26.2	0.068	1.118	81.2	0.735	0.429	0.2669	0.677	-0.629	1.305	0.301	2.568	1.147	4.269	0.236	0.077	86.7	17.0	val
1686	5	274	3	Significant	0.6839	1.195	1.416	2.831	50.2	0.056	0.0551	30.2	59.4	43.9	13.1	-22.2	43.6	29.5	0.0754	1.072	97.9	0.71	0.617	0.2858	0.656	-0.603	1.259	0.347	2.84	1.26	3.859	0.274	0.064	80.2	15.0	val
1687	5	275	3	Significant	0.6876	1.175	1.377	2.754	51.1	0.0551	0.0537	28.8	64.4	46.1	15.1	-16.9	37.6	28.2	0.0645	1.159	107.6	0.772	0.775	0.1702	0.963	-0.659	1.621	0.461	3.227	1.494	3.971	0.272	0.037	90.1	14.0	val
1688	5	276	3	Significant	0.6914	1.176	1.508	3.015	51.0	0.0582	0.05	27.5	58.8	44.3	15.6	-19.4	34.8	29.8	0.0826	1.118	113.6	0.764	0.721	0.2786	0.824	-0.698	1.521	0.4	2.544	1.108	3.715	0.307	0.083	90.5	17.0	val
1689	5	277	3	Significant	0.6951	1.186	1.446	2.891	50.6	0.0577	0.0548	27.5	59.0	45.0	12.8	-16.3	39.0	28.6	0.0695	1.139	71.6	0.745	0.552	0.2376	0.79	-0.749	1.539	0.239	2.375	1.519	4.296	0.254	0.107	91.3	17.0	val
1690	5	278	3	Significant	0.6989	1.168	1.481	2.962	51.4	0.0566	0.0543	28.7	57.9	43.1	11.8	-18.7	37.6	26.1	0.0811	1.093	97.5	0.737	0.431	0.2233	0.636	-0.602	1.238	0.391	2.179	1.298	4.651	0.217	0.064	87.6	17.0	val
1691	5	279	3	Significant	0.7027	1.194	1.466	2.932	50.2	0.0581	0.0562	30.4	58.6	40.0	10.6	-20.9	36.8	27.0	0.0777	1.152	90.7	0.758	0.475	0.2229	0.809	-0.641	1.45	0.358	2.873	1.363	4.845	0.25	0.057	82.4	17.0	val
1692	5	280	3	Significant	0.7064	1.173	1.491	2.983	51.2	0.0566	0.0566	27.7	61.6	44.0	14.4	-19.5	38.5	26.3	0.0817	1.132	89.7	0.757	0.694	0.226	0.703	-0.458	1.161	0.405	2.661	1.478	3.689	0.248	0.049	88.6	17.0	val
1693	5	281	3	Significant	0.7102	1.206	1.417	2.834	49.7	0.0608	0.0617	31.2	63.2	46.3	15.5	-22.6	38.6	33.6	0.0819	1.049	89.5	0.687	0.503	0.2452	0.812	-0.72	1.532	0.301	2.219	1.299	3.226	0.258	0.073	82.6	15.0	val
1694	5	282	3	Significant	0.714	1.184	1.417	2.834	50.7	0.0549	0.06	27.0	61.2	43.6	12.8	-24.6	37.0	29.5	0.0785	1.098	81.8	0.726	0.473	0.2356	0.697	-0.749	1.446	0.374	2.172	1.445	4.383	0.251	0.09	86.3	16.0	val
1695	5	283	3	Significant	0.7178	1.162	1.426	2.852	51.6	0.0511	0.0548	28.6	59.7	45.9	15.7	-19.6	37.3	27.3	0.0772	1.061	77.8	0.725	0.501	0.2166	0.831	-0.772	1.603	0.275	3.089	1.242	4.741	0.23	0.073	90.4	16.0	val
1696	5	284	3	Significant	0.7216	1.22	1.406	2.812	49.2	0.0586	0.0555	30.1	60.3	47.2	16.1	-19.0	35.0	28.5	0.0746	1.09	87.5	0.689	0.589	0.2338	0.649	-0.582	1.231	0.345	2.942	1.438	3.328	0.241	0.101	90.5	15.0	val
1697	5	285	3	Significant	0.7254	1.197	1.384	2.767	50.1	0.0458	0.0673	28.7	60.1	42.1	11.8	-24.0	41.7	24.4	0.0942	1.038	71.8	0.724	0.526	0.2386	0.661	-0.679	1.34	0.291	2.958	1.444	4.221	0.302	0.076	88.8	16.0	val
1698	5	286	3	Significant	0.7293	1.173	1.389	2.778	51.1	0.0572	0.0643	29.2	60.8	42.3	14.9	-21.6	38.2	29.5	0.0668	1.095	88.6	0.769	0.546	0.235	0.757	-0.697	1.455	0.303	2.498	1.303	4.903	0.265	0.08	88.5	16.0	val
1699	5	287	3	Significant	0.7331	1.188	1.462	2.925	50.5	0.0564	0.0585	28.3	57.6	45.5	13.1	-17.7	38.3	31.5	0.0766	1.05	98.0	0.701	0.767	0.2504	0.877	-0.738	1.615	0.386	2.444	0.8	4.513	0.268	0.088	88.7	17.0	val
1700	5	288	3	Significant	0.7369	1.219	1.429	2.859	49.2	0.0545	0.059	28.7	53.9	44.7	16.4	-20.8	36.5	29.1	0.0964	1.109	88.5	0.708	0.48	0.2374	0.745	-0.821	1.566	0.293	3.058	1.275	2.983	0.32	0.055	87.1	18.0	val
1701	5	289	3	Significant	0.7408	1.175	1.324	2.649	51.1	0.0581	0.0636	28.0	59.3	42.2	12.0	-21.4	39.5	28.5	0.0895	1.168	96.3	0.656	0.576	0.2578	0.73	-0.794	1.524	0.303	1.953	1.272	3.788	0.257	0.092	84.7	16.0	val
1702	5	290	3	Significant	0.7446	1.167	1.476	2.952	51.4	0.0629	0.0616	28.8	57.1	44.2	11.8	-20.7	36.6	26.8	0.0799	1.118	106.6	0.747	0.89	0.242	0.906	-0.616	1.521	0.347	2.632	1.401	4.294	0.223	0.084	84.3	17.0	val
1703	5	291	3	Significant	0.7485	1.203	1.493	2.985	49.9	0.0531	0.055	29.6	57.3	42.1	14.3	-20.8	38.0	29.5	0.0853	1.08	86.8	0.72	0.617	0.2045	0.81	-0.562	1.373	0.369	2.868	1.114	3.452	0.296	0.072	89.4	17.0	val
1704	5	292	3	Significant	0.7523	1.197	1.453	2.907	50.1	0.0571	0.0506	29.1	60.6	41.9	11.7	-18.9	40.7	21.9	0.0846	1.072	87.1	0.728	0.519	0.2531	0.676	-0.589	1.265	0.388	2.407	1.147	4.145	0.317	0.06	87.7	17.0	val
1705	5	293	3	Significant	0.7562	1.205	1.447	2.894	49.8	0.058	0.0587	28.7	53.0	46.6	13.5	-20.4	43.5	26.4	0.1038	1.119	91.5	0.749	0.51	0.1986	0.63	-0.56	1.19	0.282	2.155	1.318	4.353	0.27	0.082	92.5	17.0	val
1706	5	294	3	Significant	0.7601	1.19	1.393	2.785	50.4	0.0619	0.0618	27.5	62.0	44.2	15.1	-21.6	40.8	24.5	0.0976	0.984	70.5	0.731	0.549	0.2302	0.69	-0.723	1.413	0.352	2.674	1.534	4.126	0.256	0.085	83.7	14.0	val
1707	5	295	3	Significant	0.764	1.162	1.402	2.804	51.7	0.0602	0.0472	28.3	58.6	44.0	10.3	-15.3	37.6	25.3	0.0824	1.155	71.6	0.657	0.6	0.2374	0.804	-0.526	1.331	0.378	2.243	1.099	3.725	0.294	0.082	93.0	17.0	val
1708	5	296	3	Significant	0.7678	1.181	1.409	2.818	50.8	0.0511	0.0639	27.7	61.7	44.7	17.4	-19.9	38.7	27.7	0.0776	1.067	98.0	0.662	0.623	0.1987	0.773	-0.695	1.468	0.363	2.452	1.281	4.372	0.273	0.098	87.9	16.0	val
1709	5	297	3	Significant	0.7717	1.219	1.4	2.799	49.2	0.0565	0.0628	28.1	58.6	42.7	16.4	-21.1	35.9	27.5	0.0853	1.152	84.6	0.682	0.852	0.2418	0.728	-0.649	1.378	0.265	2.678	1.508	4.637	0.258	0.074	93.2	17.0	val
1710	5	298	3	Significant	0.7756	1.21	1.439	2.877	49.6	0.0555	0.0564	29.3	53.8	42.7	11.3	-18.6	41.4	26.4	0.1097	1.147	88.9	0.782	0.537	0.2322	0.781	-0.716	1.497	0.263	2.391	1.296	4.294	0.258	0.042	91.0	18.0	val
1711	5	299	3	Significant	0.7796	1.183	1.5	3.0	50.7	0.0633	0.0559	27.6	58.5	43.4	9.3	-22.3	35.9	32.6	0.0846	1.038	81.6	0.735	0.57	0.225	0.687	-0.614	1.301	0.258	2.343	1.133	3.579	0.243	0.086	92.8	17.0	val
1712	5	300	3	Significant	0.7835	1.201	1.383	2.766	50.0	0.0488	0.0621	28.5	57.8	42.1	11.5	-20.4	37.7	30.9	0.0746	1.063	87.0	0.694	0.721	0.2688	0.635	-0.697	1.332	0.409	2.8	1.367	4.232	0.291	0.077	90.4	17.0	val
1713	5	301	3	Significant	0.7874	1.224	1.402	2.805	49.0	0.0594	0.0693	28.5	58.9	44.6	14.2	-22.3	38.2	26.2	0.1013	1.088	76.0	0.7	0.712	0.2133	0.988	-0.784	1.772	0.387	2.539	1.161	4.318	0.255	0.099	85.6	18.0	val
1714	5	302	3	Significant	0.7913	1.192	1.43	2.86	50.3	0.0621	0.053	28.4	61.2	44.3	13.1	-23.7	38.9	32.5	0.0899	1.134	97.7	0.699	0.63	0.2604	0.591	-0.6	1.191	0.406	2.681	1.525	3.822	0.271	0.066	91.3	17.0	val
1715	5	303	3	Significant	0.7952	1.165	1.379	2.757	51.5	0.0695	0.0646	26.0	61.4	41.9	15.5	-18.1	37.7	25.8	0.0765	1.106	73.8	0.69	0.683	0.2241	0.867	-0.748	1.615	0.152	2.447	1.413	4.461	0.257	0.066	89.9	19.0	val
1716	5	304	3	Significant	0.7992	1.207	1.389	2.778	49.7	0.0702	0.062	26.0	56.2	44.4	10.5	-19.8	35.3	30.8	0.0856	0.992	97.6	0.771	0.462	0.2207	0.782	-0.598	1.38	0.468	2.988	1.882	4.077	0.282	0.06	88.6	17.0	val
1717	5	305	3	Significant	0.8031	1.188	1.285	2.57	50.5	0.0568	0.0675	28.2	59.1	42.4	14.4	-17.4	41.4	28.9	0.0757	1.162	99.3	0.651	0.402	0.2059	0.69	-0.579	1.269	0.385	2.811	1.313	5.138	0.271	0.069	88.7	19.0	val
1718	5	306	3	Significant	0.8071	1.215	1.361	2.722	49.4	0.0546	0.0539	28.0	55.9	41.8	15.8	-19.0	41.6	24.6	0.0745	1.041	106.2	0.715	0.847	0.2554	0.725	-0.608	1.333	0.239	2.036	1.403	4.071	0.333	0.046	91.5	18.0	val
1719	5	307	3	Significant	0.811	1.208	1.467	2.934	49.7	0.0574	0.0666	28.6	61.2	42.7	11.6	-22.1	34.4	26.7	0.0815	1.027	87.3	0.663	0.613	0.2286	0.724	-0.624	1.348	0.313	2.45	1.199	4.524	0.312	0.061	90.0	16.0	val
1720	5	308	3	Significant	0.815	1.198	1.339	2.678	50.1	0.0583	0.068	26.5	57.0	42.1	10.7	-19.0	38.2	32.3	0.0752	0.983	98.2	0.696	0.564	0.2763	0.75	-0.579	1.33	0.302	2.468	1.265	4.362	0.272	0.078	82.7	15.0	val
1721	5	309	3	Significant	0.819	1.159	1.392	2.784	51.8	0.054	0.0712	28.0	59.2	41.8	11.7	-17.6	42.4	29.0	0.0652	1.049	90.9	0.701	0.359	0.2855	0.658	-0.777	1.435	0.335	3.089	1.463	3.465	0.222	0.032	89.8	17.0	val
1722	5	310	4	Severe	0.823	1.213	1.376	2.752	49.5	0.066	0.0662	27.2	59.5	45.4	12.0	-21.3	36.7	27.2	0.0939	1.114	92.1	0.725	0.553	0.2491	0.616	-0.441	1.058	0.413	3.016	1.44	4.24	0.216	0.048	87.3	17.0	val
1723	5	311	4	Severe	0.8269	1.198	1.45	2.9	50.1	0.0565	0.0682	27.1	57.8	44.8	14.7	-23.4	40.3	28.2	0.0647	1.027	82.6	0.661	0.792	0.2323	0.776	-0.641	1.417	0.377	3.25	1.501	4.838	0.293	0.072	91.8	15.0	val
1724	5	312	4	Severe	0.8309	1.195	1.402	2.804	50.2	0.0637	0.0631	28.2	56.0	41.0	11.6	-17.6	33.8	26.2	0.0875	0.989	77.3	0.737	0.57	0.2822	0.578	-0.69	1.268	0.313	2.705	1.074	3.79	0.296	0.065	87.7	20.0	val
1725	5	313	4	Severe	0.8349	1.206	1.439	2.878	49.8	0.0656	0.063	27.1	59.0	42.3	14.4	-21.2	40.2	25.3	0.094	1.098	84.7	0.738	0.678	0.2579	0.789	-0.656	1.444	0.304	2.511	1.302	4.428	0.291	0.088	94.4	17.0	val
1726	5	314	4	Severe	0.8389	1.245	1.403	2.805	48.2	0.0595	0.0652	28.3	57.1	43.1	12.9	-20.5	39.5	27.4	0.0928	0.998	98.0	0.689	0.567	0.2516	0.774	-0.67	1.445	0.288	2.554	1.372	4.267	0.244	0.059	91.9	17.0	val
1727	5	315	4	Severe	0.843	1.209	1.276	2.553	49.6	0.0607	0.068	27.2	59.5	41.5	10.9	-20.0	37.2	27.2	0.0959	1.051	80.3	0.676	0.507	0.2534	0.704	-0.56	1.264	0.172	3.011	1.433	4.004	0.229	0.041	93.5	18.0	val
1728	5	316	4	Severe	0.847	1.211	1.401	2.803	49.5	0.0666	0.0609	27.5	58.1	43.0	16.2	-23.5	31.8	24.6	0.0946	1.06	69.0	0.71	0.586	0.2559	0.805	-0.439	1.244	0.271	2.106	1.485	4.486	0.23	0.048	92.4	19.0	val
1729	5	317	4	Severe	0.851	1.19	1.41	2.82	50.4	0.0531	0.063	27.7	61.4	42.2	15.0	-22.5	37.5	32.8	0.106	1.163	92.4	0.697	0.663	0.2539	0.768	-0.724	1.492	0.296	2.519	1.595	4.57	0.375	0.077	89.1	17.0	val
1730	5	318	4	Severe	0.855	1.205	1.481	2.961	49.8	0.0664	0.0575	27.7	55.5	44.1	12.4	-22.1	32.0	29.7	0.1005	1.029	85.9	0.685	0.601	0.2229	0.631	-0.541	1.172	0.19	2.878	1.418	4.78	0.264	0.063	89.1	18.0	val
1731	5	319	4	Severe	0.8591	1.194	1.348	2.696	50.2	0.0593	0.0596	26.7	58.5	42.9	14.7	-20.6	33.9	23.0	0.0782	1.101	96.6	0.745	0.734	0.2694	0.768	-0.503	1.271	0.355	3.366	1.213	3.744	0.265	0.069	90.7	18.0	val
1732	5	320	4	Severe	0.8631	1.207	1.374	2.747	49.7	0.0612	0.0706	28.0	55.0	45.5	14.5	-19.5	39.8	30.2	0.0799	1.009	116.0	0.674	0.677	0.2828	0.69	-0.694	1.384	0.391	2.785	1.467	3.998	0.254	0.064	95.0	17.0	val
1733	5	321	4	Severe	0.8672	1.218	1.355	2.71	49.2	0.0736	0.0663	28.0	60.1	42.5	15.9	-24.0	35.5	26.1	0.0706	1.035	87.4	0.658	0.475	0.2444	0.723	-0.686	1.409	0.267	2.588	1.205	4.07	0.253	0.069	87.9	16.0	val
1734	5	322	4	Severe	0.8712	1.222	1.441	2.882	49.1	0.0616	0.065	27.2	60.4	42.9	12.8	-18.9	35.1	28.3	0.0792	1.094	97.6	0.649	0.448	0.2506	0.907	-0.585	1.492	0.327	2.439	1.082	4.351	0.302	0.059	91.2	18.0	val
1735	5	323	4	Severe	0.8753	1.247	1.405	2.811	48.1	0.0589	0.0592	26.7	60.7	43.9	13.1	-27.0	34.8	28.7	0.0935	1.078	72.3	0.709	0.508	0.2438	0.66	-0.568	1.228	0.358	2.672	1.67	3.861	0.226	0.088	92.8	18.0	val
1736	5	324	4	Severe	0.8793	1.199	1.427	2.854	50.0	0.068	0.0613	28.1	58.7	41.9	13.7	-22.0	40.6	26.4	0.1054	1.066	67.7	0.611	0.606	0.2765	0.842	-0.649	1.49	0.298	2.584	1.405	4.511	0.291	0.086	94.1	19.0	val
1737	5	325	4	Severe	0.8834	1.167	1.356	2.713	51.4	0.0586	0.0593	27.6	55.2	41.7	13.5	-24.2	35.8	29.4	0.0784	1.099	78.8	0.711	0.493	0.2552	0.702	-0.622	1.324	0.309	2.902	1.551	4.076	0.256	0.065	88.4	18.0	val
1738	5	326	4	Severe	0.8875	1.226	1.479	2.957	49.0	0.0709	0.0606	27.7	57.8	44.9	12.4	-19.1	34.4	27.6	0.0822	0.96	77.7	0.689	0.814	0.2178	0.674	-0.791	1.465	0.405	2.571	1.283	3.865	0.208	0.044	89.5	19.0	val
1739	5	327	4	Severe	0.8916	1.164	1.427	2.853	51.6	0.0663	0.0566	27.2	60.4	41.4	12.7	-15.1	38.1	27.3	0.0866	1.076	96.4	0.61	0.351	0.2202	0.715	-0.658	1.372	0.244	2.656	1.344	3.639	0.255	0.057	93.8	18.0	val
1740	5	328	4	Severe	0.8957	1.192	1.447	2.894	50.4	0.0579	0.0573	27.2	57.5	43.1	11.5	-19.0	41.9	27.8	0.0948	0.951	83.3	0.669	0.525	0.2287	0.678	-0.793	1.471	0.313	2.383	1.54	4.164	0.283	0.086	90.0	18.0	val
1741	5	329	4	Severe	0.8998	1.237	1.354	2.707	48.5	0.0548	0.0625	28.4	56.0	42.3	12.2	-21.3	34.2	24.4	0.0876	1.042	101.7	0.7	0.486	0.2271	0.793	-0.702	1.495	0.278	2.752	1.183	4.227	0.284	0.049	95.0	18.0	val
1742	5	330	4	Severe	0.9039	1.163	1.417	2.834	51.6	0.0522	0.0714	27.5	57.6	42.9	14.6	-22.1	36.8	27.9	0.0627	1.081	96.6	0.711	0.673	0.2823	0.716	-0.673	1.389	0.299	2.072	1.447	3.731	0.207	0.066	92.2	18.0	val
1743	5	331	4	Severe	0.908	1.217	1.315	2.63	49.3	0.0699	0.0681	28.5	56.6	43.5	10.1	-22.8	33.0	28.2	0.0807	1.028	87.6	0.675	0.458	0.2837	0.73	-0.526	1.256	0.277	2.576	1.364	4.655	0.324	0.06	90.4	18.0	val
1744	5	332	4	Severe	0.9121	1.239	1.399	2.798	48.4	0.0668	0.072	28.3	59.8	43.9	16.1	-23.5	43.3	30.3	0.0914	1.109	84.6	0.714	0.712	0.2668	0.685	-0.587	1.273	0.316	2.967	1.36	3.195	0.249	0.084	92.0	19.0	val
1745	5	333	4	Severe	0.9162	1.194	1.431	2.861	50.3	0.0656	0.0654	26.2	58.2	41.4	12.5	-21.2	36.1	30.2	0.0674	1.044	84.5	0.694	0.568	0.271	0.703	-0.654	1.357	0.392	2.746	1.076	3.815	0.269	0.041	90.9	18.0	val
1746	5	334	4	Severe	0.9204	1.259	1.414	2.828	47.7	0.0668	0.0753	27.9	59.2	42.3	11.3	-20.4	42.1	31.3	0.1002	1.018	70.4	0.66	0.666	0.2344	0.817	-0.799	1.616	0.334	2.479	1.591	4.244	0.246	0.084	88.2	17.0	val
1747	5	335	4	Severe	0.9245	1.201	1.295	2.591	49.9	0.0657	0.0666	26.9	58.8	41.8	11.3	-22.6	33.7	26.4	0.0999	0.963	84.8	0.732	0.776	0.2294	0.927	-0.76	1.687	0.329	2.348	1.465	5.246	0.334	0.083	91.4	18.0	val
1748	5	336	4	Severe	0.9286	1.242	1.431	2.863	48.3	0.0668	0.0679	28.3	60.3	40.6	14.0	-19.7	35.6	30.7	0.0914	1.116	84.6	0.703	0.67	0.2874	0.793	-0.708	1.5	0.326	2.642	1.371	3.579	0.271	0.092	95.0	17.0	val
1749	5	337	4	Severe	0.9328	1.186	1.364	2.727	50.6	0.0577	0.061	27.6	57.5	40.2	15.7	-21.8	35.6	30.1	0.0987	1.048	83.1	0.715	0.585	0.241	0.619	-0.566	1.184	0.43	2.803	1.257	4.412	0.293	0.061	95.0	18.0	val
1750	5	338	4	Severe	0.9369	1.195	1.389	2.779	50.2	0.0723	0.068	26.0	56.8	44.6	14.1	-21.0	36.6	30.2	0.1051	0.979	100.2	0.712	0.845	0.2451	0.828	-0.626	1.454	0.279	3.069	1.553	3.706	0.283	0.105	92.1	19.0	val
1751	5	339	4	Severe	0.9411	1.2	1.364	2.727	50.0	0.0711	0.0689	27.0	60.9	41.4	13.3	-19.9	34.6	28.9	0.106	1.043	81.0	0.677	0.298	0.2719	0.749	-0.683	1.432	0.247	3.099	1.27	4.243	0.273	0.041	95.0	20.0	val
1752	5	340	4	Severe	0.9453	1.238	1.407	2.814	48.5	0.0613	0.0722	29.3	57.7	42.9	11.6	-25.3	36.0	31.2	0.1091	1.044	94.3	0.64	0.656	0.2343	0.729	-0.693	1.422	0.326	3.063	1.819	3.914	0.32	0.047	93.4	17.0	val
1753	5	341	4	Severe	0.9494	1.217	1.427	2.853	49.3	0.0731	0.0641	27.6	59.9	44.3	14.0	-22.2	35.1	25.8	0.0956	1.006	97.3	0.698	0.666	0.2019	0.727	-0.709	1.436	0.466	2.317	1.324	4.157	0.242	0.102	95.0	18.0	val
1754	5	342	4	Severe	0.9536	1.212	1.497	2.995	49.5	0.0747	0.0663	27.5	54.6	46.0	13.7	-19.7	34.4	25.1	0.1008	1.142	82.9	0.648	0.682	0.2882	0.666	-0.691	1.357	0.391	3.049	1.307	4.471	0.291	0.069	95.0	19.0	val
1755	5	343	4	Severe	0.9578	1.204	1.464	2.927	49.9	0.0696	0.0752	27.1	57.9	43.3	14.6	-17.8	38.2	27.6	0.1067	1.067	124.6	0.699	0.803	0.2698	0.538	-0.735	1.273	0.318	2.246	1.282	3.376	0.237	0.073	95.0	17.0	val
1756	5	344	4	Severe	0.962	1.201	1.362	2.724	50.0	0.0674	0.0608	26.3	55.7	43.1	14.3	-21.3	35.9	26.1	0.0975	0.996	107.9	0.626	0.56	0.2696	0.687	-0.609	1.296	0.442	3.014	1.098	3.47	0.268	0.076	95.0	18.0	val
1757	5	345	4	Severe	0.9662	1.216	1.376	2.751	49.3	0.067	0.0761	26.9	57.6	44.0	16.4	-21.0	40.4	31.9	0.0962	1.015	115.6	0.731	0.647	0.2644	0.628	-0.571	1.199	0.24	3.094	1.209	3.247	0.208	0.06	95.0	17.0	val
1758	5	346	4	Severe	0.9704	1.202	1.363	2.726	49.9	0.0726	0.0735	27.1	59.2	43.6	12.8	-19.1	33.3	28.8	0.086	1.05	104.1	0.694	0.644	0.2541	0.782	-0.479	1.262	0.381	2.577	1.327	3.578	0.233	0.027	92.9	17.0	val
1759	5	347	4	Severe	0.9746	1.229	1.361	2.723	48.8	0.0633	0.0585	26.6	53.7	43.6	14.0	-21.5	40.9	27.7	0.1018	1.077	83.4	0.664	0.652	0.2152	0.883	-0.656	1.539	0.332	3.43	1.123	4.652	0.301	0.087	93.9	19.0	val
1760	5	348	4	Severe	0.9788	1.221	1.436	2.872	49.1	0.0709	0.0664	26.4	57.1	42.0	16.1	-19.3	39.1	28.2	0.09	1.076	64.6	0.691	0.542	0.2268	0.68	-0.678	1.358	0.343	3.005	1.336	3.927	0.229	0.047	95.0	19.0	val
1761	5	349	4	Severe	0.9831	1.223	1.432	2.864	49.0	0.0621	0.0713	26.0	55.2	41.4	13.4	-20.1	37.9	27.0	0.105	1.125	88.3	0.687	0.568	0.2394	0.834	-0.558	1.392	0.333	2.907	1.588	3.772	0.232	0.08	95.0	20.0	val
1762	5	350	4	Severe	0.9873	1.222	1.461	2.922	49.1	0.0708	0.0638	25.3	56.5	42.8	13.0	-16.8	38.0	25.4	0.0763	1.052	101.7	0.757	0.622	0.2923	0.599	-0.702	1.3	0.286	3.008	1.079	4.144	0.234	0.098	93.6	19.0	val
1763	5	351	4	Severe	0.9915	1.194	1.31	2.619	50.2	0.0657	0.0739	27.5	59.2	40.2	14.4	-22.2	34.6	26.4	0.0982	1.072	103.3	0.702	0.731	0.2951	0.783	-0.691	1.474	0.378	3.311	1.179	3.775	0.323	0.063	95.0	20.0	val
1764	5	352	4	Severe	0.9958	1.205	1.363	2.726	49.8	0.0758	0.0692	24.8	56.0	43.6	15.8	-20.9	38.1	26.8	0.1087	1.11	99.1	0.676	0.706	0.2736	0.723	-0.6	1.323	0.366	3.217	1.54	3.743	0.321	0.076	94.5	18.0	val
2118	7	0	0	Fresh	0.0	1.081	1.593	3.186	55.5	0.0135	0.0291	23.7	66.0	48.7	18.6	-22.2	36.8	23.7	0.0092	1.108	78.2	0.898	0.404	0.1971	0.94	-0.615	1.555	0.326	2.836	1.014	3.933	0.299	0.092	60.0	6.0	val
2119	7	1	0	Fresh	0.0001	1.079	1.581	3.162	55.6	0.0249	0.0353	22.6	65.5	47.4	14.2	-22.2	37.4	28.2	0.0186	1.162	91.7	0.832	0.559	0.1964	0.896	-0.7	1.597	0.273	2.699	1.316	4.8	0.292	0.045	60.0	7.0	val
2120	7	2	0	Fresh	0.0003	1.099	1.544	3.089	54.6	0.0336	0.0254	23.4	65.4	49.5	15.8	-21.0	41.2	30.2	0.0213	1.198	99.8	0.754	0.629	0.2129	0.726	-0.629	1.355	0.344	2.515	1.19	4.157	0.227	0.061	60.0	6.0	val
2121	7	3	0	Fresh	0.0006	1.09	1.47	2.941	55.1	0.0238	0.0255	23.8	63.8	51.6	16.3	-18.3	39.5	31.5	0.0075	1.092	71.9	0.926	0.601	0.1553	0.701	-0.607	1.308	0.363	2.573	0.693	3.913	0.272	0.084	60.7	7.0	val
2122	7	4	0	Fresh	0.001	1.076	1.546	3.093	55.8	0.0283	0.0312	22.1	64.7	47.2	10.5	-21.6	41.9	30.0	0.0337	1.148	83.9	0.762	0.456	0.1947	0.717	-0.478	1.195	0.204	2.466	1.427	4.881	0.239	0.062	63.7	6.0	val
2123	7	5	0	Fresh	0.0013	1.066	1.561	3.123	56.3	0.0216	0.0283	23.3	66.4	48.5	15.3	-24.3	39.7	28.4	0.0121	1.107	70.1	0.835	0.517	0.1854	0.852	-0.541	1.393	0.336	2.781	1.087	4.364	0.257	0.071	60.0	6.0	val
2124	7	6	0	Fresh	0.0018	1.116	1.474	2.948	53.8	0.0161	0.0273	23.6	66.2	49.6	20.1	-18.4	42.7	37.1	0.025	1.121	72.0	0.903	0.375	0.1611	0.718	-0.535	1.252	0.33	2.452	1.414	4.803	0.26	0.08	63.3	7.0	val
2125	7	7	0	Fresh	0.0022	1.077	1.552	3.104	55.7	0.0168	0.0313	23.4	64.9	48.8	16.2	-22.2	40.5	35.5	0.0119	1.192	74.1	0.909	0.428	0.2002	1.021	-0.614	1.635	0.332	2.679	0.795	4.722	0.213	0.093	61.0	6.0	val
2126	7	8	0	Fresh	0.0027	1.059	1.507	3.015	56.6	0.0325	0.0382	23.4	66.6	49.5	13.9	-21.4	42.5	28.5	0.0346	1.073	66.0	0.92	0.472	0.1977	0.864	-0.507	1.372	0.331	2.587	1.361	4.703	0.283	0.137	62.3	6.0	val
2127	7	9	0	Fresh	0.0033	1.104	1.504	3.007	54.4	0.0218	0.032	22.4	64.8	45.1	14.8	-18.9	40.0	28.8	0.024	1.093	64.5	0.876	0.559	0.2104	0.77	-0.513	1.282	0.244	2.412	1.35	4.928	0.227	0.123	60.5	6.0	val
2128	7	10	0	Fresh	0.0038	1.103	1.589	3.177	54.4	0.0205	0.036	22.6	68.9	48.6	15.6	-20.7	40.6	28.2	0.0197	1.141	64.5	0.821	0.29	0.1754	0.798	-0.523	1.322	0.282	2.492	1.433	4.914	0.275	0.082	60.0	7.0	val
2129	7	11	0	Fresh	0.0044	1.109	1.601	3.203	54.1	0.0322	0.0378	23.1	63.1	49.5	17.2	-25.1	35.6	28.8	0.0127	1.06	78.9	0.911	0.482	0.167	0.82	-0.689	1.509	0.25	2.789	1.441	4.353	0.272	0.058	62.7	6.0	val
2130	7	12	0	Fresh	0.005	1.057	1.465	2.931	56.8	0.0223	0.0228	22.7	67.6	47.8	11.9	-20.6	42.0	26.7	0.0323	1.178	78.6	0.878	0.513	0.2069	0.807	-0.53	1.336	0.365	2.255	1.06	4.302	0.232	0.103	60.0	7.0	val
2131	7	13	0	Fresh	0.0057	1.111	1.482	2.964	54.0	0.0276	0.036	22.7	67.1	47.3	12.8	-20.9	44.0	28.8	0.0209	1.09	83.8	0.891	0.43	0.1539	0.763	-0.565	1.328	0.3	2.526	1.271	4.242	0.212	0.095	60.0	6.0	val
2132	7	14	0	Fresh	0.0063	1.094	1.455	2.911	54.9	0.0162	0.0382	24.6	67.9	49.7	17.3	-16.1	43.3	30.6	0.0292	1.117	76.6	0.858	0.487	0.194	0.928	-0.677	1.605	0.308	2.115	0.799	5.094	0.289	0.07	61.5	6.0	val
2133	7	15	0	Fresh	0.007	1.078	1.486	2.972	55.7	0.0227	0.0284	23.4	68.8	49.1	15.2	-21.2	39.9	25.8	0.036	1.092	55.9	0.844	0.537	0.2269	0.824	-0.526	1.35	0.347	2.752	0.974	4.751	0.209	0.12	63.6	6.0	val
2134	7	16	0	Fresh	0.0077	1.091	1.46	2.92	55.0	0.0126	0.0347	22.0	65.1	48.8	14.6	-22.1	40.2	30.4	0.0293	1.262	55.3	0.809	0.524	0.2206	0.834	-0.511	1.345	0.226	2.407	1.494	4.066	0.163	0.064	62.9	7.0	val
2135	7	17	0	Fresh	0.0085	1.058	1.474	2.948	56.7	0.0138	0.0243	22.1	65.7	45.0	17.7	-20.2	36.7	27.5	0.0143	1.14	76.6	0.839	0.426	0.2002	0.592	-0.698	1.29	0.267	2.099	1.158	3.827	0.302	0.051	66.2	6.0	val
2136	7	18	0	Fresh	0.0092	1.124	1.539	3.079	53.4	0.0244	0.0235	22.7	65.0	48.4	17.5	-18.6	39.5	32.5	0.0326	1.111	69.2	0.956	0.477	0.1876	0.784	-0.515	1.298	0.336	2.465	1.324	4.62	0.246	0.074	62.2	6.0	val
2137	7	19	0	Fresh	0.01	1.086	1.508	3.015	55.3	0.0132	0.0278	22.7	69.2	48.3	15.5	-15.7	35.2	26.1	0.013	1.123	72.8	0.823	0.378	0.22	0.754	-0.506	1.26	0.25	3.091	0.868	4.487	0.22	0.081	60.0	6.0	val
2138	7	20	0	Fresh	0.0108	1.069	1.59	3.179	56.1	0.0155	0.033	23.0	64.5	51.6	14.4	-19.7	40.2	33.9	0.0059	1.251	90.4	0.868	0.564	0.196	0.814	-0.567	1.381	0.255	2.959	1.247	4.565	0.224	0.103	61.8	6.0	val
2139	7	21	0	Fresh	0.0116	1.063	1.502	3.003	56.5	0.0147	0.0322	23.7	64.7	48.9	17.4	-20.4	39.6	30.0	0.0165	1.122	67.5	0.869	0.495	0.2126	0.901	-0.685	1.586	0.259	2.711	1.151	4.534	0.253	0.061	63.6	7.0	val
2140	7	22	0	Fresh	0.0124	1.064	1.501	3.003	56.4	0.0201	0.0342	24.1	65.4	46.0	16.4	-15.6	42.1	29.3	0.025	1.179	76.3	0.913	0.388	0.1925	0.845	-0.545	1.39	0.273	2.367	1.069	4.122	0.266	0.079	66.1	6.0	val
2141	7	23	0	Fresh	0.0133	1.082	1.546	3.093	55.5	0.0224	0.025	24.1	65.6	51.4	14.7	-17.7	38.9	29.4	0.026	1.054	55.0	0.814	0.372	0.1554	0.873	-0.664	1.537	0.283	2.545	1.304	4.634	0.256	0.089	60.8	6.0	val
2142	7	24	0	Fresh	0.0142	1.038	1.541	3.083	57.8	0.0173	0.0405	23.7	67.3	49.6	16.0	-19.1	41.7	30.4	0.015	1.08	79.5	0.912	0.49	0.2037	0.667	-0.637	1.305	0.239	2.155	1.222	4.464	0.274	0.095	60.0	6.0	val
2143	7	25	0	Fresh	0.0151	1.066	1.474	2.947	56.3	0.0235	0.0337	22.9	66.9	52.3	14.7	-20.5	37.4	30.8	0.0326	1.114	71.3	0.821	0.387	0.2034	0.816	-0.604	1.42	0.393	2.624	0.979	4.807	0.24	0.073	62.0	7.0	val
2144	7	26	0	Fresh	0.016	1.091	1.615	3.23	55.0	0.019	0.0311	23.2	64.4	47.9	17.0	-21.0	37.3	34.4	0.0092	1.183	73.2	0.787	0.465	0.1963	0.636	-0.567	1.203	0.317	2.399	1.298	4.593	0.289	0.058	61.7	8.0	val
2145	7	27	0	Fresh	0.0169	1.096	1.394	2.788	54.7	0.0125	0.0307	24.6	64.5	49.5	15.1	-18.9	43.2	32.3	0.0304	1.107	73.7	0.873	0.551	0.2128	0.622	-0.505	1.127	0.215	2.279	1.242	4.476	0.293	0.056	61.6	6.0	val
2146	7	28	0	Fresh	0.0179	1.088	1.498	2.997	55.1	0.0147	0.0373	24.0	65.5	50.2	14.8	-18.6	42.5	27.3	0.0258	1.146	65.0	0.783	0.553	0.1952	0.652	-0.555	1.207	0.348	2.153	1.203	5.248	0.223	0.114	61.8	7.0	val
2147	7	29	0	Fresh	0.0188	1.058	1.441	2.882	56.7	0.0177	0.0352	25.3	70.6	48.3	14.3	-22.0	43.3	28.1	0.0191	1.163	79.8	0.816	0.493	0.1892	0.715	-0.684	1.399	0.227	2.613	1.155	3.923	0.214	0.055	61.0	8.0	val
2148	7	30	0	Fresh	0.0198	1.072	1.536	3.073	56.0	0.0288	0.0316	22.2	65.2	48.4	18.4	-23.5	43.3	25.6	0.0297	1.117	93.6	0.88	0.561	0.1821	0.979	-0.376	1.354	0.402	2.203	1.165	3.896	0.232	0.085	65.2	8.0	val
2149	7	31	0	Fresh	0.0208	1.051	1.507	3.013	57.1	0.0236	0.0356	23.4	66.3	48.1	15.5	-14.8	43.5	30.9	0.029	1.141	76.0	0.894	0.443	0.1984	0.662	-0.539	1.201	0.355	2.687	1.157	4.467	0.255	0.102	66.2	6.0	val
2150	7	32	0	Fresh	0.0218	1.069	1.53	3.06	56.2	0.0144	0.0355	22.7	66.8	48.5	14.8	-22.2	38.3	29.7	0.0203	1.174	68.9	0.845	0.655	0.2176	0.809	-0.719	1.527	0.232	2.697	1.352	3.518	0.272	0.069	62.0	8.0	val
2151	7	33	0	Fresh	0.0229	1.101	1.503	3.006	54.5	0.0246	0.0291	22.1	67.9	50.4	13.7	-21.1	42.6	28.2	0.0298	1.086	72.5	0.895	0.406	0.1893	0.836	-0.746	1.582	0.305	2.855	1.378	4.463	0.251	0.109	67.4	7.0	val
2152	7	34	0	Fresh	0.0239	1.074	1.551	3.102	55.9	0.0268	0.0379	23.5	64.6	45.9	18.8	-16.8	37.6	30.4	0.0197	1.14	71.3	0.88	0.389	0.1933	0.885	-0.76	1.645	0.317	2.341	1.529	4.651	0.227	0.109	63.4	7.0	val
2153	7	35	0	Fresh	0.025	1.104	1.477	2.955	54.3	0.0285	0.0339	22.3	64.4	46.6	15.6	-20.4	40.9	25.7	0.0168	1.088	80.3	0.816	0.551	0.1905	0.96	-0.598	1.558	0.347	2.472	1.39	4.101	0.249	0.07	69.1	6.0	val
2154	7	36	0	Fresh	0.0261	1.128	1.439	2.878	53.2	0.025	0.0279	23.2	65.0	47.2	15.1	-20.9	41.6	27.4	0.0268	1.18	74.3	0.78	0.678	0.2107	0.726	-0.562	1.288	0.217	2.86	1.631	4.897	0.22	0.04	67.7	7.0	val
2155	7	37	0	Fresh	0.0271	1.079	1.566	3.131	55.6	0.0184	0.0349	22.9	65.8	50.9	14.0	-21.2	39.3	26.9	0.0315	1.177	75.3	0.799	0.227	0.1846	0.775	-0.754	1.529	0.426	2.632	1.314	4.411	0.273	0.074	63.2	9.0	val
2156	7	38	0	Fresh	0.0283	1.109	1.507	3.013	54.1	0.0315	0.0307	22.4	65.5	48.9	12.6	-19.1	46.2	32.3	0.0289	1.16	65.4	0.796	0.521	0.1928	0.653	-0.63	1.284	0.324	2.682	1.038	4.462	0.263	0.054	61.5	7.0	val
2157	7	39	0	Fresh	0.0294	1.069	1.491	2.981	56.1	0.0339	0.0236	24.3	66.0	46.6	16.3	-19.9	43.5	31.6	0.0243	1.121	87.2	0.826	0.363	0.1633	0.674	-0.538	1.212	0.283	2.275	1.118	4.897	0.27	0.083	62.1	7.0	val
2158	7	40	0	Fresh	0.0305	1.085	1.462	2.924	55.3	0.021	0.0265	23.3	66.2	50.1	15.5	-19.6	37.4	29.8	0.0122	1.051	72.8	0.82	0.566	0.1821	1.078	-0.641	1.719	0.298	2.337	1.362	4.377	0.221	0.043	65.7	8.0	val
2159	7	41	0	Fresh	0.0317	1.095	1.496	2.992	54.8	0.02	0.0352	22.8	67.5	48.3	14.7	-19.3	44.1	32.9	0.0221	1.117	63.3	0.879	0.325	0.236	0.882	-0.662	1.544	0.363	2.673	1.3	4.35	0.267	0.051	64.3	7.0	val
2160	7	42	0	Fresh	0.0328	1.082	1.472	2.944	55.4	0.0185	0.0378	21.4	66.1	46.7	17.6	-19.2	35.7	30.8	0.0157	1.147	62.1	0.906	0.303	0.1854	0.69	-0.572	1.261	0.277	2.453	1.077	3.801	0.244	0.054	60.0	8.0	val
2161	7	43	0	Fresh	0.034	1.063	1.579	3.159	56.4	0.0288	0.0358	21.7	69.5	44.9	13.2	-18.4	42.1	28.1	0.0149	1.124	74.6	0.821	0.673	0.1879	0.943	-0.57	1.513	0.353	2.059	1.413	4.976	0.231	0.096	60.0	7.0	val
2162	7	44	0	Fresh	0.0352	1.112	1.497	2.994	54.0	0.0204	0.0384	20.9	64.9	48.3	13.4	-17.3	37.2	27.7	0.0	1.191	72.2	0.828	0.484	0.2258	0.958	-0.742	1.7	0.278	2.167	1.161	4.436	0.199	0.087	63.0	8.0	val
2163	7	45	0	Fresh	0.0364	1.089	1.42	2.84	55.1	0.0249	0.0248	21.6	64.6	47.9	11.5	-20.3	39.6	29.6	0.006	1.142	81.8	0.777	0.397	0.2177	0.955	-0.616	1.57	0.279	2.569	1.479	4.057	0.236	0.069	60.2	9.0	val
2164	7	46	0	Fresh	0.0376	1.094	1.405	2.81	54.9	0.0218	0.0398	23.1	68.4	47.5	16.9	-17.4	39.7	28.9	0.034	1.162	85.2	0.864	0.498	0.2001	0.762	-0.571	1.332	0.293	2.586	1.047	4.056	0.269	0.087	63.3	9.0	val
2165	7	47	0	Fresh	0.0389	1.072	1.528	3.055	55.9	0.0242	0.0318	24.1	68.4	46.6	10.4	-21.0	36.9	28.8	0.0413	1.269	66.0	0.855	0.526	0.2089	0.66	-0.503	1.164	0.347	2.365	1.455	3.761	0.2	0.085	66.0	8.0	val
2166	7	48	0	Fresh	0.0401	1.111	1.473	2.945	54.0	0.028	0.0355	24.7	61.6	47.6	13.1	-18.5	44.6	29.0	0.0292	1.206	78.9	0.878	0.305	0.2336	0.767	-0.388	1.155	0.259	2.653	1.373	3.234	0.305	0.094	60.3	8.0	val
2167	7	49	0	Fresh	0.0414	1.097	1.499	2.997	54.7	0.0191	0.0313	23.7	66.8	48.4	15.4	-20.3	37.0	29.8	0.016	1.084	51.2	0.823	0.586	0.2268	0.841	-0.707	1.548	0.294	2.162	1.592	4.285	0.236	0.098	64.7	9.0	val
2168	7	50	0	Fresh	0.0426	1.067	1.51	3.019	56.2	0.0247	0.0186	22.1	63.9	48.4	14.3	-19.4	39.2	32.8	0.0445	1.059	75.9	0.897	0.435	0.2078	0.759	-0.684	1.443	0.251	1.766	1.241	4.592	0.222	0.074	60.6	8.0	val
2169	7	51	0	Fresh	0.0439	1.082	1.543	3.087	55.5	0.0206	0.0268	22.3	68.1	51.5	11.9	-18.2	36.5	28.0	0.0256	1.158	68.3	0.873	0.627	0.2169	0.7	-0.639	1.339	0.346	2.978	0.952	4.627	0.273	0.052	68.1	10.0	val
2170	7	52	0	Fresh	0.0452	1.103	1.533	3.066	54.4	0.0185	0.0294	22.2	63.3	48.0	15.5	-21.8	38.8	30.7	0.0025	1.181	77.8	0.854	0.624	0.2212	0.857	-0.581	1.438	0.302	2.336	1.015	4.668	0.263	0.082	61.1	6.0	val
2171	7	53	0	Fresh	0.0465	1.091	1.413	2.826	55.0	0.0239	0.0416	23.1	64.2	46.7	13.8	-20.1	43.1	30.2	0.0208	1.167	90.6	0.858	0.526	0.1687	0.661	-0.723	1.384	0.292	2.26	1.108	4.054	0.228	0.043	65.9	9.0	val
2172	7	54	0	Fresh	0.0479	1.092	1.523	3.045	55.0	0.0247	0.034	23.7	67.5	50.7	11.1	-19.1	36.2	33.4	0.0245	1.147	76.9	0.852	0.674	0.2275	0.956	-0.619	1.575	0.195	2.737	0.984	4.294	0.249	0.079	67.3	7.0	val
2173	7	55	0	Fresh	0.0492	1.103	1.495	2.989	54.4	0.0355	0.024	22.9	66.3	47.7	13.8	-17.4	42.4	27.9	0.0091	1.162	79.0	0.87	0.494	0.2198	0.955	-0.48	1.436	0.261	3.266	1.341	3.764	0.264	0.084	65.1	8.0	val
2174	7	56	0	Fresh	0.0505	1.105	1.539	3.078	54.3	0.0196	0.0293	22.2	64.7	49.6	17.3	-20.5	43.1	31.0	0.0254	1.226	79.1	0.835	0.592	0.1776	0.774	-0.583	1.357	0.339	2.585	0.949	4.033	0.238	0.084	61.7	9.0	val
2175	7	57	0	Fresh	0.0519	1.097	1.518	3.036	54.7	0.0217	0.0249	22.9	66.5	48.1	17.0	-20.2	41.9	29.6	0.0279	1.176	64.9	0.873	0.615	0.247	0.803	-0.773	1.576	0.213	2.245	1.468	5.564	0.239	0.08	60.0	9.0	val
2176	7	58	0	Fresh	0.0533	1.094	1.491	2.982	54.9	0.0178	0.0304	21.4	63.3	46.4	12.9	-22.4	41.6	27.0	0.0237	1.077	65.2	0.787	0.607	0.199	0.721	-0.685	1.406	0.235	2.297	0.92	4.255	0.23	0.064	69.5	8.0	val
2177	7	59	0	Fresh	0.0547	1.088	1.567	3.135	55.2	0.0159	0.0298	21.2	65.2	49.2	10.1	-18.3	40.8	30.0	0.012	1.17	92.8	0.821	0.476	0.2032	0.756	-0.618	1.374	0.354	2.494	1.268	5.48	0.296	0.059	71.1	10.0	val
2178	7	60	0	Fresh	0.0561	1.122	1.472	2.944	53.5	0.0239	0.0303	22.9	68.5	48.5	11.5	-20.8	37.9	34.3	0.0164	1.111	72.1	0.92	0.606	0.2143	0.819	-0.587	1.405	0.306	3.134	0.955	3.096	0.265	0.107	66.5	6.0	val
2179	7	61	0	Fresh	0.0575	1.107	1.45	2.899	54.2	0.0165	0.0274	21.2	65.4	47.3	12.3	-15.3	38.2	30.0	0.0401	1.165	95.2	0.806	0.615	0.2128	0.894	-0.536	1.43	0.264	3.366	0.754	4.04	0.272	0.085	66.4	9.0	val
2180	7	62	0	Fresh	0.0589	1.075	1.545	3.089	55.8	0.0223	0.0394	22.5	65.9	49.2	16.7	-20.0	39.0	27.9	0.0296	1.036	79.0	0.859	0.7	0.1895	0.814	-0.591	1.405	0.247	2.513	0.94	4.946	0.269	0.088	64.2	10.0	val
2181	7	63	0	Fresh	0.0603	1.071	1.505	3.01	56.0	0.0172	0.0315	24.0	65.9	46.9	13.9	-20.8	37.3	30.5	0.0467	1.103	95.4	0.84	0.542	0.2083	0.627	-0.568	1.194	0.18	2.578	1.244	3.706	0.253	0.073	65.8	8.0	val
2182	7	64	0	Fresh	0.0618	1.081	1.506	3.012	55.5	0.0274	0.0313	22.7	66.2	51.6	14.5	-23.5	37.1	31.4	0.0401	1.083	75.5	0.84	0.431	0.2343	0.911	-0.577	1.487	0.282	2.804	1.315	4.25	0.281	0.087	61.4	7.0	val
2183	7	65	0	Fresh	0.0632	1.066	1.554	3.107	56.3	0.0196	0.0357	24.9	66.5	47.6	13.4	-20.7	36.7	27.0	0.017	1.157	70.7	0.828	0.557	0.2179	0.603	-0.743	1.347	0.283	2.179	1.384	4.236	0.306	0.07	67.4	8.0	val
2184	7	66	0	Fresh	0.0647	1.103	1.527	3.055	54.4	0.0277	0.0319	24.0	65.5	47.2	13.6	-18.6	43.6	27.1	0.0327	1.056	69.7	0.863	0.423	0.233	0.855	-0.7	1.555	0.336	2.117	1.212	4.9	0.273	0.078	65.5	7.0	val
2185	7	67	0	Fresh	0.0662	1.097	1.542	3.084	54.7	0.0336	0.0304	23.6	66.4	47.5	16.3	-21.7	40.6	29.3	0.0297	1.156	70.6	0.838	0.497	0.1812	0.758	-0.651	1.409	0.246	2.274	1.16	4.492	0.214	0.103	68.5	8.0	val
2186	7	68	0	Fresh	0.0676	1.069	1.491	2.981	56.1	0.022	0.0273	21.6	66.4	47.7	16.7	-20.1	42.0	31.6	0.0301	1.189	77.0	0.765	0.374	0.1901	0.868	-0.637	1.505	0.313	2.679	1.245	3.327	0.216	0.114	67.7	6.0	val
2187	7	69	0	Fresh	0.0691	1.095	1.591	3.182	54.8	0.0248	0.033	20.9	64.3	45.7	12.5	-23.0	45.0	31.6	0.0395	1.063	78.0	0.789	0.418	0.213	0.812	-0.582	1.394	0.24	2.556	1.283	4.128	0.244	0.047	60.4	11.0	val
2188	7	70	0	Fresh	0.0706	1.098	1.483	2.966	54.6	0.0275	0.0285	22.8	67.1	46.5	13.9	-22.8	42.3	30.3	0.0374	1.171	73.4	0.858	0.554	0.2185	0.94	-0.693	1.633	0.208	2.2	1.308	4.667	0.235	0.074	64.4	8.0	val
2189	7	71	0	Fresh	0.0722	1.08	1.582	3.165	55.5	0.0302	0.0365	22.7	67.1	48.3	15.2	-23.5	40.5	26.6	0.0217	1.137	67.0	0.861	0.618	0.1856	0.806	-0.706	1.512	0.244	2.612	1.357	3.713	0.314	0.069	67.7	8.0	val
2190	7	72	0	Fresh	0.0737	1.089	1.576	3.153	55.1	0.0312	0.0247	22.1	70.7	47.5	15.7	-17.8	42.3	22.8	0.0292	1.216	76.4	0.786	0.407	0.1996	0.861	-0.372	1.233	0.289	2.688	0.901	3.625	0.237	0.088	66.9	9.0	val
2191	7	73	0	Fresh	0.0752	1.089	1.499	2.998	55.1	0.0223	0.0263	21.2	67.5	46.9	14.4	-17.7	39.0	32.0	0.0171	1.206	78.4	0.836	0.494	0.2194	0.817	-0.864	1.681	0.281	2.616	1.018	4.21	0.24	0.111	69.0	9.0	val
2192	7	74	0	Fresh	0.0768	1.072	1.466	2.931	56.0	0.0281	0.0364	21.3	67.6	46.8	15.6	-14.6	38.5	30.2	0.0206	1.137	90.6	0.827	0.481	0.2263	0.669	-0.599	1.267	0.267	2.447	1.034	3.751	0.185	0.07	68.0	10.0	val
2193	7	75	0	Fresh	0.0783	1.069	1.507	3.015	56.2	0.0267	0.0349	22.9	60.5	47.9	14.7	-19.0	43.9	29.2	0.0228	1.134	76.4	0.858	0.566	0.2003	0.843	-0.623	1.467	0.23	2.17	0.742	5.281	0.291	0.1	66.8	10.0	val
2194	7	76	0	Fresh	0.0799	1.113	1.427	2.854	53.9	0.0201	0.0359	22.2	63.4	49.4	13.2	-15.1	44.5	29.3	0.0389	1.137	72.0	0.934	0.552	0.1857	0.839	-0.47	1.31	0.304	2.583	1.154	4.631	0.222	0.063	66.5	9.0	val
2195	7	77	0	Fresh	0.0815	1.118	1.492	2.984	53.7	0.0282	0.0311	23.2	67.2	47.9	15.6	-21.3	41.5	22.8	0.0103	1.156	59.6	0.812	0.656	0.2217	1.031	-0.6	1.631	0.299	2.523	1.027	4.35	0.214	0.102	69.8	8.0	val
2196	7	78	0	Fresh	0.0831	1.083	1.519	3.037	55.4	0.0255	0.0281	22.7	65.9	49.0	18.2	-19.6	36.0	27.2	0.0392	1.207	75.9	0.855	0.522	0.1981	0.645	-0.567	1.213	0.394	2.572	1.154	4.241	0.267	0.102	69.3	7.0	val
2197	7	79	0	Fresh	0.0847	1.131	1.54	3.081	53.0	0.0233	0.0307	22.2	66.4	45.1	15.9	-19.5	40.5	26.9	0.0097	1.239	77.6	0.931	0.605	0.2065	0.816	-0.519	1.335	0.364	2.665	1.437	5.019	0.262	0.067	69.3	8.0	val
2198	7	80	0	Fresh	0.0863	1.089	1.518	3.037	55.1	0.0239	0.04	22.0	60.5	50.0	15.0	-19.9	37.4	25.1	0.0187	1.155	74.2	0.819	0.339	0.2413	0.787	-0.417	1.204	0.322	2.991	1.07	3.704	0.247	0.09	69.9	9.0	val
2199	7	81	0	Fresh	0.0879	1.143	1.518	3.036	52.5	0.0228	0.0323	21.8	65.3	49.7	17.7	-20.7	39.6	28.2	0.0367	1.064	69.0	0.631	0.392	0.1923	0.742	-0.711	1.453	0.247	2.904	1.058	3.557	0.221	0.059	67.8	9.0	val
2200	7	82	0	Fresh	0.0896	1.07	1.513	3.026	56.1	0.0315	0.0387	23.2	65.5	47.6	17.7	-19.2	37.3	29.4	0.0204	1.119	88.7	0.826	0.432	0.2258	0.919	-0.67	1.589	0.379	2.814	1.104	5.055	0.215	0.069	64.8	8.0	val
2201	7	83	0	Fresh	0.0912	1.114	1.497	2.994	53.8	0.019	0.0307	21.9	65.2	51.5	15.3	-19.5	44.3	28.4	0.0406	1.104	72.7	0.818	0.503	0.201	0.828	-0.641	1.469	0.309	2.035	1.375	5.011	0.259	0.094	65.7	11.0	val
2202	7	84	0	Fresh	0.0929	1.101	1.417	2.835	54.5	0.0307	0.0373	24.5	68.0	50.1	15.8	-18.7	36.5	29.1	0.0573	1.039	79.6	0.832	0.602	0.2087	0.913	-0.605	1.518	0.343	2.634	1.158	4.235	0.291	0.091	71.3	10.0	val
2203	7	85	0	Fresh	0.0945	1.088	1.484	2.967	55.2	0.023	0.0389	22.7	65.0	46.5	16.5	-18.4	41.4	30.2	0.038	1.122	90.9	0.869	0.384	0.202	0.825	-0.663	1.488	0.359	1.925	1.38	4.79	0.192	0.081	67.1	11.0	val
2204	7	86	0	Fresh	0.0962	1.081	1.537	3.074	55.5	0.0298	0.0319	23.9	63.8	50.0	20.0	-18.2	41.5	28.6	0.0463	1.169	71.8	0.907	0.526	0.2187	0.752	-0.683	1.435	0.259	2.409	1.321	4.301	0.228	0.06	72.3	9.0	val
2205	7	87	0	Fresh	0.0979	1.059	1.496	2.993	56.6	0.0228	0.0349	22.0	67.2	47.8	14.4	-20.7	41.1	30.7	0.0239	1.126	73.9	0.875	0.382	0.1979	0.773	-0.494	1.267	0.364	2.643	1.016	4.475	0.309	0.076	69.0	9.0	val
2206	7	88	0	Fresh	0.0996	1.082	1.456	2.912	55.5	0.0209	0.0325	23.0	64.9	48.8	19.1	-14.9	40.0	32.1	0.0346	1.178	87.1	0.807	0.719	0.2364	0.888	-0.552	1.439	0.325	2.587	1.378	4.572	0.264	0.079	68.3	11.0	val
2207	7	89	0	Fresh	0.1013	1.103	1.482	2.964	54.4	0.0265	0.0286	23.6	64.8	47.7	14.2	-23.0	45.5	30.6	0.0475	1.117	82.5	0.875	0.579	0.1986	0.63	-0.414	1.044	0.274	3.335	1.123	5.192	0.274	0.094	67.3	9.0	val
2208	7	90	0	Fresh	0.103	1.094	1.51	3.019	54.8	0.0247	0.0321	21.7	63.1	48.8	13.5	-22.3	40.1	24.3	0.0282	1.127	82.3	0.849	0.384	0.2013	0.856	-0.574	1.43	0.265	2.652	1.404	3.962	0.193	0.114	69.9	9.0	val
2209	7	91	0	Fresh	0.1047	1.09	1.503	3.006	55.1	0.0304	0.0266	22.1	67.8	49.2	16.3	-19.3	40.6	28.6	0.0228	1.163	71.1	0.846	0.531	0.2502	0.776	-0.513	1.289	0.341	2.491	0.966	4.417	0.28	0.055	71.5	11.0	val
2210	7	92	0	Fresh	0.1064	1.102	1.541	3.082	54.5	0.026	0.0371	24.0	61.4	46.8	17.3	-17.2	35.5	33.6	0.0028	1.154	78.8	0.796	0.447	0.1923	0.771	-0.447	1.218	0.347	2.962	1.154	4.556	0.22	0.073	67.5	10.0	val
2211	7	93	0	Fresh	0.1082	1.086	1.453	2.907	55.3	0.0274	0.0341	21.8	62.8	46.9	16.4	-19.3	37.4	28.0	0.0172	1.103	77.9	0.789	0.742	0.2182	0.788	-0.601	1.389	0.234	2.163	1.488	5.249	0.186	0.088	73.4	9.0	val
2212	7	94	0	Fresh	0.1099	1.131	1.533	3.067	53.1	0.0278	0.0332	22.6	63.6	48.4	15.3	-21.0	33.9	29.3	0.0186	1.066	69.6	0.872	0.402	0.1873	0.861	-0.67	1.531	0.248	2.773	1.193	4.473	0.246	0.087	71.4	9.0	val
2213	7	95	0	Fresh	0.1117	1.071	1.51	3.019	56.0	0.0239	0.0388	21.6	63.8	45.7	16.4	-17.6	38.2	29.3	0.0208	1.086	83.8	0.806	0.566	0.2053	0.865	-0.64	1.505	0.36	3.097	0.874	4.394	0.25	0.065	70.6	11.0	val
2214	7	96	0	Fresh	0.1135	1.061	1.392	2.784	56.5	0.034	0.0333	22.6	62.3	48.0	17.5	-19.1	40.2	25.3	0.0365	1.122	70.5	0.862	0.429	0.2172	0.911	-0.596	1.507	0.284	2.355	1.298	4.226	0.325	0.051	69.1	10.0	val
2215	7	97	0	Fresh	0.1152	1.104	1.466	2.932	54.3	0.0319	0.0379	23.2	63.1	47.3	15.8	-22.3	41.6	29.5	0.0399	1.1	95.3	0.85	0.571	0.1915	0.816	-0.653	1.469	0.227	2.469	1.457	4.406	0.244	0.073	76.3	10.0	val
2216	7	98	0	Fresh	0.117	1.07	1.467	2.933	56.1	0.0238	0.0311	22.6	63.3	47.1	15.1	-23.2	33.2	32.8	0.0377	1.139	79.9	0.821	0.83	0.2098	1.048	-0.441	1.489	0.329	2.466	1.224	4.239	0.267	0.092	66.0	12.0	val
2217	7	99	0	Fresh	0.1188	1.086	1.359	2.719	55.2	0.0255	0.029	22.4	64.5	48.6	16.8	-22.1	38.5	31.4	0.0229	1.027	83.1	0.802	0.452	0.2084	0.791	-0.528	1.319	0.242	3.216	0.934	4.245	0.227	0.08	69.9	10.0	val
2218	7	100	0	Fresh	0.1206	1.107	1.559	3.117	54.2	0.0268	0.0418	20.7	60.0	48.1	15.5	-21.2	39.6	32.4	0.0364	1.104	78.8	0.867	0.391	0.1894	0.882	-0.749	1.631	0.25	2.162	1.409	3.9	0.277	0.072	75.3	10.0	val
2219	7	101	0	Fresh	0.1224	1.124	1.516	3.032	53.4	0.0239	0.0348	22.5	63.4	49.2	19.8	-19.9	41.7	31.0	0.0037	1.145	81.4	0.768	0.333	0.2149	0.953	-0.639	1.592	0.289	3.232	1.405	3.836	0.231	0.121	68.0	9.0	val
2220	7	102	0	Fresh	0.1243	1.116	1.48	2.959	53.8	0.0284	0.0364	22.3	66.8	45.9	15.0	-21.3	44.5	29.3	0.0492	1.099	78.0	0.882	0.42	0.2373	0.793	-0.576	1.368	0.333	2.508	1.057	4.479	0.192	0.053	69.7	11.0	val
2221	7	103	0	Fresh	0.1261	1.133	1.541	3.083	52.9	0.0186	0.0365	21.6	64.2	49.3	16.1	-17.5	35.4	27.2	0.0452	1.196	76.7	0.827	0.641	0.2173	0.85	-0.684	1.534	0.364	2.471	0.939	4.047	0.235	0.107	68.1	10.0	val
2222	7	104	0	Fresh	0.1279	1.061	1.539	3.078	56.5	0.0224	0.0371	22.8	65.6	48.3	18.6	-19.7	46.3	31.3	0.033	1.164	78.9	0.85	0.555	0.2115	0.999	-0.425	1.424	0.322	2.915	1.468	4.969	0.27	0.091	72.0	9.0	val
2223	7	105	0	Fresh	0.1298	1.102	1.432	2.864	54.4	0.0294	0.0373	23.1	62.7	49.3	15.7	-15.6	42.0	28.2	0.0169	1.13	66.4	0.792	0.419	0.1945	0.933	-0.688	1.621	0.284	2.098	0.875	4.292	0.26	0.056	65.9	8.0	val
2224	7	106	0	Fresh	0.1316	1.107	1.538	3.077	54.2	0.0194	0.032	23.5	63.8	47.7	15.6	-21.0	37.3	30.4	0.0167	1.038	69.9	0.862	0.641	0.1968	0.871	-0.497	1.369	0.308	2.726	1.604	4.082	0.246	0.11	67.7	10.0	val
2225	7	107	0	Fresh	0.1335	1.092	1.56	3.119	55.0	0.0208	0.035	21.4	61.3	45.0	14.5	-19.2	39.6	30.3	0.0263	1.167	84.5	0.833	0.541	0.197	0.981	-0.544	1.525	0.301	2.481	1.145	4.281	0.261	0.045	69.9	10.0	val
2226	7	108	0	Fresh	0.1354	1.104	1.5	3.0	54.3	0.0269	0.0374	22.3	66.2	48.8	19.2	-18.7	37.4	29.3	0.0258	1.118	88.3	0.811	0.461	0.2174	0.709	-0.681	1.39	0.326	1.989	1.126	4.848	0.198	0.044	66.4	7.0	val
2227	7	109	0	Fresh	0.1373	1.143	1.497	2.994	52.5	0.0235	0.029	24.6	65.5	47.6	17.2	-19.4	38.1	28.2	0.0251	1.067	88.5	0.801	0.661	0.1897	0.73	-0.647	1.377	0.26	2.356	1.337	5.017	0.263	0.055	69.0	9.0	val
2228	7	110	0	Fresh	0.1392	1.139	1.54	3.08	52.7	0.033	0.032	21.1	65.3	47.1	15.4	-19.3	38.4	32.1	0.0165	1.123	84.1	0.909	0.535	0.233	0.906	-0.42	1.326	0.323	3.159	1.39	3.671	0.254	0.06	75.5	10.0	val
2229	7	111	0	Fresh	0.1411	1.079	1.534	3.069	55.6	0.0337	0.0336	21.9	64.6	45.0	16.2	-16.7	37.6	34.2	0.0412	1.113	83.6	0.904	0.536	0.2152	0.736	-0.62	1.356	0.342	2.48	1.123	4.99	0.268	0.069	76.3	12.0	val
2230	7	112	0	Fresh	0.143	1.126	1.43	2.86	53.3	0.0292	0.0387	20.8	66.5	48.1	17.0	-20.8	41.0	31.0	0.0333	1.141	75.7	0.768	0.309	0.1944	0.867	-0.695	1.561	0.361	2.959	1.322	4.341	0.285	0.101	70.4	10.0	val
2231	7	113	0	Fresh	0.1449	1.09	1.504	3.008	55.1	0.0169	0.0343	21.5	64.0	46.5	11.0	-21.5	38.1	32.3	0.0252	1.074	64.9	0.881	0.498	0.2129	0.636	-0.753	1.39	0.26	3.03	1.003	4.114	0.254	0.066	72.6	9.0	val
2232	7	114	0	Fresh	0.1468	1.084	1.625	3.25	55.3	0.0227	0.0398	21.4	61.0	47.6	12.1	-20.9	37.2	32.7	0.0163	1.15	80.1	0.814	0.443	0.2109	0.81	-0.579	1.389	0.293	2.188	1.406	4.419	0.235	0.059	74.1	12.0	val
2233	7	115	0	Fresh	0.1488	1.118	1.521	3.042	53.7	0.0333	0.0341	24.5	62.0	47.4	13.3	-20.0	44.7	29.1	0.0361	0.97	81.6	0.873	0.535	0.1853	0.67	-0.656	1.326	0.245	3.017	1.322	5.129	0.245	0.063	69.3	10.0	val
2234	7	116	1	Mild	0.1507	1.097	1.55	3.1	54.7	0.0321	0.0374	20.7	64.7	47.2	17.5	-18.3	39.9	24.5	0.0307	1.083	81.4	0.769	0.55	0.1615	0.651	-0.683	1.334	0.279	2.656	0.889	4.104	0.235	0.092	70.9	9.0	val
2235	7	117	1	Mild	0.1527	1.086	1.461	2.922	55.3	0.0194	0.0442	22.3	62.2	46.1	12.4	-19.4	34.6	29.2	0.0379	1.086	66.9	0.865	0.405	0.2019	0.799	-0.66	1.459	0.246	2.368	1.297	4.06	0.268	0.073	69.8	10.0	val
2236	7	118	1	Mild	0.1546	1.112	1.545	3.089	53.9	0.0283	0.0314	23.4	62.3	50.3	14.5	-21.9	41.2	28.9	0.0368	1.119	63.1	0.82	0.576	0.2101	0.911	-0.586	1.497	0.295	2.603	1.127	4.593	0.265	0.054	74.0	13.0	val
2237	7	119	1	Mild	0.1566	1.119	1.386	2.773	53.6	0.0257	0.0299	22.0	65.4	46.6	18.5	-26.0	38.8	30.6	0.0203	1.06	85.1	0.917	0.738	0.2006	0.92	-0.617	1.537	0.354	2.475	0.996	5.201	0.311	0.07	74.6	10.0	val
2238	7	120	1	Mild	0.1586	1.152	1.413	2.826	52.1	0.027	0.0291	20.7	63.8	47.0	12.8	-18.5	43.3	30.9	0.0139	1.131	80.8	0.782	0.56	0.1974	0.707	-0.708	1.414	0.35	2.934	1.2	4.897	0.3	0.081	71.7	11.0	val
2239	7	121	1	Mild	0.1605	1.092	1.515	3.029	55.0	0.0288	0.0299	21.0	62.0	48.4	14.1	-20.2	43.5	30.7	0.0264	1.064	80.6	0.776	0.655	0.2131	0.8	-0.689	1.489	0.339	2.884	1.201	4.868	0.242	0.077	78.3	10.0	val
2240	7	122	1	Mild	0.1625	1.12	1.468	2.935	53.6	0.0295	0.04	21.4	62.5	48.5	15.1	-17.8	40.3	34.2	0.04	1.207	94.9	0.791	0.68	0.2277	0.873	-0.515	1.388	0.291	2.641	1.143	5.545	0.231	0.053	69.6	10.0	val
2241	7	123	1	Mild	0.1645	1.108	1.531	3.062	54.2	0.0284	0.0341	22.8	66.3	47.9	16.5	-20.0	38.7	31.3	0.0354	1.163	93.4	0.817	0.593	0.2305	0.827	-0.57	1.397	0.315	2.619	1.337	4.113	0.202	0.076	71.7	12.0	val
2242	7	124	1	Mild	0.1666	1.115	1.514	3.029	53.8	0.0263	0.0337	21.4	61.4	48.7	15.4	-17.2	41.1	30.2	0.0135	1.208	77.9	0.721	0.549	0.1914	0.703	-0.59	1.294	0.277	2.855	1.206	4.606	0.271	0.083	72.9	11.0	val
2243	7	125	1	Mild	0.1686	1.14	1.528	3.057	52.6	0.025	0.0312	21.5	64.8	45.9	13.5	-22.9	42.2	31.2	0.0423	1.088	59.3	0.781	0.384	0.1801	0.898	-0.632	1.531	0.322	2.879	1.021	4.71	0.21	0.083	75.6	9.0	val
2244	7	126	1	Mild	0.1706	1.127	1.497	2.994	53.2	0.0263	0.0308	22.5	64.9	47.1	12.8	-18.6	43.0	31.9	0.0495	1.079	62.9	0.841	0.483	0.2291	0.684	-0.691	1.375	0.311	2.596	1.369	4.36	0.196	0.145	72.6	14.0	val
2245	7	127	1	Mild	0.1726	1.108	1.433	2.866	54.1	0.027	0.0424	22.9	64.5	47.5	15.0	-20.5	43.0	31.8	0.0244	1.038	64.9	0.803	0.549	0.2075	0.848	-0.614	1.462	0.39	2.698	1.235	3.667	0.265	0.088	70.5	10.0	val
2246	7	128	1	Mild	0.1747	1.133	1.437	2.873	53.0	0.0296	0.0371	22.7	61.9	47.4	12.8	-20.0	40.9	31.8	0.0489	1.098	74.7	0.882	0.587	0.2346	0.978	-0.681	1.659	0.349	2.361	1.552	3.824	0.282	0.067	74.4	12.0	val
2247	7	129	1	Mild	0.1767	1.098	1.411	2.823	54.6	0.0275	0.0351	20.9	59.8	49.4	17.7	-21.4	38.6	31.6	0.0424	1.2	84.1	0.77	0.61	0.1943	0.779	-0.522	1.301	0.261	2.522	0.98	3.921	0.238	0.11	72.9	13.0	val
2248	7	130	1	Mild	0.1788	1.131	1.534	3.067	53.1	0.0235	0.0364	21.1	63.2	46.9	14.6	-18.5	38.7	31.6	0.0196	1.133	73.2	0.832	0.618	0.1788	0.93	-0.629	1.559	0.404	2.566	1.503	4.433	0.263	0.08	72.2	11.0	val
2249	7	131	1	Mild	0.1809	1.116	1.512	3.023	53.7	0.0302	0.0398	20.7	65.6	46.4	11.5	-16.5	43.6	29.5	0.0452	1.094	72.8	0.791	0.46	0.2036	0.715	-0.846	1.561	0.299	2.249	1.294	4.285	0.274	0.078	69.2	10.0	val
2250	7	132	1	Mild	0.1829	1.087	1.441	2.881	55.2	0.0256	0.0419	22.4	60.0	46.2	14.7	-22.2	39.7	27.5	0.0333	1.081	78.9	0.888	0.622	0.1865	1.032	-0.517	1.549	0.273	2.281	1.303	4.746	0.309	0.088	71.1	10.0	val
2251	7	133	1	Mild	0.185	1.125	1.417	2.833	53.3	0.0367	0.0347	23.1	66.1	52.1	14.1	-20.7	38.4	30.0	0.0284	1.17	88.2	0.806	0.453	0.2001	0.739	-0.573	1.312	0.318	2.797	1.539	4.546	0.273	0.126	74.9	10.0	val
2252	7	134	1	Mild	0.1871	1.112	1.4	2.8	54.0	0.0321	0.0347	21.3	62.0	49.2	14.2	-18.6	40.5	30.0	0.0311	1.134	73.4	0.826	0.645	0.2369	0.742	-0.583	1.325	0.338	2.619	1.391	4.778	0.311	0.12	72.8	13.0	val
2253	7	135	1	Mild	0.1892	1.122	1.474	2.948	53.5	0.0325	0.0364	22.1	61.5	47.6	16.5	-18.7	40.5	33.8	0.0565	1.134	94.4	0.835	0.538	0.2296	0.778	-0.807	1.585	0.295	2.087	1.154	4.131	0.238	0.057	69.8	10.0	val
2254	7	136	1	Mild	0.1913	1.106	1.468	2.935	54.2	0.0309	0.0412	21.1	61.9	50.0	16.2	-21.8	35.7	28.3	0.0328	1.142	54.0	0.771	0.719	0.2099	0.791	-0.66	1.451	0.349	1.996	1.147	3.38	0.254	0.069	68.6	12.0	val
2255	7	137	1	Mild	0.1934	1.128	1.534	3.068	53.2	0.0221	0.0327	23.3	65.3	49.6	14.2	-20.4	41.2	26.2	0.0374	1.235	74.2	0.74	0.573	0.1908	0.774	-0.525	1.299	0.337	2.399	1.407	3.581	0.261	0.07	66.5	10.0	val
2256	7	138	1	Mild	0.1955	1.114	1.519	3.039	53.9	0.0299	0.0363	22.9	64.2	48.9	15.8	-21.6	41.4	31.9	0.0496	1.081	74.2	0.859	0.618	0.1991	0.718	-0.65	1.368	0.313	2.277	1.322	3.551	0.229	0.081	70.9	11.0	val
2257	7	139	1	Mild	0.1977	1.112	1.588	3.175	54.0	0.0234	0.0391	21.1	61.5	46.1	14.4	-17.3	42.8	28.4	0.0331	1.137	78.6	0.786	0.6	0.2439	0.888	-0.503	1.391	0.302	2.218	0.824	3.382	0.249	0.087	76.3	11.0	val
2258	7	140	1	Mild	0.1998	1.101	1.514	3.028	54.5	0.024	0.0325	22.7	61.1	46.3	12.8	-19.9	41.1	31.0	0.0302	1.098	85.6	0.791	0.433	0.1965	0.724	-0.612	1.336	0.308	2.499	1.071	3.937	0.275	0.084	72.6	11.0	val
2259	7	141	1	Mild	0.202	1.14	1.477	2.955	52.7	0.0301	0.0457	23.2	62.3	49.0	14.4	-22.3	43.2	27.8	0.0311	1.087	99.2	0.77	0.466	0.2029	0.835	-0.62	1.456	0.275	2.741	1.516	3.599	0.234	0.088	70.3	11.0	val
2260	7	142	1	Mild	0.2041	1.141	1.512	3.024	52.6	0.0328	0.0419	22.4	62.9	48.8	13.8	-20.5	34.5	28.3	0.0371	1.107	87.7	0.794	0.488	0.1988	0.807	-0.488	1.295	0.19	2.402	1.164	3.35	0.251	0.071	72.8	10.0	val
2261	7	143	1	Mild	0.2063	1.114	1.422	2.844	53.8	0.0261	0.0373	23.1	64.3	48.3	18.5	-19.3	36.3	28.1	0.0279	1.099	73.8	0.77	0.629	0.2313	0.801	-0.697	1.498	0.316	2.364	1.502	3.806	0.275	0.09	76.9	11.0	val
2262	7	144	1	Mild	0.2084	1.11	1.6	3.199	54.1	0.026	0.0419	22.1	64.2	47.9	12.6	-22.9	35.6	28.4	0.0392	1.071	63.2	0.859	0.368	0.2205	0.71	-0.515	1.225	0.282	2.013	1.229	3.978	0.28	0.084	72.4	10.0	val
2263	7	145	1	Mild	0.2106	1.095	1.45	2.901	54.8	0.0373	0.0377	23.0	60.5	44.5	12.8	-18.9	38.5	31.7	0.0495	1.057	86.9	0.881	0.641	0.177	0.602	-0.652	1.254	0.288	2.811	1.038	4.589	0.222	0.084	73.0	12.0	val
2264	7	146	1	Mild	0.2128	1.11	1.369	2.738	54.1	0.0332	0.0444	21.2	65.1	46.4	12.0	-21.4	38.8	26.2	0.0505	1.028	72.5	0.77	0.676	0.1789	0.864	-0.599	1.463	0.245	2.445	1.201	4.67	0.236	0.09	74.6	12.0	val
2265	7	147	1	Mild	0.215	1.1	1.467	2.934	54.6	0.0313	0.039	22.0	67.6	48.2	16.1	-19.7	40.9	30.0	0.0554	1.101	86.9	0.913	0.602	0.2048	0.711	-0.656	1.367	0.33	3.101	1.363	4.196	0.246	0.075	70.6	11.0	val
2266	7	148	1	Mild	0.2172	1.108	1.618	3.235	54.2	0.0355	0.0333	20.5	60.8	49.4	12.0	-17.0	40.0	28.9	0.0259	1.167	84.0	0.856	0.504	0.2249	0.928	-0.567	1.494	0.255	2.714	1.395	5.199	0.273	0.099	76.5	10.0	val
2267	7	149	1	Mild	0.2194	1.135	1.484	2.969	52.9	0.041	0.0316	20.9	64.9	49.6	14.4	-20.5	39.9	28.3	0.0474	1.079	85.6	0.749	0.716	0.1662	0.678	-0.431	1.109	0.315	2.353	0.976	4.169	0.264	0.087	75.7	10.0	val
2268	7	150	1	Mild	0.2216	1.121	1.495	2.99	53.5	0.0328	0.039	20.8	61.5	49.1	13.2	-21.7	38.4	26.5	0.0441	1.04	89.6	0.748	0.503	0.2183	0.86	-0.634	1.494	0.274	2.991	1.277	4.297	0.2	0.081	74.9	10.0	val
2269	7	151	1	Mild	0.2238	1.103	1.482	2.965	54.4	0.0335	0.0339	21.0	63.6	46.0	14.3	-16.6	39.2	32.0	0.0255	1.064	70.1	0.759	0.345	0.2153	0.82	-0.694	1.514	0.272	2.58	1.245	4.882	0.29	0.064	74.8	11.0	val
2270	7	152	1	Mild	0.226	1.149	1.491	2.981	52.2	0.0363	0.0372	23.0	64.8	49.2	12.0	-20.1	42.5	27.2	0.0433	1.131	85.7	0.828	0.6	0.2204	0.898	-0.675	1.573	0.328	2.93	1.079	4.042	0.272	0.104	74.7	12.0	val
2271	7	153	1	Mild	0.2283	1.127	1.453	2.905	53.2	0.0424	0.0345	22.1	63.5	44.0	13.0	-23.0	41.4	25.3	0.0477	1.043	88.5	0.745	0.58	0.2312	0.838	-0.717	1.555	0.369	2.725	0.753	4.431	0.343	0.099	73.7	12.0	val
2272	7	154	1	Mild	0.2305	1.112	1.527	3.055	54.0	0.0275	0.0453	22.9	64.6	50.3	16.6	-18.2	42.6	31.2	0.0431	1.068	71.5	0.831	0.6	0.2119	0.735	-0.628	1.362	0.308	2.642	1.196	4.942	0.252	0.065	75.0	11.0	val
2273	7	155	1	Mild	0.2328	1.161	1.509	3.018	51.7	0.0316	0.0464	21.8	63.2	46.2	12.8	-19.8	42.4	27.3	0.0362	1.091	86.6	0.79	0.615	0.2268	0.717	-0.641	1.358	0.315	2.424	1.057	5.095	0.201	0.082	79.5	11.0	val
2274	7	156	1	Mild	0.235	1.121	1.521	3.042	53.5	0.0165	0.0391	20.4	65.2	46.0	18.1	-22.2	40.6	27.3	0.0364	1.101	78.8	0.889	0.688	0.1959	0.785	-0.713	1.498	0.239	2.354	1.591	3.553	0.274	0.086	73.2	12.0	val
2275	7	157	1	Mild	0.2373	1.134	1.474	2.948	52.9	0.0311	0.0383	21.1	63.6	46.4	15.0	-21.5	37.3	28.1	0.0517	1.032	97.1	0.846	0.368	0.1996	0.623	-0.564	1.186	0.377	2.63	1.495	4.461	0.286	0.083	75.6	13.0	val
2276	7	158	1	Mild	0.2396	1.118	1.548	3.096	53.7	0.0304	0.0424	21.2	60.1	47.7	11.1	-15.9	38.2	29.2	0.0361	1.107	82.2	0.769	0.262	0.1886	0.733	-0.594	1.328	0.32	2.791	0.903	3.937	0.242	0.107	83.8	10.0	val
2277	7	159	1	Mild	0.2418	1.144	1.479	2.959	52.5	0.0349	0.0331	23.3	58.7	45.2	14.1	-21.4	39.3	27.7	0.0358	1.09	76.3	0.816	0.632	0.1961	0.912	-0.613	1.526	0.376	2.455	1.064	4.408	0.335	0.051	77.8	12.0	val
2278	7	160	1	Mild	0.2441	1.13	1.414	2.829	53.1	0.0345	0.0412	20.4	63.4	46.8	13.9	-20.3	42.4	30.5	0.0291	1.124	78.2	0.779	0.404	0.2293	0.725	-0.543	1.268	0.255	3.174	1.79	4.631	0.296	0.068	74.2	13.0	val
2279	7	161	1	Mild	0.2464	1.126	1.406	2.811	53.3	0.0327	0.0337	21.7	65.2	49.3	15.2	-17.5	37.9	33.6	0.0325	1.058	73.9	0.773	0.593	0.2389	0.782	-0.592	1.374	0.239	2.591	1.612	5.052	0.223	0.069	86.2	12.0	val
2280	7	162	1	Mild	0.2487	1.153	1.554	3.107	52.0	0.0269	0.0436	22.1	66.6	50.1	13.0	-13.3	39.7	31.0	0.0134	1.149	56.1	0.801	0.478	0.2223	0.798	-0.57	1.367	0.376	2.253	1.202	3.956	0.228	0.114	72.3	11.0	val
2281	7	163	1	Mild	0.251	1.167	1.467	2.935	51.4	0.0322	0.042	20.7	61.2	46.2	16.7	-18.9	37.3	29.1	0.0479	0.979	81.9	0.843	0.439	0.2264	0.781	-0.469	1.25	0.284	2.744	0.94	4.401	0.281	0.067	79.5	13.0	val
2282	7	164	1	Mild	0.2533	1.127	1.46	2.919	53.3	0.0172	0.0369	23.0	62.5	47.8	13.7	-23.1	41.4	26.4	0.0376	1.116	71.7	0.881	0.75	0.1955	0.705	-0.654	1.359	0.371	2.713	1.402	5.001	0.228	0.087	76.4	12.0	val
2283	7	165	1	Mild	0.2557	1.147	1.465	2.931	52.3	0.0293	0.035	23.6	63.0	45.0	17.3	-23.7	34.6	28.6	0.035	1.113	58.6	0.822	0.676	0.1919	0.743	-0.684	1.427	0.328	2.233	0.997	4.289	0.267	0.08	75.0	13.0	val
2284	7	166	1	Mild	0.258	1.129	1.414	2.828	53.1	0.0195	0.0429	21.6	60.8	49.5	17.8	-17.7	39.8	21.6	0.0524	1.051	73.0	0.849	0.758	0.2457	0.796	-0.558	1.354	0.254	2.065	1.471	4.517	0.212	0.076	78.3	13.0	val
2285	7	167	1	Mild	0.2603	1.137	1.454	2.908	52.8	0.0288	0.041	22.6	64.8	49.4	14.7	-22.5	42.4	29.6	0.028	1.128	93.8	0.824	0.693	0.2027	0.708	-0.548	1.257	0.293	2.936	1.282	4.95	0.276	0.06	70.6	13.0	val
2286	7	168	1	Mild	0.2627	1.136	1.421	2.842	52.8	0.0371	0.0475	21.1	59.1	48.5	17.1	-21.7	41.4	30.2	0.0399	1.125	73.7	0.753	0.583	0.2188	0.531	-0.716	1.247	0.277	2.727	0.931	4.203	0.316	0.078	77.0	12.0	val
2287	7	169	1	Mild	0.265	1.145	1.474	2.947	52.4	0.0322	0.0414	23.1	63.8	47.1	16.9	-21.3	29.7	30.5	0.0456	1.065	76.1	0.865	0.589	0.2447	0.805	-0.632	1.437	0.349	2.68	1.339	4.245	0.239	0.067	78.3	13.0	val
2288	7	170	1	Mild	0.2674	1.073	1.434	2.869	55.9	0.0254	0.0382	21.2	63.2	47.3	18.7	-19.5	41.0	25.9	0.038	1.041	85.3	0.807	0.503	0.2338	0.752	-0.509	1.262	0.381	2.371	1.48	4.41	0.245	0.084	72.1	12.0	val
2289	7	171	1	Mild	0.2697	1.135	1.456	2.912	52.9	0.0389	0.0388	21.9	62.7	44.7	15.4	-19.6	33.5	23.3	0.037	1.156	107.7	0.718	0.716	0.2383	0.722	-0.464	1.186	0.336	2.497	0.878	4.404	0.258	0.12	74.1	11.0	val
2290	7	172	1	Mild	0.2721	1.116	1.603	3.206	53.7	0.0279	0.0474	20.2	63.7	47.1	13.2	-18.8	36.8	25.4	0.0387	1.049	81.8	0.79	0.71	0.2068	0.805	-0.716	1.521	0.29	2.287	1.496	3.987	0.237	0.082	74.9	14.0	val
2291	7	173	1	Mild	0.2745	1.166	1.425	2.85	51.4	0.038	0.0368	21.4	64.2	47.2	14.9	-18.0	42.3	29.5	0.0356	1.094	68.5	0.84	0.521	0.1901	0.908	-0.621	1.529	0.273	2.921	1.511	3.439	0.291	0.08	80.1	12.0	val
2292	7	174	1	Mild	0.2769	1.135	1.454	2.909	52.9	0.0388	0.0377	22.8	63.2	48.1	12.6	-19.4	40.7	33.9	0.0491	1.064	72.5	0.839	0.483	0.2027	0.694	-0.609	1.303	0.324	2.469	1.603	4.627	0.311	0.079	75.1	11.0	val
2293	7	175	1	Mild	0.2792	1.125	1.507	3.014	53.3	0.0325	0.0455	23.1	61.2	45.3	16.4	-19.7	40.1	31.0	0.0271	1.115	81.1	0.824	0.438	0.2157	0.731	-0.534	1.264	0.308	2.385	1.044	4.771	0.287	0.114	76.4	11.0	val
2294	7	176	1	Mild	0.2816	1.126	1.434	2.868	53.3	0.0309	0.0436	22.8	63.6	47.1	16.2	-20.7	43.4	36.7	0.0362	1.153	92.0	0.827	0.682	0.2217	0.841	-0.614	1.454	0.32	2.767	1.339	3.842	0.273	0.072	75.8	13.0	val
2295	7	177	1	Mild	0.284	1.11	1.455	2.91	54.1	0.0289	0.0394	24.1	61.2	46.7	17.3	-19.4	38.7	27.6	0.0495	1.076	102.2	0.788	0.726	0.233	0.862	-0.634	1.495	0.289	2.491	1.469	4.6	0.2	0.052	77.1	13.0	val
2296	7	178	1	Mild	0.2865	1.124	1.443	2.886	53.4	0.0294	0.046	21.8	66.1	45.0	15.9	-19.2	41.6	31.3	0.0378	1.083	81.1	0.754	0.655	0.1613	0.664	-0.759	1.424	0.37	2.638	1.14	4.392	0.265	0.053	78.1	14.0	val
2297	7	179	1	Mild	0.2889	1.161	1.511	3.021	51.7	0.0357	0.0462	22.4	60.5	45.5	15.8	-21.6	36.1	32.5	0.0437	1.088	66.6	0.78	0.506	0.195	0.659	-0.476	1.135	0.387	2.54	0.975	3.511	0.243	0.033	76.4	11.0	val
2298	7	180	1	Mild	0.2913	1.128	1.477	2.955	53.2	0.0336	0.0525	21.5	66.2	47.3	18.5	-23.9	35.9	28.6	0.0593	1.079	72.2	0.829	0.642	0.1981	0.71	-0.481	1.19	0.378	3.041	1.449	3.931	0.256	0.056	80.8	12.0	val
2299	7	181	1	Mild	0.2937	1.096	1.473	2.946	54.7	0.0403	0.0349	21.6	61.6	48.4	10.6	-18.0	37.0	28.9	0.0521	1.165	79.9	0.766	0.486	0.2397	0.691	-0.594	1.285	0.314	2.808	1.26	4.132	0.242	0.066	73.8	13.0	val
2300	7	182	1	Mild	0.2962	1.135	1.393	2.787	52.9	0.0328	0.0405	21.1	62.4	46.7	16.3	-20.3	40.8	25.9	0.0331	1.022	75.3	0.802	0.726	0.197	0.859	-0.69	1.549	0.315	2.527	1.06	3.932	0.307	0.066	81.0	13.0	val
2301	7	183	1	Mild	0.2986	1.119	1.466	2.932	53.6	0.0355	0.0444	21.2	59.6	45.8	16.8	-20.4	37.8	25.7	0.0563	1.08	91.0	0.831	0.631	0.2506	0.788	-0.633	1.42	0.395	2.832	1.106	4.842	0.304	0.032	74.4	12.0	val
2302	7	184	1	Mild	0.3011	1.146	1.505	3.011	52.4	0.0377	0.0464	20.5	60.2	48.7	14.7	-17.8	37.0	26.7	0.0314	1.13	91.5	0.824	0.492	0.2288	0.835	-0.79	1.625	0.295	2.662	1.486	4.296	0.262	0.075	79.0	11.0	val
2303	7	185	1	Mild	0.3035	1.12	1.354	2.708	53.6	0.033	0.0446	20.8	62.1	47.4	19.8	-20.5	41.1	28.8	0.0478	1.088	75.1	0.789	0.682	0.2214	0.66	-0.657	1.317	0.267	2.863	1.096	4.751	0.288	0.079	80.0	12.0	val
2304	7	186	1	Mild	0.306	1.149	1.403	2.807	52.2	0.033	0.0407	22.6	66.0	46.1	14.4	-22.7	38.8	32.0	0.0265	1.09	87.2	0.801	0.525	0.2342	0.697	-0.687	1.384	0.217	2.677	1.301	4.059	0.23	0.075	78.7	12.0	val
2305	7	187	1	Mild	0.3085	1.094	1.379	2.757	54.9	0.0282	0.0363	21.5	62.7	46.5	15.2	-19.5	40.0	29.5	0.0341	1.022	73.7	0.851	0.802	0.2274	0.81	-0.534	1.344	0.393	2.292	1.863	5.098	0.215	0.057	87.0	14.0	val
2306	7	188	1	Mild	0.3109	1.121	1.469	2.937	53.5	0.0393	0.0469	23.0	63.0	47.2	13.8	-22.2	36.2	28.9	0.0483	1.015	101.4	0.765	0.453	0.2149	0.545	-0.592	1.138	0.262	1.983	1.286	4.401	0.318	0.08	79.2	13.0	val
2307	7	189	1	Mild	0.3134	1.082	1.468	2.936	55.5	0.0354	0.0418	20.8	63.6	45.3	15.9	-19.5	43.1	28.1	0.0584	1.098	78.9	0.757	0.59	0.2054	0.772	-0.558	1.33	0.312	2.677	1.573	4.602	0.237	0.069	79.2	15.0	val
2308	7	190	1	Mild	0.3159	1.107	1.473	2.947	54.2	0.0426	0.0457	21.4	59.0	49.0	13.6	-22.3	39.7	32.7	0.0493	1.069	82.4	0.802	0.496	0.2172	0.695	-0.705	1.4	0.343	2.457	1.251	3.958	0.24	0.067	77.1	13.0	val
2309	7	191	1	Mild	0.3184	1.138	1.533	3.066	52.7	0.0397	0.0411	20.9	58.9	45.7	12.4	-20.2	43.9	28.3	0.0309	1.077	75.1	0.855	0.341	0.1945	0.848	-0.753	1.601	0.344	2.374	1.472	4.305	0.253	0.088	79.0	12.0	val
2310	7	192	1	Mild	0.3209	1.124	1.382	2.763	53.4	0.0317	0.0321	23.9	62.3	47.5	12.9	-19.3	41.2	31.5	0.0448	1.137	73.3	0.813	0.553	0.1907	0.597	-0.648	1.245	0.299	2.497	1.478	4.988	0.278	0.087	78.8	13.0	val
2311	7	193	1	Mild	0.3234	1.144	1.47	2.939	52.5	0.0391	0.0432	21.0	62.9	46.3	17.3	-21.2	47.3	33.2	0.0345	1.148	78.5	0.821	0.721	0.1994	0.729	-0.561	1.29	0.295	1.892	1.46	4.503	0.257	0.079	85.9	14.0	val
2312	7	194	1	Mild	0.3259	1.118	1.468	2.937	53.7	0.0422	0.0489	20.0	61.3	45.0	15.7	-22.2	43.5	32.4	0.0436	1.022	71.5	0.816	0.642	0.2155	0.525	-0.567	1.092	0.209	1.925	1.468	3.754	0.266	0.078	76.8	13.0	val
2313	7	195	1	Mild	0.3285	1.125	1.464	2.929	53.3	0.0345	0.0406	20.9	60.5	47.9	13.6	-22.6	37.8	27.9	0.0423	1.121	73.2	0.776	0.62	0.226	0.707	-0.543	1.251	0.362	2.842	1.323	4.239	0.225	0.05	79.1	13.0	val
2314	7	196	1	Mild	0.331	1.131	1.456	2.912	53.0	0.0434	0.0514	20.4	62.9	46.7	15.8	-16.8	45.3	31.0	0.0469	1.066	106.5	0.758	0.64	0.2108	0.644	-0.481	1.125	0.223	1.917	1.407	4.175	0.272	0.076	81.2	13.0	val
2315	7	197	1	Mild	0.3335	1.155	1.508	3.015	52.0	0.0444	0.0497	21.4	63.7	47.3	15.3	-23.0	41.1	30.7	0.0649	1.142	81.6	0.789	0.44	0.2561	0.67	-0.78	1.45	0.362	2.61	1.316	4.409	0.226	0.083	78.6	13.0	val
2316	7	198	1	Mild	0.3361	1.166	1.5	3.001	51.5	0.0253	0.0445	22.5	59.8	45.3	16.4	-21.3	33.1	32.1	0.0451	1.102	79.5	0.845	0.429	0.2312	0.901	-0.736	1.637	0.276	3.094	1.488	3.925	0.221	0.081	80.6	13.0	val
2317	7	199	1	Mild	0.3386	1.184	1.493	2.985	50.7	0.0327	0.0488	21.5	60.9	48.0	17.3	-19.9	36.1	29.5	0.0375	1.094	88.1	0.7	0.63	0.2088	0.719	-0.735	1.453	0.259	3.132	1.439	4.938	0.232	0.11	79.5	13.0	val
2318	7	200	1	Mild	0.3412	1.116	1.408	2.815	53.7	0.0333	0.0392	22.4	67.4	46.2	14.0	-24.1	36.2	25.2	0.0554	1.179	68.6	0.783	0.524	0.2319	0.783	-0.448	1.231	0.276	2.864	1.136	3.548	0.303	0.111	81.1	13.0	val
2319	7	201	1	Mild	0.3437	1.116	1.488	2.975	53.8	0.0266	0.0481	21.0	61.3	45.0	11.7	-20.5	39.5	29.0	0.0584	1.085	87.8	0.723	0.503	0.2494	0.866	-0.597	1.463	0.296	2.295	1.15	4.62	0.197	0.11	83.6	15.0	val
2320	7	202	1	Mild	0.3463	1.151	1.465	2.929	52.1	0.0392	0.042	23.6	61.9	45.9	14.0	-21.8	41.3	27.9	0.0464	1.149	91.6	0.743	0.682	0.1865	0.627	-0.652	1.28	0.331	2.517	1.355	4.132	0.195	0.072	75.5	13.0	val
2321	7	203	1	Mild	0.3489	1.114	1.485	2.969	53.9	0.0442	0.0353	19.4	61.5	48.2	14.8	-21.2	35.7	30.9	0.0633	0.988	83.4	0.909	0.485	0.2133	0.769	-0.659	1.428	0.373	3.147	0.904	3.864	0.297	0.087	81.4	14.0	val
2322	7	204	2	Moderate	0.3515	1.142	1.482	2.965	52.6	0.0359	0.0429	21.3	61.3	47.2	15.0	-24.1	38.3	29.2	0.0634	1.067	81.3	0.787	0.699	0.1916	0.696	-0.696	1.392	0.317	2.124	1.572	4.509	0.277	0.116	79.2	14.0	val
2323	7	205	2	Moderate	0.354	1.152	1.535	3.07	52.1	0.0412	0.0416	21.8	60.8	45.8	14.4	-20.7	36.3	23.6	0.0513	1.099	84.2	0.878	0.383	0.2515	1.012	-0.478	1.49	0.298	2.729	1.101	3.985	0.312	0.089	82.6	12.0	val
2324	7	206	2	Moderate	0.3566	1.111	1.51	3.021	54.0	0.0399	0.0428	23.1	63.2	45.2	10.7	-19.1	37.5	28.8	0.0463	1.152	89.4	0.785	0.54	0.2241	0.899	-0.619	1.517	0.286	2.215	1.246	3.734	0.27	0.084	84.0	13.0	val
2325	7	207	2	Moderate	0.3592	1.162	1.538	3.076	51.7	0.0383	0.0555	22.8	61.1	50.9	14.3	-17.5	40.7	29.9	0.0618	1.087	79.6	0.787	0.427	0.2412	0.708	-0.608	1.316	0.317	2.779	1.262	4.178	0.272	0.082	77.3	14.0	val
2326	7	208	2	Moderate	0.3618	1.167	1.58	3.159	51.4	0.0296	0.0486	21.5	60.8	45.8	12.6	-23.1	40.0	33.5	0.0525	1.088	73.7	0.745	0.557	0.1956	0.879	-0.674	1.554	0.272	3.29	1.539	3.733	0.232	0.072	80.1	13.0	val
2327	7	209	2	Moderate	0.3645	1.168	1.467	2.934	51.4	0.038	0.0415	20.3	60.7	45.1	12.0	-18.2	41.5	28.2	0.0623	1.108	68.9	0.72	0.589	0.2286	0.646	-0.67	1.316	0.361	3.08	1.283	4.33	0.245	0.104	82.4	13.0	val
2328	7	210	2	Moderate	0.3671	1.158	1.421	2.842	51.8	0.0336	0.0424	20.5	60.1	44.3	13.1	-21.5	34.9	30.4	0.0317	1.059	87.6	0.84	0.491	0.2405	0.735	-0.438	1.173	0.24	2.279	1.3	3.699	0.237	0.084	81.4	14.0	val
2329	7	211	2	Moderate	0.3697	1.142	1.333	2.665	52.5	0.0392	0.0416	21.0	58.7	47.4	15.5	-22.7	39.3	33.1	0.051	0.977	74.4	0.793	0.791	0.1921	0.756	-0.716	1.472	0.363	2.478	0.69	4.112	0.256	0.083	81.5	14.0	val
2330	7	212	2	Moderate	0.3723	1.141	1.459	2.919	52.6	0.0387	0.0428	21.9	63.6	46.3	13.5	-22.6	39.8	26.7	0.0514	1.084	92.1	0.851	0.218	0.2142	0.568	-0.53	1.098	0.316	2.951	1.322	3.654	0.229	0.073	82.7	14.0	val
2331	7	213	2	Moderate	0.375	1.147	1.437	2.874	52.3	0.0444	0.0457	21.4	62.5	45.8	13.8	-19.4	41.1	31.2	0.048	1.083	74.1	0.823	0.451	0.2236	0.855	-0.616	1.471	0.333	2.509	0.876	3.976	0.261	0.062	82.6	12.0	val
2332	7	214	2	Moderate	0.3776	1.105	1.489	2.978	54.3	0.0373	0.0468	20.8	63.0	48.4	17.2	-21.7	37.6	29.5	0.0689	1.019	68.3	0.826	0.483	0.2333	0.713	-0.598	1.311	0.29	2.282	1.299	3.717	0.274	0.071	77.1	14.0	val
2333	7	215	2	Moderate	0.3803	1.15	1.336	2.673	52.2	0.0388	0.0453	21.4	58.2	46.9	15.4	-22.3	34.7	26.7	0.0517	1.014	66.1	0.882	0.556	0.2122	0.705	-0.663	1.368	0.412	2.849	1.773	4.482	0.23	0.081	83.0	15.0	val
2334	7	216	2	Moderate	0.3829	1.136	1.544	3.088	52.8	0.0328	0.047	21.0	60.2	46.7	16.8	-19.6	39.6	24.2	0.0598	1.055	86.5	0.827	0.579	0.1753	0.906	-0.477	1.382	0.36	2.369	1.529	4.159	0.257	0.098	83.4	12.0	val
2335	7	217	2	Moderate	0.3856	1.149	1.513	3.025	52.2	0.0325	0.0503	19.6	61.3	47.1	13.9	-18.0	34.7	31.0	0.0514	1.032	85.5	0.781	0.723	0.2321	0.809	-0.684	1.493	0.325	2.417	1.256	4.886	0.251	0.048	83.0	15.0	val
2336	7	218	2	Moderate	0.3883	1.177	1.496	2.992	51.0	0.0381	0.0468	21.6	62.6	42.6	13.3	-19.4	42.0	27.5	0.0469	1.063	79.4	0.823	0.476	0.2384	0.905	-0.661	1.566	0.295	2.646	1.146	4.248	0.214	0.091	86.6	13.0	val
2337	7	219	2	Moderate	0.3909	1.113	1.499	2.997	53.9	0.0375	0.0423	21.1	59.3	47.0	12.0	-22.8	35.3	29.5	0.0331	1.179	76.8	0.686	0.44	0.2327	0.898	-0.614	1.513	0.322	2.121	1.586	4.554	0.27	0.076	83.3	13.0	val
2338	7	220	2	Moderate	0.3936	1.165	1.492	2.984	51.5	0.0392	0.0444	19.1	58.2	47.1	16.1	-18.2	34.8	34.6	0.0615	1.045	82.7	0.705	0.49	0.2315	0.775	-0.482	1.257	0.239	2.562	1.03	5.019	0.268	0.075	81.4	13.0	val
2339	7	221	2	Moderate	0.3963	1.171	1.46	2.92	51.2	0.041	0.0488	20.3	65.7	48.6	14.3	-21.0	40.6	31.8	0.0692	1.105	82.4	0.789	0.349	0.2104	0.803	-0.818	1.621	0.327	2.346	1.605	4.15	0.252	0.073	81.9	15.0	val
2340	7	222	2	Moderate	0.399	1.14	1.452	2.905	52.6	0.0439	0.046	21.8	60.7	46.8	16.9	-19.2	33.3	30.4	0.0404	1.027	86.3	0.738	0.436	0.2199	0.709	-0.765	1.475	0.347	2.907	1.464	3.857	0.273	0.066	78.2	13.0	val
2341	7	223	2	Moderate	0.4017	1.091	1.398	2.796	55.0	0.0328	0.0471	21.5	58.2	47.5	13.2	-22.6	33.5	27.1	0.0507	1.122	79.9	0.767	0.625	0.2232	0.623	-0.666	1.289	0.288	2.554	1.172	3.899	0.306	0.074	83.5	14.0	val
2342	7	224	2	Moderate	0.4044	1.164	1.446	2.892	51.5	0.0451	0.0318	21.3	62.1	46.7	12.3	-21.9	35.7	30.2	0.0614	0.99	83.3	0.742	0.757	0.2326	0.734	-0.64	1.374	0.387	2.619	0.893	5.003	0.285	0.065	84.0	14.0	val
2343	7	225	2	Moderate	0.4071	1.136	1.444	2.888	52.8	0.0434	0.0486	22.1	62.5	48.4	17.7	-19.8	37.7	28.6	0.0333	1.072	74.4	0.748	0.557	0.1741	0.75	-0.612	1.362	0.237	3.025	1.367	4.894	0.274	0.082	86.9	16.0	val
2344	7	226	2	Moderate	0.4098	1.188	1.443	2.887	50.5	0.0365	0.0406	20.2	62.9	50.3	17.3	-20.8	40.9	27.7	0.0479	1.019	70.7	0.806	0.728	0.2434	0.907	-0.564	1.471	0.317	2.438	1.396	3.48	0.241	0.06	86.1	13.0	val
2345	7	227	2	Moderate	0.4125	1.168	1.469	2.937	51.4	0.0426	0.0442	19.7	62.5	47.5	15.3	-20.7	35.4	27.5	0.0575	1.031	70.8	0.714	0.622	0.232	0.878	-0.81	1.687	0.381	2.951	1.531	4.334	0.267	0.079	79.8	13.0	val
2346	7	228	2	Moderate	0.4153	1.154	1.436	2.873	52.0	0.0443	0.0448	19.6	58.6	45.0	15.8	-21.5	39.5	25.0	0.0548	1.072	94.1	0.786	0.648	0.2637	0.771	-0.501	1.272	0.325	2.437	1.252	4.035	0.246	0.064	81.7	15.0	val
2347	7	229	2	Moderate	0.418	1.116	1.463	2.925	53.7	0.0415	0.0536	20.7	63.7	44.9	13.5	-19.6	40.4	28.4	0.0557	1.061	89.8	0.772	0.538	0.2428	0.787	-0.574	1.361	0.452	1.984	1.057	3.834	0.234	0.102	74.7	15.0	val
2348	7	230	2	Moderate	0.4207	1.12	1.449	2.898	53.6	0.0423	0.0514	20.8	61.1	43.1	18.7	-19.8	39.9	31.6	0.053	1.09	89.1	0.711	0.623	0.2669	0.934	-0.502	1.435	0.42	2.211	1.164	3.84	0.37	0.08	78.6	13.0	val
2349	7	231	2	Moderate	0.4235	1.153	1.379	2.759	52.0	0.0505	0.0509	21.4	59.3	44.1	15.0	-20.1	34.9	28.9	0.0534	1.105	104.2	0.683	0.654	0.2058	0.806	-0.62	1.426	0.346	2.217	1.482	4.291	0.304	0.105	83.6	15.0	val
2350	7	232	2	Moderate	0.4262	1.17	1.514	3.028	51.3	0.0476	0.0412	21.3	58.6	45.3	13.4	-19.2	38.0	28.6	0.0641	1.112	84.4	0.812	0.637	0.2648	0.746	-0.694	1.44	0.33	2.309	1.198	4.483	0.245	0.071	82.2	14.0	val
2351	7	233	2	Moderate	0.429	1.13	1.497	2.995	53.1	0.0483	0.0519	22.0	60.5	46.3	12.9	-20.7	38.5	25.6	0.0556	1.041	84.3	0.766	0.603	0.2369	0.646	-0.658	1.303	0.285	2.976	1.639	4.288	0.273	0.047	84.0	14.0	val
2352	7	234	2	Moderate	0.4318	1.18	1.435	2.87	50.9	0.0375	0.0406	21.2	60.2	47.9	15.6	-20.6	40.4	33.2	0.0429	1.035	102.6	0.742	0.64	0.2479	0.764	-0.573	1.337	0.304	3.176	1.184	3.814	0.289	0.088	83.6	15.0	val
2353	7	235	2	Moderate	0.4345	1.143	1.409	2.818	52.5	0.0387	0.0489	20.8	58.3	45.4	13.9	-19.4	39.5	33.2	0.045	1.094	88.4	0.789	0.532	0.2066	0.761	-0.782	1.543	0.27	2.303	1.386	4.562	0.227	0.05	78.9	16.0	val
2354	7	236	2	Moderate	0.4373	1.172	1.478	2.956	51.2	0.0494	0.0564	20.0	60.5	47.2	9.1	-20.9	41.4	28.1	0.0623	0.966	84.6	0.755	0.54	0.2008	0.918	-0.626	1.544	0.327	3.255	1.082	4.33	0.24	0.061	84.3	14.0	val
2355	7	237	2	Moderate	0.4401	1.194	1.534	3.068	50.3	0.0412	0.0399	20.7	63.3	44.7	17.4	-19.3	35.2	27.4	0.05	1.025	69.1	0.749	0.523	0.2508	0.807	-0.59	1.396	0.338	2.361	1.524	4.057	0.25	0.082	91.0	14.0	val
2356	7	238	2	Moderate	0.4429	1.122	1.459	2.918	53.5	0.0456	0.0455	20.4	58.7	46.5	18.1	-16.9	39.5	27.9	0.0593	1.049	74.7	0.782	0.711	0.2179	0.745	-0.654	1.4	0.362	2.878	1.05	4.177	0.296	0.068	87.8	15.0	val
2357	7	239	2	Moderate	0.4457	1.19	1.429	2.857	50.4	0.0458	0.0515	22.1	61.9	47.7	13.1	-20.6	34.3	28.3	0.0471	1.081	92.4	0.8	0.655	0.2244	0.751	-0.731	1.482	0.217	2.139	1.139	4.691	0.223	0.059	82.3	16.0	val
2358	7	240	2	Moderate	0.4485	1.155	1.451	2.901	52.0	0.0445	0.0549	21.0	57.6	46.2	17.1	-19.1	39.2	29.8	0.0375	0.965	91.5	0.832	0.496	0.2267	0.823	-0.492	1.316	0.316	2.843	1.706	4.125	0.263	0.054	80.6	16.0	val
2359	7	241	2	Moderate	0.4513	1.18	1.502	3.003	50.9	0.0374	0.047	21.4	56.6	46.6	17.9	-18.1	31.6	29.9	0.0583	1.077	82.9	0.758	0.304	0.2295	0.824	-0.679	1.503	0.387	2.099	0.913	4.296	0.24	0.093	82.6	16.0	val
2360	7	242	2	Moderate	0.4541	1.142	1.45	2.9	52.5	0.0328	0.0479	21.0	63.5	43.7	13.8	-17.5	43.1	26.9	0.0495	0.978	58.7	0.755	0.495	0.2686	0.797	-0.65	1.447	0.355	2.936	1.541	4.378	0.261	0.077	83.8	14.0	val
2361	7	243	2	Moderate	0.4569	1.178	1.433	2.866	51.0	0.0378	0.0484	21.6	58.2	45.5	12.8	-16.0	38.8	32.6	0.059	1.08	81.2	0.762	0.56	0.2082	0.762	-0.77	1.532	0.33	2.236	1.302	4.405	0.306	0.08	83.3	14.0	val
2362	7	244	2	Moderate	0.4597	1.172	1.437	2.874	51.2	0.0392	0.0492	19.1	61.2	44.7	13.7	-16.4	37.1	30.8	0.0673	1.105	85.9	0.722	0.495	0.197	0.73	-0.662	1.391	0.272	2.787	1.177	4.08	0.212	0.076	83.9	14.0	val
2363	7	245	2	Moderate	0.4626	1.165	1.448	2.895	51.5	0.0461	0.0517	21.6	64.3	46.1	12.5	-21.3	37.4	26.7	0.0319	1.073	82.3	0.858	0.78	0.2383	0.817	-0.703	1.52	0.331	2.579	1.314	3.887	0.275	0.049	93.4	16.0	val
2364	7	246	2	Moderate	0.4654	1.185	1.377	2.755	50.6	0.0352	0.05	20.6	64.7	46.8	14.2	-17.4	39.0	29.4	0.0677	1.028	93.1	0.797	0.465	0.267	0.719	-0.772	1.491	0.279	2.291	1.326	5.015	0.269	0.104	87.6	12.0	val
2365	7	247	2	Moderate	0.4682	1.177	1.412	2.823	51.0	0.046	0.0484	23.7	61.8	46.7	16.4	-23.5	41.6	28.4	0.0505	1.102	65.7	0.813	0.552	0.2212	0.549	-0.558	1.106	0.334	2.47	1.086	4.616	0.273	0.074	81.5	15.0	val
2366	7	248	2	Moderate	0.4711	1.164	1.506	3.012	51.6	0.0376	0.0453	22.8	61.3	46.2	16.1	-16.8	35.1	34.1	0.0573	1.074	82.7	0.838	0.68	0.2203	0.655	-0.654	1.309	0.25	2.898	1.14	4.197	0.299	0.089	85.7	14.0	val
2367	7	249	2	Moderate	0.4739	1.169	1.4	2.8	51.3	0.0462	0.0424	22.1	61.3	45.8	15.0	-20.7	38.7	32.0	0.0685	1.096	84.9	0.755	0.694	0.2033	0.932	-0.574	1.506	0.385	2.765	1.259	4.691	0.218	0.063	84.1	14.0	val
2368	7	250	2	Moderate	0.4768	1.173	1.503	3.006	51.2	0.0353	0.047	20.7	61.5	47.1	13.8	-18.6	38.7	27.4	0.0605	0.996	79.4	0.761	0.502	0.2805	0.886	-0.617	1.503	0.344	2.782	1.42	4.979	0.291	0.037	87.3	14.0	val
2369	7	251	2	Moderate	0.4797	1.149	1.488	2.976	52.2	0.0347	0.0577	21.6	61.5	47.0	16.5	-20.0	40.7	26.5	0.0665	1.089	98.0	0.776	0.607	0.2033	0.762	-0.583	1.344	0.359	3.159	1.385	4.197	0.279	0.064	88.9	15.0	val
2370	7	252	2	Moderate	0.4825	1.153	1.385	2.77	52.0	0.0445	0.0525	22.5	60.7	45.4	9.2	-20.0	38.5	28.9	0.0737	1.086	77.7	0.727	0.44	0.2141	0.797	-0.813	1.61	0.314	2.873	1.065	4.156	0.231	0.024	82.6	14.0	val
2371	7	253	2	Moderate	0.4854	1.177	1.462	2.924	51.0	0.0391	0.0559	21.5	60.3	46.2	12.5	-25.5	38.7	25.6	0.0566	1.079	61.0	0.777	0.667	0.1776	0.828	-0.474	1.302	0.308	2.854	1.072	4.671	0.278	0.078	85.6	16.0	val
2372	7	254	2	Moderate	0.4883	1.161	1.389	2.778	51.7	0.0437	0.0493	19.6	60.5	45.6	13.3	-19.8	40.1	27.2	0.0606	1.103	71.2	0.692	0.465	0.2362	0.717	-0.74	1.458	0.39	2.251	1.251	4.583	0.283	0.082	83.2	16.0	val
2373	7	255	2	Moderate	0.4912	1.163	1.458	2.915	51.6	0.0514	0.0437	21.2	61.0	47.1	17.6	-16.9	40.8	27.4	0.0551	1.093	68.2	0.756	0.489	0.1981	0.784	-0.568	1.353	0.354	2.66	1.213	3.988	0.29	0.065	83.7	16.0	val
2374	7	256	2	Moderate	0.4941	1.143	1.441	2.882	52.5	0.0421	0.0464	20.5	62.2	46.0	14.8	-18.9	40.2	28.4	0.0651	1.048	87.2	0.813	0.634	0.1967	0.713	-0.581	1.294	0.206	2.725	1.346	5.516	0.276	0.072	88.9	15.0	val
2375	7	257	2	Moderate	0.497	1.164	1.441	2.882	51.5	0.0478	0.0453	21.6	59.6	48.8	11.4	-22.0	32.6	35.9	0.0475	1.094	90.4	0.725	0.663	0.2008	0.683	-0.768	1.451	0.358	2.007	1.374	4.174	0.317	0.075	88.0	16.0	val
2376	7	258	2	Moderate	0.4999	1.162	1.492	2.983	51.7	0.0469	0.0545	19.8	61.7	46.9	12.2	-20.7	33.4	25.0	0.0594	1.146	103.2	0.751	0.466	0.2459	0.57	-0.67	1.24	0.282	2.598	1.586	3.014	0.272	0.08	85.4	16.0	val
2377	7	259	2	Moderate	0.5028	1.174	1.443	2.887	51.1	0.035	0.0457	22.3	58.3	45.8	12.9	-19.3	37.8	30.4	0.0641	1.036	58.0	0.726	0.437	0.1978	0.808	-0.464	1.272	0.19	2.151	1.34	4.109	0.277	0.073	89.6	16.0	val
2378	7	260	2	Moderate	0.5057	1.182	1.486	2.972	50.8	0.0393	0.0532	21.3	59.9	45.1	13.6	-22.3	34.4	33.9	0.0713	1.056	66.4	0.789	0.534	0.2218	0.973	-0.475	1.448	0.196	2.742	1.327	4.394	0.245	0.074	82.5	17.0	val
2379	7	261	2	Moderate	0.5086	1.185	1.517	3.033	50.6	0.0416	0.0517	22.7	59.2	44.1	14.8	-18.1	36.5	33.4	0.0515	1.087	75.2	0.743	0.671	0.2207	0.615	-0.704	1.32	0.362	2.752	1.448	3.942	0.229	0.059	83.6	16.0	val
2380	7	262	2	Moderate	0.5115	1.142	1.487	2.975	52.5	0.0482	0.0461	20.5	58.8	45.4	12.6	-16.1	33.8	25.7	0.0585	1.058	83.8	0.804	0.628	0.2048	0.86	-0.583	1.443	0.398	2.644	1.527	2.946	0.247	0.057	88.1	15.0	val
2381	7	263	2	Moderate	0.5145	1.186	1.473	2.946	50.6	0.0427	0.0518	20.4	60.7	46.7	13.6	-23.9	40.1	31.3	0.0442	1.051	72.4	0.813	0.714	0.2074	0.634	-0.616	1.25	0.263	2.899	1.264	4.975	0.315	0.102	87.3	15.0	val
2382	7	264	2	Moderate	0.5174	1.137	1.463	2.926	52.8	0.0492	0.052	19.3	58.9	45.7	13.1	-22.1	35.6	28.4	0.0593	1.011	82.9	0.773	0.618	0.2042	0.729	-0.636	1.365	0.33	2.208	1.22	4.499	0.244	0.08	86.2	15.0	val
2383	7	265	2	Moderate	0.5204	1.192	1.418	2.836	50.3	0.045	0.0484	22.1	63.2	47.3	15.9	-22.3	37.0	26.9	0.0719	1.169	90.3	0.837	0.631	0.2332	0.703	-0.585	1.289	0.373	2.963	1.316	4.312	0.261	0.063	88.9	14.0	val
2384	7	266	2	Moderate	0.5233	1.134	1.405	2.81	52.9	0.0398	0.0564	20.2	62.2	47.5	14.3	-19.9	41.9	31.1	0.0412	1.031	88.5	0.771	0.464	0.1875	0.816	-0.709	1.525	0.316	2.677	1.259	3.781	0.26	0.064	91.3	16.0	val
2385	7	267	2	Moderate	0.5263	1.219	1.366	2.732	49.2	0.0448	0.0495	19.8	59.7	44.8	12.4	-16.8	38.1	31.0	0.072	1.122	72.0	0.817	0.57	0.2724	0.808	-0.736	1.544	0.392	2.998	1.016	4.565	0.314	0.083	83.6	17.0	val
2386	7	268	2	Moderate	0.5292	1.182	1.42	2.84	50.8	0.0442	0.0545	19.7	60.8	47.3	17.1	-21.6	33.7	27.0	0.0705	1.013	94.9	0.727	0.515	0.2225	0.847	-0.773	1.62	0.339	2.715	1.081	4.381	0.258	0.053	86.4	15.0	val
2387	7	269	2	Moderate	0.5322	1.156	1.475	2.95	51.9	0.045	0.0556	20.4	58.4	46.2	15.3	-23.1	41.6	32.4	0.0688	1.054	105.2	0.784	0.603	0.2651	0.909	-0.761	1.67	0.297	2.818	1.561	3.667	0.292	0.066	88.8	15.0	val
2388	7	270	2	Moderate	0.5351	1.123	1.342	2.684	53.4	0.0411	0.0484	20.6	59.3	45.4	13.3	-20.5	41.0	28.7	0.0682	1.085	81.3	0.679	0.61	0.2115	0.839	-0.522	1.361	0.31	2.686	1.441	3.831	0.264	0.045	89.9	18.0	val
2389	7	271	2	Moderate	0.5381	1.172	1.393	2.785	51.2	0.0482	0.0452	20.1	59.4	44.7	14.6	-19.6	38.3	30.9	0.067	1.024	81.9	0.755	0.536	0.2385	0.555	-0.636	1.191	0.341	2.824	1.536	4.144	0.29	0.085	87.7	15.0	val
2390	7	272	2	Moderate	0.5411	1.192	1.435	2.869	50.3	0.0458	0.0459	18.1	64.0	45.9	12.1	-23.1	37.5	30.6	0.0696	1.083	73.3	0.75	0.596	0.2258	0.808	-0.505	1.313	0.336	2.45	0.983	4.29	0.243	0.081	88.1	18.0	val
2391	7	273	2	Moderate	0.5441	1.175	1.452	2.904	51.1	0.0439	0.0446	21.6	62.6	44.9	10.5	-17.7	41.7	28.4	0.0742	1.046	85.6	0.685	0.724	0.1874	0.919	-0.484	1.403	0.186	3.129	1.246	4.404	0.219	0.068	83.5	15.0	val
2392	7	274	2	Moderate	0.5471	1.196	1.479	2.958	50.2	0.0515	0.0492	19.8	56.9	46.4	17.8	-17.6	38.3	29.9	0.0662	1.093	102.5	0.732	0.52	0.2208	0.753	-0.577	1.33	0.321	2.367	1.117	3.656	0.26	0.092	88.4	17.0	val
2393	7	275	2	Moderate	0.5501	1.15	1.37	2.74	52.2	0.0484	0.0582	21.3	58.8	48.8	10.3	-20.5	38.5	28.2	0.0693	1.037	66.7	0.753	0.602	0.2482	0.89	-0.713	1.603	0.415	2.502	1.188	4.011	0.202	0.066	91.2	17.0	val
2394	7	276	2	Moderate	0.5531	1.177	1.445	2.891	51.0	0.054	0.0477	21.4	60.3	44.2	15.0	-20.4	35.9	26.1	0.0599	1.021	96.9	0.746	0.539	0.2534	0.883	-0.711	1.594	0.258	2.801	1.255	3.947	0.297	0.069	93.1	16.0	val
2395	7	277	2	Moderate	0.5561	1.176	1.539	3.079	51.0	0.0494	0.0487	19.4	59.2	45.7	15.9	-23.6	38.2	31.7	0.0671	1.114	66.6	0.745	0.597	0.2404	0.675	-0.605	1.28	0.352	2.616	1.402	4.347	0.243	0.07	83.7	15.0	val
2396	7	278	2	Moderate	0.5591	1.178	1.332	2.665	50.9	0.0467	0.0544	20.5	64.4	46.0	13.7	-19.3	34.5	31.0	0.0597	1.101	87.8	0.783	0.519	0.2019	0.646	-0.787	1.432	0.304	2.454	1.52	3.716	0.333	0.055	84.8	15.0	val
2397	7	279	2	Moderate	0.5621	1.174	1.41	2.821	51.1	0.0476	0.0545	21.4	57.7	45.3	15.8	-22.8	46.1	34.2	0.0642	0.99	72.6	0.765	0.659	0.1861	0.666	-0.628	1.294	0.249	2.546	1.395	4.121	0.241	0.075	89.2	15.0	val
2398	7	280	2	Moderate	0.5652	1.181	1.442	2.885	50.8	0.0509	0.0539	20.6	59.7	44.8	15.5	-20.8	39.7	29.9	0.0558	1.028	82.9	0.758	0.635	0.2323	0.759	-0.678	1.437	0.383	2.751	1.277	4.013	0.273	0.074	83.2	15.0	val
2399	7	281	2	Moderate	0.5682	1.201	1.444	2.888	50.0	0.0452	0.0509	19.5	58.9	46.8	13.8	-18.9	42.8	27.7	0.0525	1.065	74.4	0.753	0.605	0.2708	0.785	-0.68	1.465	0.36	2.9	1.564	3.763	0.305	0.115	91.7	18.0	val
2400	7	282	2	Moderate	0.5712	1.167	1.51	3.019	51.4	0.0462	0.0527	19.9	58.8	45.2	12.0	-22.0	35.4	32.3	0.0819	1.171	82.8	0.754	0.676	0.1994	0.662	-0.778	1.44	0.371	2.37	1.52	3.976	0.264	0.07	88.5	16.0	val
2401	7	283	2	Moderate	0.5743	1.197	1.416	2.833	50.1	0.0505	0.0535	19.4	62.6	44.3	15.7	-19.1	33.9	28.2	0.0717	1.028	82.2	0.762	0.542	0.2369	0.758	-0.658	1.416	0.273	2.772	0.78	4.312	0.265	0.058	83.9	17.0	val
2402	7	284	2	Moderate	0.5773	1.171	1.431	2.862	51.2	0.0397	0.0555	21.3	59.6	43.9	15.0	-21.2	40.6	28.7	0.0448	0.925	75.7	0.772	0.529	0.2401	0.691	-0.465	1.157	0.316	2.73	1.096	3.994	0.28	0.072	79.8	17.0	val
2403	7	285	2	Moderate	0.5804	1.189	1.46	2.921	50.5	0.0545	0.0541	22.8	60.3	41.7	14.6	-18.3	34.2	28.0	0.0786	1.014	81.1	0.786	0.437	0.2287	0.662	-0.665	1.327	0.339	2.982	1.372	3.924	0.303	0.084	82.4	17.0	val
2404	7	286	2	Moderate	0.5834	1.179	1.422	2.843	50.9	0.0551	0.0523	21.2	62.4	45.3	15.0	-19.2	39.5	30.7	0.0562	1.009	69.7	0.825	0.391	0.2594	0.798	-0.717	1.515	0.257	2.634	1.256	4.369	0.195	0.07	85.7	18.0	val
2405	7	287	2	Moderate	0.5865	1.186	1.398	2.795	50.6	0.0564	0.0513	20.2	60.3	46.5	14.1	-17.7	37.0	26.3	0.0828	1.025	90.4	0.784	0.833	0.2225	0.803	-0.709	1.512	0.3	2.406	1.49	4.611	0.276	0.059	86.5	16.0	val
2406	7	288	2	Moderate	0.5895	1.185	1.343	2.687	50.6	0.0475	0.0469	20.8	57.8	48.1	16.1	-20.8	39.3	29.7	0.0576	1.102	82.8	0.716	0.652	0.2037	0.815	-0.613	1.428	0.291	2.951	1.46	4.032	0.282	0.049	90.0	15.0	val
2407	7	289	2	Moderate	0.5926	1.181	1.456	2.913	50.8	0.0513	0.0615	19.5	60.5	41.9	13.1	-21.2	42.6	28.5	0.0765	0.994	80.2	0.712	0.472	0.2084	0.695	-0.468	1.162	0.323	2.218	1.192	4.652	0.243	0.1	91.7	16.0	val
2408	7	290	2	Moderate	0.5957	1.166	1.374	2.748	51.5	0.0507	0.0559	21.6	60.4	44.6	16.7	-18.9	36.1	28.4	0.0743	1.054	72.7	0.756	0.51	0.2312	0.63	-0.719	1.349	0.441	2.513	1.55	4.12	0.227	0.053	86.4	19.0	val
2409	7	291	2	Moderate	0.5988	1.175	1.43	2.86	51.1	0.0533	0.0565	21.1	58.6	43.3	12.3	-23.8	36.6	19.7	0.0751	1.067	73.1	0.688	0.77	0.2522	0.728	-0.701	1.429	0.329	2.192	1.372	3.619	0.189	0.058	85.8	19.0	val
2410	7	292	3	Significant	0.6019	1.214	1.365	2.73	49.4	0.0496	0.0508	22.1	56.0	45.8	16.5	-21.7	38.1	31.1	0.0571	1.07	66.7	0.678	0.691	0.2078	0.769	-0.744	1.513	0.342	2.123	1.591	4.552	0.246	0.039	88.3	16.0	val
2411	7	293	3	Significant	0.605	1.17	1.473	2.945	51.3	0.0563	0.0563	21.7	54.0	44.6	13.4	-18.9	37.2	29.9	0.0636	1.004	93.1	0.747	0.627	0.2017	0.815	-0.736	1.551	0.421	2.57	1.219	4.587	0.263	0.086	88.2	18.0	val
2412	7	294	3	Significant	0.6081	1.18	1.463	2.926	50.9	0.0562	0.0464	20.6	63.2	46.0	18.7	-22.5	38.8	29.7	0.0634	0.975	108.5	0.796	0.657	0.2315	0.765	-0.59	1.354	0.406	2.427	1.333	4.0	0.232	0.062	89.8	17.0	val
2413	7	295	3	Significant	0.6112	1.182	1.455	2.911	50.7	0.0563	0.0677	21.0	58.3	46.7	13.5	-22.1	39.8	31.9	0.0628	1.052	89.3	0.704	0.422	0.1982	0.871	-0.684	1.555	0.293	2.754	1.594	3.63	0.205	0.099	90.8	16.0	val
2414	7	296	3	Significant	0.6143	1.174	1.369	2.737	51.1	0.0539	0.0597	20.9	59.8	45.6	12.7	-21.5	38.1	27.9	0.0691	0.955	94.1	0.699	0.342	0.2142	0.731	-0.471	1.202	0.301	2.72	1.381	3.467	0.262	0.068	89.6	17.0	val
2415	7	297	3	Significant	0.6174	1.2	1.375	2.751	50.0	0.0533	0.0511	19.3	63.0	42.3	13.1	-20.2	36.3	28.9	0.056	0.943	74.4	0.752	0.572	0.2456	0.617	-0.694	1.311	0.324	2.346	1.341	4.036	0.281	0.078	83.9	18.0	val
2416	7	298	3	Significant	0.6205	1.14	1.34	2.68	52.6	0.0507	0.0563	19.9	58.4	44.8	15.1	-23.0	34.8	26.5	0.0828	1.054	90.7	0.814	0.686	0.2346	0.897	-0.728	1.625	0.313	3.024	0.832	3.796	0.291	0.074	91.1	15.0	val
2417	7	299	3	Significant	0.6236	1.167	1.45	2.899	51.4	0.0467	0.0591	20.4	57.1	45.5	15.5	-19.9	39.5	24.4	0.0924	1.175	100.4	0.749	0.545	0.2223	0.824	-0.553	1.377	0.293	2.649	1.587	4.116	0.269	0.097	93.3	18.0	val
2418	7	300	3	Significant	0.6268	1.163	1.364	2.728	51.6	0.0477	0.0525	20.4	59.2	44.7	13.6	-22.4	36.7	34.3	0.0771	1.035	67.5	0.7	0.589	0.2628	0.771	-0.627	1.398	0.389	2.347	1.62	3.984	0.303	0.103	87.0	17.0	val
2419	7	301	3	Significant	0.6299	1.201	1.402	2.804	50.0	0.0502	0.0532	18.3	61.5	43.4	9.8	-18.5	39.4	25.4	0.0813	1.067	84.5	0.728	0.58	0.2363	0.676	-0.549	1.225	0.359	2.614	1.695	4.02	0.315	0.078	92.1	17.0	val
2420	7	302	3	Significant	0.6331	1.148	1.44	2.88	52.3	0.0457	0.0523	20.2	58.0	44.8	14.4	-23.7	38.8	27.0	0.06	0.933	67.0	0.743	0.6	0.2437	0.91	-0.529	1.439	0.383	3.037	1.354	4.233	0.315	0.076	90.7	18.0	val
2421	7	303	3	Significant	0.6362	1.18	1.409	2.817	50.8	0.045	0.0531	19.8	58.8	46.1	12.2	-17.6	32.1	29.9	0.0791	1.067	96.9	0.733	0.745	0.2158	0.692	-0.468	1.16	0.338	2.963	1.423	4.491	0.202	0.079	90.1	18.0	val
2422	7	304	3	Significant	0.6393	1.17	1.475	2.949	51.3	0.0459	0.0533	18.5	57.1	44.9	16.6	-20.6	34.3	23.5	0.0779	0.999	78.7	0.788	0.58	0.225	0.764	-0.518	1.282	0.343	1.971	1.136	4.023	0.294	0.05	90.6	17.0	val
2423	7	305	3	Significant	0.6425	1.207	1.365	2.729	49.7	0.053	0.0634	21.0	60.4	44.4	14.3	-20.9	40.4	29.7	0.0651	1.118	98.2	0.703	0.555	0.2284	0.825	-0.716	1.541	0.292	2.941	1.438	3.254	0.287	0.046	88.3	17.0	val
2424	7	306	3	Significant	0.6457	1.178	1.381	2.763	50.9	0.0471	0.0584	18.4	58.1	46.0	14.8	-23.5	32.4	25.9	0.0499	1.035	79.5	0.724	0.658	0.2526	0.771	-0.666	1.436	0.291	2.549	1.362	4.578	0.222	0.052	90.3	15.0	val
2425	7	307	3	Significant	0.6488	1.194	1.466	2.933	50.3	0.0642	0.0564	20.9	59.2	47.2	13.2	-20.0	39.6	29.4	0.0642	0.961	96.3	0.751	0.606	0.2532	0.827	-0.616	1.443	0.364	2.494	1.434	3.426	0.267	0.086	88.3	17.0	val
2426	7	308	3	Significant	0.652	1.194	1.368	2.737	50.2	0.0582	0.0577	18.3	59.3	47.0	14.0	-22.0	36.4	28.1	0.06	1.1	95.2	0.786	0.418	0.2356	0.849	-0.729	1.577	0.325	2.312	1.5	4.049	0.263	0.052	95.0	17.0	val
2427	7	309	3	Significant	0.6552	1.205	1.432	2.863	49.8	0.0482	0.048	19.8	61.3	41.8	17.7	-18.9	38.4	28.2	0.081	0.968	89.8	0.752	0.813	0.2243	0.752	-0.653	1.405	0.301	3.136	1.104	3.447	0.274	0.059	91.4	18.0	val
2428	7	310	3	Significant	0.6584	1.192	1.413	2.826	50.3	0.0426	0.0591	20.2	62.8	46.5	11.2	-18.5	34.2	30.4	0.0872	1.122	80.4	0.769	0.72	0.2439	0.591	-0.634	1.225	0.361	2.664	1.13	4.052	0.295	0.079	92.1	17.0	val
2429	7	311	3	Significant	0.6616	1.198	1.306	2.612	50.1	0.0529	0.0546	20.0	56.7	45.3	17.6	-20.5	38.0	34.3	0.0634	1.053	102.8	0.721	0.701	0.237	0.647	-0.662	1.309	0.328	2.462	0.966	3.953	0.219	0.082	92.5	16.0	val
2430	7	312	3	Significant	0.6648	1.192	1.344	2.688	50.3	0.0514	0.0532	20.4	55.8	46.2	16.3	-21.0	34.1	23.4	0.0841	1.126	85.5	0.687	0.468	0.2608	0.763	-0.732	1.494	0.456	3.001	1.441	3.884	0.306	0.088	90.6	19.0	val
2431	7	313	3	Significant	0.668	1.212	1.424	2.849	49.5	0.0477	0.0516	18.4	61.6	42.5	14.1	-24.0	42.6	25.6	0.0767	0.948	94.9	0.783	0.602	0.2319	0.822	-0.701	1.523	0.39	2.762	0.974	4.989	0.273	0.066	91.5	17.0	val
2432	7	314	3	Significant	0.6712	1.188	1.45	2.899	50.5	0.057	0.0599	19.3	57.2	45.3	15.4	-22.2	37.2	29.3	0.0727	1.084	70.2	0.673	0.732	0.248	0.755	-0.677	1.432	0.356	2.728	1.387	4.107	0.284	0.088	93.8	18.0	val
2433	7	315	3	Significant	0.6744	1.192	1.432	2.864	50.3	0.0597	0.0562	19.7	59.9	45.8	13.8	-19.7	35.5	28.4	0.0895	1.056	77.8	0.713	0.452	0.2717	0.653	-0.867	1.521	0.253	2.686	1.163	4.195	0.278	0.061	88.5	19.0	val
2434	7	316	3	Significant	0.6776	1.199	1.275	2.551	50.1	0.0462	0.0481	19.7	59.3	44.4	12.8	-18.6	38.7	26.2	0.0657	0.987	81.2	0.736	0.651	0.2146	0.619	-0.615	1.234	0.376	3.217	1.411	3.799	0.287	0.069	87.3	18.0	val
2435	7	317	3	Significant	0.6808	1.199	1.48	2.961	50.1	0.0544	0.0532	18.0	56.4	43.2	17.1	-21.1	37.6	31.0	0.0805	1.011	98.2	0.705	0.636	0.2047	0.77	-0.561	1.331	0.379	2.959	1.959	4.01	0.238	0.08	88.8	17.0	val
2436	7	318	3	Significant	0.684	1.189	1.507	3.014	50.5	0.0576	0.0593	18.2	57.6	46.7	13.5	-16.1	39.1	28.0	0.0716	1.021	68.8	0.776	0.656	0.2282	0.735	-0.579	1.314	0.443	3.162	1.364	3.753	0.218	0.074	89.2	18.0	val
2437	7	319	3	Significant	0.6872	1.2	1.444	2.887	50.0	0.0485	0.0531	19.5	59.3	44.9	18.8	-25.4	40.9	30.9	0.0658	1.0	105.3	0.706	0.53	0.2372	0.793	-0.563	1.356	0.388	2.922	0.903	4.11	0.288	0.084	89.5	17.0	val
2438	7	320	3	Significant	0.6905	1.173	1.43	2.861	51.2	0.0596	0.0583	18.8	59.1	43.1	12.6	-21.5	35.5	25.7	0.0907	0.929	78.6	0.723	0.752	0.2414	0.719	-0.714	1.432	0.394	2.414	1.371	4.049	0.283	0.1	93.8	18.0	val
2439	7	321	3	Significant	0.6937	1.229	1.486	2.971	48.8	0.0604	0.0592	19.1	54.0	44.9	15.4	-23.5	39.0	27.3	0.0806	0.992	77.1	0.729	0.462	0.2573	0.746	-0.749	1.496	0.297	2.863	1.258	4.451	0.235	0.067	91.6	20.0	val
2440	7	322	3	Significant	0.697	1.181	1.438	2.875	50.8	0.0572	0.0666	21.2	57.8	42.9	11.3	-20.2	40.6	31.0	0.0731	1.024	101.7	0.699	0.305	0.2619	0.636	-0.675	1.312	0.357	2.526	1.564	5.348	0.242	0.074	91.9	18.0	val
2441	7	323	3	Significant	0.7002	1.184	1.373	2.746	50.7	0.0519	0.0557	19.4	53.7	44.6	13.4	-22.2	38.0	28.3	0.072	1.022	78.9	0.681	0.842	0.2234	0.769	-0.425	1.194	0.309	2.823	1.84	3.366	0.31	0.076	90.5	18.0	val
2442	7	324	3	Significant	0.7035	1.19	1.484	2.968	50.4	0.0551	0.0616	19.3	59.2	43.9	11.3	-18.0	38.7	30.1	0.069	1.08	90.9	0.737	0.73	0.2274	0.864	-0.708	1.572	0.333	2.375	1.073	3.907	0.262	0.081	90.2	19.0	val
2443	7	325	3	Significant	0.7067	1.191	1.38	2.76	50.4	0.0585	0.0555	21.6	59.5	42.4	13.7	-22.0	33.1	30.8	0.0873	0.984	93.7	0.768	0.604	0.2577	0.771	-0.551	1.322	0.267	2.724	1.372	3.589	0.234	0.043	92.4	18.0	val
2444	7	326	3	Significant	0.71	1.172	1.465	2.93	51.2	0.0575	0.0548	20.0	58.1	42.1	14.4	-17.3	41.7	28.5	0.0724	1.048	88.7	0.723	0.832	0.2262	0.832	-0.639	1.471	0.34	2.147	1.572	4.499	0.274	0.09	93.6	17.0	val
2445	7	327	3	Significant	0.7133	1.179	1.401	2.801	50.9	0.0472	0.0641	19.5	58.8	43.0	15.1	-21.0	36.8	31.6	0.0902	1.056	88.1	0.707	0.572	0.2278	0.779	-0.654	1.433	0.332	3.174	1.582	3.758	0.277	0.058	94.2	20.0	val
2446	7	328	3	Significant	0.7165	1.192	1.443	2.886	50.3	0.0639	0.058	20.2	61.9	43.0	12.0	-23.3	39.8	25.9	0.0829	1.086	78.2	0.696	0.689	0.237	0.523	-0.519	1.042	0.363	2.557	1.236	4.433	0.266	0.072	93.0	17.0	val
2447	7	329	3	Significant	0.7198	1.192	1.393	2.787	50.3	0.0522	0.0602	20.2	61.9	43.2	15.6	-17.8	40.4	27.1	0.0745	1.094	83.7	0.726	0.549	0.2543	0.514	-0.722	1.236	0.278	3.191	1.381	4.019	0.261	0.047	95.0	18.0	val
2448	7	330	3	Significant	0.7231	1.212	1.369	2.739	49.5	0.0559	0.0543	19.5	60.5	44.5	14.6	-20.6	42.3	26.3	0.0765	1.027	74.4	0.732	0.612	0.2388	0.753	-0.71	1.464	0.243	2.74	1.132	4.067	0.244	0.045	93.8	19.0	val
2449	7	331	3	Significant	0.7264	1.223	1.379	2.759	49.1	0.0565	0.0608	20.7	54.9	42.1	16.5	-24.2	40.3	31.4	0.0861	0.967	75.7	0.724	0.822	0.2775	0.77	-0.791	1.561	0.342	2.615	1.336	3.352	0.276	0.044	85.2	18.0	val
2450	7	332	3	Significant	0.7297	1.239	1.359	2.719	48.4	0.0541	0.0637	20.8	58.6	43.3	16.4	-23.3	36.2	29.6	0.0627	1.036	99.0	0.798	0.562	0.2261	0.808	-0.706	1.514	0.316	2.786	1.414	3.236	0.231	0.039	87.9	17.0	val
2451	7	333	3	Significant	0.733	1.197	1.394	2.789	50.1	0.0459	0.0547	18.1	57.9	43.3	16.2	-21.0	35.9	27.6	0.0722	1.083	82.2	0.745	0.706	0.221	0.574	-0.695	1.269	0.368	2.137	1.388	4.487	0.313	0.083	93.9	18.0	val
2452	7	334	3	Significant	0.7363	1.178	1.353	2.706	50.9	0.0482	0.0598	20.1	58.6	44.7	15.3	-23.5	37.8	28.8	0.0742	0.909	74.3	0.703	0.629	0.2376	0.919	-0.571	1.49	0.332	2.723	1.615	4.699	0.279	0.102	90.4	18.0	val
2453	7	335	3	Significant	0.7396	1.266	1.435	2.871	47.4	0.0563	0.0601	19.8	61.6	45.5	13.7	-24.2	35.6	28.4	0.0779	1.069	83.4	0.76	0.431	0.2246	0.805	-0.473	1.278	0.325	2.952	1.63	4.535	0.293	0.065	95.0	17.0	val
2454	7	336	3	Significant	0.7429	1.178	1.493	2.985	50.9	0.059	0.0535	18.2	55.3	47.3	13.7	-21.8	42.2	28.8	0.0762	1.067	93.0	0.749	0.578	0.2159	0.647	-0.645	1.292	0.334	2.841	1.239	4.682	0.226	0.079	90.6	18.0	val
2455	7	337	3	Significant	0.7462	1.185	1.38	2.761	50.6	0.052	0.0548	20.6	55.4	45.2	15.5	-19.2	37.5	25.6	0.0642	0.954	72.7	0.735	0.439	0.2324	0.744	-0.68	1.424	0.319	3.098	1.445	4.417	0.257	0.085	94.3	19.0	val
2456	7	338	3	Significant	0.7496	1.196	1.41	2.82	50.1	0.068	0.063	21.3	54.4	44.3	15.4	-19.9	39.1	27.3	0.0921	0.933	84.5	0.728	0.542	0.2381	0.558	-0.767	1.325	0.404	2.766	1.251	4.541	0.313	0.103	87.9	20.0	val
2457	7	339	3	Significant	0.7529	1.182	1.413	2.826	50.8	0.0607	0.0682	20.0	58.7	42.9	10.7	-22.5	41.6	28.3	0.0968	0.976	95.3	0.729	0.772	0.2323	0.728	-0.548	1.276	0.218	2.642	0.966	4.08	0.255	0.082	95.0	18.0	val
2458	7	340	3	Significant	0.7562	1.186	1.401	2.802	50.6	0.0643	0.0553	18.0	54.4	41.9	13.9	-23.7	36.5	29.3	0.0592	1.061	102.8	0.801	0.794	0.2952	0.761	-0.584	1.345	0.32	2.903	1.367	3.336	0.22	0.103	94.2	20.0	val
2459	7	341	3	Significant	0.7596	1.195	1.352	2.704	50.2	0.0575	0.0643	20.9	58.5	45.1	13.6	-17.7	41.7	26.3	0.0846	0.961	95.8	0.704	0.516	0.1894	0.839	-0.638	1.477	0.348	2.958	1.167	3.673	0.287	0.091	95.0	20.0	val
2460	7	342	3	Significant	0.7629	1.218	1.422	2.843	49.3	0.0623	0.0594	18.3	58.1	45.2	12.3	-23.7	35.5	31.3	0.086	1.004	75.3	0.732	0.637	0.249	0.97	-0.612	1.582	0.296	2.244	1.213	3.88	0.296	0.06	90.9	19.0	val
2461	7	343	3	Significant	0.7662	1.195	1.425	2.849	50.2	0.0541	0.0583	18.9	58.8	43.9	11.6	-23.5	36.7	24.8	0.0772	1.023	72.9	0.756	0.785	0.2641	0.8	-0.618	1.419	0.348	2.811	1.203	4.075	0.274	0.082	89.2	19.0	val
2462	7	344	3	Significant	0.7696	1.229	1.365	2.73	48.8	0.0579	0.0515	19.6	55.0	43.3	13.8	-22.0	37.1	29.0	0.0812	1.016	65.0	0.712	0.342	0.229	0.908	-0.574	1.482	0.255	2.517	1.299	4.314	0.297	0.1	91.2	19.0	val
2463	7	345	3	Significant	0.773	1.173	1.415	2.83	51.2	0.0611	0.061	20.1	56.2	42.1	12.1	-20.0	41.2	26.1	0.075	1.015	126.4	0.7	0.735	0.2344	0.688	-0.772	1.46	0.318	2.968	1.145	4.126	0.242	0.063	89.7	20.0	val
2464	7	346	3	Significant	0.7763	1.215	1.378	2.756	49.4	0.0653	0.0606	19.9	61.0	46.3	11.7	-20.7	41.1	25.6	0.0795	0.993	92.4	0.752	0.758	0.2408	0.642	-0.687	1.329	0.276	2.474	1.498	3.43	0.252	0.086	95.0	18.0	val
2465	7	347	3	Significant	0.7797	1.191	1.472	2.945	50.4	0.0609	0.0571	19.4	60.1	42.7	12.1	-20.3	33.7	26.6	0.078	0.875	87.7	0.743	0.858	0.2532	0.643	-0.696	1.339	0.439	2.842	1.574	3.819	0.263	0.069	95.0	18.0	val
2466	7	348	3	Significant	0.7831	1.222	1.393	2.786	49.1	0.0531	0.0613	20.5	57.9	43.5	16.4	-20.0	33.6	27.4	0.0853	1.019	92.7	0.71	0.591	0.2395	0.811	-0.716	1.527	0.331	2.776	1.221	4.287	0.281	0.034	94.6	20.0	val
2467	7	349	3	Significant	0.7864	1.24	1.427	2.854	48.4	0.0657	0.0607	20.0	58.2	45.0	17.2	-18.7	36.5	31.8	0.0854	1.039	84.1	0.747	0.667	0.2664	0.691	-0.573	1.264	0.199	2.497	1.041	4.228	0.301	0.07	95.0	18.0	val
2468	7	350	3	Significant	0.7898	1.183	1.428	2.857	50.7	0.0653	0.0621	21.2	58.8	44.6	13.0	-23.5	36.7	31.8	0.0851	0.986	76.4	0.738	0.479	0.248	0.694	-0.68	1.374	0.371	2.39	1.344	3.382	0.266	0.079	95.0	20.0	val
2469	7	351	3	Significant	0.7932	1.225	1.371	2.743	49.0	0.0506	0.0667	18.9	54.9	46.8	13.7	-19.8	38.1	28.1	0.0796	0.976	112.7	0.654	0.565	0.2183	0.784	-0.693	1.478	0.308	2.906	1.776	3.696	0.22	0.072	95.0	19.0	val
2470	7	352	3	Significant	0.7966	1.225	1.364	2.727	49.0	0.0718	0.0649	18.9	56.2	44.3	15.0	-23.5	37.5	29.8	0.0871	1.036	104.2	0.584	0.647	0.1834	0.732	-0.543	1.276	0.329	2.396	1.528	4.133	0.276	0.108	90.4	18.0	val
2471	8	0	0	Fresh	0.0	1.116	1.454	2.907	53.8	0.0104	0.0441	36.7	65.3	46.4	14.1	-21.0	36.2	29.3	0.0179	1.156	62.1	0.801	0.373	0.2068	0.867	-0.495	1.362	0.259	2.431	1.013	4.071	0.264	0.133	60.0	6.0	val
2472	8	1	0	Fresh	0.0001	1.158	1.256	2.511	51.8	0.0183	0.0302	36.0	65.1	45.4	18.8	-20.4	36.0	29.8	0.0174	1.108	84.7	0.774	0.559	0.2013	0.689	-0.588	1.276	0.376	2.688	1.086	4.922	0.211	0.089	65.1	6.0	val
2473	8	2	0	Fresh	0.0003	1.139	1.287	2.573	52.7	0.0198	0.0223	36.1	60.0	45.4	17.5	-18.9	42.7	32.6	0.0241	1.228	80.6	0.842	0.47	0.1935	0.794	-0.525	1.319	0.233	1.926	0.838	4.035	0.251	0.108	60.2	6.0	val
2474	8	3	0	Fresh	0.0006	1.13	1.376	2.752	53.1	0.0267	0.0277	34.6	61.4	48.0	16.7	-19.7	46.7	29.1	0.0104	1.063	80.2	0.786	0.566	0.1942	0.734	-0.534	1.268	0.27	2.279	1.195	4.207	0.274	0.108	67.2	6.0	val
2475	8	4	0	Fresh	0.001	1.106	1.268	2.537	54.2	0.022	0.0363	33.7	59.4	50.1	12.4	-21.4	33.2	23.2	0.018	1.196	74.9	0.744	0.493	0.1664	0.695	-0.594	1.289	0.292	2.572	1.41	4.477	0.227	0.091	60.0	6.0	val
2476	8	5	0	Fresh	0.0013	1.145	1.304	2.609	52.4	0.017	0.0393	35.2	62.5	46.2	13.1	-17.7	44.7	29.3	0.0242	1.179	85.1	0.907	0.352	0.2136	0.953	-0.553	1.506	0.377	2.498	1.277	4.482	0.266	0.096	60.0	6.0	val
2477	8	6	0	Fresh	0.0018	1.12	1.312	2.624	53.6	0.0217	0.0257	34.1	61.0	43.9	13.6	-16.4	36.7	27.7	0.0214	1.078	66.0	0.789	0.502	0.1954	0.845	-0.584	1.428	0.358	2.341	0.966	4.073	0.304	0.04	63.9	7.0	val
2478	8	7	0	Fresh	0.0022	1.124	1.293	2.587	53.4	0.0227	0.026	34.5	62.7	45.0	12.8	-20.4	41.5	32.9	0.0268	1.208	77.5	0.84	0.678	0.1925	0.887	-0.5	1.387	0.182	2.514	0.981	3.92	0.225	0.044	63.1	6.0	val
2479	8	8	0	Fresh	0.0027	1.141	1.353	2.706	52.6	0.0199	0.0258	34.6	63.1	45.4	13.8	-20.0	43.5	30.4	0.0309	1.022	76.2	0.843	0.408	0.2037	0.881	-0.593	1.474	0.238	2.64	1.432	4.575	0.248	0.066	61.9	6.0	val
2480	8	9	0	Fresh	0.0033	1.194	1.395	2.791	50.3	0.0215	0.0325	34.8	63.2	46.7	13.4	-20.5	41.0	31.0	0.0177	1.11	80.9	0.877	0.456	0.1585	0.859	-0.53	1.389	0.33	3.027	1.363	4.629	0.223	0.079	60.3	7.0	val
2481	8	10	0	Fresh	0.0038	1.094	1.367	2.733	54.8	0.0172	0.0318	34.5	62.0	44.4	13.3	-19.0	42.8	29.9	0.0328	1.181	77.4	0.8	0.525	0.2072	0.853	-0.629	1.482	0.265	2.008	1.224	4.451	0.286	0.06	60.9	6.0	val
2482	8	11	0	Fresh	0.0044	1.152	1.321	2.641	52.1	0.0133	0.0304	35.1	61.0	45.7	13.0	-21.1	38.3	36.7	0.0315	1.13	73.4	0.91	0.617	0.1933	1.033	-0.628	1.661	0.286	2.67	1.228	4.238	0.241	0.068	61.3	6.0	val
2483	8	12	0	Fresh	0.005	1.129	1.352	2.703	53.2	0.0159	0.0278	36.0	62.0	44.3	14.5	-20.0	46.5	29.1	0.0171	1.141	81.7	0.948	0.476	0.1963	0.681	-0.702	1.383	0.302	2.237	0.891	4.128	0.213	0.079	60.0	6.0	val
2484	8	13	0	Fresh	0.0057	1.129	1.328	2.655	53.1	0.0198	0.0243	35.6	62.7	45.6	15.4	-20.3	41.3	31.8	0.0166	1.107	69.4	0.814	0.412	0.1993	0.768	-0.604	1.372	0.321	2.59	1.461	4.518	0.243	0.081	63.2	9.0	val
2485	8	14	0	Fresh	0.0063	1.127	1.348	2.695	53.3	0.0256	0.0279	34.8	62.9	44.6	12.3	-18.8	37.0	32.4	0.0168	1.122	57.3	0.87	0.551	0.2108	0.879	-0.742	1.621	0.237	2.104	1.121	4.057	0.26	0.08	62.7	7.0	val
2486	8	15	0	Fresh	0.007	1.08	1.381	2.762	55.6	0.0184	0.0349	33.4	63.4	45.9	18.1	-19.7	42.8	25.8	0.0207	1.091	71.6	0.844	0.423	0.2127	0.889	-0.678	1.568	0.312	1.941	1.392	4.534	0.247	0.113	62.4	9.0	val
2487	8	16	0	Fresh	0.0077	1.098	1.289	2.578	54.6	0.0245	0.029	36.1	60.2	47.6	14.9	-20.0	36.2	32.9	0.0252	1.159	61.3	0.838	0.496	0.1741	0.87	-0.526	1.396	0.228	2.492	1.376	5.36	0.275	0.06	60.0	7.0	val
2488	8	17	0	Fresh	0.0085	1.134	1.338	2.676	52.9	0.0181	0.0344	36.0	61.6	45.8	16.3	-20.8	42.7	28.9	0.0306	1.096	98.6	0.846	0.566	0.2264	0.792	-0.573	1.365	0.307	3.15	1.545	4.165	0.22	0.091	62.2	8.0	val
2489	8	18	0	Fresh	0.0092	1.129	1.341	2.681	53.1	0.0159	0.0281	34.3	61.5	45.2	14.3	-19.9	41.7	32.5	0.0288	1.059	63.0	0.832	0.391	0.2094	0.798	-0.59	1.388	0.365	2.402	0.979	4.401	0.187	0.077	60.0	7.0	val
2490	8	19	0	Fresh	0.01	1.143	1.365	2.731	52.5	0.0221	0.033	34.2	58.1	43.9	16.2	-18.0	44.0	26.8	0.0329	1.066	79.4	0.877	0.434	0.2167	0.581	-0.68	1.261	0.261	2.701	1.328	4.605	0.257	0.105	60.8	6.0	val
2491	8	20	0	Fresh	0.0108	1.118	1.288	2.577	53.7	0.0236	0.0243	34.7	64.0	45.4	12.9	-19.3	42.1	31.2	0.026	1.094	97.1	0.9	0.434	0.205	0.821	-0.588	1.409	0.322	2.503	1.321	4.931	0.262	0.068	65.5	7.0	val
2492	8	21	0	Fresh	0.0116	1.125	1.317	2.634	53.3	0.0271	0.0276	34.8	67.2	43.0	13.3	-17.8	40.3	31.4	0.0078	1.12	74.0	0.849	0.51	0.1581	0.785	-0.481	1.266	0.287	2.226	1.083	5.089	0.175	0.093	63.2	6.0	val
2493	8	22	0	Fresh	0.0124	1.181	1.385	2.77	50.8	0.0215	0.0364	35.5	63.0	46.0	13.9	-17.9	39.6	32.9	0.0324	1.177	71.0	0.806	0.498	0.2007	0.761	-0.519	1.28	0.347	2.732	1.49	4.612	0.218	0.108	63.6	8.0	val
2494	8	23	0	Fresh	0.0133	1.13	1.309	2.617	53.1	0.0147	0.0354	34.5	64.3	42.7	16.3	-18.8	44.8	29.0	0.0208	1.209	89.2	0.821	0.4	0.2033	0.902	-0.545	1.446	0.295	3.165	1.146	4.708	0.216	0.067	62.4	7.0	val
2495	8	24	0	Fresh	0.0142	1.078	1.299	2.598	55.6	0.0099	0.0224	36.4	60.9	49.1	12.5	-18.4	40.7	30.1	0.0073	1.11	75.3	0.831	0.547	0.1912	0.752	-0.601	1.353	0.348	3.121	1.061	3.377	0.275	0.106	60.0	8.0	val
2496	8	25	0	Fresh	0.0151	1.134	1.279	2.557	52.9	0.0075	0.0272	36.0	61.1	45.9	11.6	-18.3	38.9	32.4	0.0099	1.042	84.2	0.886	0.439	0.2497	0.822	-0.609	1.431	0.324	2.652	1.427	4.192	0.254	0.077	63.0	9.0	val
2497	8	26	0	Fresh	0.016	1.118	1.328	2.657	53.7	0.0208	0.03	34.7	62.9	45.8	15.4	-18.8	42.6	32.5	0.0309	1.157	63.7	0.814	0.461	0.198	0.73	-0.666	1.396	0.232	2.399	1.223	4.357	0.241	0.084	64.3	7.0	val
2498	8	27	0	Fresh	0.0169	1.129	1.373	2.747	53.1	0.0183	0.0362	34.3	61.5	42.3	13.9	-22.7	43.5	32.1	0.0153	1.106	60.5	0.805	0.555	0.2255	0.787	-0.596	1.383	0.306	2.344	1.255	4.341	0.269	0.079	60.0	7.0	val
2499	8	28	0	Fresh	0.0179	1.124	1.313	2.627	53.4	0.0207	0.026	33.8	61.3	46.2	15.8	-22.3	39.9	27.2	0.0221	1.118	76.8	0.811	0.63	0.2397	0.773	-0.66	1.434	0.245	2.116	1.403	4.235	0.21	0.056	60.0	8.0	val
2500	8	29	0	Fresh	0.0188	1.15	1.325	2.65	52.2	0.0191	0.0202	33.4	60.3	46.6	19.7	-18.6	39.4	30.3	0.0225	1.111	73.5	0.76	0.427	0.1924	0.686	-0.586	1.272	0.327	2.89	1.116	3.537	0.298	0.06	69.0	9.0	val
2501	8	30	0	Fresh	0.0198	1.115	1.321	2.641	53.8	0.0148	0.0192	35.4	61.8	47.4	17.5	-23.6	40.1	35.2	0.0113	1.185	78.7	0.861	0.495	0.1752	0.635	-0.655	1.29	0.243	2.653	1.62	5.234	0.235	0.103	65.5	7.0	val
2502	8	31	0	Fresh	0.0208	1.156	1.245	2.489	51.9	0.0176	0.0348	35.1	60.8	43.6	12.0	-20.3	42.0	33.2	0.0111	1.113	65.8	0.868	0.562	0.1832	0.664	-0.461	1.125	0.303	2.534	0.964	4.405	0.229	0.068	60.2	8.0	val
2503	8	32	0	Fresh	0.0218	1.108	1.379	2.758	54.1	0.015	0.0378	35.0	63.4	43.1	16.2	-15.7	40.4	36.3	0.0037	1.079	79.5	0.798	0.72	0.1796	0.873	-0.658	1.53	0.202	2.461	1.133	4.687	0.276	0.065	65.7	7.0	val
2504	8	33	0	Fresh	0.0229	1.106	1.302	2.603	54.3	0.0213	0.0332	34.7	61.6	44.5	15.1	-19.6	45.7	27.5	0.0346	1.164	74.0	0.94	0.492	0.2062	0.76	-0.549	1.309	0.301	2.233	1.284	5.278	0.232	0.097	61.5	8.0	val
2505	8	34	0	Fresh	0.0239	1.134	1.398	2.796	52.9	0.0171	0.0299	34.3	63.5	46.6	15.3	-20.2	42.6	26.8	0.0233	1.178	61.7	0.825	0.458	0.1931	0.975	-0.771	1.747	0.278	2.669	1.366	5.016	0.208	0.104	66.7	6.0	val
2506	8	35	0	Fresh	0.025	1.105	1.276	2.551	54.3	0.0101	0.041	34.9	58.5	42.3	13.0	-21.0	42.0	32.5	0.0247	1.13	78.2	0.907	0.511	0.211	0.683	-0.587	1.269	0.275	2.619	1.132	4.669	0.227	0.059	61.0	7.0	val
2507	8	36	0	Fresh	0.0261	1.129	1.374	2.747	53.1	0.022	0.0316	34.9	64.2	44.1	15.4	-19.7	42.6	28.0	0.0379	1.121	63.2	0.82	0.575	0.1973	0.727	-0.492	1.218	0.329	2.437	1.253	4.934	0.286	0.068	65.8	9.0	val
2508	8	37	0	Fresh	0.0271	1.111	1.356	2.712	54.0	0.0237	0.0303	33.9	60.3	45.3	13.3	-22.8	36.2	28.6	0.0204	1.097	66.3	0.895	0.394	0.2018	0.917	-0.591	1.508	0.414	2.655	1.156	4.249	0.272	0.092	65.2	7.0	val
2509	8	38	0	Fresh	0.0283	1.118	1.266	2.531	53.7	0.0209	0.0329	34.1	61.3	45.2	15.6	-22.4	38.2	26.7	0.0193	1.142	80.6	0.875	0.457	0.2219	0.982	-0.622	1.604	0.306	2.429	1.132	4.16	0.266	0.102	60.0	8.0	val
2510	8	39	0	Fresh	0.0294	1.107	1.354	2.709	54.2	0.0232	0.0336	35.1	61.4	45.4	17.7	-19.8	41.7	29.2	0.022	1.178	66.1	0.846	0.488	0.2257	0.963	-0.544	1.507	0.373	2.206	0.66	4.694	0.275	0.072	62.1	8.0	val
2511	8	40	0	Fresh	0.0305	1.152	1.351	2.703	52.1	0.0262	0.0356	35.3	64.4	44.7	13.8	-21.2	40.7	33.2	0.0293	0.999	105.9	0.869	0.633	0.2116	0.669	-0.554	1.223	0.245	2.632	1.318	5.016	0.241	0.033	63.5	8.0	val
2512	8	41	0	Fresh	0.0317	1.126	1.337	2.673	53.3	0.02	0.0355	36.3	61.8	46.9	17.0	-21.5	37.5	32.8	0.0158	1.116	80.0	0.802	0.495	0.2098	0.616	-0.59	1.207	0.235	2.383	1.183	3.457	0.241	0.051	60.0	8.0	val
2513	8	42	0	Fresh	0.0328	1.145	1.374	2.749	52.4	0.0183	0.0256	34.6	63.6	46.3	13.0	-20.9	37.6	23.1	0.0336	1.154	90.7	0.913	0.523	0.2224	0.772	-0.576	1.348	0.275	2.514	1.326	4.808	0.182	0.097	60.6	7.0	val
2514	8	43	0	Fresh	0.034	1.089	1.302	2.605	55.1	0.0287	0.0333	34.9	65.9	44.6	15.4	-17.6	42.6	31.5	0.034	1.171	82.0	0.784	0.512	0.2234	0.729	-0.657	1.387	0.305	2.832	1.042	4.124	0.195	0.064	66.6	7.0	val
2515	8	44	0	Fresh	0.0352	1.104	1.317	2.633	54.4	0.0199	0.0354	33.5	58.8	47.3	15.9	-22.4	43.3	25.0	0.032	1.181	90.8	0.785	0.502	0.1719	0.939	-0.549	1.487	0.306	2.274	1.163	4.497	0.287	0.094	63.4	7.0	val
2516	8	45	0	Fresh	0.0364	1.134	1.377	2.754	52.9	0.0272	0.0271	34.4	63.3	44.7	15.5	-19.8	38.0	33.4	0.0226	1.089	85.0	0.925	0.513	0.1853	0.662	-0.608	1.271	0.425	2.666	1.068	4.382	0.226	0.085	60.0	8.0	val
2517	8	46	0	Fresh	0.0376	1.125	1.413	2.827	53.3	0.0245	0.0364	35.5	62.4	46.5	15.4	-22.4	41.5	29.4	0.0396	1.085	61.9	0.884	0.265	0.2209	0.893	-0.629	1.523	0.288	2.19	1.057	4.589	0.269	0.072	63.2	8.0	val
2518	8	47	0	Fresh	0.0389	1.14	1.338	2.677	52.6	0.0241	0.0305	32.8	63.7	42.1	13.0	-19.7	37.9	30.1	0.0367	1.045	77.7	0.761	0.478	0.1874	0.648	-0.498	1.146	0.316	2.921	1.044	5.013	0.265	0.053	61.5	7.0	val
2519	8	48	0	Fresh	0.0401	1.131	1.346	2.691	53.1	0.0295	0.0269	35.2	62.4	44.4	16.4	-20.7	40.3	30.2	0.017	1.144	81.4	0.898	0.472	0.1979	0.679	-0.645	1.325	0.263	2.584	1.356	4.987	0.286	0.092	64.6	6.0	val
2520	8	49	0	Fresh	0.0414	1.135	1.287	2.574	52.9	0.0208	0.031	33.8	60.3	45.7	14.6	-20.5	37.7	32.3	0.0076	1.226	75.5	0.81	0.348	0.1782	0.815	-0.639	1.454	0.234	2.12	1.074	4.247	0.273	0.068	72.4	8.0	val
2521	8	50	0	Fresh	0.0426	1.139	1.392	2.783	52.7	0.0151	0.0287	34.4	64.2	45.5	15.1	-18.3	42.4	33.8	0.0087	1.094	71.6	0.802	0.548	0.2157	0.618	-0.552	1.169	0.267	2.518	1.024	4.87	0.224	0.079	66.7	8.0	val
2522	8	51	0	Fresh	0.0439	1.109	1.329	2.658	54.1	0.0218	0.035	34.5	61.4	45.1	12.1	-18.2	43.4	33.8	0.0279	1.063	56.0	0.858	0.436	0.1948	0.777	-0.58	1.357	0.276	2.731	1.06	4.342	0.272	0.073	69.2	7.0	val
2523	8	52	0	Fresh	0.0452	1.147	1.271	2.542	52.3	0.0199	0.0357	36.4	62.9	46.7	16.0	-20.4	32.8	27.9	0.0175	1.076	60.4	0.924	0.442	0.1748	1.084	-0.522	1.606	0.255	2.258	0.943	3.744	0.228	0.09	69.3	9.0	val
2524	8	53	0	Fresh	0.0465	1.152	1.327	2.654	52.1	0.0254	0.0338	34.7	64.2	46.6	15.3	-21.6	43.8	26.7	0.0094	1.01	74.9	0.861	0.38	0.2019	0.906	-0.554	1.459	0.274	2.756	1.417	5.016	0.271	0.049	69.9	8.0	val
2525	8	54	0	Fresh	0.0479	1.118	1.382	2.764	53.7	0.0212	0.0178	35.8	60.7	45.3	14.9	-20.7	40.4	32.1	0.029	1.071	62.0	0.823	0.427	0.1861	0.713	-0.497	1.21	0.328	2.415	1.231	4.681	0.23	0.081	60.0	8.0	val
2526	8	55	0	Fresh	0.0492	1.14	1.361	2.722	52.6	0.0229	0.0256	35.0	63.8	47.0	14.8	-19.5	39.1	31.4	0.0194	1.097	74.8	0.837	0.359	0.1998	0.676	-0.608	1.285	0.422	2.724	0.996	4.505	0.267	0.056	66.6	8.0	val
2527	8	56	0	Fresh	0.0505	1.125	1.299	2.598	53.3	0.0225	0.0385	34.2	63.8	45.5	15.5	-17.2	39.6	30.0	0.0304	1.075	85.5	0.826	0.465	0.1762	0.693	-0.574	1.267	0.357	2.273	1.328	4.366	0.21	0.07	67.5	7.0	val
2528	8	57	0	Fresh	0.0519	1.101	1.3	2.599	54.5	0.0191	0.0407	34.8	64.2	45.4	15.5	-18.3	35.8	27.4	0.0295	1.127	81.1	0.8	0.494	0.2308	0.737	-0.534	1.271	0.322	2.274	1.445	5.09	0.211	0.095	64.5	8.0	val
2529	8	58	0	Fresh	0.0533	1.087	1.314	2.627	55.2	0.0183	0.0316	33.6	60.0	44.1	17.2	-20.4	41.2	30.6	0.0171	1.14	76.4	0.802	0.492	0.2381	0.67	-0.644	1.313	0.326	2.07	1.152	5.002	0.237	0.099	62.8	9.0	val
2530	8	59	0	Fresh	0.0547	1.172	1.241	2.483	51.2	0.03	0.0312	34.2	59.8	43.8	16.3	-20.9	33.9	32.0	0.0263	1.095	87.4	0.871	0.559	0.1647	0.816	-0.548	1.364	0.269	2.353	0.784	3.394	0.276	0.072	63.3	8.0	val
2531	8	60	0	Fresh	0.0561	1.149	1.416	2.833	52.2	0.0271	0.0318	36.3	60.1	43.7	16.4	-18.5	40.7	30.8	0.0122	1.126	62.0	0.85	0.635	0.2105	0.725	-0.6	1.325	0.29	2.397	1.143	3.871	0.26	0.076	69.7	9.0	val
2532	8	61	0	Fresh	0.0575	1.161	1.405	2.81	51.7	0.0161	0.0292	33.3	59.8	44.4	18.4	-17.0	40.7	28.6	0.0086	1.088	76.2	0.799	0.614	0.2394	0.715	-0.616	1.331	0.285	2.4	1.052	4.134	0.214	0.089	67.6	10.0	val
2533	8	62	0	Fresh	0.0589	1.104	1.262	2.525	54.4	0.0152	0.0272	36.1	59.8	45.7	18.2	-19.5	38.6	23.4	0.0222	1.142	73.8	0.831	0.383	0.2407	0.755	-0.545	1.3	0.301	2.396	1.143	5.018	0.234	0.087	67.0	7.0	val
2534	8	63	0	Fresh	0.0603	1.111	1.352	2.704	54.0	0.032	0.0254	34.0	61.8	45.6	14.6	-15.2	39.0	26.0	0.0392	1.064	74.9	0.802	0.427	0.1764	0.862	-0.525	1.387	0.329	2.964	1.053	4.316	0.23	0.089	66.8	7.0	val
2535	8	64	0	Fresh	0.0618	1.155	1.285	2.57	51.9	0.0152	0.0259	35.7	64.9	45.2	16.5	-22.0	41.4	30.8	0.0122	1.118	76.0	0.797	0.584	0.179	0.875	-0.466	1.341	0.329	2.777	1.382	4.901	0.24	0.088	67.5	7.0	val
2536	8	65	0	Fresh	0.0632	1.12	1.29	2.58	53.6	0.0204	0.0377	34.0	60.7	45.5	14.3	-21.8	40.2	29.8	0.0185	1.131	71.7	0.88	0.322	0.192	0.807	-0.632	1.439	0.231	3.103	1.214	3.854	0.275	0.072	69.6	8.0	val
2537	8	66	0	Fresh	0.0647	1.146	1.332	2.664	52.3	0.0233	0.0293	34.1	62.4	45.0	13.0	-21.6	41.3	31.6	0.0349	1.103	93.8	0.888	0.505	0.2041	0.86	-0.667	1.527	0.23	2.564	1.233	4.067	0.231	0.098	66.9	7.0	val
2538	8	67	0	Fresh	0.0662	1.079	1.218	2.436	55.6	0.0311	0.0294	34.3	66.5	44.0	16.7	-20.6	42.4	31.0	0.0055	1.074	66.7	0.85	0.447	0.2086	0.852	-0.466	1.319	0.331	2.495	1.253	3.62	0.235	0.06	69.9	9.0	val
2539	8	68	0	Fresh	0.0676	1.093	1.363	2.725	54.9	0.0278	0.0289	35.3	62.0	43.5	12.1	-15.0	39.1	30.7	0.0104	1.205	84.4	0.846	0.684	0.173	0.727	-0.602	1.329	0.273	2.758	1.316	5.061	0.257	0.059	65.8	9.0	val
2540	8	69	0	Fresh	0.0691	1.124	1.336	2.671	53.4	0.0212	0.0353	35.0	66.4	43.0	15.5	-15.9	43.3	34.6	0.0149	1.122	62.0	0.796	0.654	0.1797	0.764	-0.68	1.444	0.318	2.071	1.213	4.914	0.241	0.106	68.4	8.0	val
2541	8	70	0	Fresh	0.0706	1.116	1.381	2.761	53.7	0.022	0.0322	36.6	63.7	44.2	15.1	-18.1	37.8	33.4	0.0301	1.234	73.3	0.867	0.437	0.2017	0.736	-0.522	1.258	0.22	1.664	1.271	4.497	0.229	0.081	61.1	10.0	val
2542	8	71	0	Fresh	0.0722	1.115	1.382	2.763	53.8	0.0179	0.0261	33.5	61.7	46.8	18.0	-17.9	35.6	29.3	0.0208	1.115	79.9	0.8	0.712	0.1949	0.869	-0.723	1.592	0.403	2.721	1.153	4.637	0.265	0.083	66.2	7.0	val
2543	8	72	0	Fresh	0.0737	1.163	1.339	2.678	51.6	0.0199	0.0316	35.6	64.1	45.0	13.8	-21.0	42.9	33.1	0.0233	1.151	72.8	0.77	0.573	0.2004	0.78	-0.541	1.321	0.236	1.876	1.287	5.299	0.281	0.064	68.0	9.0	val
2544	8	73	0	Fresh	0.0752	1.143	1.299	2.599	52.5	0.0207	0.0214	34.7	63.1	46.9	12.7	-20.2	39.5	27.7	0.0364	1.118	71.0	0.893	0.575	0.1899	0.621	-0.668	1.289	0.309	2.364	0.974	4.334	0.2	0.09	73.5	9.0	val
2545	8	74	0	Fresh	0.0768	1.157	1.296	2.592	51.8	0.022	0.0271	35.0	63.7	44.4	15.3	-23.1	39.2	27.7	0.0274	1.148	66.4	0.77	0.502	0.2025	0.781	-0.708	1.489	0.24	2.591	0.845	3.848	0.304	0.068	62.9	7.0	val
2546	8	75	0	Fresh	0.0783	1.156	1.292	2.585	51.9	0.0229	0.0307	32.9	58.4	46.0	12.4	-15.6	35.2	26.8	0.0308	1.124	89.2	0.859	0.628	0.2365	0.763	-0.76	1.522	0.377	2.802	1.319	5.183	0.25	0.067	70.7	9.0	val
2547	8	76	0	Fresh	0.0799	1.128	1.405	2.809	53.2	0.0307	0.0304	33.0	59.6	44.5	13.9	-19.5	48.8	32.3	0.0386	1.116	78.5	0.862	0.636	0.2238	0.864	-0.658	1.521	0.217	2.881	1.363	4.144	0.32	0.062	67.4	9.0	val
2548	8	77	0	Fresh	0.0815	1.119	1.303	2.605	53.6	0.021	0.0296	35.0	63.3	44.4	13.9	-19.3	40.5	30.1	0.0285	1.148	87.4	0.809	0.547	0.1941	0.597	-0.678	1.275	0.394	2.83	0.808	4.113	0.247	0.08	65.9	10.0	val
2549	8	78	0	Fresh	0.0831	1.163	1.385	2.769	51.6	0.0214	0.0265	35.0	58.6	46.5	17.7	-19.0	36.5	27.4	0.0273	1.206	77.7	0.781	0.501	0.2473	0.647	-0.497	1.144	0.287	2.667	1.404	4.086	0.288	0.089	71.9	9.0	val
2550	8	79	0	Fresh	0.0847	1.171	1.246	2.491	51.2	0.0277	0.0348	33.3	64.1	43.7	16.3	-20.9	46.5	31.4	0.0334	1.2	76.6	0.862	0.38	0.2054	0.803	-0.758	1.561	0.328	2.941	1.394	5.097	0.273	0.08	62.4	8.0	val
2551	8	80	0	Fresh	0.0863	1.135	1.3	2.601	52.8	0.0198	0.047	35.8	65.9	44.5	14.7	-20.9	34.0	30.9	0.0223	1.091	68.4	0.832	0.593	0.1851	0.759	-0.627	1.386	0.297	2.269	1.325	4.46	0.244	0.087	67.6	8.0	val
2552	8	81	0	Fresh	0.0879	1.139	1.334	2.668	52.7	0.0147	0.0385	33.1	61.5	44.7	15.2	-21.1	40.6	33.0	0.022	1.097	69.2	0.851	0.486	0.2068	0.677	-0.602	1.279	0.213	2.676	1.083	4.254	0.256	0.058	64.9	11.0	val
2553	8	82	0	Fresh	0.0896	1.134	1.374	2.747	52.9	0.0212	0.0327	33.6	64.2	45.7	14.1	-19.0	37.7	26.5	0.0386	1.104	80.1	0.821	0.555	0.1647	0.714	-0.754	1.468	0.388	2.568	1.149	4.034	0.286	0.114	69.1	9.0	val
2554	8	83	0	Fresh	0.0912	1.14	1.301	2.602	52.7	0.0238	0.0245	33.3	62.2	44.9	17.2	-22.5	42.9	28.3	0.0211	1.085	68.8	0.865	0.457	0.1666	0.823	-0.578	1.401	0.298	2.537	1.208	4.794	0.296	0.056	73.9	10.0	val
2555	8	84	0	Fresh	0.0929	1.129	1.342	2.684	53.2	0.0312	0.0371	34.9	63.7	43.0	13.1	-20.4	42.8	34.2	0.0342	1.09	75.7	0.799	0.456	0.1897	0.847	-0.572	1.42	0.358	2.594	1.138	4.696	0.289	0.091	72.4	9.0	val
2556	8	85	0	Fresh	0.0945	1.106	1.369	2.738	54.2	0.0288	0.0423	33.5	61.9	45.6	14.4	-23.0	38.7	29.2	0.0234	1.136	92.5	0.871	0.429	0.2257	0.905	-0.559	1.464	0.387	2.475	1.661	4.589	0.183	0.123	65.0	9.0	val
2557	8	86	0	Fresh	0.0962	1.126	1.313	2.625	53.3	0.0248	0.0387	34.8	61.4	44.6	14.5	-17.8	40.5	28.0	0.0335	1.202	68.1	0.744	0.519	0.2172	0.948	-0.67	1.618	0.294	2.396	1.362	3.911	0.295	0.09	64.8	9.0	val
2558	8	87	0	Fresh	0.0979	1.138	1.29	2.58	52.7	0.0213	0.0305	33.6	57.1	46.6	17.4	-23.6	40.1	28.9	0.0243	1.07	72.6	0.944	0.592	0.2032	0.653	-0.646	1.3	0.303	2.266	1.261	4.378	0.277	0.063	70.1	10.0	val
2559	8	88	0	Fresh	0.0996	1.141	1.314	2.628	52.6	0.0283	0.031	32.4	60.6	45.3	13.2	-20.3	34.2	31.3	0.0339	1.113	89.4	0.788	0.596	0.213	0.749	-0.62	1.369	0.301	2.606	1.244	3.768	0.277	0.097	69.1	10.0	val
2560	8	89	0	Fresh	0.1013	1.119	1.408	2.816	53.6	0.0208	0.0391	34.5	62.1	47.1	16.1	-21.6	41.3	35.0	0.0469	1.165	81.3	0.795	0.56	0.2035	0.738	-0.622	1.36	0.267	3.234	1.141	4.845	0.253	0.054	68.6	9.0	val
2561	8	90	0	Fresh	0.103	1.166	1.32	2.641	51.4	0.0201	0.0285	35.3	60.1	45.4	11.5	-16.7	36.8	32.0	0.0392	1.22	66.1	0.836	0.82	0.193	0.785	-0.545	1.329	0.353	3.112	1.113	4.196	0.258	0.112	67.1	9.0	val
2562	8	91	0	Fresh	0.1047	1.126	1.315	2.631	53.3	0.0227	0.0362	34.0	63.4	45.2	11.3	-16.9	42.1	32.7	0.0256	1.217	84.3	0.869	0.293	0.2017	0.856	-0.582	1.438	0.276	1.694	1.257	4.605	0.297	0.091	69.6	9.0	val
2563	8	92	0	Fresh	0.1064	1.14	1.302	2.605	52.6	0.0232	0.0353	35.5	62.9	46.0	12.0	-18.2	40.8	35.9	0.0295	1.15	81.8	0.831	0.519	0.1961	0.854	-0.708	1.563	0.449	2.503	1.123	4.369	0.283	0.094	69.2	9.0	val
2564	8	93	0	Fresh	0.1082	1.117	1.325	2.65	53.7	0.0275	0.0237	35.2	62.4	44.8	15.0	-21.7	40.2	24.8	0.0391	1.105	57.9	0.886	0.475	0.1953	0.755	-0.648	1.402	0.338	2.499	1.142	4.307	0.291	0.066	69.1	8.0	val
2565	8	94	0	Fresh	0.1099	1.163	1.294	2.588	51.6	0.0334	0.0468	35.0	60.0	43.8	17.3	-19.5	39.7	31.1	0.0198	1.104	67.3	0.851	0.59	0.2293	0.733	-0.521	1.254	0.219	2.209	1.359	4.731	0.266	0.048	72.6	10.0	val
2566	8	95	0	Fresh	0.1117	1.142	1.363	2.727	52.5	0.0236	0.0408	34.5	62.1	46.4	11.6	-20.9	38.7	28.2	0.0321	1.095	85.8	0.846	0.448	0.2111	0.693	-0.703	1.395	0.293	2.702	1.347	4.764	0.237	0.068	62.2	8.0	val
2567	8	96	0	Fresh	0.1135	1.172	1.329	2.658	51.2	0.0235	0.0389	34.7	61.9	44.6	14.7	-18.8	42.7	29.5	0.0356	1.029	68.9	0.815	0.407	0.1962	1.053	-0.457	1.51	0.241	2.455	1.152	4.123	0.212	0.076	67.1	8.0	val
2568	8	97	0	Fresh	0.1152	1.125	1.382	2.764	53.3	0.0232	0.0319	34.2	63.4	43.0	16.0	-19.7	42.2	31.2	0.0482	1.083	67.7	0.798	0.546	0.2295	0.932	-0.657	1.589	0.395	2.604	1.208	4.407	0.294	0.061	70.7	10.0	val
2569	8	98	0	Fresh	0.117	1.112	1.193	2.386	54.0	0.0264	0.0285	33.9	61.1	42.6	14.5	-21.2	38.0	28.5	0.0254	1.058	116.8	0.747	0.56	0.1992	0.712	-0.561	1.273	0.359	2.578	1.25	4.543	0.246	0.093	66.2	8.0	val
2570	8	99	0	Fresh	0.1188	1.161	1.235	2.469	51.7	0.0246	0.0283	34.0	60.0	46.6	18.3	-22.4	37.1	28.5	0.0275	1.155	66.4	0.817	0.493	0.1966	0.849	-0.628	1.478	0.222	2.119	1.197	5.334	0.269	0.098	69.7	10.0	val
2571	8	100	0	Fresh	0.1206	1.144	1.326	2.652	52.4	0.027	0.0403	34.2	61.0	47.6	15.8	-23.7	37.2	26.5	0.035	1.177	84.9	0.823	0.7	0.2122	0.88	-0.577	1.457	0.25	2.41	1.323	4.605	0.248	0.07	71.7	11.0	val
2572	8	101	0	Fresh	0.1224	1.145	1.403	2.806	52.4	0.0321	0.0326	34.9	66.9	43.9	16.0	-23.5	41.8	32.0	0.0292	1.096	76.8	0.771	0.484	0.204	0.869	-0.794	1.663	0.315	2.274	1.231	5.43	0.238	0.052	65.2	10.0	val
2573	8	102	0	Fresh	0.1243	1.164	1.24	2.479	51.5	0.0298	0.0316	34.1	63.8	44.7	15.8	-21.4	38.8	29.5	0.0275	1.006	78.0	0.858	0.533	0.2243	0.82	-0.722	1.542	0.285	2.236	0.691	4.94	0.341	0.065	70.7	9.0	val
2574	8	103	0	Fresh	0.1261	1.144	1.384	2.767	52.4	0.0288	0.0401	35.6	64.6	45.6	13.1	-21.4	39.2	29.0	0.0161	1.109	78.2	0.785	0.513	0.1821	0.814	-0.676	1.49	0.322	2.715	1.386	5.304	0.267	0.078	73.0	8.0	val
2575	8	104	0	Fresh	0.1279	1.132	1.298	2.596	53.0	0.0225	0.0341	36.2	60.7	45.9	13.2	-21.7	36.8	27.9	0.0452	1.09	69.1	0.851	0.53	0.2415	0.825	-0.494	1.319	0.246	2.501	1.371	4.098	0.256	0.055	70.2	8.0	val
2576	8	105	0	Fresh	0.1298	1.125	1.258	2.516	53.3	0.0254	0.0378	32.7	62.0	44.2	10.6	-18.6	40.7	28.7	0.039	1.214	78.1	0.885	0.35	0.2147	0.836	-0.573	1.409	0.234	2.364	1.288	4.394	0.243	0.091	68.3	9.0	val
2577	8	106	0	Fresh	0.1316	1.152	1.378	2.757	52.1	0.0281	0.0433	35.6	64.6	43.6	14.6	-19.9	36.6	29.2	0.0236	1.001	66.1	0.829	0.697	0.1795	0.911	-0.609	1.521	0.299	2.278	1.133	4.303	0.276	0.075	75.9	9.0	val
2578	8	107	0	Fresh	0.1335	1.17	1.286	2.571	51.3	0.0236	0.0374	32.9	64.2	44.9	15.0	-20.1	42.4	27.7	0.0187	1.118	75.7	0.808	0.618	0.1994	0.652	-0.367	1.019	0.268	2.718	1.199	3.194	0.23	0.074	63.0	9.0	val
2579	8	108	0	Fresh	0.1354	1.129	1.305	2.61	53.1	0.0332	0.0342	33.4	62.8	43.8	18.3	-21.6	38.4	29.1	0.0369	1.152	80.3	0.801	0.398	0.214	0.843	-0.538	1.38	0.238	2.542	0.972	4.499	0.236	0.065	74.6	11.0	val
2580	8	109	0	Fresh	0.1373	1.146	1.291	2.583	52.4	0.0305	0.04	34.0	62.6	45.1	13.7	-19.5	36.3	27.3	0.0148	1.184	71.6	0.891	0.319	0.2583	0.767	-0.586	1.354	0.244	2.485	1.091	3.973	0.244	0.045	76.6	10.0	val
2581	8	110	0	Fresh	0.1392	1.166	1.466	2.932	51.5	0.0235	0.0373	34.5	58.5	46.3	17.5	-21.0	40.9	30.0	0.0291	1.159	70.0	0.808	0.375	0.1971	0.884	-0.619	1.503	0.275	1.964	0.912	3.757	0.255	0.114	72.8	10.0	val
2582	8	111	0	Fresh	0.1411	1.158	1.294	2.588	51.8	0.013	0.0393	34.9	58.7	45.2	16.9	-22.9	43.2	31.8	0.044	1.21	68.4	0.866	0.391	0.1944	0.978	-0.549	1.527	0.274	2.261	1.223	4.048	0.2	0.076	67.1	10.0	val
2583	8	112	0	Fresh	0.143	1.178	1.297	2.594	50.9	0.0199	0.039	34.1	63.0	45.0	14.9	-19.5	43.2	26.9	0.0421	1.116	85.3	0.766	0.438	0.1727	0.722	-0.626	1.347	0.24	2.324	1.287	4.916	0.251	0.081	70.4	9.0	val
2584	8	113	0	Fresh	0.1449	1.136	1.305	2.61	52.8	0.0307	0.0405	34.0	59.6	41.8	12.9	-19.5	38.4	29.0	0.0158	1.089	84.8	0.738	0.132	0.1803	0.809	-0.688	1.497	0.346	2.825	0.932	4.836	0.281	0.081	70.4	11.0	val
2585	8	114	0	Fresh	0.1468	1.176	1.315	2.631	51.0	0.0286	0.0395	35.7	63.5	44.2	17.3	-24.3	41.1	36.7	0.0192	1.098	72.1	0.809	0.621	0.2253	0.855	-0.592	1.447	0.346	2.365	1.35	4.676	0.232	0.077	71.6	10.0	val
2586	8	115	0	Fresh	0.1488	1.134	1.281	2.562	52.9	0.0225	0.0347	34.1	64.0	42.4	16.4	-16.2	33.6	34.2	0.0482	1.112	75.0	0.793	0.486	0.2025	0.752	-0.651	1.403	0.422	2.518	1.149	4.595	0.296	0.067	74.4	11.0	val
2587	8	116	1	Mild	0.1507	1.137	1.35	2.7	52.8	0.0354	0.0375	34.8	61.5	50.1	15.4	-15.4	43.9	30.0	0.0274	1.108	85.1	0.852	0.432	0.2161	0.712	-0.482	1.194	0.249	2.145	1.286	4.187	0.267	0.106	76.9	9.0	val
2588	8	117	1	Mild	0.1527	1.139	1.357	2.715	52.7	0.0332	0.0285	33.5	64.7	44.4	16.6	-17.3	43.0	29.5	0.0452	1.094	58.0	0.712	0.493	0.2173	0.709	-0.562	1.271	0.255	2.783	1.504	4.653	0.217	0.062	71.1	11.0	val
2589	8	118	1	Mild	0.1546	1.145	1.252	2.503	52.4	0.0336	0.0443	34.3	61.1	43.1	10.1	-19.9	40.7	33.5	0.0402	1.186	83.4	0.884	0.409	0.2224	0.766	-0.593	1.36	0.346	2.443	0.953	4.365	0.227	0.097	74.9	11.0	val
2590	8	119	1	Mild	0.1566	1.173	1.335	2.671	51.1	0.0282	0.0399	34.4	59.3	46.2	10.0	-17.3	42.0	26.5	0.0391	1.142	83.6	0.841	0.394	0.2337	0.661	-0.652	1.313	0.225	2.602	1.156	3.764	0.319	0.051	71.7	10.0	val
2591	8	120	1	Mild	0.1586	1.129	1.32	2.639	53.1	0.0282	0.0352	32.3	59.7	45.8	13.7	-21.2	38.4	29.8	0.0448	1.121	84.2	0.877	0.588	0.1966	0.764	-0.614	1.379	0.384	2.109	1.209	4.393	0.224	0.071	70.1	12.0	val
2592	8	121	1	Mild	0.1605	1.143	1.267	2.534	52.5	0.0194	0.0346	35.0	59.4	43.1	15.9	-20.4	40.3	35.7	0.0444	1.069	67.6	0.741	0.51	0.2267	0.635	-0.544	1.18	0.34	2.649	1.112	4.475	0.275	0.088	72.3	11.0	val
2593	8	122	1	Mild	0.1625	1.167	1.284	2.569	51.4	0.0309	0.0446	33.2	60.0	42.2	14.7	-18.2	41.2	27.1	0.0263	1.068	87.3	0.721	0.419	0.2104	0.785	-0.748	1.533	0.374	2.251	1.024	4.08	0.246	0.096	75.1	12.0	val
2594	8	123	1	Mild	0.1645	1.116	1.313	2.627	53.8	0.0258	0.0383	34.7	59.6	45.1	14.0	-22.8	35.5	32.8	0.0532	1.057	83.0	0.815	0.368	0.2254	0.785	-0.765	1.55	0.333	3.024	0.949	3.827	0.263	0.1	70.5	11.0	val
2595	8	124	1	Mild	0.1666	1.156	1.391	2.782	51.9	0.0229	0.0388	35.3	61.9	47.7	14.7	-20.3	36.4	31.6	0.0515	0.986	65.3	0.862	0.696	0.2418	0.804	-0.515	1.319	0.318	1.971	1.279	3.982	0.256	0.095	70.1	9.0	val
2596	8	125	1	Mild	0.1686	1.153	1.384	2.769	52.0	0.0234	0.0353	34.6	59.2	46.4	11.2	-19.5	44.0	28.0	0.0334	0.954	69.1	0.815	0.632	0.2351	0.846	-0.75	1.596	0.296	2.455	1.333	4.676	0.247	0.085	69.9	12.0	val
2597	8	126	1	Mild	0.1706	1.128	1.3	2.601	53.2	0.0344	0.0392	33.1	61.0	45.1	18.3	-18.4	41.5	27.4	0.0253	1.069	95.2	0.8	0.49	0.1794	0.659	-0.606	1.265	0.365	2.521	1.236	5.233	0.255	0.077	75.6	11.0	val
2598	8	127	1	Mild	0.1726	1.136	1.303	2.606	52.8	0.0307	0.038	35.3	60.1	45.9	15.6	-19.4	37.6	29.4	0.0337	1.171	74.5	0.819	0.527	0.2472	0.86	-0.563	1.424	0.314	2.41	1.451	4.223	0.312	0.081	74.6	11.0	val
2599	8	128	1	Mild	0.1747	1.202	1.265	2.529	49.9	0.027	0.0325	32.5	61.4	44.3	14.1	-20.7	39.6	26.1	0.0225	1.039	78.6	0.824	0.528	0.2191	0.82	-0.742	1.561	0.302	2.6	1.022	3.711	0.277	0.061	75.3	11.0	val
2600	8	129	1	Mild	0.1767	1.143	1.347	2.695	52.5	0.0295	0.0366	32.9	63.6	43.3	16.9	-23.1	40.8	31.5	0.0353	1.135	89.9	0.849	0.704	0.2533	0.937	-0.556	1.494	0.289	2.643	1.353	3.844	0.251	0.059	71.3	11.0	val
2601	8	130	1	Mild	0.1788	1.146	1.286	2.573	52.4	0.031	0.0367	33.8	60.7	45.4	11.6	-20.1	44.2	23.2	0.0306	1.107	66.0	0.743	0.481	0.1966	0.854	-0.661	1.514	0.334	2.614	1.379	4.229	0.25	0.099	76.7	12.0	val
2602	8	131	1	Mild	0.1809	1.127	1.271	2.542	53.2	0.0307	0.0356	31.7	61.5	43.6	14.8	-19.6	38.2	28.8	0.041	1.013	64.6	0.696	0.461	0.242	0.675	-0.603	1.279	0.305	2.235	1.092	3.422	0.268	0.107	69.1	11.0	val
2603	8	132	1	Mild	0.1829	1.172	1.362	2.723	51.2	0.0326	0.0449	32.3	59.2	44.6	16.1	-18.3	39.5	30.8	0.0385	1.01	70.7	0.716	0.488	0.2075	0.792	-0.654	1.445	0.325	2.546	1.077	3.732	0.231	0.083	72.8	11.0	val
2604	8	133	1	Mild	0.185	1.154	1.373	2.746	52.0	0.0258	0.0412	35.5	57.6	45.3	13.7	-21.9	45.8	30.9	0.0311	1.151	87.0	0.821	0.542	0.2064	0.769	-0.681	1.45	0.28	2.537	1.158	4.042	0.308	0.086	72.3	12.0	val
2605	8	134	1	Mild	0.1871	1.143	1.288	2.576	52.5	0.0243	0.0366	34.4	61.8	45.3	15.1	-21.0	44.2	35.7	0.0341	1.1	58.7	0.82	0.45	0.2353	0.919	-0.717	1.636	0.284	2.599	1.54	4.98	0.294	0.075	77.2	9.0	val
2606	8	135	1	Mild	0.1892	1.162	1.317	2.633	51.6	0.0377	0.0347	34.4	64.7	44.6	15.6	-20.3	37.5	28.4	0.0403	1.073	79.8	0.781	0.638	0.2247	0.676	-0.649	1.325	0.276	2.477	1.393	4.067	0.237	0.072	74.7	9.0	val
2607	8	136	1	Mild	0.1913	1.158	1.205	2.41	51.8	0.0295	0.0346	31.9	62.4	44.1	12.3	-19.6	42.5	26.5	0.0452	1.02	56.6	0.801	0.52	0.231	0.737	-0.618	1.354	0.277	3.201	1.147	4.108	0.245	0.073	67.5	10.0	val
2608	8	137	1	Mild	0.1934	1.125	1.277	2.553	53.3	0.0378	0.0269	32.3	61.5	43.5	16.6	-17.9	33.9	26.3	0.0541	1.121	63.3	0.774	0.604	0.2078	0.807	-0.664	1.471	0.285	2.882	1.399	3.661	0.241	0.095	65.0	9.0	val
2609	8	138	1	Mild	0.1955	1.186	1.313	2.625	50.6	0.029	0.0415	31.6	60.8	46.3	13.9	-16.9	44.5	32.8	0.0391	1.092	73.0	0.813	0.637	0.1819	0.806	-0.551	1.357	0.266	2.532	1.406	4.652	0.24	0.059	70.2	11.0	val
2610	8	139	1	Mild	0.1977	1.161	1.309	2.617	51.7	0.0259	0.0405	33.5	58.6	43.0	14.1	-21.0	38.3	33.4	0.0398	1.109	72.4	0.838	0.479	0.2497	0.933	-0.72	1.653	0.262	3.039	1.189	4.592	0.242	0.024	70.3	11.0	val
2611	8	140	1	Mild	0.1998	1.151	1.297	2.594	52.1	0.0298	0.032	32.2	56.5	44.8	16.6	-18.4	42.6	24.6	0.0314	1.121	78.3	0.797	0.619	0.2485	0.621	-0.492	1.113	0.29	2.587	1.198	3.824	0.26	0.087	72.0	9.0	val
2612	8	141	1	Mild	0.202	1.156	1.372	2.744	51.9	0.0296	0.0352	34.4	60.0	44.1	14.3	-21.0	39.0	30.3	0.0479	0.988	73.1	0.882	0.489	0.2334	0.803	-0.501	1.303	0.324	2.911	1.301	4.936	0.309	0.091	76.8	11.0	val
2613	8	142	1	Mild	0.2041	1.153	1.247	2.495	52.0	0.0328	0.0423	32.4	63.9	44.1	16.6	-20.8	38.7	22.7	0.0364	1.043	86.2	0.778	0.465	0.21	0.871	-0.602	1.473	0.29	2.718	1.309	4.179	0.186	0.104	72.3	12.0	val
2614	8	143	1	Mild	0.2063	1.164	1.245	2.49	51.5	0.0277	0.0301	32.1	59.9	45.4	17.3	-20.4	35.9	29.7	0.036	1.092	80.1	0.916	0.592	0.1791	0.794	-0.742	1.536	0.336	2.558	0.976	4.252	0.253	0.113	69.4	11.0	val
2615	8	144	1	Mild	0.2084	1.158	1.296	2.592	51.8	0.0288	0.0333	33.9	59.5	43.8	16.3	-18.7	42.8	28.2	0.0532	1.046	72.6	0.722	0.388	0.2374	0.693	-0.581	1.274	0.218	2.513	0.628	3.996	0.271	0.095	75.8	13.0	val
2616	8	145	1	Mild	0.2106	1.149	1.327	2.655	52.2	0.0309	0.0441	33.9	60.6	47.4	13.1	-18.7	39.4	25.3	0.036	1.138	77.8	0.758	0.532	0.1633	0.864	-0.717	1.581	0.347	2.61	0.821	4.264	0.245	0.061	76.7	9.0	val
2617	8	146	1	Mild	0.2128	1.131	1.301	2.603	53.1	0.0394	0.0441	33.0	58.9	46.6	16.5	-20.6	42.0	32.2	0.0313	1.11	60.0	0.839	0.555	0.2023	0.677	-0.707	1.384	0.382	2.913	1.78	3.798	0.261	0.067	70.8	12.0	val
2618	8	147	1	Mild	0.215	1.188	1.318	2.636	50.5	0.0339	0.0463	33.1	58.8	46.6	13.8	-16.8	40.3	30.0	0.044	1.067	74.1	0.769	0.434	0.1916	0.825	-0.622	1.447	0.309	2.267	1.517	5.164	0.252	0.078	78.0	13.0	val
2619	8	148	1	Mild	0.2172	1.172	1.36	2.72	51.2	0.0257	0.035	35.4	60.4	44.6	17.4	-21.5	40.7	34.2	0.0319	1.025	68.3	0.792	0.451	0.2191	0.787	-0.469	1.255	0.307	2.668	1.26	4.727	0.232	0.07	78.6	12.0	val
2620	8	149	1	Mild	0.2194	1.176	1.293	2.586	51.0	0.0386	0.0359	32.9	60.1	46.7	13.5	-22.8	43.2	27.8	0.0492	1.061	76.3	0.891	0.679	0.243	0.743	-0.587	1.33	0.337	2.777	1.255	5.134	0.219	0.1	75.5	14.0	val
2621	8	150	1	Mild	0.2216	1.156	1.253	2.507	51.9	0.0304	0.0339	34.7	59.6	44.4	14.7	-21.9	37.3	26.1	0.0173	1.087	73.0	0.765	0.586	0.2299	0.82	-0.604	1.425	0.404	2.434	1.456	5.712	0.289	0.06	72.3	11.0	val
2622	8	151	1	Mild	0.2238	1.168	1.267	2.534	51.4	0.032	0.0298	35.3	59.8	45.5	13.7	-21.9	43.0	29.5	0.0274	1.117	87.0	0.807	0.39	0.242	0.875	-0.68	1.555	0.292	2.559	1.511	4.606	0.294	0.071	78.3	13.0	val
2623	8	152	1	Mild	0.226	1.169	1.227	2.453	51.3	0.0347	0.0402	36.3	61.4	43.5	16.1	-21.3	39.3	25.8	0.0462	1.025	81.8	0.795	0.517	0.2216	0.661	-0.524	1.185	0.291	2.958	1.017	4.457	0.254	0.1	79.3	13.0	val
2624	8	153	1	Mild	0.2283	1.174	1.276	2.551	51.1	0.0317	0.0455	32.8	60.0	41.0	12.5	-20.8	39.6	30.6	0.0169	1.204	75.8	0.798	0.423	0.1813	0.875	-0.578	1.454	0.316	2.605	1.303	4.627	0.238	0.089	75.0	10.0	val
2625	8	154	1	Mild	0.2305	1.168	1.252	2.505	51.4	0.0257	0.0438	32.6	58.0	43.7	13.0	-15.4	39.3	31.0	0.0502	1.102	91.6	0.849	0.596	0.215	0.888	-0.791	1.679	0.306	2.483	1.243	4.926	0.252	0.061	68.4	12.0	val
2626	8	155	1	Mild	0.2328	1.177	1.302	2.605	51.0	0.0327	0.0389	34.0	60.8	44.5	11.8	-21.9	39.6	32.2	0.0384	1.099	73.5	0.811	0.566	0.2271	0.616	-0.695	1.312	0.316	2.758	1.014	3.532	0.287	0.077	75.4	12.0	val
2627	8	156	1	Mild	0.235	1.127	1.357	2.714	53.2	0.0378	0.0431	32.1	59.1	41.5	16.3	-16.6	36.8	33.1	0.0413	1.059	64.1	0.755	0.51	0.2055	0.653	-0.519	1.172	0.375	2.144	1.363	4.668	0.299	0.044	73.5	10.0	val
2628	8	157	1	Mild	0.2373	1.158	1.293	2.586	51.8	0.0277	0.0569	32.2	58.9	46.1	14.4	-20.4	40.5	32.5	0.0436	1.032	72.6	0.845	0.482	0.2249	0.832	-0.705	1.536	0.327	2.449	0.939	3.922	0.256	0.067	76.7	11.0	val
2629	8	158	1	Mild	0.2396	1.2	1.277	2.555	50.0	0.0365	0.0371	34.0	59.1	48.5	12.8	-20.7	41.4	26.8	0.0489	1.219	68.0	0.817	0.553	0.1857	0.69	-0.811	1.501	0.303	2.617	1.298	4.737	0.291	0.075	74.8	12.0	val
2630	8	159	1	Mild	0.2418	1.2	1.227	2.455	50.0	0.0254	0.034	32.1	56.3	44.2	11.4	-19.1	43.0	26.8	0.0356	1.092	92.4	0.799	0.458	0.2278	0.694	-0.674	1.367	0.335	2.67	1.042	4.564	0.225	0.059	73.3	12.0	val
2631	8	160	1	Mild	0.2441	1.165	1.286	2.572	51.5	0.036	0.0407	33.4	60.9	46.1	15.6	-17.9	41.5	29.2	0.0359	1.149	85.7	0.781	0.455	0.2109	0.875	-0.705	1.58	0.273	2.492	1.315	3.14	0.235	0.067	73.2	12.0	val
2632	8	161	1	Mild	0.2464	1.133	1.316	2.633	52.9	0.0241	0.0371	32.2	59.0	44.5	15.1	-21.1	40.4	31.7	0.0246	1.089	64.8	0.82	0.3	0.1815	0.79	-0.64	1.429	0.371	2.876	1.328	4.712	0.203	0.084	73.2	13.0	val
2633	8	162	1	Mild	0.2487	1.145	1.343	2.687	52.4	0.0359	0.0403	32.1	57.7	46.2	16.4	-22.2	35.5	27.6	0.0601	1.142	84.1	0.779	0.686	0.2155	0.608	-0.802	1.41	0.389	2.268	0.887	5.07	0.303	0.085	69.2	11.0	val
2634	8	163	1	Mild	0.251	1.15	1.384	2.769	52.2	0.0351	0.0352	34.1	59.2	42.3	15.5	-17.4	36.5	27.7	0.0317	1.061	77.9	0.805	0.541	0.1935	0.869	-0.81	1.679	0.257	2.301	1.067	4.308	0.265	0.066	74.0	11.0	val
2635	8	164	1	Mild	0.2533	1.184	1.29	2.579	50.7	0.0266	0.0389	32.3	59.3	45.9	17.5	-20.1	37.3	29.4	0.0429	1.079	85.3	0.841	0.316	0.2269	0.883	-0.514	1.397	0.314	3.252	1.156	3.582	0.21	0.078	78.4	11.0	val
2636	8	165	1	Mild	0.2557	1.202	1.246	2.492	49.9	0.0151	0.0503	31.9	58.0	45.3	14.1	-20.6	38.2	27.3	0.0484	1.063	88.9	0.809	0.43	0.2007	0.781	-0.678	1.458	0.334	2.66	0.95	4.628	0.278	0.069	73.2	12.0	val
2637	8	166	1	Mild	0.258	1.152	1.214	2.429	52.1	0.0317	0.043	32.4	56.8	43.9	14.8	-18.9	43.1	27.2	0.0379	1.087	75.9	0.725	0.516	0.2473	0.702	-0.647	1.349	0.462	2.79	1.097	3.801	0.237	0.044	74.6	13.0	val
2638	8	167	1	Mild	0.2603	1.177	1.279	2.559	51.0	0.0357	0.0433	33.7	60.5	43.1	15.6	-21.3	38.7	31.1	0.0536	1.061	81.8	0.783	0.325	0.24	0.821	-0.695	1.516	0.33	2.876	1.093	4.365	0.263	0.054	74.7	12.0	val
2639	8	168	1	Mild	0.2627	1.166	1.306	2.612	51.5	0.0391	0.0463	33.4	57.9	45.3	12.4	-22.1	37.6	27.6	0.0445	1.111	66.3	0.831	0.538	0.1793	0.994	-0.634	1.628	0.285	2.34	1.083	4.476	0.227	0.074	73.3	13.0	val
2640	8	169	1	Mild	0.265	1.166	1.268	2.535	51.4	0.0222	0.0351	32.2	58.6	46.6	15.1	-20.6	40.2	31.7	0.048	1.127	78.5	0.84	0.239	0.232	0.758	-0.674	1.431	0.331	2.747	1.764	4.457	0.243	0.076	78.4	10.0	val
2641	8	170	1	Mild	0.2674	1.169	1.348	2.696	51.3	0.0322	0.0397	31.7	58.2	43.2	15.5	-18.8	43.3	30.2	0.0241	1.152	66.9	0.804	0.452	0.2094	0.842	-0.598	1.44	0.27	2.773	1.633	4.386	0.238	0.094	74.0	12.0	val
2642	8	171	1	Mild	0.2697	1.154	1.387	2.773	52.0	0.0337	0.0379	32.6	54.8	43.8	15.2	-21.0	36.1	31.1	0.0415	1.184	71.9	0.804	0.517	0.2027	0.857	-0.62	1.477	0.32	2.586	1.428	5.113	0.233	0.074	78.3	13.0	val
2643	8	172	1	Mild	0.2721	1.182	1.275	2.551	50.8	0.0329	0.0454	32.6	60.1	43.0	18.7	-20.0	42.9	29.4	0.0479	1.101	88.9	0.843	0.508	0.2073	0.859	-0.465	1.324	0.292	2.382	1.004	4.629	0.26	0.077	78.0	13.0	val
2644	8	173	1	Mild	0.2745	1.168	1.329	2.659	51.4	0.0374	0.0446	33.1	60.0	43.0	13.4	-18.1	36.8	26.5	0.0484	1.114	80.9	0.84	0.356	0.2226	0.749	-0.648	1.397	0.36	2.895	1.106	4.758	0.297	0.076	77.4	13.0	val
2645	8	174	1	Mild	0.2769	1.148	1.249	2.499	52.3	0.0466	0.0403	31.3	60.5	45.3	10.9	-21.2	41.5	30.9	0.0397	1.036	91.2	0.748	0.761	0.2269	0.696	-0.643	1.339	0.287	2.61	1.235	4.738	0.257	0.074	76.4	13.0	val
2646	8	175	1	Mild	0.2792	1.189	1.245	2.491	50.4	0.0387	0.048	32.5	59.3	43.9	15.6	-21.4	42.5	23.6	0.0414	1.072	73.0	0.825	0.548	0.2191	0.818	-0.468	1.286	0.431	2.289	1.013	4.195	0.231	0.085	77.0	13.0	val
2647	8	176	1	Mild	0.2816	1.164	1.332	2.664	51.5	0.038	0.0373	31.2	59.4	43.6	15.2	-19.4	37.4	30.9	0.0488	1.028	67.5	0.828	0.454	0.2449	0.749	-0.551	1.299	0.277	2.384	0.936	4.139	0.232	0.048	77.2	14.0	val
2648	8	177	1	Mild	0.284	1.152	1.289	2.578	52.1	0.0423	0.0433	32.5	57.2	43.5	12.9	-21.8	37.9	27.9	0.0257	1.077	73.4	0.774	0.542	0.202	0.8	-0.628	1.428	0.303	2.47	1.058	4.583	0.284	0.064	78.6	12.0	val
2649	8	178	1	Mild	0.2865	1.141	1.255	2.509	52.6	0.0284	0.0482	32.5	59.4	45.4	12.6	-21.9	36.8	26.9	0.0456	1.158	89.5	0.722	0.597	0.2421	0.691	-0.735	1.426	0.363	2.55	1.315	4.351	0.277	0.083	77.6	13.0	val
2650	8	179	1	Mild	0.2889	1.182	1.312	2.624	50.8	0.0314	0.0421	33.3	60.0	45.2	15.8	-19.9	38.1	30.2	0.0244	1.157	101.3	0.81	0.539	0.2199	0.864	-0.511	1.375	0.361	3.056	1.415	5.372	0.28	0.073	72.6	12.0	val
2651	8	180	1	Mild	0.2913	1.171	1.331	2.661	51.2	0.0332	0.0416	31.0	62.3	46.2	16.1	-19.3	40.1	29.5	0.0585	1.057	61.9	0.818	0.654	0.2162	0.898	-0.478	1.376	0.33	3.198	0.813	3.92	0.288	0.09	76.2	13.0	val
2652	8	181	1	Mild	0.2937	1.214	1.367	2.734	49.4	0.0236	0.0401	32.9	61.5	45.0	16.8	-19.6	39.9	30.9	0.0383	1.105	97.4	0.711	0.593	0.1667	0.853	-0.605	1.458	0.362	2.332	1.16	4.855	0.296	0.057	76.7	12.0	val
2653	8	182	1	Mild	0.2962	1.187	1.321	2.641	50.5	0.0382	0.0421	30.8	58.1	43.9	12.1	-24.6	42.0	27.3	0.0492	1.151	73.8	0.797	0.619	0.2085	0.796	-0.553	1.349	0.221	3.12	1.335	4.476	0.263	0.11	74.3	13.0	val
2654	8	183	1	Mild	0.2986	1.195	1.363	2.726	50.2	0.0395	0.0401	33.6	61.3	44.5	13.5	-20.4	39.1	27.5	0.0516	1.092	98.0	0.76	0.564	0.244	0.718	-0.73	1.448	0.343	2.024	1.389	3.386	0.267	0.1	78.1	13.0	val
2655	8	184	1	Mild	0.3011	1.164	1.376	2.753	51.5	0.0323	0.0504	33.4	60.7	45.9	13.3	-19.3	36.5	33.8	0.0462	1.117	104.1	0.857	0.554	0.2727	0.686	-0.648	1.335	0.332	2.402	1.325	3.999	0.26	0.061	75.5	14.0	val
2656	8	185	1	Mild	0.3035	1.186	1.264	2.527	50.6	0.0348	0.0502	33.1	58.2	43.9	14.6	-22.1	40.1	30.5	0.054	1.082	72.6	0.821	0.594	0.1997	0.847	-0.482	1.329	0.39	2.124	1.5	4.358	0.24	0.024	80.2	14.0	val
2657	8	186	1	Mild	0.306	1.16	1.252	2.505	51.7	0.0337	0.0457	34.1	57.8	43.4	13.1	-20.5	37.7	27.5	0.0592	0.991	67.8	0.793	0.617	0.2372	0.759	-0.58	1.339	0.214	2.303	1.089	4.799	0.27	0.076	78.5	12.0	val
2658	8	187	1	Mild	0.3085	1.172	1.298	2.596	51.2	0.0325	0.0393	32.9	57.7	45.0	13.3	-23.8	38.3	31.2	0.0516	1.029	71.9	0.832	0.582	0.2038	0.668	-0.583	1.251	0.227	1.879	1.514	4.169	0.255	0.08	80.7	12.0	val
2659	8	188	1	Mild	0.3109	1.173	1.303	2.607	51.1	0.0347	0.0355	33.0	60.4	44.2	13.5	-19.5	40.7	31.1	0.0594	1.098	84.3	0.764	0.398	0.2348	0.882	-0.525	1.407	0.284	2.444	1.0	3.527	0.25	0.1	77.8	15.0	val
2660	8	189	1	Mild	0.3134	1.175	1.27	2.539	51.1	0.0359	0.0474	33.8	60.8	41.6	14.1	-19.9	39.7	29.8	0.0476	1.066	68.7	0.777	0.506	0.2135	0.921	-0.638	1.559	0.271	3.051	0.908	3.72	0.277	0.037	76.4	13.0	val
2661	8	190	1	Mild	0.3159	1.159	1.254	2.509	51.8	0.0364	0.0429	32.1	56.7	43.7	13.6	-19.8	37.5	28.5	0.0533	1.147	82.3	0.734	0.409	0.2394	0.796	-0.644	1.44	0.365	3.264	1.15	4.68	0.282	0.05	78.9	13.0	val
2662	8	191	1	Mild	0.3184	1.186	1.299	2.598	50.6	0.0335	0.039	32.2	58.6	44.2	17.3	-16.8	43.2	27.1	0.0675	1.101	67.3	0.783	0.637	0.2174	0.697	-0.625	1.323	0.321	2.58	1.173	4.022	0.253	0.082	81.7	15.0	val
2663	8	192	1	Mild	0.3209	1.187	1.313	2.626	50.6	0.0363	0.0428	32.4	60.1	41.2	16.1	-21.0	36.4	28.3	0.0383	1.2	75.5	0.805	0.458	0.2363	0.657	-0.54	1.197	0.332	2.685	1.377	4.198	0.279	0.07	77.2	12.0	val
2664	8	193	1	Mild	0.3234	1.194	1.354	2.708	50.3	0.0468	0.0416	32.3	58.2	41.7	15.2	-19.9	37.8	32.3	0.037	1.025	88.6	0.841	0.49	0.1483	0.751	-0.681	1.432	0.427	3.005	1.195	4.366	0.281	0.079	78.9	14.0	val
2665	8	194	1	Mild	0.3259	1.2	1.369	2.738	50.0	0.0395	0.0465	33.3	59.1	44.5	13.4	-23.2	39.6	33.0	0.0423	1.102	70.5	0.834	0.518	0.246	0.709	-0.483	1.192	0.37	2.387	1.124	4.06	0.298	0.048	80.4	12.0	val
2666	8	195	1	Mild	0.3285	1.145	1.215	2.429	52.4	0.0333	0.0379	31.8	57.6	43.8	13.0	-22.1	45.7	28.0	0.0259	1.121	75.6	0.754	0.444	0.2286	0.802	-0.672	1.474	0.328	2.65	1.327	3.867	0.282	0.059	79.5	13.0	val
2667	8	196	1	Mild	0.331	1.175	1.358	2.716	51.0	0.0372	0.048	32.9	63.0	44.7	11.8	-22.2	36.8	28.5	0.0399	1.004	79.3	0.694	0.74	0.2147	0.931	-0.703	1.634	0.309	2.885	1.66	4.598	0.219	0.076	76.0	14.0	val
2668	8	197	1	Mild	0.3335	1.185	1.346	2.693	50.6	0.0395	0.0451	31.3	58.6	45.0	12.9	-22.7	41.4	29.3	0.0577	1.061	82.0	0.783	0.578	0.2595	0.892	-0.534	1.426	0.263	2.48	1.28	4.119	0.282	0.089	75.4	13.0	val
2669	8	198	1	Mild	0.3361	1.147	1.247	2.495	52.3	0.0399	0.0483	30.5	59.4	45.6	11.2	-20.5	33.0	29.2	0.0602	1.088	75.1	0.842	0.453	0.2504	0.789	-0.659	1.448	0.334	2.718	1.524	4.584	0.286	0.074	78.2	13.0	val
2670	8	199	1	Mild	0.3386	1.193	1.32	2.64	50.3	0.0334	0.0382	33.3	62.6	43.9	16.4	-22.8	41.5	28.7	0.0534	1.186	88.2	0.753	0.427	0.1786	0.775	-0.694	1.469	0.223	2.958	1.296	4.482	0.228	0.093	78.7	12.0	val
2671	8	200	1	Mild	0.3412	1.184	1.271	2.541	50.7	0.0442	0.0447	30.5	60.2	47.9	12.8	-23.5	44.4	27.3	0.0487	1.007	71.9	0.776	0.584	0.1965	0.786	-0.708	1.495	0.332	2.503	1.233	4.061	0.283	0.092	78.8	13.0	val
2672	8	201	1	Mild	0.3437	1.215	1.317	2.634	49.4	0.0405	0.0506	32.3	62.0	41.0	17.9	-21.7	40.5	30.8	0.0425	1.123	89.8	0.79	0.448	0.2487	0.805	-0.523	1.328	0.193	2.786	1.155	4.279	0.285	0.04	77.9	14.0	val
2673	8	202	1	Mild	0.3463	1.143	1.309	2.618	52.5	0.0314	0.0529	33.1	60.5	42.4	14.5	-21.1	40.3	30.9	0.0466	1.078	77.5	0.874	0.428	0.1875	0.802	-0.676	1.478	0.262	2.707	1.036	4.375	0.252	0.074	77.4	13.0	val
2674	8	203	1	Mild	0.3489	1.171	1.373	2.747	51.2	0.0297	0.0462	31.4	59.4	43.9	14.9	-16.8	41.5	29.0	0.0627	1.024	67.9	0.871	0.568	0.2337	0.672	-0.675	1.347	0.398	1.978	1.318	4.917	0.204	0.076	73.3	13.0	val
2675	8	204	2	Moderate	0.3515	1.184	1.304	2.608	50.7	0.0429	0.0449	32.7	59.9	43.4	14.6	-22.9	49.3	30.2	0.041	1.148	102.0	0.764	0.483	0.2578	0.667	-0.582	1.249	0.302	2.891	1.415	4.418	0.27	0.058	80.4	13.0	val
2676	8	205	2	Moderate	0.354	1.166	1.261	2.523	51.4	0.0337	0.0488	32.6	57.0	45.2	16.7	-21.0	36.9	32.4	0.0663	1.131	79.6	0.756	0.332	0.244	0.627	-0.698	1.325	0.292	2.768	0.682	4.35	0.312	0.064	82.5	13.0	val
2677	8	206	2	Moderate	0.3566	1.184	1.284	2.568	50.7	0.0328	0.0467	32.7	59.1	46.1	14.3	-19.6	36.8	30.8	0.0366	1.076	75.4	0.809	0.466	0.228	0.773	-0.514	1.286	0.224	2.296	1.143	4.433	0.272	0.086	81.0	14.0	val
2678	8	207	2	Moderate	0.3592	1.169	1.329	2.659	51.3	0.0341	0.0463	32.6	55.8	44.4	19.5	-16.2	42.1	30.6	0.0375	1.091	103.0	0.764	0.382	0.2376	0.698	-0.713	1.411	0.335	2.865	1.296	4.728	0.301	0.085	82.3	13.0	val
2679	8	208	2	Moderate	0.3618	1.217	1.318	2.635	49.3	0.0406	0.043	31.8	57.4	43.3	14.6	-19.6	33.7	32.4	0.0475	1.148	86.4	0.805	0.685	0.251	0.773	-0.502	1.274	0.323	2.565	1.227	3.699	0.178	0.064	81.8	14.0	val
2680	8	209	2	Moderate	0.3645	1.145	1.32	2.639	52.4	0.0329	0.0494	33.0	56.6	43.0	11.8	-18.8	38.8	28.3	0.0445	1.145	81.5	0.823	0.559	0.2124	0.988	-0.728	1.716	0.269	2.648	0.955	3.524	0.253	0.057	83.9	14.0	val
2681	8	210	2	Moderate	0.3671	1.19	1.302	2.604	50.4	0.0287	0.0431	33.5	57.7	46.8	16.0	-18.5	39.5	31.4	0.0447	1.142	66.3	0.73	0.531	0.1923	0.652	-0.603	1.255	0.284	2.722	1.688	3.93	0.3	0.073	81.7	15.0	val
2682	8	211	2	Moderate	0.3697	1.224	1.309	2.618	49.0	0.0426	0.0476	34.0	59.8	44.7	13.0	-20.0	37.4	26.8	0.0476	1.025	61.3	0.757	0.618	0.2078	0.715	-0.651	1.366	0.256	2.284	1.212	4.437	0.198	0.063	76.6	14.0	val
2683	8	212	2	Moderate	0.3723	1.21	1.256	2.511	49.6	0.0358	0.048	33.5	58.3	45.5	11.2	-16.9	40.5	26.1	0.0356	1.037	83.5	0.856	0.526	0.2224	0.893	-0.666	1.559	0.345	2.775	1.119	4.961	0.241	0.082	81.5	13.0	val
2684	8	213	2	Moderate	0.375	1.153	1.417	2.834	52.1	0.041	0.0532	33.2	59.3	44.3	17.4	-20.3	37.8	31.3	0.0368	1.092	92.3	0.731	0.689	0.1824	0.659	-0.601	1.26	0.445	2.148	1.284	3.928	0.276	0.088	77.9	14.0	val
2685	8	214	2	Moderate	0.3776	1.199	1.384	2.769	50.0	0.0377	0.0553	31.7	60.2	42.3	15.5	-25.4	39.6	33.9	0.0463	1.122	73.3	0.867	0.444	0.2206	0.721	-0.549	1.27	0.288	2.513	0.702	4.396	0.267	0.068	74.8	13.0	val
2686	8	215	2	Moderate	0.3803	1.192	1.204	2.409	50.3	0.0259	0.0499	32.3	61.8	43.3	13.4	-24.5	45.5	29.2	0.0442	1.026	105.6	0.793	0.678	0.2281	0.901	-0.631	1.533	0.321	2.534	1.532	4.578	0.315	0.073	78.5	15.0	val
2687	8	216	2	Moderate	0.3829	1.189	1.257	2.514	50.5	0.0331	0.0473	30.1	58.1	45.2	14.5	-22.8	38.5	28.4	0.078	1.176	86.1	0.809	0.448	0.1956	0.765	-0.609	1.374	0.338	2.312	1.391	3.612	0.246	0.083	74.9	13.0	val
2688	8	217	2	Moderate	0.3856	1.182	1.282	2.565	50.8	0.0336	0.0395	32.6	55.6	42.8	15.1	-20.9	38.2	30.9	0.0412	1.028	81.1	0.752	0.532	0.2008	0.718	-0.57	1.288	0.281	2.816	1.452	3.774	0.285	0.046	74.6	15.0	val
2689	8	218	2	Moderate	0.3883	1.186	1.276	2.552	50.6	0.041	0.0399	32.0	60.5	46.5	14.5	-18.0	36.8	31.6	0.0503	1.067	78.9	0.73	0.447	0.2253	0.677	-0.583	1.26	0.247	2.261	1.344	4.62	0.308	0.067	84.3	14.0	val
2690	8	219	2	Moderate	0.3909	1.219	1.238	2.476	49.2	0.0387	0.0412	33.0	60.0	46.0	17.2	-20.7	35.8	33.4	0.0586	1.079	74.6	0.747	0.586	0.2329	0.875	-0.512	1.387	0.329	2.489	1.695	4.301	0.21	0.063	77.8	14.0	val
2691	8	220	2	Moderate	0.3936	1.229	1.332	2.663	48.8	0.0441	0.0478	34.0	60.7	44.9	14.0	-24.2	33.1	27.0	0.0745	1.017	92.4	0.801	0.656	0.2277	0.647	-0.518	1.165	0.391	2.846	1.451	4.503	0.251	0.088	82.5	13.0	val
2692	8	221	2	Moderate	0.3963	1.197	1.328	2.657	50.1	0.0407	0.0474	31.7	58.3	42.7	12.5	-22.5	39.4	31.1	0.0534	1.112	80.8	0.811	0.631	0.2181	0.576	-0.595	1.171	0.272	2.472	1.636	4.533	0.242	0.085	81.4	13.0	val
2693	8	222	2	Moderate	0.399	1.173	1.322	2.645	51.1	0.041	0.0397	32.6	58.0	43.2	16.3	-18.8	39.1	30.7	0.0506	1.035	58.6	0.824	0.668	0.2468	0.691	-0.637	1.328	0.241	2.767	1.252	4.274	0.319	0.079	86.6	15.0	val
2694	8	223	2	Moderate	0.4017	1.194	1.214	2.427	50.3	0.0362	0.0402	32.5	54.2	46.7	15.0	-23.1	38.0	32.5	0.0517	1.03	84.8	0.776	0.592	0.2105	0.776	-0.606	1.382	0.35	2.893	1.03	3.798	0.233	0.116	78.7	15.0	val
2695	8	224	2	Moderate	0.4044	1.17	1.28	2.56	51.3	0.0403	0.0352	33.5	59.9	44.0	16.0	-22.8	35.4	29.0	0.057	0.982	95.4	0.83	0.472	0.2351	0.747	-0.669	1.416	0.316	2.176	1.372	4.63	0.278	0.102	79.5	15.0	val
2696	8	225	2	Moderate	0.4071	1.229	1.363	2.727	48.8	0.0467	0.0492	32.2	59.0	43.7	15.9	-18.4	35.0	26.9	0.0432	1.04	80.3	0.792	0.617	0.238	0.787	-0.641	1.428	0.274	2.437	1.168	4.649	0.277	0.079	83.9	14.0	val
2697	8	226	2	Moderate	0.4098	1.176	1.2	2.399	51.0	0.0383	0.0386	32.3	56.4	43.3	13.9	-25.0	33.1	30.5	0.0535	1.131	86.6	0.756	0.332	0.238	0.904	-0.798	1.702	0.326	2.535	0.81	3.675	0.272	0.103	82.7	14.0	val
2698	8	227	2	Moderate	0.4125	1.186	1.316	2.631	50.6	0.0382	0.0477	33.7	56.3	43.7	13.9	-21.2	37.4	28.8	0.0514	1.033	87.0	0.764	0.496	0.2032	0.837	-0.754	1.591	0.33	2.744	0.768	3.893	0.29	0.113	80.2	13.0	val
2699	8	228	2	Moderate	0.4153	1.174	1.313	2.626	51.1	0.0412	0.0476	32.9	61.7	40.6	15.6	-18.1	40.4	28.1	0.0653	1.039	83.7	0.726	0.543	0.2487	0.87	-0.583	1.453	0.449	2.876	1.179	4.426	0.266	0.063	82.8	15.0	val
2700	8	229	2	Moderate	0.418	1.209	1.347	2.695	49.6	0.0346	0.0489	32.3	60.7	42.6	13.8	-19.9	39.5	30.7	0.0644	1.05	71.6	0.736	0.719	0.1992	0.862	-0.806	1.668	0.352	2.57	1.445	4.163	0.257	0.079	79.3	15.0	val
2701	8	230	2	Moderate	0.4207	1.191	1.366	2.732	50.4	0.0455	0.0508	32.3	60.0	41.1	16.1	-22.1	35.0	28.7	0.0594	1.195	59.4	0.752	0.578	0.2085	1.015	-0.586	1.601	0.309	2.216	1.147	4.62	0.242	0.088	84.4	15.0	val
2702	8	231	2	Moderate	0.4235	1.201	1.321	2.642	49.9	0.0407	0.0457	31.9	55.5	45.3	11.4	-24.2	43.8	31.4	0.0526	1.134	76.1	0.828	0.53	0.2333	0.771	-0.763	1.533	0.284	2.487	1.332	4.284	0.207	0.06	86.7	14.0	val
2703	8	232	2	Moderate	0.4262	1.163	1.333	2.667	51.6	0.0403	0.0516	31.3	56.7	42.1	14.6	-16.3	37.4	29.5	0.0747	1.061	69.7	0.774	0.592	0.1984	0.724	-0.698	1.422	0.43	2.196	1.145	3.544	0.237	0.07	84.9	15.0	val
2704	8	233	2	Moderate	0.429	1.181	1.302	2.603	50.8	0.0311	0.0482	31.4	57.9	45.1	13.8	-19.1	33.1	29.4	0.0711	1.039	69.6	0.812	0.644	0.2327	0.571	-0.687	1.258	0.278	2.546	1.037	4.566	0.272	0.113	84.9	14.0	val
2705	8	234	2	Moderate	0.4318	1.178	1.34	2.68	50.9	0.0312	0.0413	32.5	59.7	43.3	13.7	-21.5	36.6	28.4	0.0729	0.937	70.7	0.855	0.673	0.1913	0.746	-0.565	1.311	0.375	2.3	1.127	3.79	0.253	0.083	87.0	13.0	val
2706	8	235	2	Moderate	0.4345	1.212	1.29	2.58	49.5	0.0405	0.0595	33.6	54.6	46.0	14.4	-23.2	42.2	32.1	0.0556	1.08	82.9	0.772	0.751	0.2161	0.894	-0.584	1.478	0.254	2.563	1.269	4.006	0.246	0.087	85.9	15.0	val
2707	8	236	2	Moderate	0.4373	1.196	1.261	2.523	50.2	0.04	0.0488	32.6	61.5	44.0	15.7	-23.7	33.5	27.3	0.0604	1.031	57.4	0.767	0.758	0.2481	0.624	-0.634	1.258	0.299	2.531	1.378	4.146	0.304	0.048	85.6	16.0	val
2708	8	237	2	Moderate	0.4401	1.187	1.293	2.585	50.5	0.0535	0.0478	32.7	60.1	41.8	19.1	-20.9	38.1	30.5	0.0568	1.039	88.8	0.716	0.737	0.2302	0.821	-0.662	1.483	0.291	2.228	1.441	3.499	0.268	0.065	84.2	14.0	val
2709	8	238	2	Moderate	0.4429	1.218	1.229	2.459	49.3	0.0278	0.046	31.0	57.7	42.1	14.8	-23.2	38.6	28.2	0.0458	0.997	96.3	0.716	0.48	0.2479	0.777	-0.612	1.39	0.275	2.547	1.719	4.778	0.228	0.068	75.8	15.0	val
2710	8	239	2	Moderate	0.4457	1.172	1.303	2.605	51.2	0.0422	0.0458	31.6	57.7	41.6	16.0	-20.3	42.2	25.1	0.0653	1.028	76.7	0.821	0.694	0.256	0.761	-0.654	1.415	0.393	2.824	1.333	3.289	0.251	0.066	82.9	14.0	val
2711	8	240	2	Moderate	0.4485	1.186	1.353	2.706	50.6	0.0471	0.0502	32.2	56.1	44.1	15.4	-20.4	34.9	32.4	0.0544	1.076	90.6	0.706	0.74	0.194	0.75	-0.509	1.259	0.255	2.509	1.455	4.852	0.22	0.054	83.1	15.0	val
2712	8	241	2	Moderate	0.4513	1.192	1.279	2.558	50.4	0.0417	0.0487	32.2	59.2	45.7	15.0	-19.1	40.8	30.9	0.0595	1.137	60.9	0.769	0.604	0.2089	0.9	-0.806	1.706	0.3	2.071	1.193	3.876	0.271	0.117	87.9	13.0	val
2713	8	242	2	Moderate	0.4541	1.204	1.253	2.506	49.8	0.0471	0.0521	33.2	61.3	44.9	14.0	-20.8	34.7	29.8	0.0609	0.966	94.2	0.76	0.448	0.2272	0.628	-0.69	1.318	0.274	2.342	1.06	4.146	0.288	0.055	82.0	14.0	val
2714	8	243	2	Moderate	0.4569	1.213	1.259	2.518	49.5	0.0448	0.0462	33.3	57.7	45.0	16.0	-21.2	36.5	27.8	0.0533	1.123	92.7	0.79	0.508	0.2041	0.624	-0.662	1.287	0.29	3.011	1.389	4.233	0.287	0.098	83.6	15.0	val
2715	8	244	2	Moderate	0.4597	1.168	1.348	2.695	51.4	0.0478	0.0456	32.7	53.3	42.6	14.4	-19.8	41.2	26.8	0.0624	1.093	79.3	0.751	0.43	0.2097	0.572	-0.651	1.223	0.326	2.521	1.189	4.224	0.268	0.085	79.7	15.0	val
2716	8	245	2	Moderate	0.4626	1.167	1.254	2.508	51.4	0.0483	0.0495	31.3	56.5	42.5	13.2	-19.8	35.9	27.8	0.0504	0.994	65.1	0.769	0.421	0.2209	0.854	-0.639	1.494	0.307	2.121	1.133	3.809	0.242	0.075	86.1	13.0	val
2717	8	246	2	Moderate	0.4654	1.221	1.215	2.43	49.2	0.0527	0.0458	32.0	58.1	42.6	16.0	-18.0	37.7	26.6	0.0447	1.107	67.8	0.777	0.63	0.2072	0.822	-0.641	1.463	0.307	2.165	1.156	3.889	0.284	0.079	81.9	13.0	val
2718	8	247	2	Moderate	0.4682	1.211	1.326	2.651	49.6	0.0484	0.0502	30.7	56.6	39.8	14.5	-19.2	35.9	26.8	0.0314	1.074	94.6	0.767	0.489	0.2038	0.712	-0.57	1.282	0.294	2.278	1.714	3.664	0.227	0.058	84.8	15.0	val
2719	8	248	2	Moderate	0.4711	1.187	1.273	2.545	50.5	0.0378	0.0503	32.5	56.5	43.5	13.8	-19.5	38.2	31.1	0.0815	1.084	91.0	0.747	0.495	0.2267	0.647	-0.549	1.197	0.358	2.422	1.401	5.255	0.267	0.087	85.3	15.0	val
2720	8	249	2	Moderate	0.4739	1.196	1.379	2.758	50.2	0.0335	0.0509	31.4	60.1	44.8	15.7	-22.3	42.4	27.9	0.0697	1.067	84.4	0.752	0.334	0.2667	0.799	-0.67	1.468	0.348	2.493	1.097	3.93	0.247	0.064	85.3	16.0	val
2721	8	250	2	Moderate	0.4768	1.206	1.267	2.534	49.8	0.0325	0.0513	30.9	58.3	43.8	13.6	-22.2	39.4	26.0	0.0809	1.053	88.3	0.764	0.479	0.2672	0.65	-0.636	1.286	0.308	2.484	1.131	4.068	0.277	0.078	85.9	15.0	val
2722	8	251	2	Moderate	0.4797	1.216	1.197	2.394	49.3	0.0431	0.0478	31.3	57.3	42.9	15.4	-21.5	37.2	31.7	0.0679	1.052	84.1	0.7	0.546	0.2379	0.819	-0.728	1.548	0.247	2.835	1.508	4.587	0.325	0.099	82.7	17.0	val
2723	8	252	2	Moderate	0.4825	1.184	1.293	2.586	50.7	0.0378	0.0546	31.1	62.4	43.7	14.3	-22.2	39.8	29.7	0.0526	1.131	75.0	0.703	0.558	0.2245	0.737	-0.578	1.316	0.331	3.069	1.542	4.589	0.286	0.046	87.4	16.0	val
2724	8	253	2	Moderate	0.4854	1.232	1.245	2.49	48.7	0.0407	0.0475	31.6	55.7	41.1	13.2	-23.4	33.4	27.2	0.0597	1.037	90.6	0.698	0.678	0.2187	0.911	-0.622	1.533	0.319	2.55	1.343	4.725	0.288	0.079	84.6	15.0	val
2725	8	254	2	Moderate	0.4883	1.244	1.307	2.614	48.2	0.0498	0.0527	32.0	52.7	41.7	14.4	-20.3	39.3	30.3	0.0463	1.059	83.8	0.789	0.433	0.2257	0.573	-0.767	1.34	0.424	2.581	1.054	3.36	0.254	0.105	85.0	16.0	val
2726	8	255	2	Moderate	0.4912	1.186	1.232	2.465	50.6	0.045	0.0486	31.4	58.2	44.2	10.4	-21.5	40.4	27.3	0.0741	1.083	73.4	0.74	0.531	0.2054	0.71	-0.721	1.43	0.311	2.768	1.408	4.329	0.201	0.079	83.9	16.0	val
2727	8	256	2	Moderate	0.4941	1.186	1.228	2.457	50.6	0.0433	0.055	28.3	59.0	44.8	10.5	-21.3	36.0	27.1	0.0568	1.055	77.5	0.693	0.437	0.2201	0.757	-0.684	1.441	0.249	2.341	1.296	3.403	0.255	0.036	82.1	16.0	val
2728	8	257	2	Moderate	0.497	1.181	1.352	2.703	50.8	0.0443	0.0576	29.2	60.6	42.8	13.9	-22.2	37.8	29.6	0.0499	1.001	86.0	0.764	0.3	0.2388	0.828	-0.756	1.584	0.265	2.253	1.594	3.873	0.275	0.094	87.5	15.0	val
2729	8	258	2	Moderate	0.4999	1.221	1.185	2.37	49.2	0.0475	0.0486	31.2	57.9	44.9	16.1	-21.2	39.1	26.6	0.0564	1.06	84.2	0.781	0.599	0.2132	0.698	-0.664	1.362	0.338	2.694	1.383	4.243	0.261	0.06	86.1	17.0	val
2730	8	259	2	Moderate	0.5028	1.18	1.286	2.573	50.9	0.05	0.0455	31.6	57.0	41.5	14.2	-19.9	40.4	29.1	0.0475	1.106	71.6	0.712	0.631	0.2432	0.664	-0.737	1.401	0.383	1.788	0.911	4.369	0.233	0.069	80.6	16.0	val
2731	8	260	2	Moderate	0.5057	1.19	1.284	2.567	50.4	0.0512	0.0586	32.4	57.8	43.2	11.6	-20.1	36.8	30.3	0.0582	1.099	62.1	0.792	0.69	0.2226	0.744	-0.647	1.391	0.352	3.028	1.207	4.59	0.245	0.075	84.7	16.0	val
2732	8	261	2	Moderate	0.5086	1.203	1.22	2.441	49.9	0.0414	0.0537	30.7	55.4	43.9	15.7	-22.4	35.9	29.3	0.0686	1.02	78.4	0.726	0.74	0.2242	0.773	-0.662	1.435	0.306	2.857	1.287	4.607	0.289	0.064	83.3	15.0	val
2733	8	262	2	Moderate	0.5115	1.149	1.345	2.69	52.2	0.0452	0.0572	32.9	58.9	42.5	14.6	-20.7	40.4	32.4	0.0698	1.112	77.2	0.764	0.582	0.2568	0.758	-0.638	1.396	0.291	2.699	1.358	4.407	0.285	0.067	89.1	14.0	val
2734	8	263	2	Moderate	0.5145	1.241	1.158	2.315	48.3	0.0364	0.0527	30.3	57.4	43.2	17.6	-18.3	34.7	22.7	0.0642	1.075	83.2	0.75	0.536	0.2008	0.596	-0.722	1.318	0.284	3.684	1.331	4.071	0.269	0.089	86.2	16.0	val
2735	8	264	2	Moderate	0.5174	1.229	1.387	2.775	48.8	0.0436	0.0417	30.3	55.9	42.9	13.5	-16.9	37.6	29.4	0.046	1.002	54.5	0.801	0.764	0.21	0.818	-0.491	1.309	0.394	2.721	1.397	4.057	0.222	0.102	88.0	16.0	val
2736	8	265	2	Moderate	0.5204	1.15	1.187	2.373	52.2	0.0486	0.0437	31.3	56.8	41.2	13.3	-16.5	38.7	28.4	0.0751	1.006	75.4	0.678	0.731	0.2317	0.57	-0.767	1.337	0.341	3.096	1.107	3.729	0.197	0.053	87.8	15.0	val
2737	8	266	2	Moderate	0.5233	1.224	1.213	2.425	49.0	0.0514	0.0443	32.2	56.5	43.3	15.4	-24.2	35.6	29.6	0.0552	1.027	81.3	0.679	0.432	0.2267	0.778	-0.461	1.239	0.286	2.638	1.137	4.249	0.331	0.09	87.0	15.0	val
2738	8	267	2	Moderate	0.5263	1.184	1.315	2.629	50.7	0.048	0.0424	32.1	54.8	44.6	11.2	-21.4	40.4	27.1	0.061	1.037	77.3	0.82	0.687	0.1702	0.878	-0.687	1.565	0.429	2.357	1.131	4.069	0.291	0.067	87.0	16.0	val
2739	8	268	2	Moderate	0.5292	1.197	1.368	2.735	50.1	0.045	0.0471	31.2	59.9	42.5	14.9	-21.3	40.6	21.4	0.0667	1.034	100.1	0.768	0.52	0.2421	0.766	-0.647	1.413	0.381	2.803	1.305	5.066	0.228	0.076	89.5	13.0	val
2740	8	269	2	Moderate	0.5322	1.158	1.208	2.416	51.8	0.0539	0.0573	32.3	58.9	43.3	16.5	-20.9	36.5	33.2	0.0613	1.07	99.7	0.744	0.665	0.2159	0.775	-0.502	1.277	0.339	2.716	1.18	4.816	0.316	0.081	85.1	15.0	val
2741	8	270	2	Moderate	0.5351	1.195	1.22	2.439	50.2	0.0502	0.0414	31.2	56.6	44.6	15.1	-22.3	37.7	30.7	0.0627	0.92	81.8	0.676	0.557	0.2581	0.777	-0.633	1.41	0.275	2.605	1.18	4.563	0.255	0.081	86.4	16.0	val
2742	8	271	2	Moderate	0.5381	1.202	1.248	2.496	49.9	0.0468	0.0485	32.6	53.8	44.1	17.3	-21.4	37.6	26.5	0.0741	1.081	71.1	0.696	0.549	0.2425	0.814	-0.641	1.454	0.342	2.641	1.178	4.265	0.237	0.093	85.4	16.0	val
2743	8	272	2	Moderate	0.5411	1.173	1.242	2.485	51.2	0.0474	0.0436	32.3	55.1	43.0	15.9	-24.2	34.9	29.3	0.0692	0.911	85.1	0.724	0.592	0.2257	0.838	-0.698	1.536	0.418	2.879	1.208	3.826	0.287	0.074	89.7	16.0	val
2744	8	273	2	Moderate	0.5441	1.162	1.247	2.494	51.6	0.0475	0.0428	32.1	56.4	40.8	13.0	-21.4	39.2	30.9	0.0472	1.065	70.3	0.769	0.4	0.2489	0.822	-0.587	1.409	0.361	2.532	1.347	4.072	0.324	0.107	84.8	18.0	val
2745	8	274	2	Moderate	0.5471	1.232	1.361	2.722	48.7	0.0407	0.0458	32.5	53.9	42.4	15.6	-18.8	40.0	30.9	0.0501	1.01	93.7	0.76	0.478	0.248	0.703	-0.65	1.353	0.324	2.615	1.444	4.403	0.223	0.068	86.0	14.0	val
2746	8	275	2	Moderate	0.5501	1.223	1.369	2.739	49.1	0.0548	0.0559	29.3	56.8	44.8	16.8	-19.8	37.0	27.9	0.0658	0.923	74.3	0.661	0.34	0.187	0.774	-0.719	1.493	0.321	2.667	0.992	3.518	0.229	0.073	90.7	13.0	val
2747	8	276	2	Moderate	0.5531	1.235	1.31	2.621	48.6	0.042	0.0511	31.2	57.0	42.4	15.8	-22.7	40.1	28.4	0.0543	1.007	52.8	0.809	0.503	0.2115	0.65	-0.539	1.189	0.283	2.666	0.842	5.174	0.236	0.038	88.7	16.0	val
2748	8	277	2	Moderate	0.5561	1.216	1.333	2.667	49.3	0.0429	0.0497	30.7	54.7	43.3	11.7	-19.6	38.9	27.0	0.0555	0.991	91.2	0.817	0.509	0.2047	0.722	-0.671	1.393	0.314	2.541	1.326	4.479	0.267	0.091	90.8	16.0	val
2749	8	278	2	Moderate	0.5591	1.206	1.273	2.546	49.7	0.0537	0.0504	32.9	55.6	41.5	11.2	-20.1	36.2	28.3	0.0603	1.036	90.2	0.75	0.551	0.2087	0.918	-0.604	1.522	0.239	2.339	1.516	3.886	0.26	0.073	85.8	17.0	val
2750	8	279	2	Moderate	0.5621	1.207	1.268	2.536	49.7	0.0438	0.0414	30.1	55.6	42.7	15.4	-19.5	39.8	26.2	0.0593	1.036	104.6	0.888	0.512	0.2024	0.643	-0.722	1.365	0.39	2.873	0.851	3.393	0.294	0.111	90.7	15.0	val
2751	8	280	2	Moderate	0.5652	1.198	1.279	2.557	50.1	0.0522	0.0551	29.2	57.5	43.3	15.4	-20.9	44.1	29.4	0.0535	1.031	80.6	0.679	0.42	0.26	0.715	-0.471	1.186	0.312	2.955	1.545	4.47	0.25	0.099	85.2	17.0	val
2752	8	281	2	Moderate	0.5682	1.246	1.308	2.615	48.2	0.0471	0.0501	32.2	60.3	41.5	14.8	-18.9	38.3	29.1	0.0746	1.004	88.5	0.743	0.601	0.2614	0.862	-0.68	1.542	0.335	3.091	1.157	4.016	0.307	0.073	84.1	17.0	val
2753	8	282	2	Moderate	0.5712	1.219	1.311	2.621	49.2	0.0512	0.0565	30.5	58.9	45.9	12.6	-21.9	41.0	28.9	0.0579	0.988	116.5	0.686	0.466	0.242	0.665	-0.626	1.292	0.256	2.584	1.243	3.86	0.272	0.062	89.9	15.0	val
2754	8	283	2	Moderate	0.5743	1.225	1.297	2.594	49.0	0.0521	0.0592	29.5	54.5	40.3	14.9	-22.6	36.9	30.3	0.0745	0.918	84.3	0.729	0.615	0.2307	0.736	-0.497	1.233	0.345	2.463	1.234	3.339	0.209	0.064	89.1	18.0	val
2755	8	284	2	Moderate	0.5773	1.195	1.288	2.576	50.2	0.0573	0.0596	31.6	54.1	41.7	15.7	-19.4	39.9	30.7	0.0625	1.009	129.4	0.763	0.74	0.2278	0.78	-0.672	1.452	0.333	2.199	1.503	5.744	0.27	0.039	85.7	18.0	val
2756	8	285	2	Moderate	0.5804	1.19	1.282	2.564	50.4	0.055	0.0557	29.1	55.8	44.1	12.3	-19.7	35.4	30.3	0.0678	1.051	75.9	0.71	0.318	0.213	0.713	-0.601	1.314	0.225	3.167	1.147	3.982	0.281	0.067	89.9	16.0	val
2757	8	286	2	Moderate	0.5834	1.203	1.245	2.489	49.9	0.0461	0.0545	32.1	52.2	44.3	14.7	-17.6	39.0	30.1	0.0546	1.095	71.0	0.742	0.816	0.2441	0.697	-0.657	1.354	0.358	3.002	1.065	4.556	0.26	0.053	90.6	16.0	val
2758	8	287	2	Moderate	0.5865	1.195	1.265	2.531	50.2	0.0503	0.0527	29.6	60.2	43.9	15.3	-22.5	36.7	25.2	0.0633	0.967	76.1	0.857	0.899	0.229	0.709	-0.563	1.272	0.313	3.043	1.37	4.84	0.309	0.061	87.5	17.0	val
2759	8	288	2	Moderate	0.5895	1.253	1.347	2.694	47.9	0.0495	0.0528	31.5	57.4	43.3	14.4	-25.4	38.7	28.6	0.0668	1.056	68.9	0.777	0.521	0.1918	0.819	-0.596	1.414	0.232	2.179	1.036	3.444	0.246	0.084	90.4	16.0	val
2760	8	289	2	Moderate	0.5926	1.184	1.274	2.548	50.7	0.0525	0.0504	29.8	56.8	41.2	10.2	-23.3	35.8	31.4	0.0589	0.998	86.0	0.759	0.423	0.2226	0.884	-0.611	1.495	0.362	2.839	1.092	4.688	0.241	0.063	87.4	18.0	val
2761	8	290	2	Moderate	0.5957	1.25	1.183	2.367	48.0	0.052	0.0418	31.7	55.0	43.2	15.3	-23.2	40.7	26.8	0.0474	1.041	87.7	0.791	0.433	0.1782	0.703	-0.67	1.372	0.269	2.364	1.223	3.223	0.239	0.083	92.4	15.0	val
2762	8	291	2	Moderate	0.5988	1.218	1.34	2.681	49.3	0.0535	0.0558	29.5	59.5	41.6	12.8	-19.4	37.2	29.5	0.0755	1.062	78.4	0.827	1.014	0.2329	0.871	-0.599	1.469	0.316	2.718	1.182	3.832	0.242	0.078	91.2	17.0	val
2763	8	292	3	Significant	0.6019	1.218	1.296	2.593	49.2	0.0441	0.0495	30.7	55.1	44.2	11.8	-21.8	36.8	29.5	0.0636	0.961	91.0	0.749	0.53	0.2411	0.878	-0.609	1.487	0.311	2.79	0.988	4.17	0.266	0.061	94.0	16.0	val
2764	8	293	3	Significant	0.605	1.232	1.253	2.506	48.7	0.0441	0.0476	30.2	57.2	39.8	11.7	-21.9	37.7	28.7	0.0656	1.001	70.7	0.761	0.614	0.2612	0.76	-0.657	1.417	0.267	2.624	1.162	4.015	0.271	0.08	88.0	17.0	val
2765	8	294	3	Significant	0.6081	1.2	1.373	2.747	50.0	0.045	0.0501	27.7	53.2	42.0	13.7	-20.8	39.3	30.0	0.071	1.003	72.1	0.741	0.49	0.2611	0.759	-0.685	1.444	0.259	2.797	1.361	4.309	0.251	0.041	90.8	17.0	val
2766	8	295	3	Significant	0.6112	1.208	1.299	2.599	49.7	0.0538	0.0609	31.2	56.7	44.0	14.6	-19.2	33.8	29.9	0.0681	1.063	85.7	0.753	0.577	0.1966	0.769	-0.612	1.381	0.323	2.852	1.244	3.752	0.257	0.09	87.4	18.0	val
2767	8	296	3	Significant	0.6143	1.226	1.245	2.49	48.9	0.0548	0.0532	31.0	59.1	45.0	12.8	-19.1	41.9	32.3	0.0667	0.997	89.9	0.767	0.464	0.245	0.831	-0.613	1.444	0.34	2.438	1.027	4.238	0.269	0.044	90.6	18.0	val
2768	8	297	3	Significant	0.6174	1.229	1.297	2.595	48.8	0.0511	0.0534	31.8	57.7	41.0	12.1	-18.0	36.1	27.6	0.0672	1.115	62.5	0.76	0.775	0.2497	0.782	-0.718	1.5	0.313	2.693	1.273	4.547	0.326	0.076	91.3	17.0	val
2769	8	298	3	Significant	0.6205	1.21	1.283	2.567	49.6	0.0447	0.0574	29.5	58.2	40.6	15.3	-17.2	36.9	27.2	0.0685	1.055	66.1	0.727	0.745	0.2332	0.695	-0.68	1.375	0.373	2.996	1.427	4.484	0.229	0.068	91.5	17.0	val
2770	8	299	3	Significant	0.6236	1.225	1.196	2.391	49.0	0.0523	0.0447	30.5	56.0	40.6	14.0	-23.1	37.0	24.7	0.0847	0.907	89.2	0.662	0.586	0.2442	0.754	-0.659	1.413	0.271	2.454	1.418	3.82	0.316	0.081	95.0	16.0	val
2771	8	300	3	Significant	0.6268	1.169	1.245	2.49	51.3	0.0457	0.0571	30.9	58.7	43.0	11.2	-20.5	40.7	31.0	0.07	1.013	104.1	0.729	0.7	0.2613	0.869	-0.555	1.425	0.366	2.622	1.482	4.043	0.299	0.049	89.7	16.0	val
2772	8	301	3	Significant	0.6299	1.19	1.215	2.429	50.4	0.0422	0.0525	30.7	58.5	41.7	10.5	-21.2	40.9	24.1	0.0621	1.014	65.4	0.71	0.757	0.2473	0.64	-0.578	1.218	0.342	3.218	1.333	3.744	0.225	0.078	89.6	18.0	val
2773	8	302	3	Significant	0.6331	1.21	1.288	2.575	49.6	0.0575	0.0563	31.5	57.0	42.7	13.1	-18.1	36.3	29.0	0.061	1.066	82.3	0.765	0.444	0.2096	0.677	-0.624	1.301	0.335	2.566	1.156	3.553	0.286	0.054	91.2	16.0	val
2774	8	303	3	Significant	0.6362	1.227	1.316	2.632	48.9	0.0539	0.0559	31.6	55.1	41.3	14.7	-21.5	35.9	25.3	0.0603	1.066	93.8	0.853	0.725	0.2401	0.836	-0.738	1.573	0.358	2.616	1.809	4.726	0.295	0.056	95.0	17.0	val
2775	8	304	3	Significant	0.6393	1.214	1.3	2.6	49.4	0.0446	0.051	29.7	56.9	42.7	12.9	-21.2	29.3	28.1	0.0725	1.076	84.3	0.772	0.566	0.28	0.757	-0.641	1.398	0.279	2.959	1.408	4.702	0.252	0.076	94.7	19.0	val
2776	8	305	3	Significant	0.6425	1.25	1.288	2.576	48.0	0.0466	0.0542	28.4	57.5	42.1	15.3	-21.1	35.7	27.4	0.0869	1.088	84.3	0.809	0.724	0.2213	0.687	-0.726	1.413	0.317	2.912	1.201	3.717	0.316	0.082	90.1	15.0	val
2777	8	306	3	Significant	0.6457	1.243	1.191	2.382	48.3	0.0532	0.0599	31.6	54.4	43.9	14.3	-19.8	34.6	24.7	0.0908	1.105	62.9	0.777	0.543	0.2561	0.604	-0.662	1.267	0.356	2.09	1.019	3.996	0.226	0.07	89.7	18.0	val
2778	8	307	3	Significant	0.6488	1.239	1.225	2.451	48.4	0.0568	0.0499	29.5	51.2	41.9	16.6	-20.6	35.2	23.3	0.0533	0.999	80.1	0.764	0.753	0.2407	0.695	-0.594	1.289	0.358	3.01	1.12	4.393	0.285	0.068	86.4	17.0	val
2779	8	308	3	Significant	0.652	1.213	1.297	2.594	49.5	0.052	0.0562	30.0	55.7	44.8	15.1	-23.5	37.8	25.1	0.089	1.087	103.9	0.662	0.465	0.2129	0.652	-0.732	1.384	0.281	2.574	1.411	4.417	0.3	0.078	91.5	19.0	val
2780	8	309	3	Significant	0.6552	1.245	1.267	2.535	48.2	0.0434	0.0638	28.7	54.7	38.7	17.5	-22.0	38.1	24.4	0.0745	1.076	74.9	0.738	0.638	0.2055	0.821	-0.726	1.548	0.336	2.616	1.575	4.246	0.194	0.074	91.0	18.0	val
2781	8	310	3	Significant	0.6584	1.218	1.174	2.349	49.3	0.0451	0.0551	32.0	56.0	42.0	14.4	-18.8	36.7	30.3	0.0829	1.053	97.0	0.82	0.587	0.2213	0.615	-0.62	1.235	0.324	2.914	1.269	3.66	0.264	0.04	90.4	17.0	val
2782	8	311	3	Significant	0.6616	1.255	1.317	2.633	47.8	0.0531	0.0469	29.2	56.1	40.8	13.5	-17.2	36.6	28.5	0.0758	0.971	77.4	0.726	0.614	0.2536	0.644	-0.647	1.29	0.166	2.643	1.394	4.213	0.33	0.06	89.8	17.0	val
2783	8	312	3	Significant	0.6648	1.241	1.339	2.677	48.4	0.0586	0.0541	28.7	57.9	42.5	15.4	-23.4	35.9	26.2	0.0806	0.914	69.3	0.748	0.365	0.2396	0.694	-0.878	1.572	0.389	2.031	1.443	4.599	0.276	0.09	86.4	17.0	val
2784	8	313	3	Significant	0.668	1.255	1.324	2.648	47.8	0.0641	0.0539	30.3	57.8	41.6	10.0	-19.1	37.4	29.4	0.0817	1.053	89.9	0.747	0.677	0.2091	0.715	-0.712	1.427	0.32	2.587	0.929	3.825	0.3	0.066	91.4	20.0	val
2785	8	314	3	Significant	0.6712	1.239	1.329	2.658	48.4	0.055	0.0548	29.9	56.9	42.4	16.3	-15.6	40.7	28.8	0.0794	1.046	88.1	0.718	0.541	0.242	0.66	-0.654	1.314	0.421	2.28	1.224	3.983	0.301	0.08	93.7	19.0	val
2786	8	315	3	Significant	0.6744	1.282	1.156	2.312	46.8	0.0689	0.0632	32.7	55.3	42.4	12.2	-23.8	38.0	27.6	0.0719	0.978	90.3	0.747	0.626	0.215	0.665	-0.639	1.304	0.273	2.78	1.077	4.665	0.247	0.1	93.1	17.0	val
2787	8	316	3	Significant	0.6776	1.24	1.312	2.623	48.4	0.0505	0.0547	30.6	58.1	41.9	14.7	-17.9	36.0	25.9	0.0859	1.048	68.5	0.804	0.686	0.2451	0.735	-0.694	1.429	0.347	3.02	1.13	4.118	0.295	0.092	89.4	18.0	val
2788	8	317	3	Significant	0.6808	1.224	1.256	2.511	49.0	0.0551	0.0582	31.4	56.2	39.7	12.6	-14.9	35.7	29.6	0.0885	1.106	87.3	0.774	0.597	0.2171	0.745	-0.704	1.449	0.41	3.255	1.374	3.742	0.235	0.095	89.2	16.0	val
2789	8	318	3	Significant	0.684	1.254	1.275	2.549	47.9	0.0488	0.0571	31.1	57.3	41.6	12.5	-22.1	38.7	30.4	0.0797	0.96	92.4	0.67	0.794	0.2748	0.735	-0.704	1.439	0.36	2.501	1.102	3.354	0.311	0.088	89.9	18.0	val
2790	8	319	3	Significant	0.6872	1.226	1.235	2.47	48.9	0.0522	0.0617	29.8	54.4	40.6	11.5	-20.1	33.9	31.3	0.0787	0.875	79.3	0.689	0.333	0.2548	0.797	-0.559	1.356	0.343	3.043	1.441	4.61	0.29	0.087	93.7	17.0	val
2791	8	320	3	Significant	0.6905	1.2	1.278	2.557	50.0	0.0526	0.0518	30.1	55.5	42.9	15.6	-19.9	36.8	23.4	0.0704	1.016	106.0	0.674	0.353	0.2478	0.749	-0.723	1.471	0.372	2.276	1.846	4.573	0.297	0.076	92.8	17.0	val
2792	8	321	3	Significant	0.6937	1.244	1.263	2.526	48.2	0.0613	0.0575	30.4	53.5	43.4	14.2	-19.8	39.8	29.4	0.0706	1.073	90.3	0.729	0.689	0.2465	0.706	-0.557	1.263	0.39	1.923	1.073	3.483	0.219	0.092	89.2	19.0	val
2793	8	322	3	Significant	0.697	1.244	1.26	2.519	48.2	0.0521	0.0539	29.3	57.0	42.4	8.5	-17.9	37.0	28.6	0.0834	0.954	68.5	0.694	0.749	0.2352	0.846	-0.864	1.71	0.321	2.291	1.554	3.923	0.233	0.066	86.8	18.0	val
2794	8	323	3	Significant	0.7002	1.213	1.189	2.377	49.5	0.0549	0.0472	29.7	54.6	43.9	15.2	-22.4	35.3	29.2	0.0758	1.079	87.9	0.74	0.687	0.2723	0.755	-0.583	1.337	0.329	2.435	1.475	3.829	0.229	0.064	93.8	18.0	val
2795	8	324	3	Significant	0.7035	1.263	1.292	2.584	47.5	0.067	0.0576	30.7	58.8	39.7	16.6	-24.0	41.9	29.2	0.075	0.96	70.7	0.716	0.548	0.2182	0.703	-0.581	1.283	0.422	2.548	1.344	3.63	0.257	0.06	94.5	17.0	val
2796	8	325	3	Significant	0.7067	1.246	1.198	2.397	48.2	0.0643	0.0621	30.1	57.8	43.2	15.1	-22.9	41.0	31.0	0.0721	1.043	62.1	0.654	0.601	0.2588	0.782	-0.652	1.434	0.341	2.723	1.173	4.461	0.288	0.104	94.3	20.0	val
2797	8	326	3	Significant	0.71	1.229	1.304	2.608	48.8	0.0646	0.0519	28.9	56.1	42.8	17.7	-21.7	31.9	29.0	0.0774	1.034	75.7	0.653	0.824	0.2509	0.911	-0.759	1.669	0.341	2.943	1.559	4.775	0.238	0.07	94.6	18.0	val
2798	8	327	3	Significant	0.7133	1.196	1.276	2.551	50.2	0.0579	0.0562	30.2	51.5	44.4	14.0	-22.2	42.7	24.5	0.0718	1.074	74.7	0.702	0.617	0.2501	0.744	-0.625	1.369	0.338	2.666	1.303	4.061	0.261	0.036	95.0	17.0	val
2799	8	328	3	Significant	0.7165	1.228	1.303	2.607	48.9	0.0653	0.0642	30.6	56.3	41.4	15.1	-18.4	40.6	30.9	0.0722	1.011	64.6	0.785	0.598	0.1941	0.766	-0.553	1.319	0.328	2.833	1.216	3.695	0.282	0.056	92.7	17.0	val
2800	8	329	3	Significant	0.7198	1.237	1.282	2.563	48.5	0.0495	0.0567	29.1	57.7	41.9	13.8	-21.1	36.0	24.5	0.0745	1.056	79.5	0.752	0.431	0.2695	0.896	-0.605	1.5	0.339	2.391	0.883	4.345	0.305	0.068	93.3	17.0	val
2801	8	330	3	Significant	0.7231	1.248	1.293	2.586	48.1	0.059	0.0546	29.4	56.9	41.0	17.2	-15.9	36.9	34.7	0.0781	1.065	89.1	0.73	0.445	0.2316	0.905	-0.605	1.51	0.335	2.67	1.465	4.119	0.283	0.069	92.1	17.0	val
2802	8	331	3	Significant	0.7264	1.276	1.191	2.381	47.0	0.0578	0.0568	29.4	54.7	40.9	14.5	-19.0	39.6	24.0	0.0884	1.043	79.1	0.757	0.735	0.229	0.678	-0.512	1.19	0.434	2.952	1.606	4.178	0.303	0.033	95.0	19.0	val
2803	8	332	3	Significant	0.7297	1.255	1.264	2.529	47.8	0.0588	0.0565	31.9	58.8	45.4	12.9	-19.1	40.1	23.5	0.0783	1.025	90.2	0.692	0.739	0.2449	0.701	-0.596	1.297	0.282	2.808	1.313	4.125	0.247	0.052	89.5	17.0	val
2804	8	333	3	Significant	0.733	1.244	1.262	2.525	48.2	0.0586	0.0559	28.7	56.4	42.4	15.9	-23.2	37.2	29.3	0.0637	0.999	66.5	0.703	0.779	0.2847	0.755	-0.622	1.376	0.336	2.982	1.522	3.42	0.287	0.05	95.0	19.0	val
2805	8	334	3	Significant	0.7363	1.211	1.291	2.582	49.6	0.0513	0.0586	28.6	56.4	44.1	13.5	-21.8	37.5	31.7	0.0889	1.076	85.7	0.633	0.392	0.2323	0.611	-0.591	1.202	0.32	2.097	1.408	3.762	0.262	0.09	95.0	20.0	val
2806	8	335	3	Significant	0.7396	1.257	1.33	2.659	47.7	0.0555	0.0587	29.1	55.5	41.7	14.2	-20.8	40.3	28.4	0.0784	1.026	71.7	0.673	0.583	0.2516	0.745	-0.679	1.424	0.342	3.061	1.09	4.156	0.232	0.056	93.5	19.0	val
2807	8	336	3	Significant	0.7429	1.248	1.273	2.545	48.1	0.0583	0.0667	30.4	55.2	43.2	14.0	-19.5	40.3	31.9	0.0972	1.102	97.8	0.721	0.656	0.2219	0.701	-0.638	1.339	0.37	2.476	1.429	3.428	0.259	0.086	93.0	20.0	val
2808	8	337	3	Significant	0.7462	1.258	1.147	2.294	47.7	0.059	0.06	31.0	52.7	43.2	16.6	-17.6	37.3	30.4	0.0837	1.098	96.3	0.732	0.644	0.2129	0.693	-0.656	1.348	0.376	2.226	1.431	3.773	0.225	0.055	93.8	19.0	val
2809	8	338	3	Significant	0.7496	1.253	1.227	2.455	47.9	0.056	0.0608	28.1	55.6	42.3	11.7	-18.7	34.1	29.5	0.0702	1.043	86.4	0.709	0.725	0.2031	0.809	-0.603	1.412	0.336	2.8	0.971	4.044	0.265	0.101	91.3	17.0	val
2810	8	339	3	Significant	0.7529	1.249	1.236	2.472	48.0	0.0554	0.053	28.8	54.2	41.5	10.3	-17.9	41.9	25.7	0.0667	0.954	93.8	0.715	0.599	0.2792	0.763	-0.562	1.325	0.382	2.789	1.07	4.11	0.251	0.078	95.0	17.0	val
2811	8	340	3	Significant	0.7562	1.245	1.291	2.583	48.2	0.0661	0.0525	29.4	55.8	41.7	12.7	-24.3	37.2	25.1	0.079	1.049	98.9	0.743	0.866	0.2788	0.641	-0.648	1.289	0.411	2.959	1.609	4.16	0.189	0.093	95.0	18.0	val
2812	8	341	3	Significant	0.7596	1.24	1.257	2.513	48.4	0.0511	0.0685	29.4	53.2	44.4	11.7	-22.1	38.0	28.3	0.0795	1.015	83.2	0.685	0.922	0.2854	0.697	-0.724	1.421	0.369	2.758	0.762	3.809	0.197	0.06	95.0	19.0	val
2813	8	342	3	Significant	0.7629	1.206	1.221	2.443	49.7	0.0601	0.0658	29.7	55.8	40.7	12.7	-21.8	37.6	24.4	0.0685	1.023	85.1	0.679	0.622	0.2218	0.772	-0.642	1.414	0.323	2.332	1.154	3.766	0.232	0.072	94.7	20.0	val
2814	8	343	3	Significant	0.7662	1.245	1.239	2.478	48.2	0.0544	0.0594	30.0	55.0	44.9	12.2	-24.3	35.2	31.8	0.0956	0.985	87.4	0.765	0.762	0.1852	0.769	-0.524	1.293	0.359	2.088	1.826	4.406	0.223	0.061	95.0	18.0	val
2815	8	344	3	Significant	0.7696	1.275	1.281	2.562	47.0	0.0609	0.0566	29.9	59.4	42.6	15.2	-23.6	36.5	28.3	0.0825	1.052	73.6	0.731	0.633	0.2718	0.762	-0.702	1.464	0.218	2.647	1.348	4.039	0.311	0.083	92.6	18.0	val
2816	8	345	3	Significant	0.773	1.252	1.182	2.364	47.9	0.0575	0.0609	28.8	54.6	40.3	18.5	-17.3	36.7	25.8	0.0522	0.929	97.6	0.713	0.649	0.2522	0.698	-0.556	1.254	0.363	2.632	1.318	4.59	0.295	0.045	95.0	19.0	val
2817	8	346	3	Significant	0.7763	1.241	1.191	2.382	48.4	0.0576	0.061	28.6	55.7	39.8	9.3	-20.6	39.0	30.2	0.0939	0.918	89.3	0.756	0.624	0.2374	0.783	-0.559	1.342	0.336	2.786	1.185	3.716	0.22	0.038	95.0	19.0	val
2818	8	347	3	Significant	0.7797	1.247	1.271	2.541	48.1	0.0682	0.0617	28.3	55.1	42.8	10.6	-18.3	34.9	31.5	0.081	0.952	93.2	0.688	0.328	0.2324	0.89	-0.725	1.615	0.239	2.349	1.209	4.763	0.213	0.065	90.4	19.0	val
2819	8	348	3	Significant	0.7831	1.271	1.255	2.51	47.2	0.06	0.0555	29.1	55.1	43.6	11.6	-22.3	38.2	31.1	0.0759	1.109	79.3	0.669	0.573	0.2188	0.751	-0.584	1.335	0.377	2.947	1.26	4.118	0.22	0.052	95.0	19.0	val
2820	8	349	3	Significant	0.7864	1.25	1.252	2.505	48.0	0.0486	0.063	29.0	56.5	41.3	12.0	-21.3	34.0	31.2	0.0866	1.052	97.0	0.684	0.639	0.248	0.801	-0.596	1.397	0.31	2.897	1.419	3.674	0.25	0.081	94.3	19.0	val
2821	8	350	3	Significant	0.7898	1.238	1.286	2.572	48.5	0.0661	0.0586	30.3	56.2	40.7	12.8	-19.3	32.6	23.1	0.0958	1.0	91.9	0.819	0.646	0.2499	0.718	-0.695	1.413	0.27	2.889	1.369	3.645	0.301	0.062	95.0	19.0	val
2822	8	351	3	Significant	0.7932	1.257	1.225	2.449	47.7	0.0531	0.063	30.4	52.6	39.5	16.6	-22.8	35.9	27.4	0.0918	0.926	83.7	0.667	0.875	0.2253	0.647	-0.719	1.367	0.325	2.749	1.502	3.712	0.245	0.034	91.6	18.0	val
2823	8	352	3	Significant	0.7966	1.283	1.236	2.473	46.8	0.0581	0.0695	29.1	53.2	40.2	11.8	-22.5	37.6	27.6	0.0942	1.013	98.4	0.773	0.714	0.2193	0.72	-0.558	1.278	0.418	2.767	1.799	3.88	0.283	0.046	95.0	20.0	val
7413	22	0	0	Fresh	0.0	1.039	1.358	2.717	57.8	0.0139	0.0342	35.2	51.3	41.8	17.0	-18.5	41.8	32.0	0.0179	1.067	61.0	0.803	0.34	0.2037	0.772	-0.523	1.295	0.366	2.354	1.079	4.114	0.242	0.074	60.0	6.0	val
7414	22	1	0	Fresh	0.0002	1.033	1.326	2.652	58.1	0.0069	0.0257	36.8	52.4	38.0	14.5	-21.2	35.8	28.9	0.0329	1.051	78.5	0.789	0.426	0.2066	0.664	-0.52	1.184	0.429	2.603	1.223	4.029	0.296	0.085	60.0	7.0	val
7415	22	2	0	Fresh	0.0004	1.055	1.413	2.827	56.8	0.0185	0.0252	39.0	51.0	38.5	13.3	-21.1	42.2	32.1	0.0231	0.95	62.9	0.846	0.365	0.1947	0.837	-0.68	1.517	0.228	2.493	1.394	4.357	0.273	0.1	62.1	6.0	val
7416	22	3	0	Fresh	0.0008	1.063	1.315	2.631	56.4	0.0233	0.0365	35.3	50.7	39.3	16.8	-18.0	40.7	32.8	0.0193	1.094	70.4	0.81	0.476	0.1778	0.926	-0.685	1.611	0.278	2.641	0.928	5.261	0.269	0.062	60.0	6.0	val
7417	22	4	0	Fresh	0.0012	1.04	1.325	2.651	57.7	0.0182	0.0263	37.0	50.0	39.3	16.6	-23.6	37.9	28.1	0.0175	1.044	66.8	0.823	0.632	0.1968	0.729	-0.654	1.383	0.279	2.037	0.898	4.547	0.253	0.134	61.6	7.0	val
7418	22	5	0	Fresh	0.0017	1.06	1.4	2.8	56.6	0.0211	0.0277	35.3	50.2	38.4	16.4	-21.2	46.2	27.6	0.0221	1.201	88.4	0.925	0.546	0.2118	0.915	-0.643	1.557	0.322	2.45	1.002	4.538	0.263	0.098	64.1	6.0	val
7419	22	6	0	Fresh	0.0022	1.004	1.443	2.885	59.8	0.0217	0.0362	35.6	49.1	38.8	12.8	-23.0	36.3	33.0	0.0301	1.053	74.8	0.833	0.479	0.1747	0.715	-0.645	1.36	0.264	2.84	1.023	5.198	0.292	0.072	62.4	6.0	val
7420	22	7	0	Fresh	0.0028	1.061	1.403	2.806	56.5	0.0201	0.0289	34.1	52.2	41.0	16.9	-21.9	37.3	29.5	0.0285	1.012	73.4	0.811	0.63	0.1755	0.857	-0.541	1.398	0.304	2.678	1.242	4.44	0.261	0.082	64.4	9.0	val
7421	22	8	0	Fresh	0.0034	1.037	1.343	2.686	57.8	0.0241	0.0312	36.6	49.6	42.7	12.6	-16.3	39.1	30.3	0.0099	1.004	89.0	0.857	0.498	0.2085	0.574	-0.433	1.007	0.291	2.472	0.525	3.89	0.274	0.098	60.5	8.0	val
7422	22	9	0	Fresh	0.0041	1.024	1.324	2.647	58.6	0.0151	0.0288	38.0	48.5	41.6	18.8	-19.1	36.8	31.1	0.0292	1.014	71.0	0.87	0.44	0.2144	0.713	-0.573	1.285	0.314	2.922	1.454	4.781	0.229	0.069	60.0	6.0	val
7423	22	10	0	Fresh	0.0048	1.024	1.269	2.537	58.6	0.0263	0.0298	36.6	55.4	39.5	12.5	-20.6	38.5	28.6	0.0237	1.056	86.4	0.831	0.453	0.1663	0.958	-0.653	1.61	0.333	2.703	1.094	4.442	0.225	0.109	61.3	6.0	val
7424	22	11	0	Fresh	0.0055	1.044	1.414	2.827	57.5	0.0211	0.0338	37.7	52.5	37.2	16.4	-16.6	37.6	29.9	0.0133	1.046	81.3	0.862	0.547	0.2216	0.851	-0.589	1.44	0.261	2.216	0.968	4.549	0.29	0.074	61.5	6.0	val
7425	22	12	0	Fresh	0.0063	1.035	1.369	2.739	58.0	0.0222	0.031	36.8	53.6	40.3	15.6	-19.7	43.5	30.7	0.0	1.007	76.7	0.771	0.54	0.1912	0.658	-0.629	1.287	0.319	2.537	1.1	3.836	0.225	0.089	65.3	9.0	val
7426	22	13	0	Fresh	0.0071	1.017	1.271	2.543	59.0	0.0184	0.0307	37.6	50.4	40.9	13.6	-19.6	38.5	30.2	0.0094	1.005	71.9	0.853	0.372	0.2018	0.896	-0.646	1.542	0.191	2.774	1.516	4.558	0.244	0.09	64.3	7.0	val
7427	22	14	0	Fresh	0.0079	0.98	1.398	2.795	61.3	0.0137	0.0257	36.5	50.3	39.4	15.6	-20.7	41.4	30.3	0.0328	0.964	61.9	0.916	0.496	0.2433	0.834	-0.521	1.355	0.386	2.619	1.245	4.14	0.24	0.069	63.1	9.0	val
7428	22	15	0	Fresh	0.0088	1.05	1.375	2.75	57.1	0.0232	0.0307	36.6	49.1	41.0	11.7	-19.6	45.3	29.0	0.0196	1.016	70.9	0.8	0.62	0.1845	0.79	-0.719	1.509	0.361	2.552	1.115	4.903	0.251	0.1	60.0	8.0	val
7429	22	16	0	Fresh	0.0096	1.01	1.265	2.53	59.4	0.0122	0.0301	36.8	49.9	40.9	14.7	-21.4	36.7	28.7	0.0187	1.124	80.8	0.888	0.486	0.1877	0.776	-0.647	1.423	0.29	2.755	1.34	5.452	0.262	0.069	60.6	6.0	val
7430	22	17	0	Fresh	0.0106	1.029	1.436	2.871	58.3	0.0268	0.0302	36.1	50.1	40.3	18.7	-20.5	46.3	31.7	0.0213	0.973	79.2	0.793	0.57	0.1568	0.741	-0.656	1.397	0.355	2.898	1.565	5.271	0.256	0.091	60.0	7.0	val
7431	22	18	0	Fresh	0.0115	1.007	1.355	2.71	59.6	0.0252	0.024	36.7	51.5	40.6	19.1	-18.5	40.4	30.5	0.0265	1.063	78.7	0.891	0.581	0.2098	0.865	-0.63	1.495	0.231	2.028	1.487	5.58	0.212	0.126	62.0	6.0	val
7432	22	19	0	Fresh	0.0125	1.038	1.405	2.81	57.8	0.0213	0.0316	38.4	54.4	39.2	15.6	-17.5	38.7	30.8	0.0233	0.963	62.4	0.79	0.624	0.1721	0.741	-0.658	1.399	0.372	2.412	1.066	4.203	0.256	0.037	60.0	7.0	val
7433	22	20	0	Fresh	0.0135	1.024	1.405	2.81	58.6	0.0224	0.0213	33.8	54.6	38.2	15.6	-18.7	33.3	29.9	0.0112	1.08	78.0	0.816	0.693	0.2136	0.711	-0.728	1.439	0.294	2.678	0.721	4.94	0.31	0.059	60.0	6.0	val
7434	22	21	0	Fresh	0.0145	0.984	1.359	2.718	61.0	0.0217	0.032	37.0	52.3	38.6	13.8	-22.8	39.1	30.6	0.0288	0.998	73.0	0.808	0.506	0.2104	0.72	-0.544	1.263	0.341	2.524	1.031	4.694	0.202	0.077	61.6	6.0	val
7435	22	22	0	Fresh	0.0156	1.038	1.379	2.757	57.8	0.0218	0.0298	37.0	52.1	41.9	13.6	-21.5	38.6	28.8	0.0283	1.025	59.7	0.854	0.648	0.1942	0.848	-0.568	1.416	0.329	2.266	1.35	5.092	0.239	0.075	62.6	6.0	val
7436	22	23	0	Fresh	0.0166	1.038	1.309	2.618	57.8	0.0228	0.0324	36.2	54.8	43.9	18.3	-18.8	42.8	31.8	0.0102	1.043	72.0	0.855	0.446	0.233	0.904	-0.604	1.507	0.372	2.184	1.243	4.785	0.242	0.042	64.0	6.0	val
7437	22	24	0	Fresh	0.0177	1.036	1.361	2.722	57.9	0.0179	0.0312	35.7	50.3	41.1	11.6	-18.3	40.4	32.8	0.0239	0.975	55.1	0.772	0.524	0.1765	0.626	-0.416	1.042	0.239	2.767	1.175	5.282	0.25	0.078	60.0	8.0	val
7438	22	25	0	Fresh	0.0188	1.05	1.325	2.649	57.2	0.0127	0.0288	36.6	54.0	40.3	19.2	-19.1	48.7	29.3	0.0239	1.016	77.9	0.8	0.605	0.1834	0.937	-0.515	1.452	0.285	2.122	1.368	5.045	0.288	0.079	62.2	9.0	val
7439	22	26	0	Fresh	0.02	1.005	1.276	2.552	59.7	0.0286	0.0402	38.1	55.5	41.6	14.4	-18.5	38.4	25.1	0.0233	1.042	86.7	0.881	0.307	0.198	0.75	-0.494	1.244	0.195	2.55	1.187	5.006	0.234	0.105	65.8	9.0	val
7440	22	27	0	Fresh	0.0212	1.052	1.328	2.657	57.0	0.0261	0.0353	37.0	50.3	40.6	14.1	-22.2	36.1	31.1	0.0379	0.983	79.2	0.831	0.621	0.1592	0.74	-0.604	1.344	0.255	1.945	1.151	4.425	0.24	0.061	60.0	6.0	val
7441	22	28	0	Fresh	0.0223	1.063	1.313	2.626	56.4	0.0128	0.0292	37.7	49.4	39.2	12.3	-20.5	36.7	29.9	0.0143	0.96	85.4	0.817	0.456	0.1507	0.798	-0.492	1.29	0.39	1.887	0.813	4.505	0.27	0.088	63.3	8.0	val
7442	22	29	0	Fresh	0.0235	1.012	1.345	2.691	59.3	0.0236	0.0302	37.3	48.6	37.7	15.8	-22.2	36.2	30.5	0.0299	1.016	74.8	0.842	0.553	0.1687	0.794	-0.46	1.253	0.257	2.637	1.162	4.71	0.267	0.052	62.9	9.0	val
7443	22	30	0	Fresh	0.0248	1.031	1.358	2.717	58.2	0.021	0.0184	35.3	49.8	40.3	12.3	-20.9	35.2	31.2	0.0212	1.002	64.4	0.868	0.524	0.2126	0.664	-0.597	1.261	0.376	2.228	1.186	3.242	0.271	0.084	63.4	8.0	val
7444	22	31	0	Fresh	0.026	1.081	1.396	2.792	55.5	0.0211	0.0254	35.6	51.9	39.4	16.2	-22.6	42.9	29.7	0.0166	0.97	63.9	0.88	0.421	0.2052	0.893	-0.604	1.497	0.323	2.417	1.237	3.877	0.24	0.095	62.8	8.0	val
7445	22	32	0	Fresh	0.0273	1.023	1.37	2.739	58.6	0.0216	0.0362	36.4	53.0	39.2	12.5	-20.5	40.1	33.0	0.0224	1.042	80.2	0.907	0.392	0.184	0.791	-0.576	1.366	0.315	2.048	1.538	5.546	0.24	0.083	70.1	7.0	val
7446	22	33	0	Fresh	0.0286	1.021	1.288	2.577	58.8	0.0171	0.0273	36.5	48.1	40.4	15.0	-20.2	42.8	27.1	0.0128	1.032	70.2	0.94	0.715	0.2331	0.808	-0.413	1.221	0.276	1.926	0.889	3.91	0.273	0.12	65.0	7.0	val
7447	22	34	0	Fresh	0.0299	1.033	1.32	2.64	58.1	0.0217	0.0377	36.2	50.7	38.9	18.0	-18.7	46.9	30.0	0.0277	1.076	69.2	0.849	0.62	0.2261	0.929	-0.583	1.513	0.35	2.476	0.928	4.263	0.236	0.071	60.0	8.0	val
7448	22	35	0	Fresh	0.0312	1.05	1.369	2.738	57.2	0.0175	0.0242	37.3	52.9	36.9	18.6	-23.5	40.8	31.9	0.0244	1.006	72.5	0.816	0.629	0.1923	0.769	-0.653	1.422	0.359	2.298	0.961	3.853	0.235	0.106	63.7	7.0	val
7449	22	36	0	Fresh	0.0326	1.036	1.41	2.821	57.9	0.0199	0.0305	35.7	52.2	38.1	16.6	-22.5	41.1	30.9	0.0223	0.935	70.4	0.784	0.553	0.2022	0.786	-0.632	1.418	0.223	2.86	1.238	3.795	0.288	0.108	67.3	7.0	val
7450	22	37	0	Fresh	0.0339	1.049	1.519	3.038	57.2	0.0263	0.0305	37.5	54.9	39.9	15.6	-19.1	40.2	31.6	0.015	1.009	77.0	0.718	0.545	0.2074	0.874	-0.632	1.506	0.307	1.913	1.122	4.67	0.251	0.061	65.1	7.0	val
7451	22	38	0	Fresh	0.0353	1.015	1.417	2.834	59.1	0.0211	0.0332	36.4	53.2	38.3	15.0	-21.5	36.2	31.9	0.0063	0.95	79.6	0.85	0.548	0.1996	0.771	-0.475	1.246	0.235	3.015	1.104	3.889	0.178	0.061	62.1	8.0	val
7452	22	39	0	Fresh	0.0367	1.101	1.398	2.795	54.5	0.0225	0.0231	37.0	50.8	42.1	13.0	-18.5	44.2	33.1	0.0307	1.04	67.0	0.876	0.502	0.1641	0.772	-0.587	1.359	0.276	2.484	1.135	4.427	0.213	0.09	63.7	7.0	val
7453	22	40	0	Fresh	0.0381	1.066	1.335	2.67	56.3	0.0247	0.0325	37.9	55.3	37.0	14.6	-17.9	40.4	28.2	0.0228	1.003	66.2	0.79	0.572	0.2288	0.778	-0.78	1.558	0.365	2.831	1.16	4.809	0.214	0.046	67.7	7.0	val
7454	22	41	0	Fresh	0.0396	1.036	1.386	2.772	57.9	0.0164	0.0298	37.1	50.7	42.5	17.3	-19.2	40.0	27.5	0.0219	1.01	83.1	0.922	0.555	0.188	0.717	-0.499	1.217	0.281	2.337	0.915	4.124	0.283	0.088	60.7	9.0	val
7455	22	42	0	Fresh	0.041	1.085	1.319	2.638	55.3	0.0216	0.0338	37.8	51.2	37.4	13.0	-19.1	36.4	34.9	0.0102	1.03	75.6	0.825	0.634	0.1864	0.671	-0.643	1.313	0.292	2.814	0.962	4.479	0.258	0.077	65.5	7.0	val
7456	22	43	0	Fresh	0.0425	1.046	1.303	2.607	57.4	0.0256	0.0294	35.8	52.0	39.7	14.7	-24.5	44.1	31.3	0.0258	0.944	88.0	0.811	0.452	0.1961	0.774	-0.567	1.34	0.231	2.715	1.197	3.973	0.279	0.06	62.5	7.0	val
7457	22	44	0	Fresh	0.044	1.044	1.302	2.605	57.4	0.0202	0.0387	37.3	51.8	41.6	14.7	-19.9	36.4	32.0	0.0233	1.008	94.8	0.821	0.281	0.2181	0.604	-0.621	1.225	0.206	2.42	1.251	4.221	0.241	0.041	65.4	10.0	val
7458	22	45	0	Fresh	0.0455	1.069	1.356	2.713	56.1	0.0113	0.034	36.2	49.1	39.4	13.2	-21.8	40.8	30.2	0.0252	1.061	86.1	0.761	0.469	0.1893	0.958	-0.513	1.471	0.384	2.558	1.115	4.662	0.258	0.074	61.6	8.0	val
7459	22	46	0	Fresh	0.047	1.084	1.273	2.545	55.4	0.0217	0.0364	37.5	51.1	41.2	14.4	-18.3	39.7	27.0	0.0177	1.019	91.6	0.861	0.476	0.236	0.717	-0.479	1.196	0.304	2.721	1.153	5.29	0.216	0.08	64.8	7.0	val
7460	22	47	0	Fresh	0.0486	1.006	1.358	2.716	59.7	0.0215	0.0273	37.1	51.5	39.1	17.5	-19.3	39.9	33.0	0.0225	1.053	56.6	0.814	0.386	0.2078	0.75	-0.69	1.439	0.336	2.688	1.169	5.345	0.273	0.09	67.1	8.0	val
7461	22	48	0	Fresh	0.0501	1.035	1.425	2.849	58.0	0.0218	0.0266	34.1	54.2	42.8	16.8	-22.6	40.8	27.6	0.0161	0.912	98.7	0.899	0.634	0.1784	0.788	-0.757	1.545	0.276	2.446	1.232	4.218	0.248	0.076	64.5	6.0	val
7462	22	49	0	Fresh	0.0517	1.05	1.253	2.507	57.2	0.0191	0.0309	36.0	52.8	41.2	16.5	-18.4	34.2	27.2	0.041	1.027	54.4	0.828	0.432	0.2306	0.835	-0.613	1.448	0.278	2.865	1.044	5.31	0.253	0.1	68.3	8.0	val
7463	22	50	0	Fresh	0.0533	1.054	1.405	2.809	56.9	0.023	0.0268	35.7	52.5	37.6	12.3	-21.8	41.7	28.7	0.0341	1.039	80.2	0.842	0.458	0.1947	0.734	-0.542	1.276	0.35	2.511	0.998	4.598	0.254	0.089	68.4	6.0	val
7464	22	51	0	Fresh	0.0549	1.083	1.376	2.752	55.4	0.025	0.026	37.1	50.0	37.7	15.1	-20.2	35.4	33.4	0.0225	1.023	83.0	0.928	0.545	0.2066	0.924	-0.696	1.62	0.24	2.301	1.556	4.709	0.3	0.077	67.8	8.0	val
7465	22	52	0	Fresh	0.0565	1.02	1.36	2.721	58.8	0.0197	0.0298	36.8	52.7	40.1	16.8	-19.8	37.3	28.9	0.0156	1.039	73.4	0.877	0.567	0.1839	0.771	-0.61	1.381	0.29	2.325	1.214	4.526	0.24	0.089	69.0	7.0	val
7466	22	53	0	Fresh	0.0582	1.019	1.367	2.735	58.9	0.0157	0.0437	36.1	51.3	37.7	15.9	-21.9	42.3	32.2	0.0242	1.004	73.3	0.864	0.557	0.1833	0.832	-0.471	1.304	0.267	2.236	1.15	4.725	0.236	0.062	66.2	7.0	val
7467	22	54	0	Fresh	0.0598	1.043	1.321	2.642	57.5	0.0263	0.031	36.5	50.6	38.1	11.5	-20.9	42.8	34.2	0.0119	1.043	81.6	0.972	0.541	0.1974	0.725	-0.685	1.409	0.269	2.396	1.057	5.289	0.249	0.062	62.6	10.0	val
7468	22	55	0	Fresh	0.0615	1.056	1.286	2.572	56.8	0.0212	0.0394	36.9	52.0	39.1	15.5	-18.9	36.8	29.8	0.034	1.07	66.7	0.83	0.525	0.1746	0.793	-0.569	1.362	0.31	2.8	1.372	4.809	0.262	0.072	65.7	9.0	val
7469	22	56	0	Fresh	0.0632	1.033	1.285	2.57	58.1	0.0192	0.0442	35.6	51.0	39.5	17.9	-17.9	36.2	28.2	0.0301	0.918	83.3	0.709	0.696	0.2024	0.739	-0.47	1.208	0.325	2.212	1.075	3.934	0.233	0.078	60.0	9.0	val
7470	22	57	0	Fresh	0.0649	1.001	1.328	2.657	59.9	0.029	0.0284	34.7	50.6	38.9	14.7	-18.4	35.9	30.4	0.0273	1.04	61.4	0.825	0.479	0.2323	0.927	-0.726	1.653	0.283	2.112	1.201	3.651	0.362	0.079	66.5	9.0	val
7471	22	58	0	Fresh	0.0666	1.043	1.297	2.593	57.5	0.0246	0.0395	37.0	53.7	37.8	13.3	-18.4	40.3	30.1	0.0268	1.04	61.2	0.811	0.532	0.2002	0.782	-0.709	1.492	0.227	2.952	1.01	5.044	0.288	0.087	62.4	8.0	val
7472	22	59	0	Fresh	0.0683	1.036	1.373	2.747	57.9	0.0332	0.0383	37.4	51.2	40.6	13.2	-21.1	39.2	31.0	0.0323	1.086	83.2	0.846	0.689	0.1885	0.786	-0.424	1.21	0.19	2.184	1.15	4.451	0.222	0.109	66.0	7.0	val
7473	22	60	0	Fresh	0.0701	1.031	1.383	2.767	58.2	0.0233	0.0399	36.6	52.6	40.3	15.9	-22.3	42.4	26.3	0.0229	1.094	63.9	0.776	0.642	0.1987	0.833	-0.659	1.492	0.343	2.309	1.381	4.149	0.245	0.056	67.0	9.0	val
7474	22	61	0	Fresh	0.0718	1.033	1.434	2.868	58.1	0.0261	0.0306	35.8	53.6	38.6	19.8	-19.3	41.3	29.1	0.0154	0.97	78.7	0.874	0.484	0.196	0.834	-0.725	1.559	0.331	2.713	0.989	4.756	0.255	0.076	68.2	8.0	val
7475	22	62	0	Fresh	0.0736	1.025	1.371	2.743	58.5	0.0304	0.0258	36.9	51.3	40.8	14.6	-20.6	42.6	30.5	0.022	1.033	70.7	0.766	0.53	0.2263	0.611	-0.552	1.163	0.215	2.273	1.284	5.096	0.231	0.081	60.3	8.0	val
7476	22	63	0	Fresh	0.0754	1.004	1.291	2.582	59.8	0.0235	0.0257	37.0	52.8	38.9	14.9	-19.9	39.4	26.4	0.0442	1.015	89.1	0.902	0.51	0.1799	0.779	-0.732	1.511	0.295	2.54	1.171	4.27	0.206	0.043	70.0	8.0	val
7477	22	64	0	Fresh	0.0772	1.045	1.314	2.627	57.4	0.0259	0.0418	34.8	50.0	39.7	14.3	-19.2	38.6	21.7	0.0313	1.058	87.0	0.847	0.566	0.1742	0.934	-0.506	1.44	0.312	2.843	0.609	4.079	0.278	0.067	64.1	8.0	val
7478	22	65	0	Fresh	0.079	1.041	1.365	2.73	57.6	0.0256	0.029	34.9	50.5	39.5	13.3	-17.5	41.4	27.4	0.0203	1.061	86.2	0.813	0.649	0.1831	0.83	-0.664	1.495	0.261	2.563	1.344	5.276	0.229	0.084	64.3	10.0	val
7479	22	66	0	Fresh	0.0808	1.017	1.388	2.776	59.0	0.029	0.0361	37.9	53.2	38.1	18.0	-22.8	43.1	28.7	0.013	1.058	65.6	0.849	0.571	0.2148	0.827	-0.624	1.451	0.276	2.567	1.026	4.313	0.205	0.051	68.9	8.0	val
7480	22	67	0	Fresh	0.0827	1.06	1.379	2.757	56.6	0.0302	0.0306	35.5	48.3	40.2	13.0	-19.6	44.0	28.6	0.0179	1.069	68.9	0.818	0.422	0.2062	0.701	-0.519	1.22	0.226	2.424	1.429	4.761	0.278	0.064	63.7	7.0	val
7481	22	68	0	Fresh	0.0845	1.033	1.342	2.683	58.1	0.0187	0.0266	36.6	52.5	39.2	15.4	-20.0	38.7	30.4	0.023	1.016	64.2	0.885	0.556	0.1902	0.922	-0.602	1.524	0.339	2.424	1.146	4.733	0.297	0.037	68.5	10.0	val
7482	22	69	0	Fresh	0.0864	1.057	1.405	2.809	56.8	0.021	0.0373	35.1	53.6	40.7	16.7	-22.0	46.5	24.5	0.0232	1.012	81.7	0.802	0.429	0.1714	0.856	-0.555	1.41	0.252	2.592	1.304	3.552	0.272	0.067	67.1	8.0	val
7483	22	70	0	Fresh	0.0883	1.037	1.285	2.569	57.9	0.0287	0.0304	36.8	49.1	40.2	12.6	-16.3	42.4	28.4	0.0416	0.895	71.8	0.792	0.477	0.1806	0.866	-0.522	1.388	0.389	2.927	1.268	4.266	0.275	0.093	66.9	10.0	val
7484	22	71	0	Fresh	0.0902	1.069	1.246	2.492	56.1	0.0301	0.0383	35.1	50.1	41.0	17.2	-21.5	41.6	24.2	0.0145	0.987	84.2	0.758	0.46	0.1995	0.775	-0.499	1.274	0.294	2.486	1.044	3.789	0.189	0.084	71.3	8.0	val
7485	22	72	0	Fresh	0.0921	1.039	1.286	2.571	57.7	0.0155	0.0274	35.3	51.2	39.8	12.8	-19.4	38.6	31.1	0.0462	1.045	58.4	0.819	0.478	0.1822	0.938	-0.685	1.623	0.275	2.573	1.106	4.259	0.225	0.065	70.2	10.0	val
7486	22	73	0	Fresh	0.094	1.031	1.36	2.72	58.2	0.032	0.0342	35.0	51.4	38.1	15.6	-19.8	45.0	29.0	0.0247	1.112	70.3	0.872	0.423	0.2	0.647	-0.53	1.177	0.305	2.447	1.583	3.997	0.28	0.106	65.8	9.0	val
7487	22	74	0	Fresh	0.096	1.037	1.371	2.741	57.8	0.013	0.0235	37.4	53.1	40.6	14.9	-18.3	44.2	35.0	0.051	0.978	74.6	0.856	0.572	0.1844	0.73	-0.575	1.305	0.33	2.493	1.246	5.064	0.23	0.086	72.0	9.0	val
7488	22	75	0	Fresh	0.0979	1.067	1.321	2.643	56.2	0.0177	0.0369	36.3	44.9	39.5	14.4	-23.1	39.8	31.6	0.0357	0.984	83.9	0.913	0.562	0.1864	0.869	-0.607	1.477	0.33	2.767	1.185	4.473	0.242	0.082	63.1	11.0	val
7489	22	76	0	Fresh	0.0999	1.053	1.396	2.793	57.0	0.0233	0.0324	36.3	51.3	39.5	15.4	-20.3	46.1	31.7	0.0336	1.004	85.7	0.868	0.545	0.1927	0.947	-0.636	1.583	0.35	2.497	1.028	4.577	0.256	0.08	66.5	10.0	val
7490	22	77	0	Fresh	0.1019	1.046	1.408	2.816	57.4	0.0318	0.0346	36.3	49.8	37.7	12.9	-22.4	46.6	30.7	0.0148	0.944	81.1	0.762	0.588	0.2132	0.785	-0.693	1.479	0.189	2.543	1.566	4.545	0.188	0.051	66.4	10.0	val
7491	22	78	0	Fresh	0.1039	1.053	1.409	2.818	57.0	0.0189	0.0288	35.1	48.0	38.7	17.7	-19.1	42.5	25.8	0.0047	1.027	82.5	0.736	0.528	0.2418	0.675	-0.622	1.297	0.249	2.641	1.052	5.554	0.243	0.069	63.3	8.0	val
7492	22	79	0	Fresh	0.1059	1.025	1.396	2.792	58.5	0.0259	0.0373	36.3	53.4	39.4	12.1	-23.2	41.0	25.2	0.0286	1.017	76.0	0.78	0.486	0.1785	0.802	-0.529	1.331	0.324	2.595	0.952	5.255	0.274	0.103	67.7	7.0	val
7493	22	80	0	Fresh	0.1079	1.048	1.328	2.656	57.2	0.0174	0.0297	35.6	47.0	39.5	15.7	-21.3	40.1	34.4	0.0137	1.012	58.1	0.764	0.431	0.2215	0.738	-0.533	1.271	0.34	2.715	0.862	3.318	0.213	0.1	67.0	10.0	val
7494	22	81	0	Fresh	0.1099	1.067	1.438	2.876	56.2	0.0291	0.0264	35.0	51.6	41.9	17.4	-22.9	42.8	33.2	0.0263	1.05	86.0	0.856	0.582	0.1815	0.897	-0.612	1.508	0.351	2.123	1.43	4.622	0.267	0.079	68.1	9.0	val
7495	22	82	0	Fresh	0.112	1.041	1.412	2.823	57.6	0.0218	0.0311	34.8	48.9	38.8	16.6	-19.5	44.5	29.8	0.0433	1.025	84.0	0.756	0.569	0.1843	0.826	-0.565	1.391	0.321	2.795	1.257	4.092	0.213	0.136	70.3	9.0	val
7496	22	83	0	Fresh	0.114	1.084	1.295	2.59	55.4	0.0232	0.0253	35.1	52.0	38.5	15.1	-18.9	40.0	28.2	0.0587	1.041	93.1	0.851	0.55	0.1919	0.861	-0.55	1.41	0.234	2.78	1.137	4.199	0.273	0.075	69.8	8.0	val
7497	22	84	0	Fresh	0.1161	1.017	1.38	2.76	59.0	0.0219	0.0412	35.0	54.6	37.0	12.5	-17.4	43.9	31.1	0.0439	1.0	55.1	0.793	0.446	0.201	0.626	-0.542	1.168	0.397	2.197	0.985	3.984	0.245	0.062	67.7	7.0	val
7498	22	85	0	Fresh	0.1182	1.071	1.409	2.817	56.0	0.0271	0.0414	35.2	48.8	41.7	13.4	-19.7	41.6	27.2	0.0219	1.083	90.1	0.853	0.496	0.2418	0.853	-0.555	1.408	0.265	2.471	0.879	4.234	0.258	0.045	73.3	9.0	val
7499	22	86	0	Fresh	0.1203	1.055	1.434	2.868	56.9	0.0214	0.0328	37.0	51.5	37.5	18.1	-22.7	38.5	26.9	0.027	0.995	97.5	0.8	0.607	0.2147	0.838	-0.534	1.373	0.32	2.039	1.354	4.224	0.29	0.068	69.0	11.0	val
7500	22	87	0	Fresh	0.1224	1.059	1.343	2.685	56.6	0.0248	0.0362	35.3	48.7	36.2	11.2	-19.0	39.9	26.0	0.0451	1.092	80.0	0.76	0.321	0.2232	0.885	-0.658	1.543	0.348	2.675	1.416	4.986	0.232	0.063	64.7	10.0	val
7501	22	88	0	Fresh	0.1245	1.071	1.455	2.91	56.0	0.0237	0.0364	36.4	49.9	41.2	16.1	-16.9	40.6	32.1	0.0182	0.92	81.4	0.85	0.55	0.184	0.769	-0.677	1.446	0.28	2.964	1.195	4.922	0.248	0.08	67.6	10.0	val
7502	22	89	0	Fresh	0.1266	1.078	1.35	2.701	55.7	0.0269	0.0264	36.6	48.4	39.6	16.3	-20.8	36.5	28.3	0.0397	1.067	80.9	0.85	0.514	0.1797	0.842	-0.66	1.502	0.393	2.493	1.225	4.339	0.219	0.113	68.7	10.0	val
7503	22	90	0	Fresh	0.1287	1.062	1.392	2.784	56.5	0.0224	0.0332	33.6	50.8	40.6	15.3	-22.0	38.1	33.7	0.0296	1.033	84.3	0.767	0.536	0.1938	0.874	-0.709	1.583	0.339	2.373	1.224	4.23	0.224	0.086	69.6	10.0	val
7504	22	91	0	Fresh	0.1309	1.064	1.43	2.859	56.4	0.0236	0.0432	36.7	50.7	40.2	17.9	-23.0	38.9	35.5	0.0368	1.036	97.0	0.775	0.588	0.2199	0.871	-0.798	1.668	0.226	2.691	0.845	4.391	0.259	0.073	72.8	7.0	val
7505	22	92	0	Fresh	0.1331	1.033	1.354	2.707	58.1	0.0298	0.0449	37.5	47.7	38.4	14.7	-17.5	37.4	35.7	0.0367	1.013	73.0	0.886	0.509	0.2092	0.822	-0.512	1.335	0.3	1.906	1.297	3.682	0.178	0.1	65.9	10.0	val
7506	22	93	0	Fresh	0.1352	1.081	1.366	2.731	55.5	0.0208	0.0305	37.3	51.7	38.3	13.3	-21.5	44.4	29.8	0.0291	1.066	78.7	0.86	0.513	0.204	0.773	-0.711	1.483	0.399	2.216	0.956	4.472	0.216	0.092	63.5	11.0	val
7507	22	94	0	Fresh	0.1374	1.058	1.37	2.74	56.7	0.027	0.0381	35.8	53.5	39.0	15.1	-21.7	42.4	29.8	0.02	0.941	63.8	0.842	0.458	0.2241	0.918	-0.555	1.473	0.372	2.545	1.385	3.778	0.231	0.107	70.9	9.0	val
7508	22	95	0	Fresh	0.1396	1.088	1.41	2.819	55.1	0.0252	0.0348	34.5	50.9	38.9	14.3	-24.2	35.3	29.2	0.0331	1.019	76.0	0.89	0.578	0.2115	0.854	-0.712	1.566	0.376	2.119	1.111	4.378	0.277	0.034	71.7	9.0	val
7509	22	96	0	Fresh	0.1418	1.03	1.372	2.743	58.2	0.0218	0.0291	36.7	52.8	39.7	13.4	-18.3	35.4	22.9	0.0203	0.954	104.1	0.875	0.471	0.1887	0.843	-0.664	1.507	0.323	2.976	1.519	3.854	0.225	0.092	70.4	8.0	val
7510	22	97	0	Fresh	0.144	1.045	1.42	2.841	57.4	0.0258	0.0396	35.4	50.6	37.7	17.0	-20.9	43.4	28.1	0.0116	0.929	78.2	0.906	0.496	0.2154	0.58	-0.709	1.289	0.219	2.88	1.415	5.288	0.243	0.055	68.7	9.0	val
7511	22	98	0	Fresh	0.1463	1.055	1.267	2.535	56.9	0.0293	0.03	34.7	49.6	38.0	16.8	-20.7	43.8	29.5	0.0345	0.978	77.3	0.91	0.538	0.2223	0.759	-0.674	1.433	0.307	2.523	1.565	4.371	0.224	0.07	69.3	10.0	val
7512	22	99	0	Fresh	0.1485	1.056	1.272	2.543	56.8	0.0239	0.0304	35.8	50.3	39.3	14.3	-16.6	38.7	28.3	0.0432	1.066	62.5	0.794	0.646	0.2188	0.68	-0.536	1.216	0.248	1.832	1.225	3.732	0.253	0.055	66.9	9.0	val
7513	22	100	1	Mild	0.1508	1.035	1.421	2.841	58.0	0.0287	0.0324	35.9	52.2	39.7	15.8	-24.0	36.3	32.2	0.027	0.93	61.8	0.795	0.486	0.1867	0.713	-0.548	1.261	0.196	3.093	0.912	4.989	0.268	0.103	65.8	9.0	val
7514	22	101	1	Mild	0.153	1.071	1.335	2.67	56.0	0.0231	0.044	35.6	47.2	40.3	14.8	-17.5	39.2	28.6	0.017	0.995	80.4	0.845	0.375	0.2247	0.934	-0.602	1.537	0.31	2.471	0.495	5.243	0.241	0.051	69.3	9.0	val
7515	22	102	1	Mild	0.1553	1.063	1.396	2.791	56.4	0.0333	0.0341	36.4	54.4	37.9	12.9	-20.2	44.0	29.7	0.0239	1.038	68.9	0.792	0.551	0.2032	0.891	-0.48	1.371	0.324	2.727	0.857	5.26	0.22	0.06	63.8	10.0	val
7516	22	103	1	Mild	0.1576	1.06	1.336	2.672	56.6	0.0346	0.0421	36.4	51.5	40.2	15.8	-16.2	37.1	26.3	0.0336	1.034	75.5	0.813	0.5	0.2194	0.75	-0.609	1.359	0.373	2.684	1.381	4.302	0.26	0.09	70.3	10.0	val
7517	22	104	1	Mild	0.1599	1.074	1.372	2.744	55.9	0.0305	0.0392	35.4	51.8	38.7	18.0	-21.6	39.9	30.0	0.0468	0.923	84.5	0.875	0.224	0.2208	0.749	-0.831	1.58	0.344	2.348	1.236	4.6	0.308	0.06	74.9	10.0	val
7518	22	105	1	Mild	0.1622	1.026	1.341	2.681	58.5	0.0256	0.0362	36.6	49.7	37.9	15.0	-16.2	41.5	29.8	0.0287	1.07	94.3	0.823	0.651	0.2235	0.843	-0.613	1.457	0.199	3.142	1.304	3.757	0.238	0.094	67.8	10.0	val
7519	22	106	1	Mild	0.1645	1.078	1.33	2.661	55.6	0.0256	0.0268	35.4	53.1	40.7	14.9	-21.3	43.8	28.8	0.0378	1.04	78.2	0.904	0.512	0.2103	0.725	-0.645	1.37	0.308	2.665	1.203	4.389	0.209	0.096	67.9	11.0	val
7520	22	107	1	Mild	0.1669	1.062	1.333	2.666	56.5	0.0296	0.0316	36.0	52.8	38.9	14.9	-18.1	39.4	31.5	0.0478	1.043	72.3	0.909	0.512	0.2091	0.734	-0.514	1.248	0.268	2.614	1.156	4.197	0.302	0.034	75.7	11.0	val
7521	22	108	1	Mild	0.1692	1.056	1.321	2.642	56.8	0.0331	0.03	37.6	46.1	41.8	15.7	-16.9	37.4	30.8	0.032	0.999	83.6	0.877	0.58	0.1954	0.792	-0.623	1.414	0.234	1.771	0.718	4.192	0.236	0.05	72.8	10.0	val
7522	22	109	1	Mild	0.1716	1.033	1.397	2.794	58.1	0.0273	0.0352	35.4	52.4	34.0	13.0	-16.8	36.2	31.5	0.0148	0.989	78.5	0.844	0.482	0.2067	0.613	-0.608	1.221	0.352	2.04	1.457	4.164	0.301	0.087	76.1	11.0	val
7523	22	110	1	Mild	0.174	1.087	1.361	2.722	55.2	0.0175	0.0406	36.1	51.4	38.0	13.8	-19.6	43.7	30.4	0.0434	1.003	76.8	0.876	0.416	0.2067	0.675	-0.694	1.369	0.276	2.045	1.185	3.926	0.239	0.067	68.6	11.0	val
7524	22	111	1	Mild	0.1763	1.073	1.38	2.759	55.9	0.0287	0.0416	35.2	52.2	39.8	15.8	-22.7	41.9	29.7	0.0383	1.053	80.6	0.843	0.522	0.2133	0.813	-0.605	1.419	0.293	2.134	1.08	3.07	0.284	0.058	67.4	11.0	val
7525	22	112	1	Mild	0.1787	1.04	1.318	2.636	57.7	0.0272	0.0436	34.4	49.1	38.9	11.9	-21.2	45.3	29.8	0.0521	0.995	80.1	0.781	0.543	0.226	0.802	-0.613	1.415	0.339	2.558	1.286	4.338	0.289	0.082	74.0	11.0	val
7526	22	113	1	Mild	0.1811	1.045	1.265	2.529	57.4	0.0271	0.0394	36.6	49.3	38.1	16.1	-21.1	42.2	32.0	0.0423	0.979	68.1	0.858	0.624	0.2016	0.787	-0.612	1.398	0.237	2.426	1.203	3.81	0.268	0.095	80.4	12.0	val
7527	22	114	1	Mild	0.1835	1.048	1.312	2.625	57.2	0.0333	0.0313	35.4	51.8	41.2	16.5	-18.5	37.2	31.7	0.0305	0.997	76.9	0.838	0.698	0.2403	0.8	-0.487	1.287	0.234	2.523	1.341	4.293	0.234	0.033	71.7	9.0	val
7528	22	115	1	Mild	0.1859	1.03	1.287	2.573	58.3	0.0285	0.0348	35.1	47.8	39.1	16.3	-20.9	33.6	28.3	0.0321	1.052	63.9	0.843	0.442	0.2094	0.806	-0.587	1.394	0.362	2.302	1.388	5.432	0.181	0.088	69.7	10.0	val
7529	22	116	1	Mild	0.1884	1.064	1.337	2.674	56.4	0.0298	0.0428	36.6	49.2	37.3	15.1	-20.0	40.7	32.0	0.0489	0.993	75.3	0.823	0.417	0.2224	0.775	-0.693	1.468	0.348	2.028	1.308	4.569	0.226	0.093	75.1	10.0	val
7530	22	117	1	Mild	0.1908	1.081	1.318	2.636	55.5	0.0311	0.0404	33.8	48.9	39.8	14.6	-20.2	41.5	29.4	0.0202	0.938	77.9	0.79	0.53	0.1786	0.811	-0.762	1.573	0.301	2.501	1.215	3.404	0.27	0.075	72.8	12.0	val
7531	22	118	1	Mild	0.1933	1.122	1.333	2.666	53.5	0.036	0.0361	37.9	49.6	38.4	18.2	-21.6	45.0	24.9	0.0177	0.943	72.3	0.844	0.56	0.2351	0.666	-0.643	1.309	0.194	2.671	1.227	4.692	0.297	0.065	70.0	11.0	val
7532	22	119	1	Mild	0.1957	1.065	1.353	2.705	56.3	0.036	0.0386	33.8	49.4	37.6	10.1	-22.3	32.6	26.1	0.0357	0.975	76.8	0.751	0.356	0.2191	0.924	-0.707	1.631	0.297	3.228	1.027	4.096	0.259	0.049	73.5	10.0	val
7533	22	120	1	Mild	0.1982	1.034	1.384	2.769	58.0	0.039	0.0422	34.8	50.9	40.2	14.7	-20.1	41.6	27.0	0.0338	0.972	75.0	0.843	0.528	0.2006	0.977	-0.596	1.573	0.222	2.524	1.239	4.539	0.252	0.036	69.8	10.0	val
7534	22	121	1	Mild	0.2007	1.075	1.316	2.632	55.8	0.0285	0.0467	34.3	48.7	38.0	15.5	-21.9	40.3	25.0	0.0533	1.041	88.5	0.842	0.413	0.2405	0.736	-0.673	1.409	0.269	2.573	0.989	4.304	0.277	0.048	66.9	12.0	val
7535	22	122	1	Mild	0.2032	1.063	1.349	2.698	56.4	0.0222	0.0299	34.3	46.3	38.3	14.6	-20.4	35.3	30.5	0.0552	1.044	65.6	0.822	0.322	0.2267	0.839	-0.583	1.422	0.301	3.303	0.857	4.324	0.253	0.094	71.9	9.0	val
7536	22	123	1	Mild	0.2057	1.031	1.367	2.733	58.2	0.032	0.0307	36.6	48.4	40.1	14.6	-19.8	39.3	31.5	0.0343	0.946	71.5	0.759	0.441	0.2159	0.747	-0.593	1.34	0.263	2.227	0.921	5.243	0.188	0.09	72.5	10.0	val
7537	22	124	1	Mild	0.2082	1.08	1.258	2.515	55.5	0.0246	0.0393	35.3	50.3	38.1	16.4	-22.9	39.3	27.1	0.0302	1.035	74.6	0.826	0.42	0.2413	0.778	-0.599	1.378	0.398	2.554	1.358	4.356	0.275	0.068	69.4	10.0	val
7538	22	125	1	Mild	0.2107	1.078	1.261	2.523	55.7	0.0251	0.032	36.6	49.7	36.3	15.5	-21.5	41.0	25.9	0.033	1.016	80.8	0.782	0.546	0.1925	0.759	-0.615	1.373	0.244	2.529	1.235	4.991	0.275	0.067	78.6	10.0	val
7539	22	126	1	Mild	0.2133	1.094	1.399	2.798	54.9	0.0306	0.0376	35.1	52.7	40.2	12.4	-23.5	40.9	29.5	0.04	1.045	78.2	0.801	0.605	0.2159	0.927	-0.662	1.589	0.334	2.625	1.145	3.537	0.264	0.087	74.5	10.0	val
7540	22	127	1	Mild	0.2158	1.066	1.286	2.573	56.3	0.0256	0.0337	35.5	48.6	37.9	14.4	-17.8	35.8	29.6	0.028	1.04	73.6	0.769	0.646	0.2068	0.93	-0.488	1.418	0.26	2.53	1.293	4.724	0.252	0.076	70.4	10.0	val
7541	22	128	1	Mild	0.2183	1.053	1.452	2.903	57.0	0.0263	0.0412	33.7	52.7	36.1	13.9	-20.0	41.7	33.6	0.0513	0.877	64.6	0.884	0.498	0.1998	0.734	-0.695	1.429	0.37	2.65	1.166	3.916	0.266	0.054	71.9	12.0	val
7542	22	129	1	Mild	0.2209	1.067	1.36	2.72	56.2	0.0236	0.0367	36.6	50.8	38.3	17.5	-22.0	36.2	27.1	0.0247	0.995	73.8	0.851	0.428	0.2009	0.735	-0.723	1.458	0.363	2.734	1.13	4.098	0.227	0.1	75.7	10.0	val
7543	22	130	1	Mild	0.2235	1.079	1.397	2.795	55.6	0.0292	0.0422	34.8	52.6	35.7	12.8	-19.1	46.3	28.2	0.0354	1.025	68.0	0.736	0.567	0.2038	0.871	-0.634	1.505	0.273	2.646	1.07	4.919	0.232	0.065	78.3	12.0	val
7544	22	131	1	Mild	0.2261	1.064	1.317	2.635	56.4	0.0245	0.0406	35.3	47.6	38.8	15.1	-21.1	36.2	30.4	0.0534	1.04	88.6	0.774	0.55	0.2314	0.872	-0.523	1.395	0.295	2.656	1.353	4.599	0.238	0.099	75.5	12.0	val
7545	22	132	1	Mild	0.2287	1.071	1.398	2.797	56.0	0.032	0.038	35.6	49.3	38.8	17.4	-21.3	41.1	27.2	0.042	0.983	53.2	0.745	0.4	0.182	1.041	-0.731	1.772	0.364	2.215	0.871	4.883	0.298	0.081	77.4	11.0	val
7546	22	133	1	Mild	0.2313	1.07	1.322	2.645	56.1	0.0336	0.0362	34.5	47.9	36.8	17.7	-19.4	38.2	32.7	0.045	0.992	85.0	0.849	0.636	0.2431	0.771	-0.631	1.402	0.347	2.468	1.063	4.802	0.254	0.059	72.6	11.0	val
7547	22	134	1	Mild	0.2339	1.056	1.306	2.611	56.8	0.031	0.0488	36.0	50.5	37.4	16.3	-22.5	38.2	26.4	0.0589	0.879	70.7	0.76	0.654	0.2072	0.875	-0.582	1.457	0.332	3.062	1.245	5.022	0.286	0.082	72.9	10.0	val
7548	22	135	1	Mild	0.2365	1.043	1.384	2.768	57.5	0.0376	0.0424	35.3	46.2	38.1	11.7	-23.0	36.0	26.1	0.043	0.891	89.2	0.824	0.461	0.2208	0.806	-0.527	1.333	0.339	2.629	1.234	4.828	0.209	0.097	72.0	10.0	val
7549	22	136	1	Mild	0.2391	1.09	1.307	2.615	55.1	0.0325	0.0374	35.2	48.9	38.1	15.5	-20.4	44.5	32.1	0.0402	0.938	79.8	0.797	0.403	0.2209	0.832	-0.604	1.436	0.273	2.571	1.368	4.296	0.343	0.103	76.6	12.0	val
7550	22	137	1	Mild	0.2418	1.087	1.363	2.725	55.2	0.0255	0.0438	34.8	53.3	39.5	14.4	-21.6	41.1	30.2	0.0528	0.985	71.7	0.747	0.51	0.1755	0.764	-0.768	1.532	0.335	2.635	1.233	4.992	0.219	0.054	72.7	12.0	val
7551	22	138	1	Mild	0.2444	1.105	1.333	2.666	54.3	0.0299	0.0345	35.0	48.3	38.2	12.5	-21.9	43.0	29.1	0.045	0.992	76.8	0.834	0.582	0.2088	0.799	-0.599	1.398	0.273	2.429	1.014	3.78	0.288	0.067	70.1	10.0	val
7552	22	139	1	Mild	0.2471	1.095	1.311	2.621	54.8	0.0283	0.0379	35.1	50.0	35.9	15.6	-22.8	39.2	33.4	0.0361	1.031	64.1	0.749	0.498	0.1833	0.837	-0.515	1.352	0.254	2.606	1.42	3.952	0.281	0.099	76.3	13.0	val
7553	22	140	1	Mild	0.2498	1.076	1.437	2.874	55.8	0.0369	0.0447	35.0	49.7	38.0	13.8	-19.8	37.2	32.1	0.0471	1.054	64.0	0.82	0.646	0.2261	0.564	-0.608	1.172	0.333	2.811	1.309	4.821	0.244	0.099	70.4	10.0	val
7554	22	141	1	Mild	0.2524	1.023	1.384	2.767	58.6	0.0327	0.0421	35.8	48.1	38.3	17.3	-23.0	43.3	27.1	0.03	1.019	75.1	0.893	0.527	0.2337	0.751	-0.673	1.423	0.296	3.184	1.357	5.042	0.246	0.086	75.7	12.0	val
7555	22	142	1	Mild	0.2551	1.065	1.384	2.768	56.3	0.0316	0.0442	36.7	47.9	38.2	14.4	-16.4	44.6	35.1	0.0436	1.046	87.1	0.753	0.585	0.2283	0.707	-0.565	1.273	0.216	2.544	1.313	4.295	0.218	0.087	76.4	11.0	val
7556	22	143	1	Mild	0.2578	1.049	1.405	2.809	57.2	0.0378	0.0412	33.7	53.2	38.5	15.1	-18.6	39.2	32.2	0.0434	0.92	61.0	0.765	0.588	0.2432	0.718	-0.489	1.208	0.307	2.766	1.058	3.589	0.255	0.041	75.6	12.0	val
7557	22	144	1	Mild	0.2605	1.05	1.281	2.561	57.2	0.0331	0.0412	33.4	51.9	36.5	13.5	-19.6	43.1	33.3	0.0408	0.938	81.8	0.814	0.437	0.1933	0.749	-0.758	1.507	0.269	2.973	1.72	4.187	0.22	0.051	77.0	14.0	val
7558	22	145	1	Mild	0.2633	1.099	1.408	2.816	54.6	0.033	0.0368	34.3	48.4	39.8	14.9	-19.6	36.8	31.9	0.0544	0.963	66.0	0.836	0.438	0.1998	0.741	-0.696	1.437	0.39	2.777	1.412	4.196	0.249	0.057	71.8	10.0	val
7559	22	146	1	Mild	0.266	1.089	1.426	2.853	55.1	0.034	0.0425	34.1	46.7	39.1	16.0	-19.9	41.9	25.7	0.0425	0.905	89.8	0.828	0.397	0.2347	0.484	-0.564	1.049	0.394	2.68	1.235	3.565	0.241	0.126	67.5	11.0	val
7560	22	147	1	Mild	0.2687	1.07	1.458	2.915	56.1	0.0406	0.0395	34.6	52.0	39.4	15.2	-15.9	37.4	27.2	0.0256	1.057	63.2	0.826	0.561	0.2019	0.763	-0.61	1.373	0.296	2.629	1.143	4.348	0.252	0.045	81.0	12.0	val
7561	22	148	1	Mild	0.2715	1.079	1.41	2.82	55.6	0.0345	0.0501	36.7	50.5	41.0	16.8	-16.4	44.9	27.1	0.0384	0.958	72.7	0.826	0.503	0.2353	0.775	-0.6	1.375	0.323	2.16	1.257	4.018	0.287	0.08	73.9	10.0	val
7562	22	149	1	Mild	0.2742	1.041	1.36	2.72	57.7	0.035	0.05	33.6	50.8	39.5	13.1	-18.0	34.5	30.9	0.022	1.011	81.8	0.823	0.636	0.2305	0.739	-0.537	1.276	0.327	2.674	1.243	3.78	0.251	0.065	75.5	12.0	val
7563	22	150	1	Mild	0.277	1.075	1.209	2.418	55.8	0.024	0.0446	35.2	51.6	36.4	14.2	-21.7	38.1	29.2	0.0553	0.992	64.1	0.753	0.69	0.2172	0.639	-0.79	1.43	0.304	2.379	1.128	5.124	0.245	0.063	73.0	11.0	val
7564	22	151	1	Mild	0.2798	1.082	1.338	2.676	55.4	0.0352	0.038	37.1	48.6	37.6	16.1	-20.3	36.7	27.9	0.0318	1.04	76.7	0.737	0.671	0.2139	0.762	-0.659	1.421	0.381	2.335	1.038	3.838	0.279	0.079	75.3	13.0	val
7565	22	152	1	Mild	0.2826	1.054	1.303	2.607	56.9	0.0334	0.0354	34.8	47.2	39.7	13.6	-21.7	39.0	28.7	0.0461	0.993	79.0	0.814	0.476	0.2562	0.913	-0.589	1.502	0.325	2.176	1.249	5.946	0.252	0.074	74.2	11.0	val
7566	22	153	1	Mild	0.2853	1.118	1.309	2.617	53.7	0.042	0.036	35.6	47.3	36.3	12.9	-18.0	38.8	29.5	0.0154	0.929	57.1	0.827	0.6	0.2191	0.845	-0.721	1.565	0.36	2.902	0.902	4.403	0.301	0.081	74.5	10.0	val
7567	22	154	1	Mild	0.2882	1.077	1.407	2.813	55.7	0.0385	0.0495	34.1	50.7	34.9	14.3	-20.4	47.0	29.2	0.0442	0.934	79.8	0.881	0.545	0.2261	0.806	-0.755	1.561	0.337	2.474	1.378	3.964	0.242	0.101	73.7	12.0	val
7568	22	155	1	Mild	0.291	1.085	1.394	2.787	55.3	0.0338	0.0456	35.2	49.4	40.4	14.8	-18.3	36.9	33.9	0.0411	1.053	94.3	0.852	0.552	0.1969	0.737	-0.527	1.263	0.381	2.335	1.384	3.806	0.297	0.089	78.8	13.0	val
7569	22	156	1	Mild	0.2938	1.061	1.31	2.62	56.5	0.0331	0.0418	33.5	49.6	39.0	15.1	-19.3	42.3	26.0	0.0493	0.877	69.0	0.733	0.37	0.2251	0.899	-0.618	1.516	0.189	2.803	1.224	3.64	0.288	0.094	74.8	11.0	val
7570	22	157	1	Mild	0.2966	1.061	1.268	2.535	56.5	0.0309	0.0431	34.7	47.6	40.0	16.9	-20.6	34.6	33.4	0.042	1.037	64.6	0.78	0.663	0.2385	0.755	-0.508	1.263	0.35	2.52	1.363	4.468	0.282	0.057	76.6	13.0	val
7571	22	158	1	Mild	0.2994	1.077	1.389	2.778	55.7	0.0318	0.0452	31.9	50.6	38.2	15.0	-17.3	35.4	28.7	0.0502	0.989	94.2	0.769	0.645	0.2119	0.856	-0.631	1.487	0.265	2.765	1.289	4.848	0.296	0.086	78.4	13.0	val
7572	22	159	1	Mild	0.3023	1.073	1.346	2.691	55.9	0.043	0.0469	35.4	49.5	37.5	11.0	-19.0	38.2	31.0	0.042	1.049	79.9	0.816	0.523	0.1954	0.57	-0.606	1.175	0.311	2.537	1.062	5.111	0.264	0.068	74.5	12.0	val
7573	22	160	1	Mild	0.3052	1.081	1.333	2.665	55.5	0.0288	0.0353	35.1	48.8	41.2	11.4	-21.8	39.6	32.1	0.0466	0.972	88.0	0.807	0.472	0.2025	0.824	-0.693	1.517	0.292	3.332	1.324	3.996	0.294	0.066	78.0	12.0	val
7574	22	161	1	Mild	0.308	1.089	1.368	2.735	55.1	0.0335	0.049	36.4	49.1	39.8	16.2	-20.4	40.7	28.2	0.0539	0.939	74.7	0.844	0.631	0.2384	0.937	-0.604	1.541	0.363	2.527	1.373	4.191	0.246	0.075	72.1	11.0	val
7575	22	162	1	Mild	0.3109	1.089	1.387	2.774	55.1	0.0291	0.0419	34.7	48.8	37.3	16.2	-17.2	37.7	29.6	0.0386	1.041	72.7	0.793	0.721	0.1825	0.794	-0.672	1.466	0.313	2.858	1.661	3.789	0.299	0.066	76.0	13.0	val
7576	22	163	1	Mild	0.3138	1.078	1.371	2.741	55.7	0.0366	0.0464	33.3	48.5	37.4	17.8	-19.2	38.4	34.6	0.0375	1.009	102.3	0.835	0.571	0.2483	0.864	-0.568	1.432	0.369	2.229	1.364	5.741	0.219	0.064	71.7	11.0	val
7577	22	164	1	Mild	0.3167	1.058	1.281	2.563	56.7	0.0471	0.0293	33.6	49.2	37.6	16.9	-21.9	40.8	29.0	0.04	0.929	76.0	0.74	0.396	0.2215	0.612	-0.579	1.191	0.247	2.237	1.112	3.935	0.287	0.084	77.6	13.0	val
7578	22	165	1	Mild	0.3196	1.07	1.347	2.694	56.1	0.0339	0.0423	36.1	48.2	39.5	12.8	-19.5	42.3	27.6	0.0419	0.959	71.4	0.838	0.574	0.2324	0.761	-0.624	1.385	0.341	1.92	1.426	4.641	0.174	0.096	80.5	13.0	val
7579	22	166	1	Mild	0.3225	1.11	1.359	2.719	54.0	0.0307	0.0431	34.4	50.2	40.0	12.1	-22.1	41.7	28.0	0.0439	0.951	74.0	0.683	0.715	0.2459	0.69	-0.766	1.456	0.297	2.72	1.277	4.834	0.242	0.066	80.7	11.0	val
7580	22	167	1	Mild	0.3254	1.074	1.374	2.748	55.8	0.0424	0.0361	34.3	48.0	40.8	14.7	-25.1	37.0	31.8	0.0421	0.981	77.6	0.811	0.561	0.2394	0.769	-0.584	1.353	0.363	2.506	1.18	4.078	0.304	0.092	74.5	13.0	val
7581	22	168	1	Mild	0.3283	1.115	1.353	2.706	53.8	0.0236	0.0444	35.1	48.1	36.6	14.0	-19.2	38.5	28.3	0.0435	1.003	101.8	0.821	0.669	0.2279	0.685	-0.754	1.438	0.313	2.561	1.06	4.349	0.261	0.059	76.1	14.0	val
7582	22	169	1	Mild	0.3313	1.115	1.356	2.711	53.8	0.0363	0.0441	35.7	50.4	39.2	11.4	-16.6	42.3	29.3	0.0581	0.945	86.8	0.803	0.4	0.1973	0.82	-0.635	1.455	0.271	2.505	1.204	4.075	0.23	0.103	77.5	11.0	val
7583	22	170	1	Mild	0.3342	1.115	1.267	2.533	53.8	0.0359	0.0458	34.6	50.3	39.7	14.3	-16.6	37.7	28.7	0.0316	1.038	58.1	0.839	0.549	0.2014	0.879	-0.553	1.432	0.268	2.144	1.305	4.454	0.274	0.092	80.3	11.0	val
7584	22	171	1	Mild	0.3372	1.14	1.33	2.661	52.6	0.0368	0.0462	33.8	50.3	40.0	14.0	-22.2	45.8	31.3	0.037	1.013	67.3	0.782	0.68	0.2309	0.76	-0.654	1.414	0.282	2.43	1.209	4.366	0.253	0.068	74.3	11.0	val
7585	22	172	1	Mild	0.3401	1.093	1.299	2.598	54.9	0.0347	0.0413	33.7	51.1	40.8	13.9	-19.8	43.7	30.9	0.0436	1.002	75.2	0.759	0.41	0.1864	0.874	-0.796	1.67	0.343	2.616	1.31	4.809	0.283	0.043	75.3	13.0	val
7586	22	173	1	Mild	0.3431	1.065	1.383	2.766	56.3	0.045	0.0536	35.2	51.3	37.5	12.0	-20.3	37.9	29.4	0.0515	0.939	72.3	0.856	0.418	0.2202	0.636	-0.626	1.262	0.25	2.554	1.497	4.258	0.298	0.096	75.2	13.0	val
7587	22	174	1	Mild	0.3461	1.09	1.363	2.726	55.0	0.0383	0.0442	33.9	49.3	37.9	15.5	-20.6	40.4	24.9	0.0643	1.052	82.1	0.763	0.891	0.1938	0.705	-0.686	1.391	0.276	2.216	1.537	4.707	0.26	0.073	80.4	14.0	val
7588	22	175	1	Mild	0.3491	1.108	1.372	2.744	54.2	0.0432	0.0371	33.3	49.3	37.9	14.9	-19.9	40.3	32.6	0.0482	0.921	78.3	0.842	0.539	0.2336	0.702	-0.671	1.372	0.236	2.635	1.447	4.395	0.216	0.045	76.1	14.0	val
7589	22	176	2	Moderate	0.3521	1.111	1.294	2.589	54.0	0.0369	0.0447	35.7	51.3	36.8	14.3	-25.3	35.9	27.8	0.0501	0.996	92.6	0.783	0.702	0.2261	0.693	-0.703	1.397	0.267	2.61	1.223	3.917	0.282	0.072	75.7	12.0	val
7590	22	177	2	Moderate	0.3551	1.106	1.325	2.649	54.3	0.0443	0.0411	33.7	44.1	37.1	13.9	-21.5	39.2	28.0	0.0315	0.946	80.0	0.739	0.724	0.2421	0.659	-0.58	1.239	0.369	2.163	1.089	4.994	0.252	0.053	76.2	12.0	val
7591	22	178	2	Moderate	0.3581	1.124	1.318	2.636	53.4	0.0387	0.0419	35.6	51.0	35.3	16.1	-24.3	40.7	30.3	0.0424	0.962	72.6	0.798	0.402	0.2469	0.836	-0.62	1.456	0.416	2.654	1.251	4.607	0.273	0.074	77.2	12.0	val
7592	22	179	2	Moderate	0.3611	1.095	1.424	2.848	54.8	0.0337	0.051	34.1	47.3	39.3	12.7	-18.7	35.7	29.3	0.0527	0.865	100.3	0.825	0.684	0.2036	0.849	-0.54	1.389	0.321	3.222	0.916	4.614	0.228	0.082	73.4	13.0	val
7593	22	180	2	Moderate	0.3641	1.075	1.295	2.59	55.8	0.0447	0.0404	35.3	51.7	39.8	16.8	-18.2	39.7	27.8	0.049	0.992	76.1	0.709	0.591	0.2377	0.668	-0.628	1.296	0.275	3.168	1.085	3.488	0.239	0.083	78.8	13.0	val
7594	22	181	2	Moderate	0.3672	1.127	1.304	2.608	53.2	0.0438	0.0453	34.8	48.7	37.0	11.0	-19.1	42.1	26.9	0.0344	1.102	71.0	0.86	0.484	0.2132	0.723	-0.633	1.356	0.252	2.385	1.057	3.417	0.239	0.099	79.6	12.0	val
7595	22	182	2	Moderate	0.3702	1.107	1.319	2.638	54.2	0.036	0.0525	32.8	50.9	36.9	13.7	-16.7	38.6	28.7	0.0453	1.029	89.2	0.836	0.702	0.2395	0.831	-0.511	1.342	0.338	2.715	1.259	4.355	0.234	0.052	78.8	12.0	val
7596	22	183	2	Moderate	0.3733	1.075	1.231	2.461	55.8	0.0332	0.0377	33.0	48.4	39.6	14.8	-18.7	39.1	27.7	0.0483	1.013	72.9	0.779	0.661	0.2418	0.905	-0.761	1.665	0.284	2.645	1.211	3.408	0.26	0.085	78.1	14.0	val
7597	22	184	2	Moderate	0.3763	1.082	1.373	2.745	55.5	0.0381	0.038	32.7	47.5	38.6	13.7	-18.5	36.2	28.1	0.0599	0.93	99.1	0.762	0.615	0.2111	0.857	-0.654	1.511	0.357	2.494	1.358	4.602	0.261	0.081	80.6	14.0	val
7598	22	185	2	Moderate	0.3794	1.123	1.331	2.662	53.4	0.0388	0.0439	36.2	48.8	37.8	16.5	-20.5	40.2	26.9	0.0376	0.951	82.0	0.776	0.404	0.2653	0.905	-0.514	1.419	0.29	2.663	1.392	4.538	0.237	0.068	74.2	13.0	val
7599	22	186	2	Moderate	0.3825	1.072	1.199	2.397	56.0	0.0387	0.0483	35.4	50.0	39.8	14.0	-19.5	39.9	30.7	0.0436	0.964	82.1	0.789	0.492	0.2138	0.79	-0.648	1.438	0.323	2.481	1.242	4.246	0.244	0.102	80.2	12.0	val
7600	22	187	2	Moderate	0.3856	1.122	1.295	2.59	53.5	0.0485	0.0515	33.9	48.4	38.1	15.1	-21.7	37.4	26.1	0.0618	0.976	73.9	0.722	0.41	0.2064	0.684	-0.528	1.212	0.314	2.981	1.226	4.197	0.315	0.086	78.2	13.0	val
7601	22	188	2	Moderate	0.3887	1.118	1.438	2.877	53.6	0.0357	0.0408	33.8	51.3	37.6	15.7	-21.2	31.6	32.7	0.041	0.89	87.1	0.804	0.733	0.2341	0.733	-0.574	1.307	0.32	3.081	1.438	4.051	0.257	0.056	79.3	12.0	val
7602	22	189	2	Moderate	0.3918	1.058	1.223	2.447	56.7	0.0425	0.0372	35.7	48.2	36.1	9.8	-19.0	41.6	27.6	0.0646	0.974	83.8	0.882	0.615	0.2053	0.752	-0.665	1.417	0.372	1.964	1.344	4.702	0.318	0.064	76.8	12.0	val
7603	22	190	2	Moderate	0.3949	1.1	1.427	2.854	54.5	0.0384	0.0367	34.8	48.5	37.9	12.9	-21.6	41.5	29.2	0.0746	0.921	73.3	0.751	0.567	0.2579	0.566	-0.818	1.383	0.364	2.813	1.284	5.066	0.276	0.059	80.1	12.0	val
7604	22	191	2	Moderate	0.398	1.116	1.36	2.721	53.7	0.0434	0.0454	35.1	50.6	37.5	15.3	-21.0	37.3	27.2	0.0525	1.032	86.1	0.796	0.785	0.1796	0.783	-0.677	1.461	0.377	2.058	1.31	4.927	0.291	0.081	84.5	13.0	val
7605	22	192	2	Moderate	0.4011	1.089	1.393	2.787	55.1	0.0371	0.0572	34.5	48.0	34.1	14.2	-19.3	36.2	28.4	0.0342	1.002	78.8	0.724	0.543	0.2183	0.825	-0.551	1.376	0.296	2.515	1.588	4.794	0.236	0.094	81.5	13.0	val
7606	22	193	2	Moderate	0.4043	1.072	1.269	2.538	56.0	0.0351	0.0466	35.1	47.2	37.3	10.4	-20.1	39.4	27.5	0.0442	1.084	79.7	0.823	0.663	0.2246	0.861	-0.619	1.48	0.395	2.852	0.939	3.953	0.281	0.068	83.3	14.0	val
7607	22	194	2	Moderate	0.4074	1.102	1.359	2.717	54.5	0.0375	0.0425	32.4	48.1	40.2	16.4	-18.7	41.8	30.9	0.05	0.943	85.7	0.798	0.485	0.2448	0.75	-0.623	1.372	0.309	2.677	1.365	3.447	0.263	0.1	86.2	13.0	val
7608	22	195	2	Moderate	0.4106	1.09	1.245	2.491	55.1	0.0351	0.043	33.0	50.1	38.1	13.5	-19.5	39.0	33.9	0.0522	0.942	82.1	0.798	0.608	0.2208	0.647	-0.494	1.141	0.329	2.333	1.464	3.489	0.257	0.052	84.1	14.0	val
7609	22	196	2	Moderate	0.4137	1.085	1.33	2.661	55.3	0.0366	0.0477	33.6	49.0	36.7	13.5	-21.0	38.5	29.5	0.0395	0.899	62.9	0.825	0.635	0.1881	0.642	-0.723	1.365	0.278	2.219	1.616	3.597	0.244	0.039	77.1	14.0	val
7610	22	197	2	Moderate	0.4169	1.09	1.281	2.563	55.1	0.0364	0.0385	32.7	50.7	37.8	12.6	-22.9	35.2	34.8	0.0639	0.979	70.6	0.854	0.579	0.2171	0.753	-0.51	1.263	0.223	2.0	1.298	4.627	0.24	0.077	81.8	12.0	val
7611	22	198	2	Moderate	0.4201	1.106	1.316	2.632	54.3	0.0346	0.0408	34.9	44.9	40.9	19.0	-23.2	38.4	27.8	0.0521	0.994	77.5	0.76	0.7	0.217	0.873	-0.639	1.512	0.324	2.869	1.793	4.899	0.256	0.095	75.4	13.0	val
7612	22	199	2	Moderate	0.4233	1.077	1.319	2.638	55.7	0.04	0.0488	33.4	45.1	38.0	14.7	-23.0	40.8	26.0	0.0648	1.06	88.2	0.761	0.46	0.1853	0.728	-0.514	1.242	0.406	2.684	1.381	4.218	0.236	0.07	79.9	14.0	val
7613	22	200	2	Moderate	0.4265	1.103	1.272	2.544	54.4	0.0467	0.0473	35.7	48.2	39.7	15.6	-21.0	36.9	29.8	0.0666	0.918	76.5	0.793	0.504	0.177	0.788	-0.738	1.526	0.207	2.843	1.442	2.979	0.207	0.081	79.5	13.0	val
7614	22	201	2	Moderate	0.4297	1.097	1.411	2.822	54.7	0.0451	0.0375	34.6	49.1	36.5	13.3	-17.6	39.7	26.0	0.0571	1.011	102.1	0.847	0.508	0.1979	0.951	-0.758	1.709	0.37	2.256	1.18	4.061	0.226	0.057	78.0	12.0	val
7615	22	202	2	Moderate	0.4329	1.143	1.356	2.713	52.5	0.0355	0.0493	33.8	49.3	36.9	16.2	-28.9	41.5	23.9	0.0629	0.966	87.7	0.764	0.653	0.1911	0.656	-0.692	1.348	0.357	1.978	1.03	4.476	0.203	0.042	80.7	14.0	val
7616	22	203	2	Moderate	0.4361	1.126	1.32	2.641	53.3	0.0391	0.0447	32.7	47.1	37.9	14.5	-22.6	41.3	24.1	0.076	1.0	65.1	0.73	0.55	0.2384	0.845	-0.74	1.585	0.252	2.871	1.147	3.744	0.201	0.077	83.8	14.0	val
7617	22	204	2	Moderate	0.4393	1.105	1.297	2.593	54.3	0.0394	0.0432	31.7	49.1	35.0	14.0	-22.8	45.3	28.2	0.0619	0.938	90.8	0.839	0.599	0.228	0.792	-0.608	1.4	0.306	2.218	1.418	4.201	0.261	0.101	78.5	15.0	val
7618	22	205	2	Moderate	0.4426	1.065	1.233	2.465	56.3	0.0373	0.0433	34.3	50.3	39.3	14.7	-17.2	33.4	30.4	0.0483	0.941	75.4	0.756	0.682	0.1958	0.639	-0.648	1.286	0.335	2.357	1.279	4.703	0.263	0.115	79.0	14.0	val
7619	22	206	2	Moderate	0.4458	1.108	1.312	2.625	54.1	0.0422	0.0524	34.4	48.8	37.0	10.8	-24.2	37.8	28.6	0.0439	0.925	82.2	0.732	0.704	0.2327	0.857	-0.642	1.499	0.271	2.429	1.403	3.958	0.275	0.107	82.8	14.0	val
7620	22	207	2	Moderate	0.449	1.137	1.324	2.647	52.8	0.049	0.0447	34.0	49.1	38.5	13.2	-16.8	36.0	29.6	0.0485	0.927	94.6	0.713	0.655	0.2339	0.715	-0.418	1.134	0.286	2.634	1.098	5.343	0.24	0.08	79.5	14.0	val
7621	22	208	2	Moderate	0.4523	1.114	1.376	2.752	53.9	0.0336	0.0518	32.4	49.4	36.9	18.0	-20.7	39.4	27.1	0.0701	0.92	79.8	0.827	0.699	0.2271	0.741	-0.517	1.259	0.24	2.363	1.159	3.476	0.204	0.053	82.8	15.0	val
7622	22	209	2	Moderate	0.4556	1.14	1.353	2.706	52.6	0.0426	0.0517	32.3	44.5	39.0	14.2	-21.4	42.9	30.6	0.0717	0.962	84.8	0.74	0.652	0.241	0.896	-0.569	1.466	0.372	3.106	1.35	3.753	0.261	0.071	84.7	13.0	val
7623	22	210	2	Moderate	0.4588	1.078	1.38	2.76	55.7	0.037	0.0496	32.6	51.8	36.3	14.4	-19.8	38.2	31.8	0.0538	0.961	64.3	0.8	0.588	0.2593	0.776	-0.551	1.328	0.265	2.558	1.082	3.951	0.265	0.095	79.1	13.0	val
7624	22	211	2	Moderate	0.4621	1.109	1.28	2.559	54.1	0.0436	0.0448	34.7	51.4	36.8	11.9	-20.2	39.1	30.3	0.0602	0.984	88.6	0.79	0.458	0.2373	0.741	-0.632	1.374	0.318	2.695	1.605	4.722	0.286	0.108	79.4	15.0	val
7625	22	212	2	Moderate	0.4654	1.134	1.291	2.581	52.9	0.048	0.0449	32.9	50.5	37.2	14.9	-21.1	36.2	29.3	0.0503	0.831	97.3	0.768	0.487	0.2229	0.574	-0.764	1.339	0.29	2.481	1.328	4.406	0.286	0.085	76.0	13.0	val
7626	22	213	2	Moderate	0.4687	1.113	1.255	2.511	53.9	0.0355	0.0545	32.1	49.2	40.6	12.2	-20.9	39.4	32.0	0.051	1.018	99.2	0.722	0.656	0.2165	0.65	-0.581	1.23	0.339	2.723	1.305	5.099	0.269	0.047	80.5	15.0	val
7627	22	214	2	Moderate	0.472	1.146	1.303	2.606	52.4	0.0514	0.0443	32.2	47.4	39.6	12.4	-21.7	40.3	33.7	0.0638	0.964	91.6	0.729	0.423	0.2608	0.838	-0.663	1.5	0.288	3.113	1.57	4.106	0.256	0.081	78.4	15.0	val
7628	22	215	2	Moderate	0.4753	1.112	1.275	2.55	53.9	0.0466	0.0576	33.5	48.9	39.0	14.5	-20.3	35.2	26.8	0.0592	0.927	77.4	0.771	0.538	0.2377	0.622	-0.649	1.271	0.365	3.478	1.396	3.856	0.22	0.076	81.1	13.0	val
7629	22	216	2	Moderate	0.4787	1.104	1.38	2.76	54.3	0.039	0.0555	31.9	49.0	39.0	16.5	-21.7	39.9	25.6	0.0533	1.004	81.8	0.745	0.564	0.231	0.738	-0.667	1.405	0.315	2.705	0.874	4.528	0.241	0.064	84.3	15.0	val
7630	22	217	2	Moderate	0.482	1.094	1.265	2.53	54.8	0.0417	0.0463	33.7	47.9	37.1	15.3	-20.3	40.8	27.9	0.05	1.012	84.9	0.781	0.405	0.2418	0.901	-0.716	1.617	0.326	2.384	0.986	4.904	0.251	0.088	77.7	15.0	val
7631	22	218	2	Moderate	0.4853	1.111	1.244	2.488	54.0	0.0443	0.0535	33.3	49.1	36.3	10.4	-23.8	39.5	28.9	0.0612	1.028	93.4	0.809	0.474	0.1851	0.737	-0.546	1.283	0.348	2.979	1.358	3.909	0.281	0.07	80.2	14.0	val
7632	22	219	2	Moderate	0.4887	1.128	1.293	2.586	53.2	0.0455	0.0486	33.6	46.5	38.4	15.0	-22.6	37.2	29.0	0.0703	0.926	79.6	0.797	0.531	0.1917	0.806	-0.534	1.341	0.355	2.719	1.606	5.141	0.235	0.08	85.2	12.0	val
7633	22	220	2	Moderate	0.492	1.098	1.285	2.57	54.6	0.0419	0.0466	35.2	45.8	37.6	10.2	-20.8	40.4	30.4	0.0596	0.992	81.6	0.812	0.5	0.2006	0.765	-0.792	1.557	0.357	2.057	1.02	3.983	0.233	0.083	82.7	14.0	val
7634	22	221	2	Moderate	0.4954	1.131	1.302	2.604	53.1	0.047	0.0465	33.5	46.5	39.9	14.1	-19.9	35.8	24.6	0.055	0.979	87.8	0.788	0.549	0.2306	0.973	-0.773	1.746	0.342	2.72	1.452	4.346	0.254	0.057	84.2	14.0	val
7635	22	222	2	Moderate	0.4987	1.103	1.272	2.543	54.4	0.043	0.0534	33.0	47.7	35.9	14.8	-23.8	31.5	35.9	0.057	0.933	85.6	0.833	0.476	0.2472	0.796	-0.672	1.468	0.373	2.767	1.361	3.66	0.262	0.058	82.2	14.0	val
7636	22	223	2	Moderate	0.5021	1.126	1.283	2.566	53.3	0.0444	0.0537	32.0	45.0	37.1	16.1	-20.6	42.5	27.6	0.0565	0.899	74.3	0.786	0.552	0.2618	0.813	-0.611	1.424	0.274	2.902	1.332	4.183	0.243	0.046	84.7	15.0	val
7637	22	224	2	Moderate	0.5055	1.127	1.36	2.719	53.2	0.0455	0.0559	33.2	50.3	37.2	11.7	-25.1	34.3	29.1	0.0695	1.037	76.4	0.737	0.814	0.1935	0.844	-0.696	1.54	0.299	2.827	1.373	3.88	0.249	0.099	76.6	14.0	val
7638	22	225	2	Moderate	0.5089	1.122	1.308	2.615	53.5	0.0392	0.0457	34.0	50.0	37.6	14.6	-20.9	36.3	31.5	0.075	0.92	85.9	0.763	0.751	0.2345	0.745	-0.48	1.225	0.387	2.717	1.406	3.868	0.274	0.041	82.5	14.0	val
7639	22	226	2	Moderate	0.5123	1.104	1.31	2.621	54.3	0.0532	0.0584	32.8	52.0	37.4	9.1	-20.9	38.9	30.3	0.0702	0.883	77.6	0.743	0.628	0.2146	0.712	-0.629	1.342	0.352	3.27	1.556	4.261	0.284	0.065	84.9	14.0	val
7640	22	227	2	Moderate	0.5157	1.147	1.341	2.682	52.3	0.047	0.0674	32.3	47.6	37.6	14.0	-23.2	36.1	27.7	0.0444	1.007	69.8	0.796	0.49	0.228	0.68	-0.654	1.334	0.281	2.482	1.718	4.273	0.294	0.1	79.4	12.0	val
7641	22	228	2	Moderate	0.5191	1.136	1.248	2.497	52.8	0.046	0.0415	35.1	50.5	35.5	15.3	-24.0	40.6	28.9	0.0518	0.95	60.6	0.783	0.73	0.2152	0.673	-0.899	1.572	0.421	2.635	1.385	4.505	0.291	0.067	88.9	13.0	val
7642	22	229	2	Moderate	0.5225	1.112	1.274	2.549	54.0	0.0495	0.052	33.2	48.6	38.5	19.0	-23.4	43.7	31.4	0.0607	0.981	77.4	0.776	0.689	0.2578	0.828	-0.577	1.405	0.294	2.55	1.58	4.832	0.223	0.07	75.8	15.0	val
7643	22	230	2	Moderate	0.5259	1.113	1.419	2.837	53.9	0.0457	0.0609	33.3	48.8	39.2	13.0	-19.4	37.0	28.0	0.0629	1.031	101.9	0.73	0.605	0.2752	0.916	-0.64	1.557	0.339	2.233	1.384	3.978	0.254	0.054	82.0	16.0	val
7644	22	231	2	Moderate	0.5294	1.134	1.265	2.531	52.9	0.0482	0.0577	33.2	47.7	36.9	13.1	-21.3	42.9	26.0	0.0819	0.943	88.9	0.752	0.706	0.2124	0.72	-0.704	1.424	0.337	2.801	1.151	4.178	0.265	0.077	84.2	15.0	val
7645	22	232	2	Moderate	0.5328	1.096	1.313	2.627	54.7	0.0404	0.0489	32.8	47.8	38.4	12.0	-18.6	38.4	31.5	0.0448	0.972	78.2	0.775	0.499	0.2216	0.66	-0.59	1.25	0.285	2.084	1.433	3.414	0.28	0.089	86.6	15.0	val
7646	22	233	2	Moderate	0.5363	1.127	1.252	2.504	53.2	0.0489	0.057	33.0	44.9	37.3	12.2	-21.7	36.5	33.8	0.0737	0.948	69.0	0.747	0.618	0.2133	0.552	-0.656	1.209	0.314	2.741	1.405	4.519	0.307	0.122	82.9	14.0	val
7647	22	234	2	Moderate	0.5397	1.148	1.269	2.538	52.3	0.0469	0.0461	34.2	45.6	39.3	17.9	-18.9	35.0	27.3	0.0594	0.922	74.6	0.837	0.648	0.2035	0.774	-0.724	1.498	0.27	2.436	1.601	4.358	0.297	0.084	80.6	15.0	val
7648	22	235	2	Moderate	0.5432	1.131	1.313	2.625	53.1	0.0474	0.048	33.7	45.9	37.5	13.3	-21.1	39.8	28.0	0.0627	0.888	96.8	0.788	0.716	0.21	0.781	-0.603	1.383	0.321	2.892	1.059	4.073	0.264	0.096	86.0	13.0	val
7649	22	236	2	Moderate	0.5466	1.102	1.318	2.637	54.4	0.0473	0.0615	33.2	47.4	37.0	14.2	-26.2	43.1	29.9	0.0575	0.955	89.9	0.692	0.561	0.1999	0.676	-0.613	1.289	0.341	2.409	1.463	4.592	0.262	0.057	80.2	15.0	val
7650	22	237	2	Moderate	0.5501	1.094	1.355	2.711	54.9	0.045	0.037	30.7	48.1	34.8	15.5	-20.6	40.7	28.6	0.0537	0.901	96.9	0.771	0.41	0.2603	0.813	-0.621	1.434	0.325	2.286	1.694	4.018	0.236	0.068	90.3	13.0	val
7651	22	238	2	Moderate	0.5536	1.097	1.308	2.616	54.7	0.0396	0.0578	32.6	51.7	38.4	11.3	-20.0	42.3	31.5	0.0806	0.899	89.2	0.769	0.725	0.2306	0.785	-0.725	1.509	0.316	2.794	1.249	4.483	0.326	0.06	81.3	15.0	val
7652	22	239	2	Moderate	0.5571	1.109	1.272	2.544	54.1	0.0516	0.0463	32.2	46.5	37.9	10.6	-16.7	36.1	27.8	0.0664	1.014	98.1	0.794	0.577	0.2038	0.865	-0.724	1.589	0.331	2.572	0.953	3.902	0.341	0.067	77.6	14.0	val
7653	22	240	2	Moderate	0.5606	1.117	1.279	2.559	53.7	0.0537	0.0369	32.8	48.4	39.6	15.1	-19.6	38.4	27.7	0.0791	0.886	78.1	0.69	0.558	0.1989	0.893	-0.588	1.481	0.426	2.356	1.267	3.981	0.289	0.082	85.4	16.0	val
7654	22	241	2	Moderate	0.5641	1.148	1.367	2.735	52.3	0.0468	0.0609	32.0	49.9	38.4	15.0	-18.3	41.7	34.9	0.0639	1.026	72.3	0.803	0.425	0.2446	0.81	-0.653	1.464	0.375	2.595	0.794	3.959	0.228	0.059	87.5	14.0	val
7655	22	242	2	Moderate	0.5676	1.094	1.26	2.52	54.8	0.0456	0.0531	30.9	49.1	37.4	13.7	-21.6	38.2	28.9	0.0655	0.927	84.2	0.801	0.745	0.2542	0.839	-0.718	1.556	0.256	2.44	1.192	3.811	0.223	0.08	86.9	16.0	val
7656	22	243	2	Moderate	0.5711	1.156	1.27	2.54	51.9	0.0413	0.0457	32.9	48.4	33.5	15.2	-17.5	34.5	27.7	0.0664	0.883	81.8	0.71	0.599	0.2323	0.806	-0.543	1.35	0.309	3.042	1.277	4.684	0.249	0.054	86.3	14.0	val
7657	22	244	2	Moderate	0.5747	1.119	1.317	2.633	53.6	0.0504	0.0554	31.7	46.5	39.0	16.1	-18.0	36.8	28.4	0.0572	0.951	74.1	0.731	0.702	0.2009	0.772	-0.665	1.437	0.253	2.521	0.86	3.73	0.224	0.103	91.9	15.0	val
7658	22	245	2	Moderate	0.5782	1.132	1.321	2.643	53.0	0.0471	0.0484	32.8	48.6	36.3	13.7	-20.3	38.9	29.0	0.0662	0.961	80.4	0.723	0.653	0.265	0.889	-0.683	1.572	0.318	2.331	1.311	4.849	0.258	0.053	90.5	17.0	val
7659	22	246	2	Moderate	0.5818	1.112	1.306	2.613	54.0	0.051	0.0581	32.4	44.9	38.2	12.0	-21.2	35.7	33.7	0.0768	0.923	79.4	0.796	0.688	0.2106	0.886	-0.716	1.603	0.322	2.813	1.001	4.406	0.275	0.064	83.1	17.0	val
7660	22	247	2	Moderate	0.5853	1.143	1.359	2.719	52.5	0.0525	0.0532	33.1	48.4	38.6	15.5	-20.3	39.8	33.0	0.047	0.992	82.5	0.689	0.58	0.2039	0.804	-0.55	1.354	0.366	2.227	1.459	3.784	0.262	0.045	87.6	14.0	val
7661	22	248	2	Moderate	0.5889	1.134	1.372	2.744	52.9	0.0464	0.0543	31.7	46.5	39.6	15.6	-20.0	35.6	28.6	0.0579	1.003	71.8	0.776	0.555	0.2389	0.893	-0.79	1.684	0.315	2.404	1.123	3.322	0.282	0.032	84.5	14.0	val
7662	22	249	2	Moderate	0.5924	1.065	1.3	2.6	56.3	0.0493	0.0513	31.5	46.5	37.2	15.6	-19.5	38.5	31.7	0.0656	0.9	72.1	0.781	0.433	0.2492	0.634	-0.636	1.27	0.274	3.042	1.111	3.043	0.296	0.066	87.1	15.0	val
7663	22	250	2	Moderate	0.596	1.155	1.306	2.612	51.9	0.0491	0.0487	31.9	46.0	36.6	10.3	-18.1	35.8	28.3	0.0777	0.955	75.9	0.733	0.569	0.2222	0.587	-0.687	1.273	0.229	2.169	1.559	2.882	0.32	0.086	91.5	15.0	val
7664	22	251	2	Moderate	0.5996	1.1	1.314	2.627	54.5	0.0548	0.0592	34.7	45.3	35.2	8.2	-17.6	40.2	27.7	0.0766	0.985	95.6	0.767	0.571	0.1756	0.74	-0.578	1.318	0.242	2.425	0.923	5.102	0.273	0.055	90.8	15.0	val
7665	22	252	3	Significant	0.6032	1.113	1.261	2.522	53.9	0.0518	0.0561	30.8	48.4	34.1	12.1	-19.6	41.4	31.0	0.0551	0.913	87.0	0.773	0.481	0.1958	0.737	-0.666	1.403	0.378	2.861	1.19	4.421	0.195	0.095	81.7	14.0	val
7666	22	253	3	Significant	0.6068	1.144	1.311	2.622	52.5	0.0511	0.0581	34.5	48.2	35.5	12.1	-20.6	37.5	26.8	0.0676	0.876	98.6	0.704	0.357	0.2229	0.83	-0.746	1.576	0.319	2.249	1.459	4.864	0.288	0.038	87.2	14.0	val
7667	22	254	3	Significant	0.6104	1.122	1.401	2.801	53.5	0.0511	0.0606	32.6	44.5	36.0	12.3	-20.6	36.5	32.9	0.0793	0.937	91.0	0.655	0.534	0.2482	0.815	-0.941	1.755	0.377	2.981	1.555	4.447	0.31	0.09	83.7	16.0	val
7668	22	255	3	Significant	0.614	1.11	1.3	2.6	54.1	0.0474	0.0536	30.6	46.0	36.6	14.8	-19.1	36.9	28.0	0.0946	0.945	76.9	0.695	0.801	0.2162	0.835	-0.623	1.458	0.36	2.751	1.185	3.468	0.249	0.075	90.0	15.0	val
7669	22	256	3	Significant	0.6176	1.154	1.265	2.531	52.0	0.0541	0.0521	32.5	47.5	40.2	14.7	-22.6	37.9	30.7	0.0693	0.872	88.6	0.785	0.377	0.1631	0.741	-0.55	1.291	0.361	2.369	1.304	3.82	0.268	0.061	88.4	16.0	val
7670	22	257	3	Significant	0.6212	1.109	1.244	2.488	54.1	0.0577	0.055	32.7	44.3	34.3	11.5	-20.7	43.2	28.8	0.0581	0.873	76.3	0.725	0.545	0.2211	0.615	-0.824	1.438	0.258	2.679	1.332	3.887	0.288	0.048	83.7	16.0	val
7671	22	258	3	Significant	0.6248	1.14	1.342	2.683	52.6	0.0518	0.0564	32.9	48.5	36.6	12.7	-22.5	37.2	31.3	0.0658	0.866	82.4	0.734	0.345	0.1756	0.587	-0.448	1.035	0.278	2.57	1.302	4.188	0.262	0.036	87.0	15.0	val
7672	22	259	3	Significant	0.6285	1.108	1.392	2.785	54.2	0.055	0.0633	31.7	45.8	38.7	16.4	-21.4	35.9	29.5	0.0675	0.931	86.6	0.802	0.524	0.2377	0.761	-0.627	1.388	0.323	2.5	1.317	3.6	0.328	0.095	86.7	16.0	val
7673	22	260	3	Significant	0.6321	1.11	1.265	2.53	54.0	0.0504	0.059	32.6	49.6	36.8	13.0	-22.3	40.9	27.6	0.0674	0.959	82.2	0.796	0.472	0.1849	0.839	-0.587	1.426	0.272	2.805	1.06	4.834	0.256	0.067	84.0	15.0	val
7674	22	261	3	Significant	0.6358	1.119	1.245	2.489	53.6	0.0437	0.0522	32.5	47.4	35.9	13.8	-20.0	39.9	28.8	0.076	0.935	92.2	0.752	0.576	0.2345	0.734	-0.511	1.245	0.399	2.929	1.382	3.801	0.248	0.062	83.4	16.0	val
7675	22	262	3	Significant	0.6394	1.149	1.332	2.664	52.2	0.0582	0.056	28.4	48.8	36.8	17.5	-21.2	32.0	29.6	0.0564	0.868	78.7	0.677	0.42	0.2348	0.777	-0.573	1.35	0.339	2.044	1.144	4.639	0.2	0.058	91.6	16.0	val
7676	22	263	3	Significant	0.6431	1.13	1.295	2.591	53.1	0.0647	0.0517	33.2	44.0	37.0	15.1	-21.1	42.0	30.9	0.0721	0.901	90.7	0.735	0.643	0.2591	0.587	-0.751	1.339	0.241	2.557	1.34	4.312	0.245	0.06	86.3	14.0	val
7677	22	264	3	Significant	0.6468	1.119	1.273	2.546	53.6	0.0533	0.0589	31.8	45.8	35.1	10.9	-20.5	30.1	31.1	0.0717	0.912	111.5	0.673	0.507	0.235	0.86	-0.605	1.465	0.29	2.975	1.012	4.168	0.234	0.078	85.8	15.0	val
7678	22	265	3	Significant	0.6504	1.136	1.339	2.678	52.8	0.0451	0.0548	31.7	48.6	33.8	13.3	-20.9	34.4	27.7	0.0818	0.933	84.0	0.793	0.559	0.2425	0.841	-0.688	1.529	0.342	2.246	1.416	4.161	0.3	0.107	86.5	16.0	val
7679	22	266	3	Significant	0.6541	1.145	1.214	2.428	52.4	0.0502	0.0577	33.3	51.0	36.3	11.4	-19.1	31.9	32.8	0.0729	0.871	85.1	0.716	0.488	0.2385	0.648	-0.781	1.429	0.399	3.039	1.447	3.29	0.252	0.088	87.5	16.0	val
7680	22	267	3	Significant	0.6578	1.109	1.383	2.765	54.1	0.0534	0.063	33.5	48.7	35.2	12.1	-20.1	37.5	29.7	0.0709	0.903	79.9	0.685	0.551	0.2283	0.658	-0.75	1.408	0.346	2.59	1.406	4.355	0.248	0.085	84.1	15.0	val
7681	22	268	3	Significant	0.6615	1.176	1.363	2.726	51.0	0.0535	0.0493	33.6	43.5	39.9	13.6	-23.0	35.8	25.2	0.0633	0.968	90.5	0.739	0.655	0.2363	0.897	-0.766	1.663	0.359	2.49	1.375	4.293	0.261	0.06	86.4	17.0	val
7682	22	269	3	Significant	0.6652	1.122	1.255	2.509	53.5	0.0465	0.0532	32.2	50.6	39.7	13.1	-22.9	39.9	26.9	0.0462	0.874	74.9	0.833	0.84	0.2186	0.722	-0.509	1.23	0.358	2.867	1.337	3.765	0.222	0.055	86.4	17.0	val
7683	22	270	3	Significant	0.6689	1.176	1.337	2.675	51.0	0.0559	0.0521	31.2	48.2	35.5	14.0	-22.8	38.9	28.7	0.0844	0.856	68.3	0.774	0.393	0.2519	0.681	-0.679	1.36	0.362	2.036	1.448	5.237	0.291	0.067	85.1	16.0	val
7684	22	271	3	Significant	0.6727	1.141	1.291	2.582	52.6	0.0473	0.0639	34.5	45.6	38.0	13.1	-20.4	36.3	25.6	0.0694	0.858	94.5	0.683	0.567	0.2584	0.562	-0.699	1.262	0.415	2.275	1.074	4.755	0.322	0.063	80.9	16.0	val
7685	22	272	3	Significant	0.6764	1.146	1.346	2.691	52.4	0.0527	0.0569	33.4	44.8	37.9	16.7	-20.1	37.7	26.4	0.0677	0.901	79.9	0.846	0.549	0.2456	0.679	-0.727	1.406	0.242	2.731	1.016	4.679	0.334	0.082	88.0	19.0	val
7686	22	273	3	Significant	0.6801	1.153	1.307	2.614	52.1	0.0597	0.0543	31.0	44.0	37.5	15.5	-23.5	38.6	28.8	0.0606	0.893	78.1	0.666	0.719	0.2166	0.747	-0.619	1.366	0.366	3.417	1.442	4.549	0.241	0.085	90.0	17.0	val
7687	22	274	3	Significant	0.6839	1.148	1.239	2.477	52.2	0.0467	0.0598	29.9	49.5	36.9	12.1	-19.3	39.1	29.1	0.0847	0.86	80.9	0.741	0.553	0.2195	0.643	-0.52	1.163	0.363	2.888	1.096	3.786	0.302	0.07	92.5	16.0	val
7688	22	275	3	Significant	0.6876	1.121	1.319	2.638	53.5	0.0457	0.0666	32.0	46.9	36.2	12.5	-18.7	36.1	30.3	0.0856	0.902	74.9	0.725	0.553	0.2585	0.856	-0.705	1.561	0.322	3.056	1.258	4.08	0.229	0.037	88.3	17.0	val
7689	22	276	3	Significant	0.6914	1.178	1.31	2.619	51.0	0.05	0.0554	30.5	48.2	35.3	14.0	-21.3	36.6	20.5	0.0865	0.875	86.9	0.723	0.702	0.2983	0.616	-0.807	1.423	0.349	2.17	1.475	3.742	0.266	0.066	89.2	15.0	val
7690	22	277	3	Significant	0.6951	1.138	1.31	2.62	52.7	0.0605	0.0668	30.6	46.4	38.8	15.0	-20.7	38.7	25.9	0.053	0.882	66.8	0.665	0.72	0.2417	0.71	-0.598	1.308	0.411	1.846	1.242	3.595	0.266	0.078	85.6	16.0	val
7691	22	278	3	Significant	0.6989	1.167	1.219	2.439	51.4	0.0561	0.0628	33.1	45.0	34.4	15.2	-21.7	38.3	24.6	0.0895	1.058	94.2	0.758	0.579	0.237	0.736	-0.555	1.291	0.341	2.69	1.456	3.773	0.22	0.038	86.7	17.0	val
7692	22	279	3	Significant	0.7027	1.134	1.235	2.471	52.9	0.0537	0.0595	32.9	45.4	36.7	15.5	-21.7	39.2	28.5	0.0755	0.957	73.4	0.704	0.579	0.2281	0.891	-0.706	1.597	0.369	2.659	1.522	3.873	0.28	0.083	88.9	17.0	val
7693	22	280	3	Significant	0.7064	1.159	1.355	2.71	51.8	0.0565	0.0585	32.5	42.0	36.8	14.5	-19.8	34.4	23.7	0.0486	0.975	85.4	0.722	0.539	0.2167	0.739	-0.716	1.455	0.386	3.243	1.589	4.544	0.21	0.073	84.1	17.0	val
7694	22	281	3	Significant	0.7102	1.181	1.278	2.555	50.8	0.0484	0.0608	31.5	47.4	38.6	13.7	-20.0	32.6	27.3	0.0736	0.917	91.0	0.668	0.8	0.2384	0.685	-0.67	1.355	0.429	2.729	1.415	3.8	0.266	0.05	88.5	19.0	val
7695	22	282	3	Significant	0.714	1.149	1.236	2.472	52.2	0.0649	0.0545	31.4	46.5	36.9	14.6	-23.6	38.0	27.9	0.0924	0.918	81.6	0.682	0.571	0.2356	0.821	-0.678	1.499	0.32	2.906	1.183	4.785	0.237	0.056	89.4	15.0	val
7696	22	283	3	Significant	0.7178	1.155	1.288	2.576	51.9	0.0486	0.0713	32.1	48.8	36.8	13.3	-23.7	35.9	30.6	0.0733	0.867	88.9	0.683	0.518	0.2186	0.642	-0.645	1.287	0.278	2.743	1.236	3.73	0.316	0.07	91.9	17.0	val
7697	22	284	3	Significant	0.7216	1.145	1.233	2.465	52.4	0.0432	0.0572	31.4	46.4	37.8	14.5	-23.3	35.9	31.6	0.0738	0.895	100.6	0.726	0.785	0.2433	0.867	-0.6	1.467	0.338	2.917	1.113	3.516	0.25	0.046	91.4	16.0	val
7698	22	285	3	Significant	0.7254	1.146	1.262	2.525	52.4	0.0556	0.0572	31.6	47.1	36.1	11.2	-22.4	33.8	25.2	0.0737	0.828	70.9	0.735	0.53	0.2314	0.752	-0.714	1.466	0.359	3.082	1.322	4.564	0.276	0.069	91.2	18.0	val
7699	22	286	3	Significant	0.7293	1.15	1.279	2.558	52.2	0.0541	0.0596	32.2	47.4	35.7	10.5	-22.2	30.4	34.6	0.0728	0.848	77.3	0.658	0.762	0.2651	0.732	-0.658	1.39	0.304	3.277	1.4	4.744	0.211	0.055	82.7	17.0	val
7700	22	287	3	Significant	0.7331	1.155	1.346	2.692	52.0	0.0527	0.0521	32.2	50.7	36.2	12.8	-19.7	36.7	26.7	0.0773	0.864	91.6	0.698	0.379	0.2147	0.639	-0.59	1.229	0.292	2.309	1.276	3.662	0.224	0.075	84.1	16.0	val
7701	22	288	3	Significant	0.7369	1.17	1.186	2.372	51.3	0.0483	0.0519	32.0	46.6	32.7	14.6	-21.7	44.5	26.0	0.0977	0.919	70.6	0.717	0.415	0.265	1.025	-0.527	1.552	0.278	3.261	1.001	4.422	0.23	0.052	85.2	16.0	val
7702	22	289	3	Significant	0.7408	1.168	1.286	2.573	51.4	0.063	0.0585	30.4	45.8	33.6	15.2	-19.5	34.4	33.8	0.0607	0.905	98.2	0.782	0.618	0.2432	0.584	-0.693	1.276	0.353	3.065	1.66	4.26	0.279	0.102	88.7	15.0	val
7703	22	290	3	Significant	0.7446	1.155	1.254	2.509	51.9	0.0525	0.0686	32.4	50.8	35.9	13.5	-22.0	38.6	27.1	0.0955	0.893	72.7	0.649	0.56	0.2369	0.846	-0.755	1.601	0.241	3.222	1.466	3.945	0.257	0.064	88.1	16.0	val
7704	22	291	3	Significant	0.7485	1.133	1.192	2.384	52.9	0.0547	0.051	33.2	47.2	34.1	13.5	-22.0	38.3	29.9	0.0789	0.962	93.3	0.73	0.703	0.262	0.736	-0.675	1.411	0.241	3.041	1.471	3.954	0.276	0.103	85.8	16.0	val
7705	22	292	3	Significant	0.7523	1.172	1.239	2.478	51.2	0.056	0.0539	31.5	42.8	33.3	15.6	-22.0	34.7	29.5	0.0754	0.879	87.3	0.708	0.58	0.2378	0.742	-0.569	1.311	0.328	2.713	1.769	4.312	0.268	0.075	91.6	17.0	val
7706	22	293	3	Significant	0.7562	1.17	1.331	2.662	51.3	0.0584	0.0609	30.5	44.9	38.5	15.5	-22.8	36.9	25.9	0.0748	0.981	96.3	0.741	0.489	0.2336	0.678	-0.555	1.232	0.378	2.555	1.133	4.71	0.273	0.074	83.3	16.0	val
7707	22	294	3	Significant	0.7601	1.156	1.212	2.424	51.9	0.0547	0.0612	30.0	47.8	36.5	14.3	-19.3	25.0	21.7	0.0842	0.939	66.4	0.682	0.539	0.272	0.765	-0.602	1.367	0.31	3.21	0.928	3.651	0.325	0.04	90.5	16.0	val
7708	22	295	3	Significant	0.764	1.145	1.244	2.489	52.4	0.0512	0.0618	32.1	49.5	37.4	15.2	-20.1	45.1	24.9	0.0625	0.941	68.8	0.677	0.667	0.1683	0.778	-0.617	1.395	0.369	3.127	1.784	4.272	0.278	0.041	86.9	18.0	val
7709	22	296	3	Significant	0.7678	1.125	1.242	2.484	53.3	0.0642	0.0648	30.3	48.0	34.6	18.2	-17.5	43.1	29.7	0.0904	0.965	90.8	0.755	0.537	0.2691	0.743	-0.644	1.388	0.294	2.426	1.295	3.415	0.289	0.057	88.8	16.0	val
7710	22	297	3	Significant	0.7717	1.129	1.197	2.393	53.1	0.0643	0.06	31.4	47.3	34.9	13.5	-21.7	36.5	28.7	0.0727	0.867	87.3	0.638	0.7	0.2469	0.581	-0.839	1.421	0.288	2.13	1.861	4.153	0.259	0.063	91.7	17.0	val
7711	22	298	3	Significant	0.7756	1.149	1.22	2.44	52.2	0.0674	0.0588	30.5	44.9	35.8	16.7	-20.4	39.2	28.7	0.0871	0.866	91.9	0.774	0.751	0.2098	0.775	-0.472	1.248	0.354	2.546	0.827	4.278	0.286	0.074	89.3	17.0	val
7712	22	299	3	Significant	0.7796	1.129	1.263	2.525	53.2	0.0551	0.0598	29.3	48.2	37.8	14.4	-21.7	41.7	28.4	0.0691	0.942	85.7	0.727	0.575	0.2609	0.674	-0.748	1.421	0.347	2.716	1.662	3.563	0.254	0.082	86.1	17.0	val
7713	22	300	3	Significant	0.7835	1.188	1.242	2.484	50.5	0.0592	0.0596	29.7	46.8	37.8	14.1	-21.5	36.3	25.0	0.0721	0.963	98.4	0.695	0.852	0.2647	0.908	-0.727	1.635	0.47	2.116	1.316	4.152	0.28	0.031	88.8	17.0	val
7714	22	301	3	Significant	0.7874	1.194	1.296	2.592	50.3	0.0529	0.0612	28.5	46.7	35.5	13.5	-22.7	40.5	33.4	0.0927	0.873	70.4	0.688	0.632	0.2344	0.722	-0.595	1.318	0.295	2.613	1.213	4.236	0.295	0.078	88.5	16.0	val
7715	22	302	3	Significant	0.7913	1.141	1.274	2.548	52.6	0.062	0.0585	30.5	46.7	35.8	14.7	-21.1	37.5	32.2	0.0797	0.889	72.2	0.737	0.578	0.2308	0.67	-0.525	1.195	0.422	2.688	1.384	4.498	0.269	0.039	87.2	17.0	val
7716	22	303	3	Significant	0.7952	1.163	1.321	2.642	51.6	0.0562	0.0561	31.0	49.9	34.3	12.8	-21.7	40.7	25.5	0.0837	0.965	88.5	0.702	0.578	0.2786	0.773	-0.649	1.422	0.291	2.668	1.221	3.351	0.194	0.085	86.3	17.0	val
7717	22	304	3	Significant	0.7992	1.146	1.317	2.634	52.4	0.0526	0.0586	31.5	46.7	36.3	15.0	-19.5	38.2	27.5	0.0853	0.856	91.5	0.638	0.683	0.2639	0.762	-0.754	1.516	0.321	2.719	1.205	3.449	0.254	0.086	95.0	15.0	val
7718	22	305	3	Significant	0.8031	1.133	1.254	2.508	52.9	0.0557	0.0624	32.5	47.0	35.0	13.6	-21.7	36.0	27.7	0.0852	0.933	89.0	0.694	0.567	0.1973	0.661	-0.848	1.508	0.365	2.682	0.947	4.874	0.267	0.071	89.6	16.0	val
7719	22	306	3	Significant	0.8071	1.171	1.272	2.544	51.2	0.0552	0.0643	31.2	45.3	37.8	13.7	-20.9	44.4	30.3	0.0916	0.985	98.8	0.709	0.697	0.263	0.642	-0.665	1.307	0.345	3.3	0.929	3.683	0.295	0.079	90.7	17.0	val
7720	22	307	3	Significant	0.811	1.142	1.307	2.614	52.5	0.057	0.0582	29.4	44.1	36.9	14.2	-20.4	40.9	23.2	0.0725	0.869	93.8	0.681	0.619	0.2607	0.566	-0.586	1.152	0.43	2.999	1.436	3.516	0.264	0.081	88.2	17.0	val
7721	22	308	3	Significant	0.815	1.177	1.295	2.59	51.0	0.0606	0.0537	32.5	47.1	35.4	14.5	-21.0	40.8	30.0	0.0916	0.89	87.1	0.675	0.464	0.2321	0.844	-0.634	1.478	0.282	2.985	1.394	4.228	0.304	0.093	92.3	19.0	val
7722	22	309	3	Significant	0.819	1.198	1.308	2.616	50.1	0.0646	0.064	30.6	43.0	38.0	13.8	-20.1	38.5	29.5	0.0861	0.879	86.4	0.732	0.407	0.2615	0.858	-0.537	1.395	0.336	3.023	1.519	3.386	0.279	0.061	94.6	16.0	val
7723	22	310	4	Severe	0.823	1.191	1.245	2.491	50.4	0.064	0.0601	29.9	46.1	36.7	15.0	-22.6	38.2	29.2	0.0796	0.885	73.2	0.68	0.662	0.2575	0.485	-0.71	1.195	0.285	2.58	1.824	3.473	0.266	0.067	91.9	18.0	val
7724	22	311	4	Severe	0.8269	1.167	1.209	2.418	51.4	0.0577	0.0588	31.3	43.8	35.9	13.8	-21.2	40.3	29.4	0.0888	0.908	82.3	0.671	0.488	0.2119	0.919	-0.644	1.563	0.337	3.105	1.475	4.642	0.257	0.056	91.3	16.0	val
7725	22	312	4	Severe	0.8309	1.16	1.228	2.455	51.7	0.0611	0.0649	31.4	42.7	33.8	14.8	-19.1	34.4	27.4	0.0817	0.92	82.6	0.735	0.602	0.2221	0.639	-0.48	1.119	0.439	2.754	1.239	4.245	0.283	0.08	95.0	16.0	val
7726	22	313	4	Severe	0.8349	1.175	1.317	2.635	51.1	0.0579	0.0667	31.3	48.3	34.8	12.3	-17.6	41.6	26.9	0.0888	0.901	90.5	0.656	0.42	0.2809	0.682	-0.617	1.299	0.272	2.533	1.416	3.684	0.205	0.04	90.2	18.0	val
7727	22	314	4	Severe	0.8389	1.173	1.245	2.49	51.2	0.0597	0.0601	31.0	45.1	38.2	14.2	-20.3	35.2	29.1	0.0848	0.834	84.3	0.73	0.39	0.2568	0.77	-0.734	1.504	0.416	2.67	1.244	4.382	0.279	0.087	87.9	17.0	val
7728	22	315	4	Severe	0.843	1.177	1.257	2.514	51.0	0.0759	0.0618	30.6	48.5	37.4	13.2	-20.6	31.9	28.4	0.0606	0.95	118.0	0.724	0.647	0.232	0.652	-0.65	1.302	0.327	2.461	1.405	4.235	0.28	0.078	92.4	17.0	val
7729	22	316	4	Severe	0.847	1.176	1.279	2.558	51.0	0.0635	0.0647	30.3	44.2	37.4	13.3	-19.0	35.0	24.3	0.1004	0.887	79.1	0.685	0.672	0.2012	0.708	-0.616	1.323	0.207	2.591	1.406	4.208	0.241	0.043	93.6	18.0	val
7730	22	317	4	Severe	0.851	1.181	1.292	2.583	50.8	0.0559	0.0715	29.2	41.4	33.3	13.6	-27.6	38.0	25.5	0.0749	0.869	89.6	0.73	0.766	0.2156	0.731	-0.757	1.487	0.365	2.771	1.652	4.199	0.244	0.079	90.7	19.0	val
7731	22	318	4	Severe	0.855	1.17	1.291	2.583	51.3	0.0575	0.0636	30.6	41.0	35.6	14.5	-24.4	34.5	27.5	0.07	0.933	100.4	0.704	0.67	0.2598	0.704	-0.772	1.476	0.382	3.131	1.363	4.206	0.252	0.081	95.0	18.0	val
7732	22	319	4	Severe	0.8591	1.19	1.257	2.514	50.4	0.0538	0.0596	32.0	45.9	35.0	14.6	-21.1	37.3	24.2	0.0923	0.913	108.1	0.677	0.607	0.2608	0.759	-0.621	1.38	0.348	2.508	1.214	4.88	0.281	0.076	91.2	16.0	val
7733	22	320	4	Severe	0.8631	1.165	1.304	2.609	51.5	0.061	0.0626	28.9	42.2	37.4	16.2	-21.3	39.2	32.8	0.0872	0.896	81.0	0.776	0.586	0.2632	0.756	-0.69	1.446	0.287	2.602	1.14	4.336	0.226	0.068	94.8	19.0	val
7734	22	321	4	Severe	0.8672	1.165	1.261	2.522	51.5	0.06	0.0575	30.7	44.3	35.8	14.3	-21.2	30.8	26.8	0.0941	0.875	91.7	0.726	0.809	0.2285	0.709	-0.64	1.349	0.442	2.719	1.386	4.96	0.245	0.075	90.5	18.0	val
7735	22	322	4	Severe	0.8712	1.153	1.322	2.644	52.1	0.0722	0.0606	30.7	44.3	32.5	12.7	-19.3	31.6	29.3	0.0753	0.93	96.5	0.717	0.482	0.2176	0.685	-0.722	1.407	0.336	2.851	1.509	4.536	0.218	0.066	89.6	19.0	val
7736	22	323	4	Severe	0.8753	1.16	1.312	2.624	51.7	0.0557	0.0689	29.8	44.1	35.3	12.8	-23.6	38.9	27.7	0.0752	0.854	89.6	0.76	0.44	0.2444	0.769	-0.669	1.439	0.418	2.934	1.593	3.403	0.339	0.085	92.4	18.0	val
7737	22	324	4	Severe	0.8793	1.155	1.247	2.494	52.0	0.0578	0.0711	30.5	42.1	35.0	17.6	-20.5	35.8	27.0	0.0904	0.921	91.2	0.714	0.582	0.2259	0.857	-0.526	1.383	0.307	2.762	1.053	3.568	0.297	0.083	94.9	20.0	val
7738	22	325	4	Severe	0.8834	1.137	1.161	2.323	52.8	0.0663	0.0669	32.1	46.1	35.0	15.2	-20.9	35.1	30.5	0.0909	0.879	85.8	0.81	0.562	0.2289	0.744	-0.635	1.379	0.348	2.919	1.569	4.1	0.255	0.078	90.8	18.0	val
7739	22	326	4	Severe	0.8875	1.152	1.324	2.648	52.1	0.0674	0.0631	31.0	48.8	35.3	12.5	-18.9	36.8	22.9	0.0843	0.839	110.3	0.729	0.767	0.2585	0.767	-0.815	1.582	0.33	3.211	0.798	4.421	0.19	0.058	94.7	18.0	val
7740	22	327	4	Severe	0.8916	1.17	1.287	2.574	51.3	0.0587	0.0637	29.8	41.0	34.1	15.6	-17.1	44.0	29.1	0.0632	0.883	99.9	0.775	0.559	0.2802	0.787	-0.635	1.422	0.308	3.139	1.625	4.625	0.287	0.042	95.0	17.0	val
7741	22	328	4	Severe	0.8957	1.237	1.347	2.694	48.5	0.0697	0.0688	28.8	43.4	36.6	11.9	-17.4	37.5	22.3	0.0877	0.864	102.7	0.621	0.704	0.1918	0.698	-0.594	1.292	0.344	2.923	1.468	5.771	0.341	0.064	94.8	19.0	val
7742	22	329	4	Severe	0.8998	1.165	1.273	2.546	51.5	0.0575	0.0621	29.5	41.9	37.5	11.7	-21.6	38.8	27.9	0.0763	0.797	77.2	0.691	0.91	0.2353	0.649	-0.635	1.284	0.239	2.407	1.665	4.168	0.26	0.077	92.1	19.0	val
7743	22	330	4	Severe	0.9039	1.174	1.215	2.43	51.1	0.0692	0.0613	31.2	44.8	34.0	14.4	-20.1	37.3	27.8	0.1041	0.929	68.3	0.701	0.588	0.2433	0.749	-0.725	1.474	0.33	2.559	1.54	4.024	0.241	0.028	88.7	18.0	val
7744	22	331	4	Severe	0.908	1.16	1.244	2.488	51.7	0.0701	0.0651	28.3	42.0	34.4	15.9	-21.7	37.2	26.3	0.101	0.947	68.0	0.657	0.937	0.2483	0.705	-0.688	1.393	0.359	2.396	1.255	4.104	0.24	0.073	91.0	18.0	val
7745	22	332	4	Severe	0.9121	1.146	1.21	2.42	52.4	0.0645	0.0701	30.7	43.4	35.7	14.9	-17.0	35.4	29.1	0.1001	0.801	75.0	0.671	0.646	0.2657	0.673	-0.572	1.245	0.317	3.028	1.291	4.634	0.274	0.103	87.5	18.0	val
7746	22	333	4	Severe	0.9162	1.206	1.229	2.457	49.7	0.0746	0.0639	28.9	45.1	35.6	14.3	-22.1	37.5	26.3	0.1062	0.961	76.8	0.685	0.753	0.2772	0.738	-0.647	1.385	0.366	2.756	1.613	3.626	0.256	0.087	95.0	18.0	val
7747	22	334	4	Severe	0.9204	1.186	1.291	2.583	50.6	0.0645	0.0668	29.1	46.5	36.5	14.9	-21.4	39.6	25.6	0.0938	0.863	83.0	0.668	0.501	0.2187	0.675	-0.693	1.367	0.362	2.833	1.122	4.092	0.271	0.072	88.6	20.0	val
7748	22	335	4	Severe	0.9245	1.179	1.151	2.302	50.9	0.0634	0.0673	32.1	43.5	36.1	15.9	-20.2	37.6	29.3	0.0985	0.866	93.5	0.645	0.699	0.2191	0.762	-0.551	1.313	0.179	3.081	1.566	4.387	0.315	0.086	93.7	19.0	val
7749	22	336	4	Severe	0.9286	1.197	1.353	2.705	50.1	0.0607	0.0699	29.1	44.3	33.5	12.2	-17.6	37.4	27.5	0.0848	0.93	95.4	0.657	0.808	0.2021	0.788	-0.717	1.505	0.386	2.663	1.248	4.237	0.292	0.083	93.1	19.0	val
7750	22	337	4	Severe	0.9328	1.203	1.248	2.497	49.9	0.0568	0.0765	28.7	47.8	38.3	11.8	-20.1	33.3	30.0	0.0997	0.887	98.0	0.657	0.663	0.2451	0.647	-0.607	1.254	0.326	2.261	1.285	4.382	0.233	0.059	93.7	17.0	val
7751	22	338	4	Severe	0.9369	1.172	1.273	2.546	51.2	0.0672	0.0708	29.4	46.7	33.9	14.7	-23.1	34.5	30.2	0.0875	0.82	98.2	0.641	0.462	0.246	0.731	-0.628	1.36	0.388	2.259	1.894	3.749	0.31	0.061	94.9	19.0	val
7752	22	339	4	Severe	0.9411	1.159	1.175	2.35	51.8	0.0664	0.0795	29.8	41.6	34.6	15.1	-19.7	42.1	27.4	0.0933	0.919	82.4	0.683	0.677	0.2402	0.706	-0.6	1.306	0.329	2.6	1.394	3.893	0.28	0.059	93.7	18.0	val
7753	22	340	4	Severe	0.9453	1.154	1.234	2.467	52.0	0.0584	0.0609	29.3	46.6	36.2	11.9	-23.4	32.1	26.5	0.0892	0.856	94.5	0.732	0.614	0.2322	0.602	-0.605	1.208	0.333	2.874	1.721	3.231	0.262	0.101	91.8	19.0	val
7754	22	341	4	Severe	0.9494	1.154	1.262	2.523	52.0	0.063	0.0686	29.8	44.9	34.3	12.0	-17.7	40.5	25.6	0.0952	0.871	55.5	0.752	1.016	0.2812	0.723	-0.551	1.274	0.353	2.84	1.523	3.551	0.305	0.095	93.3	20.0	val
7755	22	342	4	Severe	0.9536	1.205	1.202	2.404	49.8	0.0679	0.0646	30.3	43.6	36.5	13.4	-19.6	41.1	23.1	0.0957	0.898	91.1	0.744	0.528	0.2541	0.86	-0.628	1.488	0.308	2.541	1.389	3.748	0.255	0.055	91.0	18.0	val
7756	22	343	4	Severe	0.9578	1.183	1.292	2.583	50.7	0.0671	0.0701	29.9	41.7	33.9	12.5	-23.1	38.6	27.7	0.101	0.886	98.2	0.69	0.648	0.2862	0.647	-0.698	1.346	0.317	3.203	1.021	4.04	0.31	0.098	89.9	19.0	val
7757	22	344	4	Severe	0.962	1.194	1.225	2.449	50.2	0.0689	0.0738	29.2	44.5	34.7	14.5	-20.8	39.1	24.8	0.11	0.918	78.9	0.638	0.649	0.2303	0.579	-0.781	1.36	0.28	2.54	1.629	4.277	0.24	0.089	95.0	19.0	val
7758	22	345	4	Severe	0.9662	1.173	1.224	2.449	51.2	0.0637	0.0673	31.4	46.1	38.2	14.7	-23.8	31.6	28.2	0.0971	0.877	88.9	0.69	0.617	0.2601	0.757	-0.702	1.459	0.279	2.67	1.451	4.208	0.342	0.084	95.0	20.0	val
7759	22	346	4	Severe	0.9704	1.196	1.299	2.598	50.2	0.0681	0.0673	28.3	47.0	34.9	12.8	-17.4	31.9	27.0	0.0983	0.892	97.7	0.698	0.615	0.197	0.656	-0.619	1.275	0.336	2.433	1.375	3.489	0.253	0.1	95.0	19.0	val
7760	22	347	4	Severe	0.9746	1.2	1.244	2.489	50.0	0.0724	0.0647	30.2	44.7	36.6	14.1	-21.2	37.1	26.4	0.1085	0.884	100.8	0.678	0.602	0.26	0.751	-0.777	1.528	0.343	2.9	1.834	4.056	0.292	0.084	95.0	19.0	val
7761	22	348	4	Severe	0.9788	1.178	1.228	2.456	50.9	0.0689	0.0657	31.7	41.2	32.7	11.6	-15.5	40.5	26.4	0.1054	0.853	87.9	0.693	0.526	0.2565	0.704	-0.62	1.325	0.425	3.136	1.627	4.107	0.259	0.06	91.4	18.0	val
7762	22	349	4	Severe	0.9831	1.206	1.195	2.389	49.7	0.0708	0.0663	30.6	44.5	36.6	16.4	-22.6	38.5	25.1	0.1003	0.909	75.1	0.631	0.671	0.2175	0.549	-0.721	1.27	0.409	3.311	1.694	3.98	0.305	0.04	94.4	19.0	val
7763	22	350	4	Severe	0.9873	1.178	1.203	2.405	50.9	0.0759	0.0722	30.2	44.1	35.6	12.9	-18.1	43.0	30.5	0.112	0.938	90.9	0.713	0.532	0.2157	0.688	-0.764	1.453	0.344	2.788	1.077	3.361	0.217	0.089	89.1	19.0	val
7764	22	351	4	Severe	0.9915	1.201	1.05	2.1	50.0	0.0679	0.073	28.9	44.4	36.0	13.8	-20.2	36.0	26.2	0.1109	0.857	100.6	0.689	0.497	0.2411	0.787	-0.678	1.465	0.371	3.101	1.526	3.197	0.236	0.089	93.8	19.0	val
7765	22	352	4	Severe	0.9958	1.174	1.247	2.494	51.1	0.0649	0.0705	29.5	46.0	35.4	10.1	-20.1	36.3	28.2	0.1023	0.928	95.0	0.673	0.645	0.2304	0.728	-0.628	1.356	0.317	2.39	1.333	3.998	0.288	0.055	93.9	17.0	val
12002	35	0	0	Fresh	0.0	1.062	1.251	2.502	56.5	0.0215	0.0206	28.3	50.3	44.4	14.5	-22.5	43.3	27.2	0.0093	1.437	60.3	0.818	0.466	0.2167	0.832	-0.451	1.283	0.224	2.546	1.578	3.868	0.276	0.114	63.1	6.0	val
12003	35	1	0	Fresh	0.0002	1.04	1.274	2.548	57.7	0.0187	0.0234	27.3	51.0	43.2	15.1	-22.2	39.3	25.9	0.0219	1.341	61.8	0.864	0.519	0.2307	0.633	-0.657	1.29	0.303	2.594	1.43	3.545	0.262	0.081	61.9	8.0	val
12004	35	2	0	Fresh	0.0004	1.084	1.21	2.419	55.3	0.0192	0.0331	29.0	50.6	42.9	14.2	-21.5	39.5	28.1	0.011	1.308	60.0	0.877	0.484	0.2031	0.813	-0.596	1.409	0.237	2.215	1.254	3.865	0.274	0.069	61.1	6.0	val
12005	35	3	0	Fresh	0.0008	1.091	1.266	2.532	55.0	0.0187	0.0262	29.1	52.3	44.3	14.3	-20.1	41.4	29.9	0.0012	1.362	57.1	0.84	0.479	0.1905	0.647	-0.506	1.153	0.254	2.739	0.974	4.572	0.244	0.059	61.7	8.0	val
12006	35	4	0	Fresh	0.0012	1.045	1.328	2.656	57.4	0.0221	0.0263	29.4	53.1	43.1	14.4	-20.8	46.4	26.6	0.0112	1.316	63.0	0.869	0.398	0.196	0.806	-0.615	1.421	0.34	2.25	0.964	3.75	0.259	0.081	60.0	6.0	val
12007	35	5	0	Fresh	0.0017	1.068	1.254	2.507	56.2	0.0237	0.0319	26.1	55.6	45.7	13.7	-22.3	37.3	31.6	0.0271	1.318	86.9	0.804	0.519	0.1745	0.861	-0.618	1.48	0.31	2.401	1.065	5.505	0.247	0.061	60.0	7.0	val
12008	35	6	0	Fresh	0.0022	1.117	1.293	2.586	53.7	0.0237	0.0308	27.2	54.2	43.6	17.7	-19.8	45.1	33.5	0.0189	1.317	84.3	0.9	0.247	0.1917	0.867	-0.7	1.567	0.284	2.801	1.286	4.235	0.277	0.038	61.8	6.0	val
12009	35	7	0	Fresh	0.0028	1.087	1.293	2.587	55.2	0.0213	0.0298	27.1	51.9	45.1	13.7	-20.2	45.0	29.0	0.0204	1.355	74.6	0.876	0.52	0.1978	0.886	-0.534	1.42	0.244	2.921	1.288	3.872	0.242	0.086	64.8	6.0	val
12010	35	8	0	Fresh	0.0034	1.09	1.305	2.61	55.1	0.0143	0.0254	27.4	53.9	40.9	15.2	-15.6	39.1	32.4	0.0282	1.272	86.5	0.898	0.4	0.1713	0.856	-0.605	1.461	0.295	2.358	1.086	4.73	0.25	0.131	61.9	7.0	val
12011	35	9	0	Fresh	0.0041	1.077	1.285	2.57	55.7	0.0244	0.0219	28.4	54.3	44.5	13.5	-19.2	41.7	30.0	0.018	1.383	90.0	0.865	0.516	0.2315	0.792	-0.53	1.321	0.319	2.464	1.119	3.39	0.247	0.061	60.5	6.0	val
12012	35	10	0	Fresh	0.0048	1.075	1.264	2.529	55.8	0.0294	0.0385	28.7	53.9	44.7	14.3	-17.6	42.6	28.3	0.0086	1.269	63.9	0.91	0.605	0.1755	0.876	-0.588	1.463	0.28	3.0	1.345	5.017	0.245	0.105	65.1	8.0	val
12013	35	11	0	Fresh	0.0055	1.1	1.284	2.568	54.6	0.0188	0.0274	29.0	55.5	43.7	18.1	-21.3	35.4	31.8	0.0067	1.39	70.2	0.87	0.349	0.1791	1.004	-0.59	1.594	0.267	2.437	1.102	5.564	0.261	0.073	65.7	6.0	val
12014	35	12	0	Fresh	0.0063	1.066	1.156	2.312	56.3	0.0194	0.03	28.1	53.3	44.6	16.3	-17.0	37.8	31.3	0.0313	1.365	67.4	0.808	0.498	0.2006	0.79	-0.55	1.34	0.311	2.967	0.911	4.387	0.208	0.117	60.0	6.0	val
12015	35	13	0	Fresh	0.0071	1.12	1.265	2.529	53.6	0.0155	0.0363	28.6	53.4	44.9	16.1	-18.7	38.7	30.5	0.0129	1.324	76.1	0.788	0.503	0.24	0.845	-0.653	1.498	0.332	2.615	1.195	4.426	0.275	0.065	62.7	6.0	val
12016	35	14	0	Fresh	0.0079	1.074	1.225	2.451	55.8	0.0176	0.0273	28.7	53.9	43.8	13.3	-18.3	41.1	32.4	0.0194	1.4	80.0	0.923	0.392	0.1366	0.905	-0.516	1.421	0.355	2.557	1.477	4.108	0.294	0.07	63.3	7.0	val
12017	35	15	0	Fresh	0.0088	1.081	1.241	2.482	55.5	0.0156	0.0174	28.8	48.4	44.2	14.1	-17.4	43.3	28.4	0.0208	1.253	63.4	0.843	0.397	0.1506	0.755	-0.726	1.482	0.287	3.009	1.224	3.86	0.193	0.106	63.1	6.0	val
12018	35	16	0	Fresh	0.0096	1.072	1.338	2.677	55.9	0.0122	0.0276	28.6	51.3	42.5	18.9	-17.8	44.4	31.1	0.0109	1.301	77.2	0.896	0.664	0.2017	0.76	-0.508	1.268	0.32	2.293	1.338	3.56	0.227	0.083	63.9	7.0	val
12019	35	17	0	Fresh	0.0106	1.108	1.243	2.486	54.2	0.0215	0.0357	26.3	51.8	43.4	17.3	-20.6	39.8	31.5	0.0325	1.304	78.8	0.92	0.564	0.1908	0.99	-0.503	1.493	0.237	2.831	1.167	4.735	0.267	0.071	60.7	8.0	val
12020	35	18	0	Fresh	0.0115	1.1	1.282	2.564	54.6	0.0201	0.0379	27.0	52.2	43.7	13.4	-15.2	37.4	33.3	0.0193	1.231	92.3	0.749	0.508	0.191	0.882	-0.629	1.511	0.339	2.664	1.148	3.403	0.32	0.058	68.3	6.0	val
12021	35	19	0	Fresh	0.0125	1.114	1.313	2.625	53.8	0.0177	0.0286	28.6	49.1	42.3	10.5	-18.6	40.9	32.5	0.0217	1.322	78.1	0.899	0.622	0.192	0.824	-0.643	1.468	0.371	2.025	1.22	4.12	0.298	0.092	64.9	6.0	val
12022	35	20	0	Fresh	0.0135	1.065	1.212	2.424	56.4	0.0178	0.0321	28.8	53.9	42.6	15.2	-19.8	40.9	31.5	0.0083	1.269	72.6	0.886	0.552	0.1696	0.833	-0.61	1.443	0.318	2.548	1.014	4.691	0.242	0.085	66.8	7.0	val
12023	35	21	0	Fresh	0.0145	1.069	1.19	2.38	56.1	0.0132	0.0252	28.7	51.1	42.8	15.0	-23.0	39.7	29.2	0.0	1.299	93.5	0.927	0.508	0.2133	0.856	-0.651	1.507	0.24	2.098	1.053	4.101	0.276	0.082	62.2	7.0	val
12024	35	22	0	Fresh	0.0156	1.059	1.275	2.55	56.7	0.0239	0.0336	28.2	49.8	39.0	13.5	-22.0	36.9	32.3	0.0155	1.367	56.4	0.8	0.5	0.1957	0.885	-0.72	1.605	0.259	2.712	1.198	5.167	0.217	0.063	60.0	9.0	val
12025	35	23	0	Fresh	0.0166	1.094	1.26	2.52	54.9	0.0238	0.0171	28.1	54.6	42.0	14.5	-17.6	41.2	27.2	0.0278	1.271	66.8	0.89	0.354	0.1908	0.918	-0.51	1.428	0.272	2.452	1.13	4.586	0.276	0.067	63.3	7.0	val
12026	35	24	0	Fresh	0.0177	1.1	1.369	2.738	54.5	0.0231	0.0335	27.7	46.6	41.3	16.2	-22.6	42.5	29.6	0.027	1.252	68.8	0.889	0.409	0.1946	0.792	-0.6	1.392	0.273	2.647	1.148	4.255	0.291	0.079	64.4	7.0	val
12027	35	25	0	Fresh	0.0188	1.097	1.259	2.518	54.7	0.018	0.0314	28.7	53.6	41.7	12.6	-22.9	40.8	30.9	0.0182	1.333	64.6	0.866	0.645	0.2096	0.704	-0.542	1.245	0.294	2.775	0.984	4.207	0.286	0.092	60.0	8.0	val
12028	35	26	0	Fresh	0.02	1.098	1.192	2.384	54.7	0.0214	0.0273	28.7	52.9	42.9	14.6	-22.6	38.0	29.3	0.0164	1.343	70.0	0.912	0.433	0.1965	0.694	-0.647	1.341	0.402	2.309	1.009	4.194	0.296	0.044	60.0	7.0	val
12029	35	27	0	Fresh	0.0212	1.08	1.252	2.504	55.6	0.0278	0.0369	27.8	51.2	43.1	13.7	-17.3	35.7	28.9	0.0105	1.269	74.2	0.931	0.447	0.2394	0.883	-0.662	1.544	0.286	3.097	1.292	4.196	0.231	0.08	66.6	6.0	val
12030	35	28	0	Fresh	0.0223	1.095	1.366	2.731	54.8	0.0226	0.0285	27.1	55.5	42.2	15.8	-21.6	35.7	28.5	0.0126	1.253	74.2	0.795	0.525	0.2022	0.726	-0.716	1.441	0.28	2.304	1.234	4.032	0.244	0.101	63.8	9.0	val
12031	35	29	0	Fresh	0.0235	1.067	1.236	2.471	56.2	0.0224	0.0239	29.2	52.1	42.6	14.6	-24.4	42.2	31.2	0.0117	1.273	77.6	0.87	0.504	0.1771	0.829	-0.644	1.473	0.36	2.471	0.769	5.449	0.229	0.1	62.8	7.0	val
12032	35	30	0	Fresh	0.0248	1.068	1.341	2.682	56.2	0.0202	0.0394	30.1	50.9	41.7	17.7	-20.7	41.3	32.0	0.0244	1.292	59.0	0.855	0.387	0.1848	0.762	-0.655	1.417	0.411	2.93	1.207	3.906	0.231	0.077	62.6	7.0	val
12033	35	31	0	Fresh	0.026	1.109	1.27	2.54	54.1	0.0263	0.0379	28.0	51.0	43.3	17.4	-22.4	41.8	28.7	0.0155	1.272	55.1	0.829	0.326	0.1539	0.921	-0.635	1.556	0.337	2.581	1.423	3.833	0.266	0.083	68.1	7.0	val
12034	35	32	0	Fresh	0.0273	1.1	1.278	2.557	54.5	0.0242	0.0366	26.6	52.1	43.7	18.4	-23.4	43.1	26.6	0.0382	1.28	76.2	0.805	0.389	0.1806	0.53	-0.693	1.223	0.244	2.289	0.876	4.024	0.223	0.094	63.8	7.0	val
12035	35	33	0	Fresh	0.0286	1.137	1.237	2.474	52.8	0.0226	0.0208	29.4	51.6	43.5	14.9	-18.6	40.6	28.8	0.0158	1.288	65.9	0.822	0.562	0.1741	0.747	-0.575	1.323	0.272	2.879	1.374	4.755	0.245	0.076	68.8	7.0	val
12036	35	34	0	Fresh	0.0299	1.071	1.287	2.575	56.0	0.0224	0.0335	26.5	53.5	39.8	17.5	-19.1	33.5	30.8	0.0127	1.39	70.0	0.744	0.557	0.2129	0.862	-0.546	1.408	0.375	2.075	1.602	3.651	0.258	0.07	63.5	6.0	val
12037	35	35	0	Fresh	0.0312	1.075	1.301	2.601	55.8	0.022	0.0382	27.2	51.8	42.8	13.0	-15.6	35.9	25.7	0.0339	1.357	71.6	0.853	0.639	0.2209	0.755	-0.5	1.255	0.37	1.955	1.332	3.959	0.275	0.081	60.0	6.0	val
12038	35	36	0	Fresh	0.0326	1.08	1.271	2.542	55.5	0.0184	0.0284	27.3	48.9	41.7	14.2	-19.3	44.1	28.4	0.0151	1.346	72.0	0.857	0.447	0.195	0.724	-0.547	1.271	0.344	2.096	1.404	4.491	0.23	0.1	61.7	8.0	val
12039	35	37	0	Fresh	0.0339	1.11	1.244	2.488	54.1	0.023	0.0236	30.6	58.0	42.3	13.0	-20.3	43.5	29.3	0.0261	1.305	62.6	0.865	0.494	0.1804	0.869	-0.574	1.443	0.321	3.022	1.277	4.414	0.252	0.08	60.9	8.0	val
12040	35	38	0	Fresh	0.0353	1.095	1.281	2.561	54.8	0.0204	0.0362	28.6	54.7	40.5	16.4	-19.2	42.3	28.2	0.0225	1.312	81.2	0.822	0.635	0.1712	0.772	-0.52	1.292	0.196	2.563	1.063	4.339	0.284	0.081	67.5	7.0	val
12041	35	39	0	Fresh	0.0367	1.071	1.29	2.579	56.0	0.0087	0.0324	28.7	50.2	41.6	15.5	-14.4	40.8	28.8	0.0281	1.298	65.9	0.803	0.484	0.236	0.764	-0.607	1.371	0.322	2.242	1.279	4.988	0.262	0.08	64.1	8.0	val
12042	35	40	0	Fresh	0.0381	1.108	1.333	2.667	54.1	0.0309	0.0228	28.0	51.9	41.3	18.9	-19.5	41.1	35.0	0.0308	1.268	61.3	0.779	0.575	0.2159	0.81	-0.645	1.455	0.288	2.825	1.587	3.536	0.224	0.07	62.0	8.0	val
12043	35	41	0	Fresh	0.0396	1.113	1.298	2.597	53.9	0.0194	0.0225	26.9	50.8	45.3	14.4	-15.7	39.6	30.8	0.0227	1.249	79.0	0.806	0.476	0.1823	0.681	-0.652	1.333	0.335	1.99	1.002	3.773	0.291	0.073	62.7	7.0	val
12044	35	42	0	Fresh	0.041	1.108	1.255	2.51	54.2	0.022	0.0358	26.8	50.4	44.0	15.8	-19.6	42.4	36.5	0.0098	1.396	81.9	0.747	0.473	0.2129	0.922	-0.691	1.614	0.316	2.26	0.932	4.453	0.255	0.098	60.0	6.0	val
12045	35	43	0	Fresh	0.0425	1.123	1.263	2.527	53.4	0.0224	0.0269	29.1	54.6	43.5	14.5	-22.7	44.1	26.9	0.0094	1.29	62.7	0.912	0.605	0.1837	0.852	-0.608	1.46	0.38	2.726	1.168	4.971	0.254	0.087	60.2	8.0	val
12046	35	44	0	Fresh	0.044	1.093	1.276	2.553	54.9	0.0273	0.0235	29.2	54.3	44.2	14.8	-20.7	39.8	32.4	0.0339	1.319	65.7	0.787	0.468	0.1974	0.734	-0.502	1.236	0.273	1.645	1.634	4.45	0.261	0.051	63.1	6.0	val
12047	35	45	0	Fresh	0.0455	1.086	1.195	2.39	55.3	0.0187	0.0319	29.4	52.7	43.7	13.7	-19.0	39.4	31.0	0.0302	1.276	79.9	0.812	0.623	0.2215	0.901	-0.739	1.64	0.278	2.61	0.936	4.554	0.296	0.072	66.4	9.0	val
12048	35	46	0	Fresh	0.047	1.094	1.316	2.633	54.9	0.0189	0.032	28.9	52.9	39.2	15.2	-19.4	41.6	30.3	0.0135	1.321	101.9	0.772	0.429	0.182	0.773	-0.577	1.35	0.34	2.143	1.041	5.327	0.26	0.068	71.0	9.0	val
12049	35	47	0	Fresh	0.0486	1.094	1.19	2.38	54.8	0.0228	0.0389	27.0	51.5	41.8	17.3	-20.1	41.1	31.2	0.0257	1.276	67.6	0.852	0.497	0.184	0.801	-0.635	1.437	0.281	2.257	1.504	4.6	0.22	0.069	70.2	9.0	val
12050	35	48	0	Fresh	0.0501	1.124	1.294	2.588	53.4	0.0235	0.0261	28.2	51.9	43.6	12.8	-17.9	35.3	30.0	0.0023	1.261	70.6	0.841	0.626	0.1822	0.929	-0.523	1.452	0.374	2.609	0.625	3.99	0.248	0.08	66.2	9.0	val
12051	35	49	0	Fresh	0.0517	1.088	1.269	2.539	55.2	0.0249	0.0267	28.8	49.7	42.5	16.7	-21.6	41.4	31.7	0.0486	1.36	70.9	0.824	0.348	0.22	0.75	-0.533	1.283	0.287	2.645	1.214	4.312	0.289	0.08	66.1	8.0	val
12052	35	50	0	Fresh	0.0533	1.095	1.286	2.572	54.8	0.0136	0.0321	28.2	51.0	44.4	16.3	-21.7	40.8	29.6	0.0368	1.286	76.6	0.859	0.52	0.2289	0.792	-0.553	1.345	0.256	2.859	1.217	3.979	0.251	0.079	61.7	8.0	val
12053	35	51	0	Fresh	0.0549	1.11	1.258	2.517	54.0	0.0282	0.0387	27.1	52.9	42.7	12.6	-18.8	42.6	27.5	0.0214	1.268	57.6	0.805	0.706	0.2076	0.776	-0.701	1.477	0.316	2.335	1.054	4.566	0.261	0.072	61.9	8.0	val
12054	35	52	0	Fresh	0.0565	1.09	1.254	2.507	55.1	0.012	0.0354	28.0	49.2	43.2	16.5	-18.4	37.7	30.1	0.0324	1.332	67.9	0.835	0.568	0.1956	0.72	-0.625	1.345	0.381	2.417	0.856	3.931	0.242	0.095	62.5	8.0	val
12055	35	53	0	Fresh	0.0582	1.088	1.227	2.453	55.2	0.0218	0.0395	27.5	55.0	44.7	14.4	-21.3	40.7	38.5	0.0209	1.373	72.9	0.8	0.705	0.2049	0.772	-0.601	1.373	0.315	2.39	1.187	4.151	0.277	0.052	64.8	8.0	val
12056	35	54	0	Fresh	0.0598	1.07	1.27	2.54	56.1	0.0275	0.0289	27.9	50.1	42.7	16.2	-18.9	37.9	28.4	0.025	1.318	80.1	0.8	0.448	0.1825	0.836	-0.677	1.514	0.293	2.257	1.197	4.879	0.254	0.078	66.3	9.0	val
12057	35	55	0	Fresh	0.0615	1.1	1.234	2.467	54.5	0.0254	0.0333	27.6	50.6	39.9	18.7	-23.2	44.2	28.3	0.0438	1.324	74.8	0.752	0.523	0.2165	0.729	-0.606	1.335	0.401	2.956	1.157	4.666	0.239	0.11	67.1	8.0	val
12058	35	56	0	Fresh	0.0632	1.103	1.32	2.64	54.4	0.0188	0.0375	28.5	54.1	43.0	16.2	-19.1	38.5	29.1	0.0326	1.341	87.4	0.895	0.45	0.2113	0.821	-0.597	1.418	0.227	2.21	1.303	4.044	0.268	0.078	60.0	7.0	val
12059	35	57	0	Fresh	0.0649	1.106	1.258	2.517	54.2	0.0215	0.0391	27.0	54.7	38.9	17.0	-18.6	43.9	26.3	0.0449	1.233	80.6	0.851	0.667	0.1706	0.834	-0.572	1.406	0.296	2.489	1.312	4.349	0.213	0.107	60.3	10.0	val
12060	35	58	0	Fresh	0.0666	1.114	1.159	2.318	53.9	0.0273	0.0282	28.3	52.1	44.9	16.6	-19.0	38.8	28.8	0.0121	1.244	82.8	0.807	0.472	0.1726	0.674	-0.623	1.296	0.387	2.629	1.414	5.494	0.312	0.1	63.2	6.0	val
12061	35	59	0	Fresh	0.0683	1.085	1.203	2.406	55.3	0.0184	0.0225	28.8	50.8	43.0	14.9	-18.1	40.8	34.0	0.0294	1.343	81.2	0.928	0.479	0.202	0.847	-0.745	1.592	0.289	2.44	1.205	4.237	0.216	0.032	65.8	9.0	val
12062	35	60	0	Fresh	0.0701	1.072	1.302	2.603	56.0	0.0286	0.036	28.8	52.5	40.5	14.9	-21.2	38.7	33.4	0.0305	1.364	85.1	0.853	0.44	0.231	0.742	-0.758	1.5	0.243	2.775	1.266	5.061	0.285	0.083	67.3	7.0	val
12063	35	61	0	Fresh	0.0718	1.092	1.226	2.452	55.0	0.0216	0.0333	26.9	49.8	42.8	16.4	-20.6	37.9	27.8	0.0492	1.273	53.5	0.849	0.739	0.234	0.846	-0.517	1.363	0.326	2.612	1.398	4.281	0.229	0.079	69.0	8.0	val
12064	35	62	0	Fresh	0.0736	1.1	1.265	2.53	54.5	0.0226	0.03	26.2	54.1	40.9	14.7	-21.0	43.8	25.7	0.0214	1.322	85.4	0.84	0.606	0.195	0.911	-0.711	1.622	0.268	1.975	1.06	3.747	0.266	0.107	67.6	9.0	val
12065	35	63	0	Fresh	0.0754	1.115	1.273	2.547	53.8	0.0285	0.0299	28.5	53.3	42.8	14.3	-21.0	37.6	29.0	0.0324	1.301	90.5	0.763	0.369	0.1928	0.812	-0.51	1.322	0.295	3.268	1.071	5.098	0.283	0.053	61.9	8.0	val
12066	35	64	0	Fresh	0.0772	1.092	1.254	2.507	54.9	0.0131	0.035	27.8	53.4	42.8	13.0	-21.4	37.3	28.6	0.0257	1.272	98.6	0.806	0.641	0.2219	0.826	-0.621	1.447	0.352	2.9	1.145	4.833	0.26	0.045	66.5	7.0	val
12067	35	65	0	Fresh	0.079	1.122	1.212	2.423	53.5	0.0167	0.035	28.0	53.0	42.5	12.2	-17.9	47.8	33.5	0.0343	1.229	69.6	0.751	0.618	0.1894	0.704	-0.588	1.293	0.373	2.299	0.998	3.369	0.244	0.108	68.0	8.0	val
12068	35	66	0	Fresh	0.0808	1.08	1.284	2.567	55.5	0.0225	0.033	25.2	51.4	39.1	14.0	-18.3	41.5	29.5	0.0223	1.329	78.3	0.922	0.59	0.1726	0.891	-0.536	1.427	0.275	2.477	1.386	4.765	0.211	0.091	63.4	9.0	val
12069	35	67	0	Fresh	0.0827	1.096	1.15	2.3	54.8	0.0327	0.0253	29.3	51.6	41.9	16.0	-19.1	47.2	28.4	0.0332	1.312	82.6	0.838	0.507	0.1908	0.743	-0.669	1.412	0.34	2.104	0.971	4.507	0.213	0.054	67.7	8.0	val
12070	35	68	0	Fresh	0.0845	1.101	1.216	2.431	54.5	0.0188	0.0311	28.2	51.8	42.4	13.6	-19.4	36.7	31.4	0.0339	1.259	82.9	0.742	0.597	0.1669	0.941	-0.611	1.553	0.355	2.259	1.35	4.459	0.269	0.065	64.2	9.0	val
12071	35	69	0	Fresh	0.0864	1.095	1.234	2.468	54.8	0.0235	0.0304	28.0	52.6	41.5	13.5	-17.9	40.4	31.5	0.0361	1.189	81.0	0.835	0.43	0.2237	0.833	-0.636	1.469	0.242	3.202	1.3	4.374	0.289	0.085	64.0	8.0	val
12072	35	70	0	Fresh	0.0883	1.102	1.268	2.536	54.5	0.0252	0.033	26.6	51.8	43.2	15.1	-22.9	38.2	30.6	0.0183	1.373	73.2	0.79	0.574	0.1686	0.831	-0.604	1.434	0.377	2.673	1.048	4.706	0.232	0.094	67.9	10.0	val
12073	35	71	0	Fresh	0.0902	1.135	1.24	2.479	52.9	0.0268	0.0286	27.6	54.3	41.2	13.2	-18.9	39.1	30.4	0.0328	1.255	64.5	0.725	0.543	0.2495	0.765	-0.687	1.452	0.219	2.246	1.199	4.641	0.279	0.094	68.3	8.0	val
12074	35	72	0	Fresh	0.0921	1.074	1.195	2.389	55.9	0.026	0.0385	27.6	49.0	41.9	11.7	-21.8	43.2	31.8	0.0211	1.331	77.9	0.852	0.561	0.2401	0.762	-0.525	1.287	0.268	2.211	1.51	5.181	0.246	0.07	66.9	8.0	val
12075	35	73	0	Fresh	0.094	1.089	1.274	2.548	55.1	0.0138	0.0356	26.7	51.4	42.6	13.4	-17.5	40.9	29.5	0.0301	1.256	88.6	0.845	0.514	0.2287	1.078	-0.754	1.832	0.314	2.725	1.232	4.777	0.266	0.103	71.1	9.0	val
12076	35	74	0	Fresh	0.096	1.088	1.2	2.399	55.1	0.0318	0.0374	27.9	50.9	43.7	14.9	-23.3	38.9	28.2	0.0242	1.272	76.9	0.785	0.667	0.1861	0.698	-0.691	1.388	0.357	2.569	0.961	4.744	0.299	0.006	65.9	8.0	val
12077	35	75	0	Fresh	0.0979	1.076	1.317	2.634	55.8	0.0254	0.0377	28.1	52.9	41.7	13.5	-20.2	33.2	27.5	0.0174	1.315	78.5	0.784	0.593	0.1826	0.905	-0.78	1.686	0.337	2.141	1.59	4.683	0.261	0.076	66.6	9.0	val
12078	35	76	0	Fresh	0.0999	1.122	1.273	2.546	53.5	0.0257	0.0403	27.9	49.0	43.9	11.8	-21.8	39.2	33.7	0.0297	1.207	79.3	0.783	0.565	0.203	0.683	-0.612	1.296	0.291	2.821	0.836	4.303	0.219	0.089	63.9	10.0	val
12079	35	77	0	Fresh	0.1019	1.087	1.207	2.415	55.2	0.0271	0.0335	27.7	50.2	43.6	17.3	-21.0	43.2	29.8	0.0262	1.31	76.7	0.847	0.503	0.1914	0.757	-0.72	1.478	0.211	2.45	1.485	4.516	0.22	0.06	69.9	11.0	val
12080	35	78	0	Fresh	0.1039	1.144	1.217	2.435	52.4	0.0304	0.0327	27.0	50.7	42.3	13.0	-25.9	36.2	27.9	0.0183	1.313	73.9	0.811	0.691	0.2263	0.881	-0.634	1.514	0.226	2.045	1.185	4.978	0.31	0.086	69.4	9.0	val
12081	35	79	0	Fresh	0.1059	1.111	1.236	2.471	54.0	0.0293	0.0388	27.6	50.4	40.0	14.4	-22.7	44.0	27.9	0.0293	1.354	76.8	0.894	0.574	0.2102	0.739	-0.641	1.379	0.29	2.948	1.382	4.61	0.249	0.089	67.4	8.0	val
12082	35	80	0	Fresh	0.1079	1.123	1.211	2.422	53.4	0.0238	0.0214	28.5	57.8	42.8	17.7	-17.5	42.0	30.7	0.0256	1.254	75.1	0.771	0.603	0.2074	0.723	-0.566	1.289	0.29	2.248	1.676	4.741	0.256	0.079	67.4	8.0	val
12083	35	81	0	Fresh	0.1099	1.109	1.189	2.378	54.1	0.0237	0.0365	26.6	51.3	42.0	15.2	-21.3	44.1	29.7	0.0347	1.334	84.3	0.797	0.532	0.1643	0.718	-0.618	1.336	0.239	2.831	1.132	4.686	0.267	0.077	62.4	10.0	val
12084	35	82	0	Fresh	0.112	1.106	1.221	2.441	54.2	0.0309	0.0249	28.7	50.1	41.5	15.3	-20.2	43.0	31.8	0.0462	1.319	78.0	0.886	0.526	0.2211	0.761	-0.638	1.398	0.283	2.376	1.153	4.984	0.268	0.061	67.2	8.0	val
12085	35	83	0	Fresh	0.114	1.099	1.178	2.357	54.6	0.022	0.0259	27.4	50.6	43.3	13.1	-17.1	41.9	26.7	0.0226	1.313	68.0	0.872	0.444	0.231	0.784	-0.577	1.361	0.276	2.588	1.504	4.402	0.248	0.088	65.4	9.0	val
12086	35	84	0	Fresh	0.1161	1.124	1.151	2.301	53.4	0.0364	0.0375	27.6	53.9	42.2	15.1	-22.3	38.5	28.7	0.0193	1.36	74.1	0.822	0.686	0.2362	0.917	-0.69	1.607	0.345	2.894	1.26	4.577	0.295	0.113	70.2	8.0	val
12087	35	85	0	Fresh	0.1182	1.119	1.188	2.376	53.6	0.0166	0.0393	27.7	50.7	40.1	8.4	-20.6	37.2	24.3	0.0358	1.353	71.1	0.83	0.75	0.2067	0.849	-0.688	1.536	0.377	3.072	0.936	4.973	0.211	0.085	69.2	10.0	val
12088	35	86	0	Fresh	0.1203	1.079	1.289	2.577	55.6	0.0296	0.0329	28.6	49.5	40.6	13.7	-25.6	41.4	29.8	0.0249	1.212	81.9	0.759	0.563	0.2224	0.777	-0.708	1.486	0.37	2.684	1.398	4.609	0.217	0.077	68.9	10.0	val
12089	35	87	0	Fresh	0.1224	1.087	1.249	2.498	55.2	0.0225	0.037	26.3	49.0	44.3	14.7	-21.5	44.7	28.1	0.055	1.283	58.7	0.821	0.601	0.2033	0.868	-0.744	1.611	0.299	2.46	1.254	3.978	0.233	0.106	74.3	8.0	val
12090	35	88	0	Fresh	0.1245	1.108	1.231	2.463	54.1	0.0238	0.0301	26.3	54.1	41.5	16.9	-22.3	45.1	29.2	0.0364	1.329	69.5	0.789	0.607	0.2034	0.742	-0.686	1.428	0.284	2.424	1.146	4.473	0.269	0.086	68.3	9.0	val
12091	35	89	0	Fresh	0.1266	1.079	1.268	2.537	55.6	0.0221	0.0367	26.2	50.5	42.8	16.3	-20.7	43.1	26.6	0.0299	1.324	83.7	0.793	0.383	0.2101	0.788	-0.578	1.365	0.259	2.205	1.499	4.67	0.249	0.101	71.8	8.0	val
12092	35	90	0	Fresh	0.1287	1.053	1.241	2.482	57.0	0.0102	0.037	27.9	52.2	41.5	17.6	-17.2	38.3	32.4	0.0261	1.269	83.9	0.907	0.462	0.2213	1.042	-0.655	1.697	0.348	2.255	1.172	3.952	0.265	0.09	67.4	9.0	val
12093	35	91	0	Fresh	0.1309	1.096	1.259	2.518	54.7	0.0306	0.0367	28.7	48.1	40.4	14.9	-19.7	36.9	29.8	0.0202	1.385	61.6	0.72	0.59	0.24	0.707	-0.591	1.298	0.316	3.341	1.202	4.947	0.297	0.081	72.7	8.0	val
12094	35	92	0	Fresh	0.1331	1.103	1.204	2.408	54.4	0.0219	0.04	28.0	48.7	41.7	17.7	-20.7	36.0	32.1	0.0136	1.342	83.4	0.827	0.459	0.2209	0.772	-0.616	1.388	0.296	2.88	0.915	4.108	0.262	0.079	68.6	10.0	val
12095	35	93	0	Fresh	0.1352	1.111	1.303	2.605	54.0	0.0302	0.0307	28.0	50.7	42.5	14.9	-24.0	36.1	25.8	0.035	1.26	80.5	0.911	0.489	0.1945	0.869	-0.522	1.39	0.307	2.165	0.989	3.849	0.208	0.041	69.5	10.0	val
12096	35	94	0	Fresh	0.1374	1.138	1.173	2.346	52.7	0.0261	0.0289	27.2	52.9	41.7	17.3	-22.8	38.1	27.1	0.0203	1.271	82.0	0.89	0.464	0.1944	0.648	-0.544	1.192	0.259	2.811	1.321	4.218	0.239	0.095	68.6	10.0	val
12097	35	95	0	Fresh	0.1396	1.101	1.216	2.432	54.5	0.0242	0.0414	26.6	52.1	40.9	10.8	-19.1	35.6	28.4	0.0348	1.218	78.0	0.777	0.594	0.2368	0.699	-0.642	1.341	0.333	2.745	1.385	4.774	0.258	0.084	66.3	9.0	val
12098	35	96	0	Fresh	0.1418	1.12	1.248	2.496	53.6	0.0285	0.0443	29.3	50.1	42.2	11.5	-23.6	37.5	32.5	0.0531	1.24	75.8	0.8	0.486	0.228	0.75	-0.586	1.336	0.297	2.196	1.51	4.328	0.218	0.068	73.6	11.0	val
12099	35	97	0	Fresh	0.144	1.108	1.295	2.589	54.2	0.03	0.0361	25.7	54.6	46.5	13.2	-18.2	42.4	27.9	0.0388	1.323	63.2	0.925	0.367	0.1913	0.889	-0.587	1.475	0.32	2.259	1.083	5.118	0.276	0.104	66.2	11.0	val
12100	35	98	0	Fresh	0.1463	1.08	1.266	2.532	55.5	0.0254	0.035	27.4	53.4	42.9	18.5	-19.8	42.3	26.2	0.0339	1.249	80.3	0.76	0.661	0.2191	0.832	-0.511	1.343	0.255	2.089	1.306	4.711	0.27	0.057	68.8	10.0	val
12101	35	99	0	Fresh	0.1485	1.13	1.182	2.364	53.1	0.0346	0.0473	29.3	48.1	41.3	17.2	-19.8	34.9	29.3	0.0269	1.244	89.2	0.88	0.615	0.2131	0.696	-0.428	1.124	0.404	2.749	1.393	4.093	0.227	0.062	69.5	11.0	val
12102	35	100	1	Mild	0.1508	1.079	1.235	2.47	55.6	0.0349	0.0376	26.8	49.0	42.8	13.5	-23.6	38.5	28.8	0.0324	1.386	87.4	0.817	0.453	0.2507	0.754	-0.563	1.317	0.138	2.61	1.128	5.061	0.277	0.078	72.0	9.0	val
12103	35	101	1	Mild	0.153	1.105	1.225	2.45	54.3	0.0222	0.0393	26.4	48.9	43.3	12.5	-20.0	42.0	24.8	0.0291	1.256	74.0	0.845	0.536	0.2485	0.819	-0.564	1.383	0.325	2.938	0.917	3.519	0.28	0.089	69.4	9.0	val
12104	35	102	1	Mild	0.1553	1.161	1.183	2.367	51.7	0.0259	0.0305	27.5	50.0	43.9	15.3	-22.5	40.5	32.0	0.0393	1.33	85.0	0.772	0.5	0.183	0.703	-0.648	1.351	0.305	2.385	1.331	5.106	0.272	0.063	73.5	11.0	val
12105	35	103	1	Mild	0.1576	1.146	1.177	2.354	52.4	0.0279	0.0363	28.4	51.9	42.3	9.3	-20.7	42.0	29.8	0.0337	1.253	72.7	0.8	0.49	0.1636	0.78	-0.558	1.339	0.259	2.325	1.01	4.911	0.272	0.077	69.0	11.0	val
12106	35	104	1	Mild	0.1599	1.079	1.175	2.351	55.6	0.0238	0.032	27.8	51.7	40.6	13.9	-14.3	35.7	29.5	0.0299	1.239	82.2	0.884	0.62	0.1973	0.72	-0.682	1.402	0.253	2.493	1.494	3.888	0.258	0.075	65.8	9.0	val
12107	35	105	1	Mild	0.1622	1.123	1.282	2.565	53.4	0.0342	0.0431	27.6	53.1	43.3	12.8	-20.6	39.1	26.5	0.0403	1.336	80.0	0.813	0.396	0.1953	0.714	-0.673	1.387	0.303	2.288	1.336	5.555	0.193	0.059	70.8	9.0	val
12108	35	106	1	Mild	0.1645	1.106	1.307	2.614	54.2	0.0292	0.0379	26.3	50.7	40.9	13.7	-17.6	40.5	25.3	0.0311	1.237	75.0	0.854	0.529	0.2288	0.706	-0.651	1.357	0.374	2.88	1.312	4.994	0.244	0.097	73.6	9.0	val
12109	35	107	1	Mild	0.1669	1.095	1.216	2.432	54.8	0.0321	0.0372	26.4	49.6	42.2	13.2	-20.1	35.8	30.9	0.0226	1.294	78.9	0.829	0.657	0.2162	0.786	-0.663	1.449	0.362	2.254	0.938	4.392	0.216	0.074	72.7	10.0	val
12110	35	108	1	Mild	0.1692	1.124	1.187	2.374	53.4	0.0299	0.0436	26.6	51.1	41.8	12.3	-22.5	43.8	27.7	0.0237	1.255	87.8	0.808	0.505	0.181	0.786	-0.572	1.358	0.316	2.661	1.209	4.242	0.228	0.07	72.8	10.0	val
12111	35	109	1	Mild	0.1716	1.134	1.284	2.569	52.9	0.039	0.0292	26.2	49.6	42.1	15.7	-19.1	42.3	29.6	0.056	1.218	79.0	0.77	0.431	0.2399	0.883	-0.535	1.418	0.368	2.832	1.191	4.597	0.285	0.044	75.3	10.0	val
12112	35	110	1	Mild	0.174	1.107	1.241	2.482	54.2	0.0312	0.0431	24.7	51.4	40.0	15.0	-20.9	41.4	31.1	0.0334	1.208	77.3	0.767	0.57	0.2475	0.881	-0.674	1.555	0.351	3.095	0.702	4.061	0.227	0.083	72.8	10.0	val
12113	35	111	1	Mild	0.1763	1.148	1.266	2.532	52.2	0.0326	0.036	26.0	49.6	40.9	14.1	-19.9	40.1	30.3	0.0294	1.23	93.7	0.685	0.544	0.2391	0.879	-0.678	1.557	0.324	2.851	1.077	4.62	0.258	0.063	71.1	11.0	val
12114	35	112	1	Mild	0.1787	1.077	1.213	2.425	55.7	0.0348	0.0336	26.1	51.7	41.4	15.4	-17.2	36.8	27.9	0.0278	1.283	83.8	0.774	0.715	0.2158	0.854	-0.432	1.285	0.356	2.564	1.305	4.259	0.232	0.074	72.6	11.0	val
12115	35	113	1	Mild	0.1811	1.119	1.279	2.559	53.6	0.0276	0.0326	27.1	50.5	44.2	14.8	-20.6	43.3	30.1	0.0453	1.317	79.5	0.76	0.677	0.2231	0.682	-0.603	1.284	0.286	3.0	1.4	4.425	0.275	0.082	65.8	12.0	val
12116	35	114	1	Mild	0.1835	1.091	1.222	2.444	55.0	0.0274	0.0393	26.6	51.2	40.6	16.9	-20.2	43.1	26.8	0.0345	1.321	89.3	0.785	0.293	0.1704	0.546	-0.566	1.113	0.22	1.785	1.219	4.168	0.246	0.094	74.0	9.0	val
12117	35	115	1	Mild	0.1859	1.105	1.273	2.545	54.3	0.0259	0.0447	26.7	51.6	43.7	14.5	-19.9	38.2	27.8	0.0467	1.262	84.5	0.808	0.429	0.1913	0.716	-0.663	1.38	0.343	2.484	1.096	4.972	0.315	0.054	71.3	11.0	val
12118	35	116	1	Mild	0.1884	1.101	1.239	2.478	54.5	0.0296	0.0333	26.7	52.8	41.6	15.0	-19.5	36.8	30.1	0.0133	1.3	81.3	0.854	0.43	0.1784	0.807	-0.656	1.463	0.287	2.637	1.207	4.227	0.188	0.11	72.1	10.0	val
12119	35	117	1	Mild	0.1908	1.135	1.196	2.391	52.9	0.0279	0.0297	24.3	50.8	41.0	13.6	-18.2	42.0	29.7	0.0383	1.243	62.9	0.771	0.652	0.1912	0.847	-0.747	1.594	0.297	2.113	1.46	4.372	0.183	0.058	70.1	10.0	val
12120	35	118	1	Mild	0.1933	1.092	1.267	2.535	54.9	0.0286	0.0349	28.3	49.4	39.7	12.9	-16.6	39.9	28.0	0.0196	1.258	53.8	0.824	0.537	0.195	0.954	-0.531	1.485	0.303	2.379	1.345	4.361	0.242	0.09	73.5	10.0	val
12121	35	119	1	Mild	0.1957	1.125	1.164	2.328	53.4	0.0391	0.0337	27.6	50.9	41.9	11.0	-19.7	39.1	34.9	0.0607	1.233	78.8	0.852	0.563	0.1852	0.864	-0.607	1.471	0.277	2.593	1.137	4.684	0.273	0.06	72.1	12.0	val
12122	35	120	1	Mild	0.1982	1.076	1.175	2.35	55.8	0.0284	0.0399	29.3	54.9	37.0	13.0	-24.0	43.0	29.3	0.008	1.325	91.7	0.79	0.404	0.2231	0.74	-0.617	1.357	0.296	2.439	1.159	4.117	0.274	0.079	69.6	12.0	val
12123	35	121	1	Mild	0.2007	1.152	1.285	2.57	52.1	0.0246	0.0377	26.0	50.4	41.3	12.6	-20.0	37.6	31.1	0.0356	1.297	63.3	0.747	0.763	0.2134	0.723	-0.451	1.173	0.339	2.898	1.054	4.27	0.259	0.071	75.6	11.0	val
12124	35	122	1	Mild	0.2032	1.112	1.2	2.401	54.0	0.0261	0.0333	26.4	50.8	44.3	13.9	-19.1	41.4	35.5	0.0435	1.189	78.3	0.814	0.417	0.1658	0.689	-0.62	1.308	0.275	2.944	1.147	3.561	0.244	0.044	69.3	11.0	val
12125	35	123	1	Mild	0.2057	1.093	1.173	2.346	54.9	0.0441	0.0281	28.1	52.4	39.9	14.7	-21.7	43.6	25.3	0.0395	1.206	74.9	0.737	0.517	0.2136	0.556	-0.538	1.094	0.342	2.65	1.223	4.69	0.312	0.059	70.9	11.0	val
12126	35	124	1	Mild	0.2082	1.123	1.319	2.638	53.4	0.034	0.0398	27.2	49.9	41.0	15.7	-18.0	39.5	27.2	0.0273	1.368	65.9	0.796	0.513	0.1766	0.754	-0.665	1.419	0.436	2.29	1.175	4.351	0.304	0.119	69.1	12.0	val
12127	35	125	1	Mild	0.2107	1.113	1.286	2.572	53.9	0.0338	0.0357	26.8	53.4	41.6	15.4	-23.8	43.3	30.3	0.0349	1.281	82.1	0.741	0.56	0.2213	0.751	-0.514	1.264	0.33	2.349	1.021	4.08	0.231	0.088	70.8	10.0	val
12128	35	126	1	Mild	0.2133	1.133	1.266	2.533	53.0	0.0299	0.0315	27.2	50.2	41.9	19.0	-22.1	37.8	27.8	0.0437	1.247	77.7	0.805	0.642	0.2141	0.862	-0.514	1.377	0.346	2.796	1.118	4.603	0.261	0.094	66.9	9.0	val
12129	35	127	1	Mild	0.2158	1.131	1.283	2.567	53.0	0.038	0.0344	26.9	48.8	42.5	14.7	-23.4	41.9	26.3	0.0515	1.325	73.1	0.824	0.508	0.2201	0.805	-0.478	1.282	0.384	2.641	1.427	4.789	0.241	0.061	75.4	10.0	val
12130	35	128	1	Mild	0.2183	1.138	1.233	2.466	52.7	0.0238	0.0396	25.9	49.3	43.4	11.0	-22.4	42.5	27.8	0.0452	1.249	96.4	0.776	0.42	0.2014	0.857	-0.649	1.506	0.293	2.561	1.113	4.724	0.247	0.101	68.2	11.0	val
12131	35	129	1	Mild	0.2209	1.112	1.118	2.237	53.9	0.035	0.0404	27.6	47.1	42.8	15.7	-17.8	40.6	31.2	0.0419	1.168	87.7	0.812	0.493	0.2042	0.685	-0.686	1.371	0.351	2.499	1.101	4.091	0.233	0.095	71.1	12.0	val
12132	35	130	1	Mild	0.2235	1.15	1.302	2.604	52.2	0.031	0.0389	26.0	50.2	40.8	16.5	-18.9	39.5	29.9	0.0507	1.296	87.6	0.774	0.482	0.1943	0.712	-0.608	1.32	0.3	2.485	1.24	3.442	0.226	0.095	67.3	12.0	val
12133	35	131	1	Mild	0.2261	1.117	1.251	2.502	53.7	0.031	0.0323	27.2	53.3	44.0	12.3	-24.4	36.8	30.9	0.0397	1.261	67.4	0.761	0.505	0.2013	0.885	-0.458	1.343	0.286	2.502	1.335	3.267	0.241	0.079	68.0	11.0	val
12134	35	132	1	Mild	0.2287	1.151	1.155	2.31	52.1	0.0306	0.0389	27.2	52.1	39.9	15.7	-21.9	36.7	33.1	0.036	1.263	61.0	0.81	0.346	0.2397	0.859	-0.57	1.429	0.279	2.747	1.299	4.341	0.203	0.082	76.6	11.0	val
12135	35	133	1	Mild	0.2313	1.141	1.244	2.487	52.6	0.0382	0.0341	27.8	52.7	39.5	12.9	-20.6	44.2	27.6	0.0394	1.251	82.6	0.849	0.685	0.2177	0.881	-0.716	1.597	0.228	2.486	0.914	4.774	0.212	0.111	68.8	12.0	val
12136	35	134	1	Mild	0.2339	1.138	1.163	2.326	52.7	0.034	0.0366	27.5	53.6	40.0	18.8	-17.3	40.8	32.3	0.0418	1.301	82.8	0.807	0.359	0.1936	0.873	-0.714	1.587	0.309	2.292	1.216	4.221	0.263	0.067	72.6	11.0	val
12137	35	135	1	Mild	0.2365	1.125	1.27	2.541	53.3	0.0342	0.0402	26.8	47.1	43.6	14.3	-22.1	40.9	28.5	0.0607	1.272	82.9	0.799	0.434	0.2039	0.773	-0.588	1.361	0.341	2.895	0.642	4.32	0.321	0.062	77.2	9.0	val
12138	35	136	1	Mild	0.2391	1.117	1.166	2.331	53.7	0.0341	0.0429	24.8	54.7	42.0	15.4	-22.6	38.3	26.5	0.0284	1.372	93.7	0.751	0.597	0.1976	0.766	-0.61	1.376	0.283	3.072	1.279	3.757	0.216	0.121	73.5	10.0	val
12139	35	137	1	Mild	0.2418	1.129	1.25	2.499	53.1	0.0336	0.0483	24.0	50.3	41.0	17.7	-19.1	36.3	24.6	0.0458	1.238	109.2	0.852	0.515	0.1798	0.986	-0.636	1.622	0.363	2.39	0.983	4.569	0.26	0.102	70.1	11.0	val
12140	35	138	1	Mild	0.2444	1.138	1.159	2.318	52.7	0.0281	0.0387	27.2	51.5	43.4	15.3	-19.6	39.6	28.3	0.0491	1.34	69.4	0.775	0.599	0.201	0.855	-0.602	1.457	0.28	2.464	1.332	4.468	0.288	0.108	73.7	9.0	val
12141	35	139	1	Mild	0.2471	1.138	1.3	2.6	52.7	0.0199	0.0357	25.7	51.4	44.7	15.7	-19.3	36.6	28.5	0.0285	1.227	82.7	0.858	0.434	0.2297	0.817	-0.605	1.423	0.366	3.164	1.292	3.986	0.317	0.096	70.5	10.0	val
12142	35	140	1	Mild	0.2498	1.173	1.208	2.416	51.2	0.0323	0.0389	28.0	52.6	40.8	17.0	-19.3	40.0	31.7	0.0276	1.236	67.9	0.809	0.729	0.2059	0.811	-0.648	1.459	0.217	2.653	1.047	3.773	0.199	0.069	74.7	12.0	val
12143	35	141	1	Mild	0.2524	1.145	1.275	2.55	52.4	0.0283	0.0381	26.4	51.2	42.6	12.7	-17.7	35.5	26.3	0.0384	1.28	76.8	0.821	0.361	0.2235	0.821	-0.61	1.431	0.317	2.113	1.355	4.201	0.234	0.041	79.6	10.0	val
12144	35	142	1	Mild	0.2551	1.08	1.258	2.517	55.6	0.0368	0.0404	26.4	49.7	43.2	16.5	-18.2	35.3	31.0	0.0403	1.248	61.1	0.849	0.306	0.1955	0.888	-0.676	1.564	0.393	2.253	1.532	4.878	0.28	0.034	71.5	10.0	val
12145	35	143	1	Mild	0.2578	1.151	1.245	2.49	52.1	0.0361	0.0422	25.2	49.5	43.0	15.2	-24.9	37.8	33.0	0.0311	1.258	76.4	0.799	0.593	0.2129	0.694	-0.793	1.487	0.317	2.56	1.376	4.52	0.247	0.091	76.0	9.0	val
12146	35	144	1	Mild	0.2605	1.137	1.247	2.494	52.8	0.0293	0.0433	27.9	46.8	40.1	16.6	-21.2	36.2	30.3	0.0564	1.252	78.0	0.817	0.419	0.253	0.89	-0.444	1.334	0.262	2.216	1.783	3.553	0.206	0.06	72.9	13.0	val
12147	35	145	1	Mild	0.2633	1.155	1.141	2.282	51.9	0.0339	0.0351	25.8	54.8	41.0	12.3	-23.0	34.4	32.8	0.0555	1.353	71.5	0.792	0.539	0.2294	0.787	-0.756	1.543	0.369	2.97	1.342	4.948	0.208	0.086	75.3	12.0	val
12148	35	146	1	Mild	0.266	1.112	1.267	2.534	54.0	0.0335	0.0313	26.5	49.9	41.6	13.2	-20.8	36.6	31.4	0.0531	1.201	72.4	0.833	0.675	0.2219	0.86	-0.487	1.346	0.29	2.836	1.012	4.052	0.221	0.073	69.4	10.0	val
12149	35	147	1	Mild	0.2687	1.17	1.242	2.484	51.3	0.0299	0.0394	26.9	50.5	42.1	14.3	-22.2	35.8	31.6	0.0501	1.286	71.8	0.798	0.489	0.2098	0.792	-0.746	1.538	0.242	3.117	0.995	3.513	0.266	0.066	80.0	11.0	val
12150	35	148	1	Mild	0.2715	1.109	1.242	2.483	54.1	0.0334	0.0375	27.0	50.9	40.4	13.1	-19.4	39.0	27.1	0.0462	1.279	72.1	0.877	0.341	0.2164	0.58	-0.593	1.173	0.412	3.01	1.827	4.494	0.256	0.051	71.3	13.0	val
12151	35	149	1	Mild	0.2742	1.163	1.157	2.314	51.6	0.0376	0.0437	26.6	52.4	41.5	13.7	-19.2	38.1	27.9	0.0359	1.269	84.7	0.734	0.489	0.2115	0.76	-0.586	1.345	0.368	2.242	1.349	5.403	0.263	0.096	74.2	11.0	val
12152	35	150	1	Mild	0.277	1.145	1.323	2.647	52.4	0.0315	0.0458	26.0	46.7	41.8	13.6	-18.9	38.2	27.7	0.0516	1.246	75.4	0.7	0.751	0.2093	0.89	-0.456	1.346	0.3	2.595	0.945	4.219	0.266	0.082	73.7	13.0	val
12153	35	151	1	Mild	0.2798	1.132	1.193	2.386	53.0	0.0403	0.0324	25.7	45.5	41.2	14.1	-19.3	39.6	27.7	0.0435	1.272	85.3	0.789	0.496	0.2514	0.801	-0.473	1.274	0.303	2.328	1.079	3.993	0.223	0.078	80.3	10.0	val
12154	35	152	1	Mild	0.2826	1.139	1.234	2.467	52.7	0.041	0.0434	27.0	48.8	39.2	16.6	-19.6	38.0	31.2	0.0398	1.321	67.1	0.749	0.287	0.218	0.764	-0.628	1.393	0.345	2.842	1.292	4.518	0.271	0.091	73.9	11.0	val
12155	35	153	1	Mild	0.2853	1.156	1.257	2.514	51.9	0.0292	0.0299	27.9	50.2	41.0	12.6	-22.1	35.7	32.4	0.0301	1.22	81.4	0.805	0.41	0.1991	0.614	-0.74	1.353	0.226	2.519	0.939	4.195	0.202	0.078	75.3	11.0	val
12156	35	154	1	Mild	0.2882	1.145	1.104	2.208	52.4	0.0381	0.0405	27.8	50.7	42.5	12.8	-22.8	41.1	29.6	0.0261	1.343	80.4	0.812	0.42	0.2467	0.654	-0.629	1.283	0.361	2.543	1.178	3.991	0.252	0.042	74.9	12.0	val
12157	35	155	1	Mild	0.291	1.137	1.271	2.542	52.8	0.0461	0.0386	27.6	50.3	41.7	19.3	-22.2	37.4	26.0	0.0408	1.275	88.8	0.852	0.555	0.2305	0.875	-0.613	1.488	0.333	2.62	1.348	4.074	0.28	0.109	75.1	12.0	val
12158	35	156	1	Mild	0.2938	1.118	1.226	2.451	53.7	0.0315	0.0344	25.3	49.1	41.5	13.5	-21.2	41.0	28.3	0.0473	1.293	88.1	0.766	0.431	0.2418	0.809	-0.565	1.374	0.392	2.849	1.301	4.11	0.274	0.076	73.5	12.0	val
12159	35	157	1	Mild	0.2966	1.142	1.222	2.444	52.6	0.0416	0.0405	26.4	49.5	39.4	16.5	-18.8	37.8	30.4	0.0262	1.196	70.1	0.76	0.41	0.1783	0.704	-0.805	1.509	0.39	2.637	1.336	3.697	0.275	0.092	82.6	14.0	val
12160	35	158	1	Mild	0.2994	1.122	1.12	2.24	53.5	0.0261	0.0406	28.6	50.8	39.3	14.6	-24.7	36.0	27.4	0.048	1.335	61.5	0.856	0.467	0.2229	0.9	-0.576	1.476	0.245	2.836	1.022	5.152	0.279	0.066	76.3	11.0	val
12161	35	159	1	Mild	0.3023	1.173	1.253	2.507	51.2	0.0359	0.0411	27.1	52.0	40.3	15.0	-21.8	39.3	33.0	0.0379	1.259	99.3	0.851	0.54	0.2241	0.654	-0.622	1.276	0.278	3.115	1.379	4.609	0.246	0.07	77.6	13.0	val
12162	35	160	1	Mild	0.3052	1.145	1.23	2.46	52.4	0.0301	0.0403	29.7	50.8	40.9	16.4	-18.8	38.8	31.9	0.0555	1.25	87.0	0.838	0.696	0.1675	0.77	-0.736	1.506	0.256	2.63	1.425	4.798	0.287	0.079	76.1	13.0	val
12163	35	161	1	Mild	0.308	1.138	1.279	2.558	52.7	0.0292	0.0546	26.5	48.5	42.3	10.8	-24.8	41.5	29.9	0.0401	1.302	70.0	0.83	0.35	0.1933	0.824	-0.554	1.378	0.298	2.628	1.279	4.712	0.259	0.074	73.4	12.0	val
12164	35	162	1	Mild	0.3109	1.13	1.296	2.593	53.1	0.0396	0.044	26.3	49.5	39.9	14.1	-19.7	36.8	24.8	0.0378	1.249	91.2	0.771	0.351	0.2436	0.71	-0.606	1.317	0.33	2.666	1.637	3.926	0.248	0.061	75.3	12.0	val
12165	35	163	1	Mild	0.3138	1.134	1.192	2.383	52.9	0.0423	0.0368	27.2	52.9	40.6	10.9	-17.0	46.4	31.6	0.0433	1.305	94.9	0.758	0.783	0.1801	0.719	-0.641	1.36	0.28	2.674	1.327	4.673	0.184	0.098	70.2	13.0	val
12166	35	164	1	Mild	0.3167	1.114	1.235	2.471	53.8	0.0408	0.038	26.8	48.4	40.9	13.1	-18.7	38.4	25.6	0.0511	1.256	62.0	0.748	0.572	0.2245	0.889	-0.592	1.481	0.3	2.449	1.217	3.674	0.249	0.07	79.3	12.0	val
12167	35	165	1	Mild	0.3196	1.138	1.294	2.589	52.7	0.0453	0.0384	25.0	51.4	38.4	13.4	-16.1	39.2	27.1	0.0483	1.236	79.2	0.759	0.605	0.2425	0.693	-0.522	1.215	0.384	2.62	1.035	5.42	0.264	0.093	75.8	13.0	val
12168	35	166	1	Mild	0.3225	1.13	1.226	2.452	53.1	0.0359	0.0461	28.6	52.1	41.4	17.0	-18.8	42.8	30.2	0.0445	1.225	66.7	0.737	0.523	0.2136	0.818	-0.52	1.338	0.307	2.705	1.045	4.218	0.257	0.037	75.5	11.0	val
12169	35	167	1	Mild	0.3254	1.132	1.185	2.371	53.0	0.0401	0.0436	27.2	49.5	42.1	13.5	-21.0	42.1	32.8	0.0482	1.214	76.5	0.802	0.559	0.2126	0.756	-0.632	1.389	0.394	2.496	1.321	3.705	0.284	0.078	75.7	10.0	val
12170	35	168	1	Mild	0.3283	1.177	1.254	2.509	51.0	0.0398	0.0373	27.6	50.0	39.4	14.5	-16.4	37.8	31.8	0.0367	1.279	86.3	0.765	0.574	0.2024	0.816	-0.605	1.421	0.267	2.517	1.151	3.473	0.24	0.065	78.0	12.0	val
12171	35	169	1	Mild	0.3313	1.098	1.268	2.535	54.7	0.0282	0.0444	27.1	45.3	40.1	15.0	-16.1	42.5	24.5	0.0499	1.198	80.3	0.797	0.489	0.1951	0.75	-0.5	1.25	0.294	2.47	0.844	4.59	0.305	0.098	80.5	12.0	val
12172	35	170	1	Mild	0.3342	1.139	1.13	2.261	52.7	0.0303	0.0439	26.3	49.4	40.0	12.0	-23.5	33.7	29.2	0.0483	1.284	78.4	0.795	0.45	0.2177	0.797	-0.628	1.424	0.319	3.085	1.163	4.642	0.297	0.072	74.4	12.0	val
12173	35	171	1	Mild	0.3372	1.107	1.221	2.442	54.2	0.0357	0.0441	25.3	49.6	40.8	14.3	-23.1	39.8	24.7	0.0554	1.166	75.3	0.853	0.536	0.2067	0.684	-0.578	1.262	0.343	2.181	1.127	4.345	0.259	0.12	76.5	14.0	val
12174	35	172	1	Mild	0.3401	1.167	1.188	2.376	51.4	0.0401	0.0438	26.1	51.0	39.7	15.4	-17.6	38.0	33.1	0.0439	1.317	75.2	0.858	0.629	0.2255	0.803	-0.594	1.397	0.327	3.048	1.307	4.289	0.263	0.069	80.2	13.0	val
12175	35	173	1	Mild	0.3431	1.118	1.13	2.259	53.7	0.0324	0.0445	26.1	49.9	40.4	16.5	-22.9	37.2	29.5	0.0745	1.256	69.1	0.831	0.646	0.1983	0.717	-0.488	1.205	0.331	2.745	1.733	3.273	0.265	0.052	81.7	12.0	val
12176	35	174	1	Mild	0.3461	1.165	1.241	2.483	51.5	0.0376	0.047	26.8	52.9	42.2	16.0	-20.8	35.5	25.6	0.0486	1.244	84.1	0.833	0.785	0.2209	0.893	-0.626	1.519	0.314	2.904	1.12	4.447	0.253	0.079	75.3	12.0	val
[truncated: 178 more rows]
