# Supplementary material for: Physics-informed hierarchical transformer for wearable sensor-based gait fatigue assessment
Source: Front Public Health. 2026 Apr 13;14:1794241. doi: 10.3389/fpubh.2026.1794241 (PMC13111241; doi:10.3389/fpubh.2026.1794241)
Supplement: Supplementary file 1 [file Data_Sheet_1.zip › data/subjects.csv]

subject_id	age	height_cm	weight_kg	gender	bmi	leg_length_cm	fitness_level	running_experience_years
1	27	170.6	77.8	M	26.7	102.2	low	0
2	26	182.1	63.0	M	19.0	85.8	medium	2
3	18	166.4	57.8	M	20.9	92.5	medium	1
4	21	178.0	100.0	M	31.6	93.2	medium	0
5	21	169.1	62.8	M	22.0	104.8	medium	0
6	23	175.9	54.8	M	17.7	98.7	medium	0
7	28	173.7	68.6	M	22.7	87.6	medium	5
8	18	163.2	56.4	F	21.2	91.1	low	13
9	21	178.1	82.4	F	26.0	97.5	low	1
10	18	183.0	67.9	M	20.3	86.7	high	3
11	24	182.0	74.3	F	22.4	84.8	medium	4
12	41	162.8	65.2	M	24.6	89.5	low	3
13	25	152.1	67.4	M	29.1	92.9	high	0
14	23	167.7	76.0	F	27.0	99.3	high	0
15	25	181.7	61.6	M	18.7	87.4	medium	5
16	18	175.5	65.3	M	21.2	87.7	high	1
17	34	173.7	73.1	F	24.2	89.4	medium	2
18	19	162.1	71.2	M	27.1	86.5	low	0
19	24	175.0	69.6	F	22.7	80.7	medium	3
20	21	179.7	60.4	F	18.7	101.1	medium	2
21	20	166.3	71.2	F	25.7	86.0	low	2
22	28	159.8	76.4	M	29.9	82.7	high	0
23	21	168.8	79.8	F	28.0	80.2	medium	2
24	23	169.9	52.7	M	18.3	99.5	high	6
25	26	175.5	61.8	M	20.1	91.9	high	2
26	25	159.8	82.6	M	32.3	100.6	high	0
27	30	163.8	81.6	F	30.4	93.3	medium	0
28	18	164.3	80.5	F	29.8	88.1	high	2
29	23	199.2	77.5	M	19.5	83.1	low	3
30	24	179.4	64.6	M	20.1	96.2	high	1
31	26	159.5	72.1	M	28.3	93.1	low	2
32	30	172.5	80.5	F	27.1	98.5	medium	1
33	27	177.1	76.2	F	24.3	105.0	medium	3
34	26	173.8	56.2	M	18.6	78.0	medium	0
35	36	153.3	78.2	M	33.3	77.1	low	5
36	20	168.7	88.7	M	31.2	91.0	medium	0
37	25	165.5	95.7	F	34.9	95.1	high	2
38	30	165.7	64.7	M	23.6	76.6	low	9
39	27	180.7	55.6	M	17.0	87.3	medium	2
40	29	184.7	74.5	F	21.8	103.2	medium	0
41	31	164.9	75.3	M	27.7	96.2	low	2
42	18	170.9	50.0	F	17.1	79.6	medium	0
43	32	157.6	84.0	F	33.8	90.1	low	0
44	23	172.6	77.8	M	26.1	91.0	medium	3
45	35	152.5	68.2	F	29.3	94.7	high	0
