# Supplementary material for: Physics-informed hierarchical transformer for wearable sensor-based gait fatigue assessment
Source: Front Public Health. 2026 Apr 13;14:1794241. doi: 10.3389/fpubh.2026.1794241 (PMC13111241; doi:10.3389/fpubh.2026.1794241)
Supplement: Supplementary file 2 [file Supplementary_file_1.zip]

Archive with 16 entries (15 files):
- Supplementary_Material/
- __MACOSX/._Supplementary_Material
- Supplementary_Material/Figure8.jpg
- __MACOSX/Supplementary_Material/._Figure8.jpg
- Supplementary_Material/.DS_Store
- __MACOSX/Supplementary_Material/._.DS_Store
- Supplementary_Material/Supplementary_Material.synctex.gz
- __MACOSX/Supplementary_Material/._Supplementary_Material.synctex.gz
- Supplementary_Material/Supplementary_Material.bbl
- __MACOSX/Supplementary_Material/._Supplementary_Material.bbl
- Supplementary_Material/Supplementary_Material.tex
- __MACOSX/Supplementary_Material/._Supplementary_Material.tex
- Supplementary_Material/Figure6.jpg
- __MACOSX/Supplementary_Material/._Figure6.jpg
- Supplementary_Material/Figure7.jpg
- __MACOSX/Supplementary_Material/._Figure7.jpg
