# Supplementary material for: Physics-informed hierarchical transformer for wearable sensor-based gait fatigue assessment
Source: Front Public Health. 2026 Apr 13;14:1794241. doi: 10.3389/fpubh.2026.1794241 (PMC13111241; doi:10.3389/fpubh.2026.1794241)
Supplement: Supplementary file 2 [file Supplementary_file_1.zip › Supplementary_Material/Supplementary_Material.tex]

\documentclass[12pt,a4paper]{article}
\usepackage[utf8]{inputenc}
\usepackage{geometry}
\geometry{a4paper, margin=1in}
\usepackage{graphicx}
\usepackage{caption}
\usepackage{subcaption}
\usepackage{booktabs}
\usepackage{multirow}
\usepackage{natbib} 
\usepackage{url}
\usepackage[colorlinks=true, allcolors=blue]{hyperref}
\usepackage{setspace}
\onehalfspacing

% 自动将图表编号前缀改为 'S' (例如: Figure S1, Table S1)
\setcounter{figure}{0}
\renewcommand{\thefigure}{S\arabic{figure}}
\setcounter{table}{0}
\renewcommand{\thetable}{S\arabic{table}}

\begin{document}

\section*{Appendix A. Interpretability Analysis}

Figure S1 visualizes the cross-sensor attention weights learned by our model across different fatigue levels.

\begin{figure*}[htbp]
\centering
\includegraphics[width=\textwidth]{figure6.jpg}
\caption{Attention weight analysis.
(a-d) Sensor-time attention heatmaps for L0 (Baseline), L1 (Mild), L2 (Moderate), and L4 (Severe) fatigue levels.
White dashed lines indicate gait phase boundaries. (e) Aggregated sensor-wise attention weights across fatigue levels, showing progressive shift toward lower-limb sensors.}
\end{figure*}

The attention heatmaps (Figure S1a-d) reveal distinct patterns that evolve with fatigue progression:

\begin{itemize}
    \item \textbf{Baseline (L0):} Attention is relatively uniform across sensors, with slight emphasis on trunk and pelvis for postural monitoring.
    \item \textbf{Mild Fatigue (L1):} Emerging attention to lower-limb sensors, particularly bilateral shanks.
    \item \textbf{Moderate Fatigue (L2):} Pronounced attention shift toward distal segments (shanks and feet).
    \item \textbf{Severe Fatigue (L4):} Dominant attention on lower-limb sensors, consistent with literature documenting fatigue-induced gait modifications in ankle kinematics~\citep{kulmala2020ankle}.
\end{itemize}

Figure S1(e) quantifies this shift: the mean attention weight for lower-limb sensors increases from 0.42 $\pm$ 0.05 (L0) to 0.68 $\pm$ 0.04 (L4), a statistically significant change ($t(98) = 12.4$, $p < 0.001$, Cohen's $d = 2.48$).
Figure S2 presents feature importance analysis using integrated gradients, providing insights into which gait characteristics drive model predictions.

\begin{figure*}[htbp]
\centering
\includegraphics[width=\textwidth]{figure7.jpg}
\caption{Feature importance analysis.
(a) Top-20 most important features ranked by integrated gradients, color-coded by category. (b) Distribution of importance scores across feature categories.
(c) Feature importance variation across fatigue levels. (d) SHAP summary plot for top-10 features showing impact direction.}
\end{figure*}

As shown in Figure S2(a), spatiotemporal features (stride time variability, double support duration) and asymmetry-related features (ankle ROM asymmetry, GRF peak ratio) are most predictive.
Table S1 summarizes the top-10 features.

\begin{table}[htbp]
\centering
\caption{Top-10 Features by Integrated Gradients}
\begin{tabular}{clcc}
\toprule
\textbf{Rank} & \textbf{Feature} & \textbf{Category} & \textbf{Importance} \\
\midrule
1 & Stride Time Variability & Spatiotemporal & 0.892 $\pm$ 0.031 \\
2 & Ankle ROM Asymmetry & Kinematic & 0.856 $\pm$ 0.028 \\
3 & GRF Peak Ratio (L/R) & Kinetic & 0.841 $\pm$ 0.033 \\
4 & Double Support Duration & Spatiotemporal & 0.827 $\pm$ 0.029 \\
5 & Knee Flexion at IC & Kinematic & 0.813 $\pm$ 0.035 \\
6 & Push-off Force Asymmetry & Kinetic & 0.798 $\pm$ 0.027 \\
7 & Step Length Variability & Spatiotemporal & 0.784 $\pm$ 0.032 \\
8 & Hip ROM & Kinematic & 0.771 $\pm$ 0.030 \\
9 & Vertical Impulse & Kinetic & 0.762 $\pm$ 0.034 \\
10 & Stance Phase Symmetry & Symmetry & 0.754 $\pm$ 0.028 \\
\bottomrule
\end{tabular}
\end{table}

Figure S2(b) shows that spatiotemporal features exhibit the highest median importance (0.72), followed by kinetic (0.68), symmetry (0.61), and kinematic (0.58) features.
One-way ANOVA confirms significant differences across categories ($F(3,22) = 5.87$, $p = 0.004$).
Figure S2(c) reveals that feature importance evolves with fatigue level. Notably, stride time variability importance increases monotonically from L0 (0.60) to L4 (0.90), consistent with literature reporting increased gait variability under fatigue.
The SHAP summary plot (Figure S2(d)) illustrates the direction of feature impact: higher stride time variability (red points) pushes predictions toward higher fatigue levels (positive SHAP values), while lower values (blue points) are associated with baseline states.
Figure S3 illustrates the temporal evolution of fatigue predictions and associated uncertainty.

\begin{figure*}[htbp]
\centering
\includegraphics[width=\textwidth]{figure8.jpg}
\caption{Temporal dynamics analysis.
(a) Predicted probability evolution for a representative subject across the fatigue protocol. Background colors indicate true fatigue stages;
shaded regions represent prediction uncertainty. (b) Distribution of prediction uncertainty ($\sigma$) across fatigue levels, showing elevated uncertainty for intermediate states.}
\end{figure*}

Figure S3(a) shows the continuous probability evolution for a representative subject across the fatigue protocol.
The model successfully captures the gradual transition between fatigue levels, with probability mass smoothly shifting from $L_i$ to $L_{i+1}$ over time.
Notably, the transition periods align precisely with the protocol progression while exhibiting appropriately elevated uncertainty (shaded regions), reflecting the physiological latency and inherent ambiguity during fatigue state changes.
As illustrated in Figure S3(b), prediction uncertainty follows an inverted-U distribution across fatigue levels.
The lowest uncertainty is observed for extreme states (L0: $\sigma=$ 0.041 $\pm$ 0.012; L4: $\sigma=$ 0.052 $\pm$ 0.014), while intermediate levels exhibit significantly higher uncertainty (L2: $\sigma=$ 0.118 $\pm$ 0.028).
A paired $t$-test confirms that uncertainty in L2 is significantly higher than in L0 ($t(44)=9.87$, $p < 0.001$, Cohen's $d=2.45$), highlighting the inherent difficulty in discriminating moderate fatigue states where inter-individual gait variability is highest.

\section*{Appendix B. Computational Efficiency and Deployment Feasibility}

Table S2 compares computational requirements across models.

\begin{table}[htbp]
\centering
\caption{Computational Efficiency Comparison}
\begin{tabular}{lcccc}
\toprule
\textbf{Method} & \textbf{Params (M)} & \textbf{FLOPs (G)} & \textbf{Inference Latency (ms)} & \textbf{Throughput (samples/s)} \\
\midrule
CNN-LSTM & 2.4 & 1.2 & 8.3 $\pm$ 0.4 & 120 \\
Temporal CNN & 1.8 & 0.9 & 5.1 $\pm$ 0.3 & 196 \\
Transformer & 4.1 & 2.8 & 12.4 $\pm$ 0.6 & 81 \\
ST-GCN & 3.8 & 3.5 & 15.2 $\pm$ 0.8 & 66 \\
Gait-BERT & 12.5 & 8.4 & 28.6 $\pm$ 1.2 & 35 \\
\midrule
\textbf{PIHT (Ours)} & 8.6 & 4.2 & 14.8 $\pm$ 0.7 & 68 \\
\bottomrule
\multicolumn{5}{l}{\footnotesize Measured on NVIDIA Jetson AGX Orin (edge device) for deployment relevance.}
\end{tabular}
\end{table}

PIHT achieves an excellent accuracy-efficiency trade-off, outperforming larger models (e.g., Gait-BERT) while requiring 31\% fewer parameters.
Inference latency of 14.8 ms enables real-time monitoring ($\geq$60 Hz processing), suitable for wearable edge deployment.

\section*{Appendix C. Statistical Summary}

Table S3 consolidates statistical validation across experiments.

\begin{table*}[htbp]
\centering
\caption{Statistical Summary of Key Experimental Comparisons}
\resizebox{\textwidth}{!}{%
\begin{tabular}{llccccc}
\toprule
\textbf{Experiment} & \textbf{Comparison} & \textbf{Metric} & \textbf{Effect Size (Cohen's $d$)} & \textbf{95\% CI} & \textbf{$p$-value} & \textbf{Interpretation} \\
\midrule
SOTA & PIHT vs. Gait-BERT & Accuracy & 1.23 & [0.87, 1.59] & $<$.001 & Large \\
& PIHT vs. Gait-BERT & MAE & 1.08 & [0.73, 1.43] & $<$.001 & Large \\
& PIHT vs. ST-GCN & Accuracy & 1.65 & [1.26, 2.04] & $<$.001 & Very large \\
\midrule
Ablation & Full vs. w/o Physics & Accuracy & 1.42 & [1.04, 1.80] & $<$.001 & Large \\
& Full vs. w/o Hierarchical Attention & Accuracy & 1.31 & [0.94, 1.68] & $<$.001 & Large \\
\midrule
Robustness & SNR=10 dB vs. Baseline & Accuracy & 2.24 & [1.78, 2.70] & $<$.001 & Very large \\
Generalization & LOSO vs. Within-subject & Accuracy & 0.98 & [0.62, 1.34] & .003 & Large \\
\bottomrule
\end{tabular}%
}
\end{table*}

All reported improvements are statistically significant with large to very large effect sizes, confirming the substantive contributions of the proposed physics-informed hierarchical design.

\end{document}
